# Supplementary material for: A Comparative Analysis of Transcription Networks Active in Juvenile and Mature Wood in Populus
Source: Front Plant Sci. 2021 May 28;12:675075. doi: 10.3389/fpls.2021.675075 (PMC8193101; doi:10.3389/fpls.2021.675075)
Supplement: Supplementary file 2 [file Table_2.XLSX]

## Sheet: DEGs
SUPPLEMENTARY TABLE S2| List of differentially expressed genes (DEGs) between JW and MW.
Gene_id	Fold change MW/JW	Log2 fold change	P-value	P-value (fdr)	FPKM in JW1	FPKM in JW2	FPKM in JW3	FPKM in MW1	FPKM in MW2	FPKM in MW3	Go_id	Go_description	Kegg_id	Kegg_description	Homologs in Arabidopsis	Gene name in Arabidopsis	Gene description in Arabidopsis
Potri.001G002200	0.0560287	-4.15769	7.88497e-23	9.47607e-21	2.3512	1.98478	3.3115	0.217384	0.151251	0.306623	GO:0009567,GO:0005618,GO:0005576,GO:0004252	Double fertilization forming a zygote and endosperm|cell wall|extracellular region|serine-type endopeptidase activity			AT4G26330	UNE17	Subtilisin-like serine endopeptidase family protein [Source:TAIR;Acc:AT4G26330]
Potri.001G002300	0.0866252	-3.52907	1.32642e-17	7.57034e-16	2.40738	3.27329	2.2595	0.17809	0.227642	0.509026					AT5G56460		Probable receptor-like protein kinase At5g56460 [Source:UniProtKB/Swiss-Prot;Acc:Q9FM85]
Potri.001G002500	2.15639	1.10862	1.57657e-09	2.58082e-08	14.5048	13.3268	11.6366	26.8404	35.5531	40.7959	GO:0022626,GO:0005739,GO:0005730,GO:0005634,GO:0005524,GO:0044183,GO:0051082,GO:0006458,GO:0061077,GO:0007005,GO:0042026,GO:0009507,GO:0009941,GO:0009570	Cytosolic ribosome|mitochondrion|nucleolus|nucleus|ATP binding|protein binding involved in protein folding|unfolded protein binding|'de novo' protein folding|chaperone-mediated protein folding|mitochondrion organization|protein refolding|chloroplast|chloroplast envelope|chloroplast stroma	Ko03018	RNA degradation	AT3G13470	CPN60B2	Chaperonin 60 subunit beta 2, chloroplastic [Source:UniProtKB/Swiss-Prot;Acc:Q9LJE4]
Potri.001G003300	2.25107	1.17061	0.00723026	0.0268117	5.21943	3.16682	4.0238	16.3224	10.977	8.79772					AT3G13480		Unknown protein; FUNCTIONS IN: molecular_function unknown; INVOLVED IN: biological_process unknown; LOCATED IN: endomembrane system; EXPRESSED IN: 23 plant structures; EXPRESSED DURING: 13 growth stages; BEST Arabidopsis thaliana protein match is: u /.../ protein (TAIR:AT1G55475.1); Has 30201 Blast hits to 17322 proteins in 780 species: Archae - 12; Bacteria - 1396; Metazoa - 17338; Fungi - 3422;…
Potri.001G004700	0.12136	-3.04263	8.80612e-09	1.27308e-07	4.2149	3.78194	3.6005	0.713112	0.0933215	0.942118	GO:0035865,GO:0009873,GO:0048528,GO:0009723,GO:0000302,GO:0006351,GO:0005634,GO:0043565,GO:0003700	Cellular response to potassium ion|ethylene-activated signaling pathway|post-embryonic root development|response to ethylene|response to reactive oxygen species|transcription, DNA-templated|nucleus|sequence-specific DNA binding|transcription factor activity, sequence-specific DNA binding			AT5G19790	RAP2-11	Ethylene-responsive transcription factor RAP2-11 [Source:UniProtKB/Swiss-Prot;Acc:Q6J9S1]
Potri.001G006700	0.352772	-1.50319	7.79381e-11	1.58798e-09	10.7822	13.8763	11.0511	4.16538	5.87829	5.51718	GO:0006631,GO:0005777,GO:0016874,GO:0009850	Fatty acid metabolic process|peroxisome|ligase activity|auxin metabolic process			AT1G55320	AAE18	Probable acyl-activating enzyme 18, peroxisomal [Source:UniProtKB/Swiss-Prot;Acc:Q84P17]
Potri.001G007000	8.02527	3.00455	4.40898e-05	0.000306627	0.840251	0.443529	0.598694	8.02468	5.6589	3.69562
Potri.001G008500	3.18138	1.66965	1.20355e-20	1.08813e-18	62.9571	57.8269	46.2662	234.619	220.582	215.138	GO:0006869,GO:0031225,GO:0005886,GO:0008289	Lipid transport|anchored component of membrane|plasma membrane|lipid binding
Potri.001G008700	2.6003	1.37868	2.69508e-06	2.43587e-05	7.29673	7.7764	7.56991	18.0336	26.0752	33.2958	GO:0008270,GO:0000398,GO:0000243,GO:0045131,GO:0003723	Zinc ion binding|mRNA splicing, via spliceosome|commitment complex|pre-mRNA branch point binding|RNA binding			AT3G32940		RNA-binding KH domain-containing protein [Source:TAIR;Acc:AT3G32940]
Potri.001G009600	2.05873	1.04176	5.91294e-06	4.98035e-05	2.02931	1.16794	1.78315	4.14109	3.77252	5.00128	GO:0003677,GO:0006342,GO:0006306,GO:0010425,GO:0051567,GO:0045814,GO:0006351,GO:0010069,GO:0005634,GO:0003682,GO:0003886	DNA binding|chromatin silencing|DNA methylation|DNA methylation on cytosine within a CNG sequence|histone H3-K9 methylation|negative regulation of gene expression, epigenetic|transcription, DNA-templated|zygote asymmetric cytokinesis in embryo sac|nucleus|chromatin binding|DNA (cytosine-5-)-methyltransferase activity	Ko00270	Cysteine and methionine metabolism	AT1G69770	CMT3	DNA (cytosine-5)-methyltransferase CMT3 [Source:UniProtKB/Swiss-Prot;Acc:Q94F88]
Potri.001G011800	0.450295	-1.15106	1.44388e-07	1.65838e-06	9.83714	12.3492	9.2498	5.36082	5.62827	6.7274					AT5G19900		PRLI-interacting factor, putative [Source:TAIR;Acc:AT5G19900]
Potri.001G012200	2.30525	1.20492	0.000202767	0.00118611	32.3841	21.0466	22.0679	53.9773	64.6673	100.945	GO:0006075,GO:0071555,GO:0008360,GO:0000148,GO:0016021,GO:0003843	(1->3)-beta-D-glucan biosynthetic process|cell wall organization|regulation of cell shape|1,3-beta-D-glucan synthase complex|integral component of membrane|1,3-beta-D-glucan synthase activity			AT5G13000	CALS3	Callose synthase 3 [Source:UniProtKB/Swiss-Prot;Acc:Q9LXT9]
Potri.001G013300	2.10896	1.07653	5.70937e-07	5.90387e-06	9.23472	7.11855	6.86517	21.6438	19.6185	21.0412			Ko03013	RNA transport	AT1G73240		CONTAINS InterPro DOMAIN/s: Nucleoporin protein Ndc1-Nup (InterPro:IPR019049); Has 36 Blast hits to 36 proteins in 17 species: Archae - 0; Bacteria - 0; Metazoa - 1; Fungi - 0; Plants - 35; Viruses - 0; Other Eukaryotes - 0 (source: NCBI BLink). [Source:TAIR;Acc:AT1G73240]
Potri.001G013500	2.50559	1.32515	1.14757e-09	1.91244e-08	9.9765	5.89586	6.6798	26.1124	24.0861	19.9627	GO:0005835,GO:0009579,GO:0005507,GO:0004318,GO:0016631,GO:0006633,GO:0009507,GO:0009941,GO:0009570	Fatty acid synthase complex|thylakoid|copper ion binding|enoyl-[acyl-carrier-protein] reductase (NADH) activity|enoyl-[acyl-carrier-protein] reductase activity|fatty acid biosynthetic process|chloroplast|chloroplast envelope|chloroplast stroma	Ko01212,ko00333,ko00061,ko00780	Fatty acid metabolism|Prodigiosin biosyntheses|Fatty acid biosynthesis|Biotin metabolism	AT2G05990	MOD1	Enoyl-[acyl-carrier-protein] reductase [NADH], chloroplastic [Source:UniProtKB/Swiss-Prot;Acc:Q9SLA8]
Potri.001G016900	2.34259	1.2281	2.06126e-05	0.000154432	12.7611	8.21563	6.49377	31.7499	35.7557	25.3309	GO:0000786,GO:0005634,GO:0003677	Nucleosome|nucleus|DNA binding			AT5G10400	HTR2	Histone H3.2 [Source:UniProtKB/Swiss-Prot;Acc:P59226]
Potri.001G017100	5.58299	2.48104	5.05866e-13	1.4881e-11	1.2637	0.302888	0.893146	4.76429	4.50863	5.83626					AT5G12930		Unknown protein; Has 1807 Blast hits to 1807 proteins in 277 species: Archae - 0; Bacteria - 0; Metazoa - 736; Fungi - 347; Plants - 385; Viruses - 0; Other Eukaryotes - 339 (source: NCBI BLink). [Source:TAIR;Acc:AT5G12930]
Potri.001G017500	75.021	6.22922	4.82675e-14	1.6516e-12	0	0	0.326289	4.32137	11.4278	13.4649	GO:0009507,GO:0000166,GO:0006281	Chloroplast|nucleotide binding|DNA repair			AT3G20820		Leucine-rich repeat (LRR) family protein [Source:TAIR;Acc:AT3G20820]
Potri.001G018200	0.12342	-3.01835	1.0241e-33	3.98376e-31	169.853	193.449	216.308	26.7202	32.0253	29.6696					AT5G12950		Putative glycosyl hydrolase of unknown function (DUF1680) [Source:TAIR;Acc:AT5G12950]
Potri.001G018300	3.52284	1.81674	0.000138633	0.000847159	3.62285	7.1829	4.47678	14.2107	21.7917	31.9086	GO:0005524,GO:0016301,GO:0004674,GO:0035556,GO:0005737,GO:0005634,GO:0005886	ATP binding|kinase activity|protein serine/threonine kinase activity|intracellular signal transduction|cytoplasm|nucleus|plasma membrane			AT3G20830	UCNL	Serine/threonine-protein kinase UCNL [Source:UniProtKB/Swiss-Prot;Acc:Q9LT38]
Potri.001G021600	0.342994	-1.54374	1.85967e-05	0.000140756	4.24788	5.88989	5.43224	1.1644	2.5888	2.35953
Potri.001G023500	2.94855	1.56001	2.52575e-05	0.000186032	1.55237	1.43652	0.813561	3.57258	5.99394	6.33969	GO:0000989,GO:0006355,GO:0009739,GO:0006351,GO:0005634,GO:0043565,GO:0003700	Transcription factor activity, transcription factor binding|regulation of transcription, DNA-templated|response to gibberellin|transcription, DNA-templated|nucleus|sequence-specific DNA binding|transcription factor activity, sequence-specific DNA binding			AT1G50420	SCL3	Scarecrow-like protein 3 [Source:UniProtKB/Swiss-Prot;Acc:Q9LPR8]
Potri.001G023800	0.0354093	-4.81973	1.00238e-24	1.48654e-22	76.3148	107.648	114.208	4.58804	5.35524	2.37088	GO:0048046,GO:0042349,GO:0009699	Apoplast|guiding stereospecific synthesis activity|phenylpropanoid biosynthetic process			AT1G55210	DIR20	Dirigent protein 20 [Source:UniProtKB/Swiss-Prot;Acc:Q9C891]
Potri.001G024200	0.39508	-1.33978	3.28898e-06	2.92437e-05	3.31848	4.59463	3.82793	1.44586	2.99731	2.19141					AT2G38780		Unknown protein; FUNCTIONS IN: molecular_function unknown; INVOLVED IN: biological_process unknown; LOCATED IN: chloroplast; EXPRESSED IN: 21 plant structures; EXPRESSED DURING: 13 growth stages; Has 58 Blast hits to 58 proteins in 23 species: Archa /.../ Bacteria - 4; Metazoa - 1; Fungi - 0; Plants - 44; Viruses - 0; Other Eukaryotes - 9 (source: NCBI BLink). [Source:TAIR;Acc:AT2G38780]
Potri.001G024500	3.25356	1.70202	8.03605e-10	1.37011e-08	4.28391	2.18869	2.72382	10.2645	9.34706	11.8365	GO:0030515,GO:0006364,GO:0034457,GO:0032040,GO:0042134	SnoRNA binding|rRNA processing|Mpp10 complex|small-subunit processome|rRNA primary transcript binding	Ko03008	Ribosome biogenesis in eukaryotes	AT1G63780	IMP4	Ribosomal RNA processing Brix domain protein [Source:TAIR;Acc:AT1G63780]
Potri.001G025200	40.4439	5.33785	0.00543002	0.0210624	0	0	0.180878	0	3.77535	4.30996	GO:0020037,GO:0005506,GO:0050593,GO:0005789,GO:0016021,GO:0031090	Heme binding|iron ion binding|N-methylcoclaurine 3'-monooxygenase activity|endoplasmic reticulum membrane|integral component of membrane|organelle membrane			AT3G26300	CYP71B34	Cytochrome P450 71B34 [Source:UniProtKB/Swiss-Prot;Acc:Q9LIP6]
Potri.001G026600	0.340953	-1.55235	3.34685e-18	2.08308e-16	95.3771	107.118	97.2656	42.9917	44.1621	40.0717	GO:0045454,GO:0005886,GO:0009055,GO:0015035	Cell redox homeostasis|plasma membrane|electron carrier activity|protein disulfide oxidoreductase activity			AT5G13810		Glutaredoxin family protein [Source:TAIR;Acc:AT5G13810]
Potri.001G027100	0.00449876	-7.79626	1.41351e-07	1.62603e-06	4.79465	11.3638	18.8129	0	0.0623202	0.158003	GO:0016021,GO:0005215,GO:0006857	Integral component of membrane|transporter activity|oligopeptide transport			AT3G54450	NPF5.4	Protein NRT1/ PTR FAMILY 5.4 [Source:UniProtKB/Swiss-Prot;Acc:Q9M1I2]
Potri.001G027600	0.404133	-1.3071	2.43841e-07	2.67393e-06	3.58008	6.62245	5.79766	2.47163	2.52102	2.45365
Potri.001G028100	0.314705	-1.66793	1.44226e-11	3.32598e-10	9.18329	8.96291	11.8698	2.92425	4.96788	4.63275	GO:0005802,GO:1990585,GO:0016757,GO:0005768,GO:0005794,GO:0016021	Trans-Golgi network|hydroxyproline O-arabinosyltransferase activity|transferase activity, transferring glycosyl groups|endosome|Golgi apparatus|integral component of membrane	Ko00514	Other types of O-glycan biosynthesis	AT5G13500		Unknown protein; FUNCTIONS IN: molecular_function unknown; INVOLVED IN: biological_process unknown; LOCATED IN: endomembrane system; EXPRESSED IN: 22 plant structures; EXPRESSED DURING: 13 growth stages; BEST Arabidopsis thaliana protein match is: u /.../ protein (TAIR:AT5G25265.1); Has 1807 Blast hits to 1807 proteins in 277 species: Archae - 0; Bacteria - 0; Metazoa - 736; Fungi - 347; Plants -…
Potri.001G028200	2.63211	1.39622	1.60538e-16	7.79335e-15	296.666	189.706	181.6	654.273	797.107	837.562	GO:0004190,GO:0000166,GO:0030163,GO:0006508,GO:0043067,GO:0009627,GO:0048046,GO:0005618,GO:0009505	Aspartic-type endopeptidase activity|nucleotide binding|protein catabolic process|proteolysis|regulation of programmed cell death|systemic acquired resistance|apoplast|cell wall|plant-type cell wall			AT3G54400		Eukaryotic aspartyl protease family protein [Source:TAIR;Acc:AT3G54400]
Potri.001G028500	2.38036	1.25118	4.58143e-05	0.000317054	2.76085	2.09421	2.72233	5.66146	8.48382	8.86388	GO:0016671,GO:0015035,GO:0047134,GO:0004791,GO:0008219,GO:0045454,GO:0034599,GO:0006952,GO:0006662,GO:0034051,GO:0009657,GO:0009507,GO:0031347,GO:0009295,GO:0009579	Oxidoreductase activity, acting on a sulfur group of donors, disulfide as acceptor|protein disulfide oxidoreductase activity|protein-disulfide reductase activity|thioredoxin-disulfide reductase activity|cell death|cell redox homeostasis|cellular response to oxidative stress|defense response|glycerol ether metabolic process|negative regulation of plant-type hypersensitive response|plastid organiza…			AT3G06730	CITRX	Thioredoxin-like protein CITRX, chloroplastic [Source:UniProtKB/Swiss-Prot;Acc:Q9M7X9]
Potri.001G030200	2.27659	1.18688	5.24541e-06	4.47677e-05	2.16957	1.93954	2.49705	4.97795	5.47492	6.23878	GO:0035242,GO:0006355,GO:0005829,GO:0008469,GO:0046872	Protein-arginine omega-N asymmetric methyltransferase activity|regulation of transcription, DNA-templated|cytosol|histone-arginine N-methyltransferase activity|metal ion binding			AT3G12270	PRMT3	Probable protein arginine N-methyltransferase 3 [Source:UniProtKB/Swiss-Prot;Acc:Q0WVD6]
Potri.001G032500	0.029297	-5.0931	0.000320342	0.00178455	0.782232	3.74716	2.76396	0.349108	0	0	GO:0006810,GO:0016021,GO:0005886,GO:0022857	Transport|integral component of membrane|plasma membrane|transmembrane transporter activity			AT5G07050		WAT1-related protein At5g07050 [Source:UniProtKB/Swiss-Prot;Acc:Q9FL41]
Potri.001G033600	0.373005	-1.42273	1.56553e-13	4.97669e-12	19.4956	20.5025	22.8341	11.2921	9.27786	8.67087					AT5G12120		Ubiquitin-associated/translation elongation factor EF1B protein [Source:TAIR;Acc:AT5G12120]
Potri.001G036900	0.135566	-2.88293	1.08312e-16	5.42734e-15	845.608	1185.04	1129.32	190.077	187.16	148.57	GO:0016207,GO:0005524,GO:0009698	4-coumarate-CoA ligase activity|ATP binding|phenylpropanoid metabolic process	Ko00360,ko00940,ko00130	Phenylalanine metabolism|Phenylpropanoid biosynthesis|Ubiquinone and other terpenoid-quinone biosynthesis	AT1G51680	4CL1	4-coumarate--CoA ligase 1 [Source:UniProtKB/Swiss-Prot;Acc:Q42524]
Potri.001G037400	0.286385	-1.80397	0.00565894	0.0218409	7.17798	22.413	13.6538	5.84522	9.01246	2.89921
Potri.001G037900	0.42758	-1.22574	0.000171236	0.0010188	3.76222	3.35475	4.42812	3.03267	1.25766	1.34318	GO:0004702,GO:0005737,GO:0005524,GO:0046872	Signal transducer, downstream of receptor, with serine/threonine kinase activity|cytoplasm|ATP binding|metal ion binding			AT1G79640		Protein kinase superfamily protein [Source:TAIR;Acc:AT1G79640]
Potri.001G041200	2.40415	1.26553	0.00691716	0.0258369	1.63059	0.0954449	1.25213	2.30319	3.06826	3.08641					AT1G16080		Unknown protein; LOCATED IN: apoplast, chloroplast stroma, chloroplast, chloroplast envelope; EXPRESSED IN: 23 plant structures; EXPRESSED DURING: 14 growth stages; Has 81 Blast hits to 81 proteins in 28 species: Archae - 0; Bacteria - 2; Metazoa - /.../gi - 0; Plants - 62; Viruses - 0; Other Eukaryotes - 17 (source: NCBI BLink). [Source:TAIR;Acc:AT1G16080]
Potri.001G041400	2.83378	1.50273	1.94903e-06	1.808e-05	2.80679	1.24135	2.84009	5.93072	7.30309	9.31079	GO:0035091	Phosphatidylinositol binding			AT1G16070	TULP8	Tubby-like protein 8 [Source:UniProtKB/Swiss-Prot;Acc:Q9S9M8]
Potri.001G041700	2.04477	1.03194	0.000903014	0.00443762	7.66807	5.63546	7.11021	10.7964	19.9999	20.0377	GO:0030163,GO:0006508,GO:0031225,GO:0005886,GO:0004190	Protein catabolic process|proteolysis|anchored component of membrane|plasma membrane|aspartic-type endopeptidase activity			AT1G79720		Eukaryotic aspartyl protease family protein [Source:TAIR;Acc:AT1G79720]
Potri.001G041900	0.229772	-2.12172	3.87109e-11	8.34147e-10	8.57796	9.54211	10.632	2.1739	3.22345	2.64891	GO:0005634,GO:0009908	Nucleus|flower development			AT1G80940		Unknown protein; Has 35333 Blast hits to 34131 proteins in 2444 species: Archae - 798; Bacteria - 22429; Metazoa - 974; Fungi - 991; Plants - 531; Viruses - 0; Other Eukaryotes - 9610 (source: NCBI BLink). [Source:TAIR;Acc:AT1G80940]
Potri.001G043100	0.0436276	-4.51862	3.02069e-08	3.90655e-07	8.85158	5.30621	11.9196	0.784962	0.48736	0	GO:0009416,GO:0009507,GO:0009570,GO:0005634	Response to light stimulus|chloroplast|chloroplast stroma|nucleus			AT1G80920	ATJ8	Chaperone protein dnaJ 8, chloroplastic [Source:UniProtKB/Swiss-Prot;Acc:Q9SAG8]
Potri.001G043600	3.82309	1.93474	3.26661e-21	3.14574e-19	23.4463	17.3154	15.9013	80.3671	117.214	99.183	GO:0005773,GO:0009055,GO:0031225,GO:0046658,GO:0005886	Vacuole|electron carrier activity|anchored component of membrane|anchored component of plasma membrane|plasma membrane
Potri.001G043700	0.366185	-1.44936	1.57484e-08	2.1635e-07	4.08621	3.26929	2.94806	1.26639	1.58718	2.01849	GO:0004675,GO:0007166,GO:0006468,GO:0016021,GO:0005886,GO:0005524	Transmembrane receptor protein serine/threonine kinase activity|cell surface receptor signaling pathway|protein phosphorylation|integral component of membrane|plasma membrane|ATP binding			AT1G80870		Putative receptor-like protein kinase At1g80870 [Source:UniProtKB/Swiss-Prot;Acc:Q9SAH3]
Potri.001G046600	2.23413	1.15971	6.75581e-10	1.16732e-08	84.9656	45.1716	53.5909	168.68	157.98	174.07	GO:0005840,GO:0003735,GO:0006412	Ribosome|structural constituent of ribosome|translation	Ko03010	Ribosome	AT1G15930	RPS12A	40S ribosomal protein S12-1 [Source:UniProtKB/Swiss-Prot;Acc:Q9S9P1]
Potri.001G047500	3.58024	1.84006	7.37604e-12	1.7845e-10	3.854	4.42005	5.39168	21.9739	17.7405	19.699	GO:0006355,GO:0046872,GO:0003700,GO:0044212	Regulation of transcription, DNA-templated|metal ion binding|transcription factor activity, sequence-specific DNA binding|transcription regulatory region DNA binding			AT5G25160	ZFP3	Zinc finger protein 3 [Source:UniProtKB/Swiss-Prot;Acc:Q39262]
Potri.001G048200	4.4162	2.1428	3.56542e-09	5.52164e-08	1.96197	2.54727	3.02245	14.0828	12.8513	13.2613	GO:0009873,GO:0006351,GO:0005634,GO:0003677,GO:0003700	Ethylene-activated signaling pathway|transcription, DNA-templated|nucleus|DNA binding|transcription factor activity, sequence-specific DNA binding			AT5G25190	ERF003	Ethylene-responsive transcription factor ERF003 [Source:UniProtKB/Swiss-Prot;Acc:Q94AW5]
Potri.001G050600	0.495336	-1.01352	0.00157973	0.00723184	16.2637	7.92901	16.0162	8.38529	12.0936	8.67224	GO:0005634,GO:0010438,GO:0009658	Nucleus|cellular response to sulfur starvation|chloroplast organization			AT1G04770		Protein SULFUR DEFICIENCY-INDUCED 2 [Source:UniProtKB/Swiss-Prot;Acc:Q8L730]
Potri.001G052300	4.08504	2.03035	1.27191e-31	3.95819e-29	85.1643	71.5238	63.4249	332.661	341.024	437.104	GO:0046872,GO:0030570,GO:0045490	Metal ion binding|pectate lyase activity|pectin catabolic process	Ko02024,ko00040	Quorum sensing|Pentose and glucuronate interconversions	AT4G13710		Probable pectate lyase 15 [Source:UniProtKB/Swiss-Prot;Acc:Q944R1]
Potri.001G053000	0.490465	-1.02778	2.19313e-05	0.000163085	4.36442	5.14105	4.39657	2.44513	3.17315	2.79367					AT1G04650		Unknown protein; Has 30201 Blast hits to 17322 proteins in 780 species: Archae - 12; Bacteria - 1396; Metazoa - 17338; Fungi - 3422; Plants - 5037; Viruses - 0; Other Eukaryotes - 2996 (source: NCBI BLink). [Source:TAIR;Acc:AT1G04650]
Potri.001G054400	3.41859	1.7734	1.74004e-19	1.31567e-17	8.31341	4.38535	5.71288	22.6057	23.6437	32.8225	GO:0005739,GO:0005524,GO:0042026	Mitochondrion|ATP binding|protein refolding	Ko03018	RNA degradation	AT3G23990	CPN60	Chaperonin CPN60, mitochondrial [Source:UniProtKB/Swiss-Prot;Acc:P29197]
Potri.001G054600	0.0845189	-3.56458	4.74931e-18	2.87124e-16	138.452	118.103	184.354	21.9386	15.7917	8.69406	GO:0016491,GO:0016722,GO:0009809,GO:0046274,GO:0009698,GO:0048046,GO:0005507,GO:0052716	Oxidoreductase activity|oxidoreductase activity, oxidizing metal ions|lignin biosynthetic process|lignin catabolic process|phenylpropanoid metabolic process|apoplast|copper ion binding|hydroquinone:oxygen oxidoreductase activity			AT5G60020	LAC17	Laccase-17 [Source:UniProtKB/Swiss-Prot;Acc:Q9FJD5]
Potri.001G055100	0.0776121	-3.68757	2.55583e-14	9.14778e-13	51.8526	80.9201	64.4866	6.07198	7.52594	4.72165	GO:0000922,GO:0000910,GO:0000226,GO:0007067,GO:0005737,GO:0005874,GO:0005634	Spindle pole|cytokinesis|microtubule cytoskeleton organization|mitotic nuclear division|cytoplasm|microtubule|nucleus			AT1G27920	MAP65-8	65-kDa microtubule-associated protein 8 [Source:UniProtKB/Swiss-Prot;Acc:Q9C7G0]
Potri.001G056300	2.21071	1.14451	3.8048e-06	3.32796e-05	12.1556	6.86137	6.417	19.8293	29.6111	25.3216	GO:0016021,GO:0005802,GO:0008168,GO:0045492,GO:0005768,GO:0005794,GO:0000139	Integral component of membrane|trans-Golgi network|methyltransferase activity|xylan biosynthetic process|endosome|Golgi apparatus|Golgi membrane			AT1G27930		Protein of unknown function (DUF579) [Source:TAIR;Acc:AT1G27930]
Potri.001G057400	0.247226	-2.0161	5.91763e-23	7.19954e-21	11.9367	10.8683	12.1343	3.93077	3.43595	3.96521	GO:0009414,GO:0010087,GO:0009884,GO:0080117,GO:0010271,GO:0000155,GO:0009909,GO:0004673,GO:0043424,GO:0071215,GO:0070417,GO:0016036,GO:0048509,GO:0071329,GO:0010029,GO:0009736,GO:0048831,GO:0042742,GO:0009409,GO:0010150,GO:0005789,GO:0006970,GO:0034757,GO:0016021,GO:0009651,GO:0009116,GO:0005886	Response to water deprivation|phloem or xylem histogenesis|cytokinin receptor activity|secondary growth|regulation of chlorophyll catabolic process|phosphorelay sensor kinase activity|regulation of flower development|protein histidine kinase activity|protein histidine kinase binding|cellular response to abscisic acid stimulus|cellular response to cold|cellular response to phosphate starvation|reg…	Ko04075	Plant hormone signal transduction	AT1G27320	AHK3	Histidine kinase 3 [Source:UniProtKB/Swiss-Prot;Acc:Q9C5U1]
Potri.001G058100	0.0175484	-5.83252	2.34203e-09	3.74068e-08	4.02083	3.02226	9.25544	0	0.567385	0					AT1G27290		Unknown protein; Has 44 Blast hits to 44 proteins in 12 species: Archae - 0; Bacteria - 0; Metazoa - 0; Fungi - 0; Plants - 44; Viruses - 0; Other Eukaryotes - 0 (source: NCBI BLink). [Source:TAIR;Acc:AT1G27290]
Potri.001G058600	2.6481	1.40496	9.33544e-07	9.2584e-06	3.52716	3.99211	1.96496	8.35106	9.93068	13.8342	GO:0005634,GO:0003677,GO:0046872	Nucleus|DNA binding|metal ion binding			AT5G50670	SPL13B	Squamosa promoter-binding-like protein 13A [Source:UniProtKB/Swiss-Prot;Acc:B9DI20]
Potri.001G059400	0.357575	-1.48368	2.17793e-10	4.10377e-09	41.1898	55.0951	54.9332	23.1827	24.3992	23.1043					AT1G24270		Unknown protein; BEST Arabidopsis thaliana protein match is: unknown protein (TAIR:AT5G13090.1); Has 84 Blast hits to 83 proteins in 13 species: Archae - 0; Bacteria - 0; Metazoa - 0; Fungi - 0; Plants - 84; Viruses - 0; Other Eukaryotes - 0 (source /.../ BLink). [Source:TAIR;Acc:AT1G24270]
Potri.001G060300	2.07688	1.05442	2.53165e-05	0.000186415	1.12801	1.12504	1.07608	2.47405	2.67958	3.64829	GO:0019239,GO:0016810,GO:0046872	Deaminase activity|hydrolase activity, acting on carbon-nitrogen (but not peptide) bonds|metal ion binding
Potri.001G060600	2.92535	1.54861	0.00528252	0.0205598	1.04323	2.30476	0.336753	2.64917	6.08823	4.4358	GO:0045454,GO:0005737,GO:0009055,GO:0015035	Cell redox homeostasis|cytoplasm|electron carrier activity|protein disulfide oxidoreductase activity			AT3G02000	GRXC7	Glutaredoxin-C7 [Source:UniProtKB/Swiss-Prot;Acc:Q96305]
Potri.001G061100	2.40038	1.26326	0.00371969	0.0152586	2.89271	4.07106	4.35623	7.54041	11.8866	17.7411	GO:0000287,GO:0030643,GO:0006071,GO:0046475,GO:0009507,GO:0009536,GO:0008889	Magnesium ion binding|cellular phosphate ion homeostasis|glycerol metabolic process|glycerophospholipid catabolic process|chloroplast|plastid|glycerophosphodiester phosphodiesterase activity			AT5G43300	GDPD3	Glycerophosphodiester phosphodiesterase GDPD3 [Source:UniProtKB/Swiss-Prot;Acc:Q680A6]
Potri.001G061800	0.453315	-1.14141	1.18334e-06	1.14815e-05	7.49689	6.18953	7.7867	3.09615	4.65363	4.35164	GO:0006355,GO:0005634,GO:0003700,GO:0008270	Regulation of transcription, DNA-templated|nucleus|transcription factor activity, sequence-specific DNA binding|zinc ion binding			AT2G33500	COL14	Zinc finger protein CONSTANS-LIKE 14 [Source:UniProtKB/Swiss-Prot;Acc:O22800]
Potri.001G062700	0.11935	-3.06672	1.4516e-08	2.01007e-07	3.93226	8.39196	6.15095	1.19519	0.754341	1.11396	GO:0051865,GO:0016567,GO:0009414,GO:0005634,GO:0004842,GO:0008270	Protein autoubiquitination|protein ubiquitination|response to water deprivation|nucleus|ubiquitin-protein transferase activity|zinc ion binding			AT5G13250		RING finger protein [Source:TAIR;Acc:AT5G13250]
Potri.001G065600	0.464821	-1.10525	5.46871e-07	5.66601e-06	3.53717	3.62311	3.38196	1.65189	1.856	2.76196	GO:0046872,GO:0008022,GO:0003723,GO:0070940,GO:0009788,GO:0009651,GO:0006351,GO:0016591,GO:0005634,GO:0008420	Metal ion binding|protein C-terminus binding|RNA binding|dephosphorylation of RNA polymerase II C-terminal domain|negative regulation of abscisic acid-activated signaling pathway|response to salt stress|transcription, DNA-templated|DNA-directed RNA polymerase II, holoenzyme|nucleus|CTD phosphatase activity			AT2G33540	CPL3	RNA polymerase II C-terminal domain phosphatase-like 3 [Source:UniProtKB/Swiss-Prot;Acc:Q8LL04]
Potri.001G066000	2.02234	1.01603	0.000386658	0.00211107	12.6253	7.14086	7.44914	18.1107	25.8218	30.6017	GO:0016123	Xanthophyll biosynthetic process			AT1G28100		Unknown protein; Has 64 Blast hits to 64 proteins in 27 species: Archae - 0; Bacteria - 14; Metazoa - 0; Fungi - 6; Plants - 42; Viruses - 0; Other Eukaryotes - 2 (source: NCBI BLink). [Source:TAIR;Acc:AT1G28100]
Potri.001G066400	0.0700575	-3.83532	2.94828e-14	1.04512e-12	5.84776	8.36153	9.86747	1.4315	0.293384	0.28951	GO:0009507	Chloroplast			AT3G26740	CCL	CCR-like [Source:TAIR;Acc:AT3G26740]
Potri.001G068100	0.350198	-1.51376	1.86441e-11	4.22048e-10	792.417	936.632	863.692	439.904	431.587	268.648					AT1G27440	IRX10	Probable beta-1,4-xylosyltransferase IRX10 [Source:UniProtKB/Swiss-Prot;Acc:Q9FZJ1]
Potri.001G068500	2.4309	1.28149	4.0965e-05	0.000287124	2.57196	3.01466	5.27303	8.71516	15.2117	14.7395	GO:0016592,GO:0005730	Mediator complex|nucleolus
Potri.001G070200	0.0289124	-5.11217	1.79971e-14	6.63423e-13	3.949	2.10089	3.45078	0	0	0	GO:0005829,GO:0000166,GO:0003723	Cytosol|nucleotide binding|RNA binding
Potri.001G072300	0.239195	-2.06374	1.12701e-11	2.65278e-10	103.769	135.269	134.725	37.7429	42.7402	33.0921	GO:0009507,GO:0003677,GO:0000724	Chloroplast|DNA binding|double-strand break repair via homologous recombination			AT5G47870		FUNCTIONS IN: molecular_function unknown; INVOLVED IN: biological_process unknown; LOCATED IN: chloroplast; EXPRESSED IN: 22 plant structures; EXPRESSED DURING: 13 growth stages; BEST Arabidopsis thaliana protein match is: cobalt ion binding (TAIR:A /.../10.1); Has 1807 Blast hits to 1807 proteins in 277 species: Archae - 0; Bacteria - 0; Metazoa - 736; Fungi - 347; Plants - 385; Viruses - 0; Oth…
Potri.001G073100	6.35845	2.66867	9.28145e-25	1.39288e-22	0.743034	0.490202	0.415784	4.64049	3.34774	4.51675	GO:0006241,GO:0006541,GO:0008654,GO:0019856,GO:0005524,GO:0003883,GO:0044210	CTP biosynthetic process|glutamine metabolic process|phospholipid biosynthetic process|pyrimidine nucleobase biosynthetic process|ATP binding|CTP synthase activity|'de novo' CTP biosynthetic process	Ko00240	Pyrimidine metabolism	AT1G30820		CTP synthase family protein [Source:TAIR;Acc:AT1G30820]
Potri.001G073400	0.479234	-1.0612	9.51521e-09	1.36491e-07	23.5389	24.1097	27.634	14.8197	16.0019	16.2882					AT4G20300		Protein of unknown function (DUF1639) [Source:TAIR;Acc:AT4G20300]
Potri.001G074000	2.30335	1.20374	1.66528e-05	0.000127347	1.37039	0.832958	0.783326	3.12524	3.10421	3.97412	GO:0003677,GO:0003678,GO:0046872,GO:0007049,GO:0006270,GO:0006268,GO:0042555,GO:0000347,GO:0005524	DNA binding|DNA helicase activity|metal ion binding|cell cycle|DNA replication initiation|DNA unwinding involved in DNA replication|MCM complex|THO complex|ATP binding	Ko03030,ko04110,ko04111,ko04113	DNA replication|Cell cycle|Cell cycle - yeast|Meiosis - yeast	AT5G44635	MCM6	DNA replication licensing factor MCM6 [Source:UniProtKB/Swiss-Prot;Acc:F4KAB8]
Potri.001G075000	0.375405	-1.41348	0.00188467	0.00842432	2.88052	3.66443	3.71072	0.324306	2.82343	1.52479					AT4G20140	GSO1	LRR receptor-like serine/threonine-protein kinase GSO1 [Source:UniProtKB/Swiss-Prot;Acc:C0LGQ5]
Potri.001G075600	0.241325	-2.05095	2.93446e-19	2.15272e-17	93.8439	108.17	119.944	43.0128	30.1366	20.852	GO:0031902,GO:0005509,GO:0015031,GO:0030665,GO:0000139,GO:0016021	Late endosome membrane|calcium ion binding|protein transport|clathrin-coated vesicle membrane|Golgi membrane|integral component of membrane			AT4G20110	VSR7	Vacuolar-sorting receptor 7 [Source:UniProtKB/Swiss-Prot;Acc:Q8L7E3]
Potri.001G075700	0.383313	-1.38341	3.26378e-05	0.000233859	13.8091	21.56	22.0132	8.3073	8.28458	12.065
Potri.001G079400	0.360309	-1.47269	5.73527e-12	1.41889e-10	13.5896	14.0553	14.0551	5.93293	5.60595	5.42116	GO:0044255,GO:0016042,GO:0055088,GO:0016021,GO:0005811,GO:0004622	Cellular lipid metabolic process|lipid catabolic process|lipid homeostasis|integral component of membrane|lipid particle|lysophospholipase activity			AT5G51180		Alpha/beta-Hydrolases superfamily protein [Source:TAIR;Acc:AT5G51180]
Potri.001G081400	2.04632	1.03304	0.000210478	0.00122661	10.2895	6.86203	9.21398	18.1815	22.4761	20.0319					AT1G31320	LBD4	LOB domain-containing protein 4 [Source:UniProtKB/Swiss-Prot;Acc:Q9SHE9]
Potri.001G081500	0.0665376	-3.90969	3.49922e-30	9.5788e-28	11.8165	10.2573	18.0351	1.22415	0.809738	0.811919	GO:0009535,GO:0016021,GO:0016020,GO:0009538,GO:0010287,GO:0009579,GO:0015979,GO:0009507,GO:0009941,GO:0009534	Chloroplast thylakoid membrane|integral component of membrane|membrane|photosystem I reaction center|plastoglobule|thylakoid|photosynthesis|chloroplast|chloroplast envelope|chloroplast thylakoid	Ko00195	Photosynthesis	AT1G31330	PSAF	Photosystem I reaction center subunit III, chloroplastic [Source:UniProtKB/Swiss-Prot;Acc:Q9SHE8]
Potri.001G084000	9.22401	3.20539	6.76908e-12	1.64844e-10	0.491511	0.31133	0.35831	3.57439	5.68682	7.30911	GO:0018826,GO:0030170,GO:0071266,GO:0009970,GO:0042631,GO:0019343,GO:0019458,GO:0051289,GO:0019346,GO:0005829,GO:0004123,GO:0003962	Methionine gamma-lyase activity|pyridoxal phosphate binding|'de novo' L-methionine biosynthetic process|cellular response to sulfate starvation|cellular response to water deprivation|cysteine biosynthetic process via cystathionine|methionine catabolic process via 2-oxobutanoate|protein homotetramerization|transsulfuration|cytosol|cystathionine gamma-lyase activity|cystathionine gamma-synthase act…	Ko00270,ko00450	Cysteine and methionine metabolism|Selenocompound metabolism	AT1G64660	MGL	Methionine gamma-lyase [Source:UniProtKB/Swiss-Prot;Acc:Q9SGU9]
Potri.001G084200	3.74708	1.90577	0.00730603	0.0270332	12.045	7.05461	13.4242	73.8157	47.5467	33.2728					AT4G24130		Protein of unknown function, DUF538 [Source:TAIR;Acc:AT4G24130]
Potri.001G084600	2.9813	1.57594	3.58632e-05	0.000254381	1.16853	0.342206	1.18622	4.81972	4.40038	5.94722					AT5G41960		Unknown protein; FUNCTIONS IN: molecular_function unknown; INVOLVED IN: biological_process unknown; LOCATED IN: chloroplast; EXPRESSED IN: 22 plant structures; EXPRESSED DURING: 13 growth stages; Has 1807 Blast hits to 1807 proteins in 277 species: /.../ - 0; Bacteria - 0; Metazoa - 736; Fungi - 347; Plants - 385; Viruses - 0; Other Eukaryotes - 339 (source: NCBI BLink). [Source:TAIR;Acc:AT5G4196…
Potri.001G085100	3.14634	1.65368	8.20796e-06	6.67933e-05	19.5786	12.8467	6.99169	57.2647	47.2083	42.5195	GO:0009506,GO:0009055,GO:0031225,GO:0046658,GO:0005886	Plasmodesma|electron carrier activity|anchored component of membrane|anchored component of plasma membrane|plasma membrane			AT1G64640	ENODL8	Early nodulin-like protein 8 [Source:TAIR;Acc:AT1G64640]
Potri.001G086400	2.0053	1.00382	4.84408e-05	0.000333513	20.9385	10.8351	7.71826	39.2237	35.4086	33.0826	GO:0006355,GO:0006351,GO:0005634,GO:0003677,GO:0046872,GO:0003700	Regulation of transcription, DNA-templated|transcription, DNA-templated|nucleus|DNA binding|metal ion binding|transcription factor activity, sequence-specific DNA binding			AT4G24060	DOF4.6	Dof zinc finger protein DOF4.6 [Source:UniProtKB/Swiss-Prot;Acc:Q8LAP8]
Potri.001G086600	0.364361	-1.45656	2.5238e-12	6.67982e-11	10.9817	13.2135	11.6445	5.29047	5.20431	6.08799	GO:0048471,GO:0005829,GO:0010008,GO:0005794	Perinuclear region of cytoplasm|cytosol|endosome membrane|Golgi apparatus			AT1G64610		Transducin/WD40 repeat-like superfamily protein [Source:TAIR;Acc:AT1G64610]
Potri.001G087400	2.22406	1.1532	0.000122407	0.000758825	1.38644	1.00952	0.999759	3.97735	2.88858	3.37794	GO:0004359,GO:0003952,GO:0009435,GO:0005737,GO:0005829,GO:0005524	Glutaminase activity|NAD+ synthase (glutamine-hydrolyzing) activity|NAD biosynthetic process|cytoplasm|cytosol|ATP binding	Ko00760	Nicotinate and nicotinamide metabolism	AT1G55090	T7N22.4	Glutamine-dependent NAD(+) synthetase [Source:UniProtKB/Swiss-Prot;Acc:Q9C723]
Potri.001G088800	0.190574	-2.39158	1.411e-42	1.06961e-39	235.991	227.099	248.372	63.3811	53.1199	48.5058					AT5G42050		DCD (Development and Cell Death) domain protein [Source:TAIR;Acc:AT5G42050]
Potri.001G089000	45.8462	5.51873	6.13686e-09	9.17704e-08	0	0	0.24288	3.40367	4.34292	3.93945
Potri.001G090300	2.2954	1.19875	4.83674e-10	8.54712e-09	12.6329	11.7045	11.4884	28.7261	32.7498	43.3352	GO:0009651,GO:0016020,GO:0004430,GO:0005524	Response to salt stress|membrane|1-phosphatidylinositol 4-kinase activity|ATP binding			AT1G64460		Protein kinase superfamily protein [Source:TAIR;Acc:AT1G64460]
Potri.001G090700	2.06216	1.04416	0.000385949	0.0021087	26.4669	21.5974	33.28	67.7086	85.2282	57.7123	GO:0003978,GO:0006012	UDP-glucose 4-epimerase activity|galactose metabolic process	Ko00052,ko00520	Galactose metabolism|Amino sugar and nucleotide sugar metabolism	AT4G10960	UGE5	UDP-glucose 4-epimerase 5 [Source:UniProtKB/Swiss-Prot;Acc:Q9SN58]
Potri.001G091100	0.484422	-1.04566	7.79425e-07	7.82176e-06	8.10223	11.3398	9.10149	5.74793	4.48383	3.75159					AT4G23895		Pleckstrin homology (PH) domain-containing protein [Source:TAIR;Acc:AT4G23895]
Potri.001G092200	3.0456	1.60672	1.87367e-09	3.03358e-08	1.63911	0.618319	0.842652	3.64188	4.02357	5.53479	GO:0071555,GO:0030245,GO:0005576,GO:0030246,GO:0008810	Cell wall organization|cellulose catabolic process|extracellular region|carbohydrate binding|cellulase activity			AT1G64390	AtGH9C2	Endoglucanase 6 [Source:UniProtKB/Swiss-Prot;Acc:Q42059]
Potri.001G093600	0.299995	-1.73699	2.30942e-10	4.32947e-09	14.6995	19.8279	17.6852	4.67988	7.76517	6.79757	GO:0003333,GO:0016021,GO:0005886,GO:0015171	Amino acid transmembrane transport|integral component of membrane|plasma membrane|amino acid transmembrane transporter activity			AT5G41800		Probable GABA transporter 2 [Source:UniProtKB/Swiss-Prot;Acc:Q8L4X4]
Potri.001G093700	3.34059	1.7401	5.54185e-17	2.89965e-15	4.62652	2.87136	4.09506	12.4989	17.4404	16.9201	GO:0005634,GO:0003677,GO:0003700	Nucleus|DNA binding|transcription factor activity, sequence-specific DNA binding			AT4G11080	HMGB13	High mobility group B protein 13 [Source:UniProtKB/Swiss-Prot;Acc:Q9T012]
Potri.001G093800	0.495966	-1.01169	5.6394e-06	4.77854e-05	9.3862	10.6345	12.9639	8.40069	7.88368	7.70949	GO:0071554,GO:0005794,GO:0016021,GO:0016413	Cell wall organization or biogenesis|Golgi apparatus|integral component of membrane|O-acetyltransferase activity			AT4G11090	TBL23	Protein trichome birefringence-like 23 [Source:UniProtKB/Swiss-Prot;Acc:O82509]
Potri.001G094100	0.453731	-1.14009	3.17017e-07	3.41664e-06	8.48354	10.7644	9.57541	5.43985	5.53808	5.35861	GO:0016021,GO:0005743,GO:0055085	Integral component of membrane|mitochondrial inner membrane|transmembrane transport			AT4G01100	ADNT1	Mitochondrial adenine nucleotide transporter ADNT1 [Source:UniProtKB/Swiss-Prot;Acc:O04619]
Potri.001G095600	2.14187	1.09887	3.20881e-06	2.85825e-05	9.28284	5.20255	5.55802	16.54	14.4759	21.3054	GO:0042626,GO:0008559,GO:0016021,GO:0005774,GO:0005524	ATPase activity, coupled to transmembrane movement of substances|xenobiotic-transporting ATPase activity|integral component of membrane|vacuolar membrane|ATP binding	Ko02010	ABC transporters	AT3G59140	ABCC10	ABC transporter C family member 10 [Source:UniProtKB/Swiss-Prot;Acc:Q9LYS2]
Potri.001G096200	2.05459	1.03885	5.08609e-05	0.000348068	2.88402	2.39751	1.75348	6.05929	6.44177	6.57276	GO:0009507,GO:0005886,GO:0000902	Chloroplast|plasma membrane|cell morphogenesis			AT5G41620		Uncharacterized protein At5g41620 [Source:UniProtKB/Swiss-Prot;Acc:Q66GQ2]
Potri.001G096400	2.66341	1.41327	7.62819e-06	6.27141e-05	1.25316	1.14292	1.41555	3.19833	4.12811	5.71232	GO:0006813,GO:0006885,GO:0016021,GO:0005770,GO:0005451	Potassium ion transport|regulation of pH|integral component of membrane|late endosome|monovalent cation:proton antiporter activity			AT5G41610	CHX18	Cation/H(+) antiporter 18 [Source:UniProtKB/Swiss-Prot;Acc:Q9FFR9]
Potri.001G096800	6.51698	2.7042	5.84591e-07	6.0324e-06	1.46105	0.712333	1.80649	14.6461	11.9008	10.0368	GO:0048046,GO:0006952,GO:0009607	Apoplast|defense response|response to biotic stimulus			AT1G64160	DIR5	Dirigent protein 5 [Source:UniProtKB/Swiss-Prot;Acc:Q9SH66]
Potri.001G098300	0.453508	-1.1408	2.31451e-06	2.11977e-05	4.02047	3.6029	3.66647	2.06459	2.01922	2.62694	GO:0050664,GO:0004601,GO:0016021,GO:0005886,GO:0005509	Oxidoreductase activity, acting on NAD(P)H, oxygen as acceptor|peroxidase activity|integral component of membrane|plasma membrane|calcium ion binding	Ko04016	MAPK signaling pathway - plant	AT1G64060	RBOHF	Respiratory burst oxidase homolog protein F [Source:UniProtKB/Swiss-Prot;Acc:O48538]
Potri.001G099700	2.29692	1.1997	3.02754e-10	5.55594e-09	14.2095	14.7684	16.2854	41.1758	44.1288	47.3991					AT1G63930	ROH1	From the Czech 'roh' meaning 'corner' [Source:TAIR;Acc:AT1G63930]
Potri.001G099800	0.362704	-1.46314	1.11018e-10	2.20574e-09	103.758	121.553	121.556	65.1832	56.5499	38.3993	GO:0006351,GO:0005634,GO:0003677,GO:0006355	Transcription, DNA-templated|nucleus|DNA binding|regulation of transcription, DNA-templated			AT1G63910	AtMYB103	Myb domain protein 103 [Source:TAIR;Acc:AT1G63910]
Potri.001G100000	2.21052	1.14439	9.81372e-06	7.87976e-05	5.15326	4.38499	5.83795	10.2444	16.9374	15.7367	GO:0016021,GO:0004650,GO:0005975	Integral component of membrane|polygalacturonase activity|carbohydrate metabolic process			AT4G23500		Pectin lyase-like superfamily protein [Source:TAIR;Acc:AT4G23500]
Potri.001G101800	0.480425	-1.05762	3.88354e-06	3.38982e-05	5.90876	7.54388	7.60077	3.46991	4.74187	5.35783	GO:0006355,GO:0006351,GO:0005634,GO:0005773,GO:0003677	Regulation of transcription, DNA-templated|transcription, DNA-templated|nucleus|vacuole|DNA binding			AT4G11400	ARID2	AT-rich interactive domain-containing protein 2 [Source:UniProtKB/Swiss-Prot;Acc:Q9LDD4]
Potri.001G102200	0.230549	-2.11686	0.000855869	0.00423409	1.23396	2.95696	3.29441	0.42277	0.700738	1.02993	GO:0005886	Plasma membrane			AT5G52430		Hydroxyproline-rich glycoprotein family protein [Source:TAIR;Acc:AT5G52430]
Potri.001G102300	0.376969	-1.40748	9.83303e-06	7.89098e-05	3.55606	2.57998	3.02918	0.881174	1.70041	1.10597					AT5G41330		BTB/POZ domain-containing protein At5g41330 [Source:UniProtKB/Swiss-Prot;Acc:Q9FN67]
Potri.001G102900	0.498865	-1.00328	1.55253e-08	2.13782e-07	22.0254	21.3434	22.6194	12.992	14.2979	15.5664	GO:0004702,GO:0010229,GO:0040008,GO:0010103,GO:0010098,GO:0005737,GO:0005524,GO:0004709	Signal transducer, downstream of receptor, with serine/threonine kinase activity|inflorescence development|regulation of growth|stomatal complex morphogenesis|suspensor development|cytoplasm|ATP binding|MAP kinase kinase kinase activity	Ko04016	MAPK signaling pathway - plant	AT1G63700	YDA	Mitogen-activated protein kinase kinase kinase YODA [Source:UniProtKB/Swiss-Prot;Acc:Q9CAD5]
Potri.001G103100	0.47174	-1.08394	0.000228701	0.00131825	3.41578	2.95338	4.41996	1.02582	1.4121	2.51248	GO:0071458,GO:0071556,GO:0005765,GO:0042500,GO:0033619,GO:0006465,GO:0005768,GO:0010008,GO:0030660	Integral component of cytoplasmic side of endoplasmic reticulum membrane|integral component of lumenal side of endoplasmic reticulum membrane|lysosomal membrane|aspartic endopeptidase activity, intramembrane cleaving|membrane protein proteolysis|signal peptide processing|endosome|endosome membrane|Golgi-associated vesicle membrane			AT1G63690	SPPL2	Signal peptide peptidase-like 2 [Source:UniProtKB/Swiss-Prot;Acc:Q8W469]
Potri.001G104600	0.12785	-2.96747	4.80067e-17	2.54349e-15	591.649	815.174	597.057	139.68	107.875	62.4939	GO:0003924,GO:0005200,GO:0007017,GO:0005737,GO:0005874,GO:0005525	GTPase activity|structural constituent of cytoskeleton|microtubule-based process|cytoplasm|microtubule|GTP binding	Ko04540,ko04145	Gap junction|Phagosome	AT5G12250	TUBB6	Tubulin beta-6 chain [Source:UniProtKB/Swiss-Prot;Acc:P29514]
Potri.001G105900	0.166489	-2.5865	0.000826976	0.0041111	6.00806	2.9581	2.96349	1.74814	0.142923	0.0720114	GO:0005737,GO:0009506,GO:0005524,GO:0050203,GO:0050832,GO:0033611,GO:0010030,GO:0046686,GO:0009735,GO:0010214,GO:0048046,GO:0009507,GO:0009570	Cytoplasm|plasmodesma|ATP binding|oxalate-CoA ligase activity|defense response to fungus|oxalate catabolic process|positive regulation of seed germination|response to cadmium ion|response to cytokinin|seed coat development|apoplast|chloroplast|chloroplast stroma			AT3G48990	AAE3	Oxalate--CoA ligase [Source:UniProtKB/Swiss-Prot;Acc:Q9SMT7]
Potri.001G106000	0.316465	-1.65988	2.68583e-08	3.51189e-07	4.7431	5.05892	4.5324	3.52027	1.42196	1.64264	GO:0003941,GO:0046872,GO:0030170,GO:0030378,GO:0070179,GO:0070178,GO:0006563,GO:0009069,GO:0005737,GO:0005524,GO:0008721	L-serine ammonia-lyase activity|metal ion binding|pyridoxal phosphate binding|serine racemase activity|D-serine biosynthetic process|D-serine metabolic process|L-serine metabolic process|serine family amino acid metabolic process|cytoplasm|ATP binding|D-serine ammonia-lyase activity	Ko00260	Glycine, serine and threonine metabolism	AT4G11640	SR	Serine racemase [Source:UniProtKB/Swiss-Prot;Acc:Q2PGG3]
Potri.001G106100	0.246173	-2.02226	4.17523e-29	1.03728e-26	1331.76	1274.06	1126.56	517.559	375.251	241.769	GO:0045298,GO:0005525,GO:0003924,GO:0005200,GO:0007017,GO:0009651,GO:0005794,GO:0016020,GO:0005874	Tubulin complex|GTP binding|GTPase activity|structural constituent of cytoskeleton|microtubule-based process|response to salt stress|Golgi apparatus|membrane|microtubule	Ko04540,ko04145	Gap junction|Phagosome	AT5G62690	TUBB2	Tubulin beta-2 chain [Source:UniProtKB/Swiss-Prot;Acc:Q56YW9]
Potri.001G106200	0.0849744	-3.55683	1.07822e-10	2.14802e-09	6.94199	6.88313	3.19376	1.1287	0	0	GO:0015629,GO:0030042	Actin cytoskeleton|actin filament depolymerization	Ko04810	Regulation of actin cytoskeleton	AT1G01750	ADF10	Actin-depolymerizing factor 10 [Source:UniProtKB/Swiss-Prot;Acc:Q9LQ81]
Potri.001G107000	0.260972	-1.93803	1.37097e-20	1.22289e-18	154.137	191.611	180.395	69.2798	62.8058	43.0531	GO:0006810,GO:0005886,GO:0048032,GO:0007267	Transport|plasma membrane|galacturonate binding|cell-cell signaling			AT5G23750		Remorin family protein [Source:TAIR;Acc:AT5G23750]
Potri.001G109400	3.65637	1.87041	5.32574e-06	4.53747e-05	1.27394	0.945956	0.748466	2.81795	4.03676	5.78325	GO:0006355,GO:0006351,GO:0005634,GO:0043565,GO:0003700	Regulation of transcription, DNA-templated|transcription, DNA-templated|nucleus|sequence-specific DNA binding|transcription factor activity, sequence-specific DNA binding			AT1G63100	SCL28	Scarecrow-like protein 28 [Source:UniProtKB/Swiss-Prot;Acc:Q9CAN3]
Potri.001G110800	0.021974	-5.50806	2.42166e-06	2.21105e-05	4.13718	2.37187	1.00537	0	0.202784	0	GO:0009631,GO:0009409,GO:0006351,GO:0005634,GO:0043565,GO:0003700	Cold acclimation|response to cold|transcription, DNA-templated|nucleus|sequence-specific DNA binding|transcription factor activity, sequence-specific DNA binding			AT5G51990	DREB1D	Dehydration-responsive element-binding protein 1D [Source:UniProtKB/Swiss-Prot;Acc:Q9FJ93]
Potri.001G112200	0.410341	-1.2851	1.61535e-07	1.83325e-06	165.773	198.119	190.621	111.644	92.5853	67.861	GO:0005634,GO:0003677,GO:0006355	Nucleus|DNA binding|regulation of transcription, DNA-templated			AT1G62990	KNAT7	Homeobox protein knotted-1-like 7 [Source:UniProtKB/Swiss-Prot;Acc:Q9FPQ8]
Potri.001G112400	2.21347	1.14631	1.05764e-05	8.43033e-05	6.57374	5.01737	6.52381	18.2684	15.4585	14.6721	GO:0009908,GO:0000165,GO:0045944,GO:0048510,GO:0006351,GO:0010048,GO:0005634,GO:0000977,GO:0003700	Flower development|MAPK cascade|positive regulation of transcription from RNA polymerase II promoter|regulation of timing of transition from vegetative to reproductive phase|transcription, DNA-templated|vernalization response|nucleus|RNA polymerase II regulatory region sequence-specific DNA binding|transcription factor activity, sequence-specific DNA binding			AT4G11880	AGL14	Agamous-like MADS-box protein AGL14 [Source:UniProtKB/Swiss-Prot;Acc:Q38838]
Potri.001G112600	0.13501	-2.88886	1.99119e-16	9.54092e-15	7.50877	8.16244	7.01474	1.72283	0.562245	0.213263	GO:0009535,GO:0015996	Chloroplast thylakoid membrane|chlorophyll catabolic process			AT4G22920	SGR1	Protein STAY-GREEN 1, chloroplastic [Source:UniProtKB/Swiss-Prot;Acc:O82741]
Potri.001G114100	0.469753	-1.09003	7.36082e-09	1.08266e-07	53.7204	51.9963	50.4253	31.7989	25.3793	25.4391	GO:0016021,GO:0008643	Integral component of membrane|carbohydrate transport			AT1G12500		Probable sugar phosphate/phosphate translocator At1g12500 [Source:UniProtKB/Swiss-Prot;Acc:Q9LDH3]
Potri.001G116500	2.67097	1.41736	8.01552e-13	2.28295e-11	16.587	14.4114	13.0582	53.9518	49.1997	45.4575	GO:0000254,GO:0005506,GO:0080064,GO:0006633,GO:0016126,GO:0005789,GO:0016021,GO:0016020	C-4 methylsterol oxidase activity|iron ion binding|4,4-dimethyl-9beta,19-cyclopropylsterol oxidation|fatty acid biosynthetic process|sterol biosynthetic process|endoplasmic reticulum membrane|integral component of membrane|membrane	Ko00100	Steroid biosynthesis	AT4G22756	SMO1-2	Methylsterol monooxygenase 1-2 [Source:UniProtKB/Swiss-Prot;Acc:Q1EC69]
Potri.001G118100	2.09249	1.06522	1.51139e-08	2.08311e-07	25.3615	21.9663	15.3753	37.5612	45.6026	49.6002	GO:0022627,GO:0016020,GO:0005886,GO:0009506,GO:0005774,GO:0003735,GO:0006412,GO:0005618,GO:0005829,GO:0022626	Cytosolic small ribosomal subunit|membrane|plasma membrane|plasmodesma|vacuolar membrane|structural constituent of ribosome|translation|cell wall|cytosol|cytosolic ribosome	Ko03010	Ribosome	AT1G07770	RPS15AA	40S ribosomal protein S15a-1 [Source:UniProtKB/Swiss-Prot;Acc:P42798]
Potri.001G118500	16.4822	4.04283	9.156e-15	3.52458e-13	0.312303	0.392545	0.581404	5.83015	9.92725	12.2069	GO:0009718,GO:0033772,GO:0020037,GO:0005506	Anthocyanin-containing compound biosynthetic process|flavonoid 3',5'-hydroxylase activity|heme binding|iron ion binding			AT4G12330	CYP706A7	Cytochrome P450, family 706, subfamily A, polypeptide 7 [Source:TAIR;Acc:AT4G12330]
Potri.001G118800	0.0675637	-3.88761	1.41711e-11	3.28076e-10	41.3203	74.8611	76.4056	7.5562	5.11497	3.00759					AT4G12350	MYB42	Myb domain protein 42 [Source:TAIR;Acc:AT4G12350]
Potri.001G121300	0.160772	-2.63691	2.56397e-05	0.000188607	2.26781	3.71442	4.5158	1.15321	0.43122	0.433119	GO:0003700,GO:0042742,GO:0010200,GO:0006351,GO:0005634,GO:0005516,GO:0043565	Transcription factor activity, sequence-specific DNA binding|defense response to bacterium|response to chitin|transcription, DNA-templated|nucleus|calmodulin binding|sequence-specific DNA binding			AT2G30590	WRKY21	Probable WRKY transcription factor 21 [Source:UniProtKB/Swiss-Prot;Acc:O04336]
Potri.001G121400	0.203714	-2.29538	6.28295e-16	2.84455e-14	89.5997	133.232	105.786	26.6444	32.5676	27.2784	GO:0044209,GO:0005829,GO:0003999,GO:0006168	AMP salvage|cytosol|adenine phosphoribosyltransferase activity|adenine salvage	Ko00230	Purine metabolism	AT4G12440	APT4	Adenine phosphoribosyltransferase 4 [Source:UniProtKB/Swiss-Prot;Acc:Q9SU38]
Potri.001G124200	0.303509	-1.72019	6.79176e-05	0.00045061	45.1708	52.0228	29.6728	3.61415	22.4276	21.9514	GO:0008643,GO:0055062,GO:0055085,GO:0016021,GO:0022857,GO:0006820	Carbohydrate transport|phosphate ion homeostasis|transmembrane transport|integral component of membrane|transmembrane transporter activity|anion transport			AT3G47420	ATPS3	Putative glycerol-3-phosphate transporter 1 [Source:UniProtKB/Swiss-Prot;Acc:Q9C5L3]
Potri.001G127000	0.313913	-1.67156	2.28545e-13	7.08249e-12	11.4376	5.00475	5.79034	4.51039	2.3273	3.42653
Potri.001G127100	0.353003	-1.50225	2.34247e-13	7.24401e-12	71.0287	86.1804	86.8093	33.3427	34.7329	34.8306	GO:0008270,GO:0015031,GO:0016021,GO:0031902,GO:0032586	Zinc ion binding|protein transport|integral component of membrane|late endosome membrane|protein storage vacuole membrane			AT5G45290		RING/U-box superfamily protein [Source:TAIR;Acc:AT5G45290]
Potri.001G127300	0.162638	-2.62026	5.55135e-17	2.89965e-15	9.25127	11.794	12.978	1.54694	2.89231	3.45122	GO:0005886,GO:0005089,GO:0080092	Plasma membrane|Rho guanyl-nucleotide exchange factor activity|regulation of pollen tube growth			AT1G31650	ROPGEF14	Rop guanine nucleotide exchange factor 14 [Source:UniProtKB/Swiss-Prot;Acc:Q56WM6]
Potri.001G128100	0.0756889	-3.72377	6.82003e-05	0.000452282	2.79912	8.52085	6.20343	0.389206	0.305349	1.08416	GO:0050266,GO:0008152	Rosmarinate synthase activity|metabolic process			AT1G31490		HXXXD-type acyl-transferase family protein [Source:TAIR;Acc:AT1G31490]
Potri.001G128200	7.85142	2.97295	4.46609e-18	2.7112e-16	5.35677	4.04981	2.54361	43.4907	35.8709	33.2034	GO:0009651,GO:0006810,GO:0016021,GO:0000741,GO:0010197	Response to salt stress|transport|integral component of membrane|karyogamy|polar nucleus fusion			AT5G45275		Major facilitator superfamily protein [Source:TAIR;Acc:AT5G45275]
Potri.001G131000	2.07763	1.05494	8.33695e-10	1.41822e-08	192.498	138.737	136.851	436.572	421.859	392.823	GO:0022626,GO:0016020,GO:0005730,GO:0005886,GO:0009506,GO:0005774,GO:0003729,GO:0003723,GO:0003735,GO:0009735,GO:0006412,GO:0005618,GO:0005829,GO:0022625	Cytosolic ribosome|membrane|nucleolus|plasma membrane|plasmodesma|vacuolar membrane|mRNA binding|RNA binding|structural constituent of ribosome|response to cytokinin|translation|cell wall|cytosol|cytosolic large ribosomal subunit	Ko03010	Ribosome	AT3G49010	RPL13B	60S ribosomal protein L13-1 [Source:UniProtKB/Swiss-Prot;Acc:P41127]
Potri.001G131500	0.442658	-1.17574	4.27646e-06	3.70435e-05	4.55182	6.30911	4.90527	2.61441	5.1662	3.11611
Potri.001G133200	0.0470499	-4.40966	6.22854e-30	1.65892e-27	184.137	248.063	255.123	17.9343	13.1553	8.46584	GO:1902131,GO:1902125,GO:1902138,GO:0009807,GO:0010284,GO:0010283,GO:1902132	(+)-lariciresinol catabolic process|(+)-pinoresinol catabolic process|(-)-secoisolariciresinol biosynthetic process|lignan biosynthetic process|lariciresinol reductase activity|pinoresinol reductase activity|(+)-lariciresinol biosynthetic process			AT1G32100	PRR1	Pinoresinol reductase 1 [Source:UniProtKB/Swiss-Prot;Acc:Q9FVQ6]
Potri.001G133400	3.87799	1.95531	3.59775e-07	3.84679e-06	1.24904	0.534718	0.403598	3.24116	3.65704	4.94739	GO:0006351,GO:0005634,GO:0003677,GO:0006355	Transcription, DNA-templated|nucleus|DNA binding|regulation of transcription, DNA-templated			AT5G45580		Homeodomain-like superfamily protein [Source:TAIR;Acc:AT5G45580]
Potri.001G136100	2.07485	1.05301	0.00796504	0.0290714	1.12115	1.51189	2.07401	3.34234	3.42445	4.05937	GO:0016762,GO:0042546,GO:0071555,GO:0010411,GO:0048046,GO:0005618,GO:0004553	Xyloglucan:xyloglucosyl transferase activity|cell wall biogenesis|cell wall organization|xyloglucan metabolic process|apoplast|cell wall|hydrolase activity, hydrolyzing O-glycosyl compounds			AT1G32170	XTH30	Probable xyloglucan endotransglucosylase/hydrolase protein 30 [Source:UniProtKB/Swiss-Prot;Acc:Q38908]
Potri.001G136400	2.43932	1.28648	9.33354e-11	1.87584e-09	11.4665	7.83871	9.23088	28.1463	33.562	31.5067	GO:0005576,GO:0016787	Extracellular region|hydrolase activity			AT1G32190		Alpha/beta-Hydrolases superfamily protein [Source:TAIR;Acc:AT1G32190]
Potri.001G138000	0.266687	-1.90678	3.54466e-15	1.43554e-13	42.2159	38.9339	52.6272	13.5857	16.5764	13.2771	GO:0005509	Calcium ion binding			AT3G03000	CML18	Probable calcium-binding protein CML18 [Source:UniProtKB/Swiss-Prot;Acc:Q9M8U1]
Potri.001G138700	0.379306	-1.39857	3.41956e-11	7.431e-10	18.0168	23.2686	17.1761	10.2444	5.6008	8.15452					AT1G32310		Unknown protein; Has 28 Blast hits to 28 proteins in 9 species: Archae - 0; Bacteria - 0; Metazoa - 0; Fungi - 0; Plants - 28; Viruses - 0; Other Eukaryotes - 0 (source: NCBI BLink). [Source:TAIR;Acc:AT1G32310]
Potri.001G138800	0.199342	-2.32668	1.22184e-07	1.41823e-06	2.96774	3.81529	2.69378	0.750956	1.1546	0.61557	GO:0004674,GO:0005622,GO:0005524,GO:0004708	Protein serine/threonine kinase activity|intracellular|ATP binding|MAP kinase kinase activity			AT1G32320	MKK10	Mitogen-activated protein kinase kinase 10 [Source:UniProtKB/Swiss-Prot;Acc:Q9LQM8]
Potri.001G139400	0.4057	-1.30151	5.04468e-10	8.88272e-09	9.01994	9.0441	11.7553	4.61248	4.51128	5.71727	GO:0050681,GO:0031624,GO:0061630,GO:0019787,GO:0008270,GO:0032436,GO:0045893,GO:0000209,GO:0042787,GO:0060765,GO:0006355,GO:0005737,GO:0007165,GO:0005634,GO:0006351,GO:0000151	Androgen receptor binding|ubiquitin conjugating enzyme binding|ubiquitin protein ligase activity|ubiquitin-like protein transferase activity|zinc ion binding|positive regulation of proteasomal ubiquitin-dependent protein catabolic process|positive regulation of transcription, DNA-templated|protein polyubiquitination|protein ubiquitination involved in ubiquitin-dependent protein catabolic process|…			AT1G32340	NHL8	NDR1/HIN1-like 8 [Source:TAIR;Acc:AT1G32340]
Potri.001G139600	0.156303	-2.67758	6.53074e-24	8.61941e-22	3.74132	4.09875	3.45095	0.471217	0.958763	0.729445	GO:0042626,GO:0055085,GO:0016021,GO:0016020,GO:0005524	ATPase activity, coupled to transmembrane movement of substances|transmembrane transport|integral component of membrane|membrane|ATP binding	Ko02010	ABC transporters	AT4G25960	ABCB2	ABC transporter B family member 2 [Source:UniProtKB/Swiss-Prot;Acc:Q8LPK2]
Potri.001G140900	0.263076	-1.92645	1.26721e-07	1.46859e-06	37.2954	52.3651	51.8112	17.6557	22.8023	10.8934					AT4G17920	ATL29	RING-H2 finger protein ATL29 [Source:UniProtKB/Swiss-Prot;Acc:O49691]
Potri.001G141100	0.180166	-2.4726	6.66491e-18	3.95666e-16	6.58049	6.4338	5.94185	1.24695	3.06821	1.20948	GO:0007275,GO:0006355,GO:0006351,GO:0005634,GO:0003677,GO:0003700	Multicellular organism development|regulation of transcription, DNA-templated|transcription, DNA-templated|nucleus|DNA binding|transcription factor activity, sequence-specific DNA binding			AT1G72210	BHLH96	Transcription factor bHLH96 [Source:UniProtKB/Swiss-Prot;Acc:Q9C7T4]
Potri.001G141400	2.16125	1.11187	1.5581e-05	0.000119895	19.5606	14.6791	12.828	29.6904	45.3647	50.5977	GO:0009734,GO:0010305,GO:0009554,GO:0009933,GO:0009956,GO:0009934,GO:0010015,GO:0016021,GO:0005886,GO:0009506	Auxin-activated signaling pathway|leaf vascular tissue pattern formation|megasporogenesis|meristem structural organization|radial pattern formation|regulation of meristem structural organization|root morphogenesis|integral component of membrane|plasma membrane|plasmodesma			AT5G46700	TRN2	Protein TORNADO 2 [Source:UniProtKB/Swiss-Prot;Acc:Q9FIQ5]
Potri.001G141500	0.260705	-1.93951	2.57285e-06	2.33396e-05	3.40811	3.40046	4.42805	1.10385	0.938111	0.755355					AT4G17900		PLATZ transcription factor family protein [Source:TAIR;Acc:AT4G17900]
Potri.001G142400	0.482209	-1.05227	0.000236951	0.00135997	4.11554	5.69073	6.07214	3.28584	3.98548	4.35767	GO:0043078,GO:0009960,GO:0080113	Polar nucleus|endosperm development|regulation of seed growth			AT2G35230	IKU1	Protein HAIKU1 [Source:UniProtKB/Swiss-Prot;Acc:O82170]
Potri.001G142500	0.463303	-1.10997	0.000157051	0.000944096	14.0799	14.3243	11.6608	12.1192	7.48706	4.91567	GO:0010427,GO:0042802,GO:0042803,GO:0004864,GO:0004872,GO:0009738,GO:0080163,GO:0005737,GO:0005634,GO:0005886	Abscisic acid binding|identical protein binding|protein homodimerization activity|protein phosphatase inhibitor activity|receptor activity|abscisic acid-activated signaling pathway|regulation of protein serine/threonine phosphatase activity|cytoplasm|nucleus|plasma membrane	Ko04016,ko04075	MAPK signaling pathway - plant|Plant hormone signal transduction	AT4G17870	PYR1	Abscisic acid receptor PYR1 [Source:UniProtKB/Swiss-Prot;Acc:O49686]
Potri.001G145100	0.449507	-1.15359	3.82924e-08	4.85037e-07	38.8802	40.9942	39.6298	28.0108	19.3203	19.5166
Potri.001G145900	0.218889	-2.19173	2.33777e-15	9.6798e-14	3.60581	3.88873	3.1392	1.08122	0.879458	1.01202	GO:0034485,GO:0004439,GO:0009738,GO:0046855,GO:0032957,GO:0046856,GO:0009737,GO:0009845,GO:0090351,GO:0052659,GO:0052658,GO:0004445	Phosphatidylinositol-3,4,5-trisphosphate 5-phosphatase activity|phosphatidylinositol-4,5-bisphosphate 5-phosphatase activity|abscisic acid-activated signaling pathway|inositol phosphate dephosphorylation|inositol trisphosphate metabolic process|phosphatidylinositol dephosphorylation|response to abscisic acid|seed germination|seedling development|inositol-1,3,4,5-tetrakisphosphate 5-phosphatase ac…			AT4G18010	IP5P2	Type I inositol 1,4,5-trisphosphate 5-phosphatase 2 [Source:UniProtKB/Swiss-Prot;Acc:Q9FUR2]
Potri.001G146000	3.05644	1.61185	3.29599e-05	0.000235768	0.709656	1.2554	1.06818	4.19018	5.39462	4.04272
Potri.001G147200	0.00402631	-7.95633	4.35395e-09	6.66943e-08	2.71655	9.44828	8.04885	0	0	0
Potri.001G147300	0.282176	-1.82533	2.07553e-10	3.92585e-09	11.2507	11.6193	11.4105	3.08838	4.39981	3.78015	GO:0000287,GO:0016791,GO:0050308,GO:0005737,GO:0005829,GO:0005886	Magnesium ion binding|phosphatase activity|sugar-phosphatase activity|cytoplasm|cytosol|plasma membrane			AT2G38740	SGPP	Haloacid dehalogenase-like hydrolase domain-containing protein Sgpp [Source:UniProtKB/Swiss-Prot;Acc:Q9ZVJ5]
Potri.001G147500	2.0508	1.03618	0.000174687	0.00103725	1.47751	1.40302	1.27087	3.16012	4.18253	3.88268	GO:0005886,GO:0009506,GO:0005774,GO:0005773,GO:0005525,GO:0003924,GO:0008017,GO:0007049,GO:0051301,GO:0050832,GO:0000266,GO:0005874,GO:0046686,GO:0005739,GO:0016192,GO:0009524	Plasma membrane|plasmodesma|vacuolar membrane|vacuole|GTP binding|GTPase activity|microtubule binding|cell cycle|cell division|defense response to fungus|mitochondrial fission|microtubule|response to cadmium ion|mitochondrion|vesicle-mediated transport|phragmoplast			AT3G60190	DRP1E	Dynamin-related protein 1E [Source:UniProtKB/Swiss-Prot;Acc:Q9FNX5]
Potri.001G149100	2.23525	1.16044	0.0133327	0.0445437	0.752412	0.534802	0.219659	2.12056	2.40342	3.27661					AT5G47070		Probable receptor-like protein kinase At5g47070 [Source:UniProtKB/Swiss-Prot;Acc:Q9LTC0]
Potri.001G150600	0.338277	-1.56372	1.46054e-08	2.01877e-07	16.3906	19.5708	21.7766	8.54355	8.89109	5.95425	GO:0009793,GO:0006355,GO:0010431,GO:0006351,GO:0005634,GO:0043565,GO:0003700	Embryo development ending in seed dormancy|regulation of transcription, DNA-templated|seed maturation|transcription, DNA-templated|nucleus|sequence-specific DNA binding|transcription factor activity, sequence-specific DNA binding			AT4G17060	FIP2	FRIGIDA interacting protein 2 [Source:TAIR;Acc:AT4G17060]
Potri.001G151800	0.376238	-1.41028	7.8966e-08	9.4939e-07	60.3008	61.2227	79.1687	44.2164	33.0051	24.7818	GO:0016021,GO:0005635,GO:0006983,GO:0043066,GO:0043069,GO:0009414,GO:0000038,GO:0005737,GO:0005783,GO:0005789	Integral component of membrane|nuclear envelope|ER overload response|negative regulation of apoptotic process|negative regulation of programmed cell death|response to water deprivation|very long-chain fatty acid metabolic process|cytoplasm|endoplasmic reticulum|endoplasmic reticulum membrane			AT5G47120	BI-1	Bax inhibitor 1 [Source:UniProtKB/Swiss-Prot;Acc:Q9LD45]
Potri.001G152500	0.456789	-1.1304	0.00228466	0.00995778	15.1868	13.7682	19.5087	14.5765	6.35778	5.75176					AT5G02890		HXXXD-type acyl-transferase family protein [Source:TAIR;Acc:AT5G02890]
Potri.001G154500	0.0857065	-3.54445	3.25231e-22	3.56327e-20	22.3231	27.0536	29.8631	3.69708	2.49803	1.13343
Potri.001G156100	2.51231	1.32901	1.22287e-13	3.9816e-12	89.0577	57.0102	57.3337	230.736	216.314	199.853	GO:0005840,GO:0003735,GO:0006412	Ribosome|structural constituent of ribosome|translation	Ko03010	Ribosome	AT4G16720	RPL15A	60S ribosomal protein L15-1 [Source:UniProtKB/Swiss-Prot;Acc:O23515]
Potri.001G157200	3.0646	1.6157	7.09599e-06	5.87965e-05	0.973334	0.506405	0.429751	2.43566	3.28999	3.56299					AT5G47380		Protein of unknown function, DUF547 [Source:TAIR;Acc:AT5G47380]
Potri.001G157700	0.351913	-1.50671	2.56853e-12	6.78607e-11	17.7451	19.4578	19.0733	9.51118	6.87057	6.5801	GO:0003700,GO:0044212,GO:0006355,GO:0006351,GO:0005634,GO:0046872,GO:0043565	Transcription factor activity, sequence-specific DNA binding|transcription regulatory region DNA binding|regulation of transcription, DNA-templated|transcription, DNA-templated|nucleus|metal ion binding|sequence-specific DNA binding			AT3G60580	ZAT9	Zinc finger protein ZAT9 [Source:UniProtKB/Swiss-Prot;Acc:Q9M202]
Potri.001G158200	2.254	1.17249	3.51302e-05	0.000249601	2.64671	1.85385	1.34311	4.58192	5.34385	6.49492	GO:0010228,GO:0016021,GO:0009536,GO:0055122	Vegetative to reproductive phase transition of meristem|integral component of membrane|plastid|response to very low light intensity stimulus			AT2G35720	ATJ13	Chaperone protein dnaJ 13 [Source:UniProtKB/Swiss-Prot;Acc:Q39079]
Potri.001G158400	18.4847	4.20826	0.0047902	0.0189278	0	0	0	1.2949	4.34304	2.6284	GO:0009505,GO:0009506,GO:0050832,GO:0009682,GO:0009737,GO:0009409,GO:0009651,GO:0009707,GO:0005783,GO:0005576	Plant-type cell wall|plasmodesma|defense response to fungus|induced systemic resistance|response to abscisic acid|response to cold|response to salt stress|chloroplast outer membrane|endoplasmic reticulum|extracellular region			AT1G62510		Bifunctional inhibitor/lipid-transfer protein/seed storage 2S albumin superfamily protein [Source:TAIR;Acc:AT1G62510]
Potri.001G160100	2.98083	1.57571	2.86415e-10	5.3055e-09	1.86837	1.3089	2.3815	4.9167	5.61761	5.34019	GO:0008237,GO:0006145,GO:0010136,GO:0005783,GO:0047652,GO:0046872	Metallopeptidase activity|purine nucleobase catabolic process|ureide catabolic process|endoplasmic reticulum|allantoate deiminase activity|metal ion binding	Ko00230	Purine metabolism	AT4G20070	AAH	Allantoate deiminase [Source:UniProtKB/Swiss-Prot;Acc:O49434]
Potri.001G160600	0.256939	-1.9605	0.000259273	0.0014726	6.32544	5.0114	5.35754	2.61847	1.61582	1.03876	GO:0016020,GO:0003824,GO:0017176,GO:0006506,GO:0009846,GO:0009860,GO:0005789,GO:0000506,GO:0016021	Membrane|catalytic activity|phosphatidylinositol N-acetylglucosaminyltransferase activity|GPI anchor biosynthetic process|pollen germination|pollen tube growth|endoplasmic reticulum membrane|glycosylphosphatidylinositol-N-acetylglucosaminyltransferase (GPI-GnT) complex|integral component of membrane	Ko00563	Glycosylphosphatidylinositol(GPI)-anchor biosynthesis	AT2G34980	SETH1	Phosphatidylinositolglycan synthase family protein [Source:TAIR;Acc:AT2G34980]
Potri.001G160800	2.06283	1.04462	0.00032132	0.00178898	0.733334	0.903524	1.24359	3.05599	3.02008	3.16855	GO:0005622,GO:0005525,GO:0003723,GO:0043024,GO:0019843,GO:0000028,GO:0005829,GO:0003924	Intracellular|GTP binding|RNA binding|ribosomal small subunit binding|rRNA binding|ribosomal small subunit assembly|cytosol|GTPase activity			AT1G30960	ERG	GTP-binding protein ERG [Source:UniProtKB/Swiss-Prot;Acc:O82653]
Potri.001G161500	0.470404	-1.08803	8.73318e-06	7.07751e-05	7.46808	5.70225	7.20854	2.56892	6.0346	4.21391	GO:0004806,GO:0016042	Triglyceride lipase activity|lipid catabolic process			AT3G14360		Alpha/beta-Hydrolases superfamily protein [Source:TAIR;Acc:AT3G14360]
Potri.001G162000	3.44266	1.78352	9.71087e-12	2.31123e-10	3.35674	5.15019	3.66498	16.6354	18.6867	15.2146					AT1G72310	ATL3	RING-H2 finger protein ATL3 [Source:UniProtKB/Swiss-Prot;Acc:Q9XF63]
Potri.001G162400	2.1443	1.10051	1.63714e-07	1.85655e-06	71.9983	37.4378	41.4488	114.382	129.97	161.963	GO:0004857,GO:0030599,GO:0042545,GO:0045490,GO:0005618,GO:0005576,GO:0045330	Enzyme inhibitor activity|pectinesterase activity|cell wall modification|pectin catabolic process|cell wall|extracellular region|aspartyl esterase activity	Ko00040	Pentose and glucuronate interconversions	AT1G53830	PME2	Pectinesterase 2 [Source:UniProtKB/Swiss-Prot;Acc:Q42534]
Potri.001G162800	2.74216	1.45531	4.67097e-14	1.60386e-12	13.0842	9.72711	11.0697	35.8721	37.9016	42.5418	GO:0009058,GO:0042853,GO:0001666,GO:0005739,GO:0004021,GO:0030170	Biosynthetic process|L-alanine catabolic process|response to hypoxia|mitochondrion|L-alanine:2-oxoglutarate aminotransferase activity|pyridoxal phosphate binding	Ko01200,ko01210,ko01230,ko00220,ko00250,ko00710	Carbon metabolism|2-Oxocarboxylic acid metabolism|Biosynthesis of amino acids|Arginine biosynthesis|Alanine, aspartate and glutamate metabolism|Carbon fixation in photosynthetic organisms	AT1G17290	ALAAT1	Alanine aminotransferase 1, mitochondrial [Source:UniProtKB/Swiss-Prot;Acc:F4I7I0]
Potri.001G163100	0.206983	-2.27242	2.78019e-24	3.91398e-22	131.606	140.253	111.75	47.2553	27.564	19.1821
Potri.001G164300	0.468196	-1.09482	6.85389e-07	6.97756e-06	28.1245	36.3722	36.8708	22.6118	27.125	20.7159					AT1G17345		SAUR-like auxin-responsive protein family [Source:TAIR;Acc:AT1G17345]
Potri.001G164700	0.167881	-2.57449	8.21219e-05	0.000533476	1.36842	5.48241	3.69532	1.29661	1.15687	0.157164	GO:0005813,GO:0005737	Centrosome|cytoplasm			AT3G14200		Chaperone DnaJ-domain superfamily protein [Source:TAIR;Acc:AT3G14200]
Potri.001G164900	0.341612	-1.54957	4.20741e-19	3.01181e-17	40.6734	47.0263	43.4321	15.2927	17.4081	24.4337					AT3G14172		FUNCTIONS IN: molecular_function unknown; INVOLVED IN: biological_process unknown; LOCATED IN: cellular_component unknown; BEST Arabidopsis thaliana protein match is: COP1-interacting protein-related (TAIR:AT1G72410.1); Has 30201 Blast hits to 17322 /.../ins in 780 species: Archae - 12; Bacteria - 1396; Metazoa - 17338; Fungi - 3422; Plants - 5037; Viruses - 0; Other Eukaryotes - 2996 (source: NC…
Potri.001G167800	5.41737	2.43759	2.02905e-19	1.51482e-17	2.81602	1.70843	1.87693	12.0177	13.7088	18.5547	GO:0020037,GO:0005506,GO:0004497,GO:0016705,GO:0009835,GO:0005789,GO:0016021,GO:0031090	Heme binding|iron ion binding|monooxygenase activity|oxidoreductase activity, acting on paired donors, with incorporation or reduction of molecular oxygen|fruit ripening|endoplasmic reticulum membrane|integral component of membrane|organelle membrane
Potri.001G168400	2.564	1.3584	6.77288e-06	5.6372e-05	6.35227	4.59101	2.8874	15.7906	15.856	17.9374
Potri.001G168600	0.0938655	-3.41326	2.70308e-11	5.98605e-10	5.5548	7.9197	4.98595	1.24199	0.466221	0.337886	GO:0005739,GO:0047372,GO:0004620,GO:0046464,GO:0060292,GO:0030336,GO:0009395,GO:0046889,GO:2000124,GO:0032281,GO:0070062,GO:0016021	Mitochondrion|acylglycerol lipase activity|phospholipase activity|acylglycerol catabolic process|long term synaptic depression|negative regulation of cell migration|phospholipid catabolic process|positive regulation of lipid biosynthetic process|regulation of endocannabinoid signaling pathway|AMPA glutamate receptor complex|extracellular exosome|integral component of membrane			AT1G72620		Alpha/beta-Hydrolases superfamily protein [Source:TAIR;Acc:AT1G72620]
Potri.001G168700	2.04073	1.02908	0.00419074	0.0169094	2.40393	1.93239	1.53359	3.32885	5.61402	6.05076	GO:0016874,GO:0004842,GO:0008270,GO:0006996,GO:0009941,GO:0009707,GO:0016021	Ligase activity|ubiquitin-protein transferase activity|zinc ion binding|organelle organization|chloroplast envelope|chloroplast outer membrane|integral component of membrane			AT1G54150		E3 Ubiquitin ligase family protein [Source:TAIR;Acc:AT1G54150]
Potri.001G170300	2.09774	1.06884	2.51587e-06	2.28718e-05	5.5282	3.74852	3.43381	12.1211	10.6033	12.0273	GO:0003924,GO:0005737,GO:0019003,GO:0005525	GTPase activity|cytoplasm|GDP binding|GTP binding			AT1G72660	DRG2	Developmentally-regulated G-protein 2 [Source:UniProtKB/Swiss-Prot;Acc:Q9CAI1]
Potri.001G171000	2.13644	1.09521	2.92821e-05	0.000212129	18.7005	13.8219	18.6977	31.7372	49.1151	58.1672	GO:0008374,GO:0046027,GO:0006071,GO:0019432,GO:0005783,GO:0016021,GO:0005773	O-acyltransferase activity|phospholipid:diacylglycerol acyltransferase activity|glycerol metabolic process|triglyceride biosynthetic process|endoplasmic reticulum|integral component of membrane|vacuole	Ko00561	Glycerolipid metabolism	AT5G13640	PDAT1	Phospholipid:diacylglycerol acyltransferase 1 [Source:UniProtKB/Swiss-Prot;Acc:Q9FNA9]
Potri.001G171600	0.153368	-2.70493	4.16274e-10	7.43609e-09	7.86872	5.42433	7.94045	0.928891	1.20994	1.61461	GO:0046677,GO:0005737,GO:0046872,GO:0016765	Response to antibiotic|cytoplasm|metal ion binding|transferase activity, transferring alkyl or aryl (other than methyl) groups			AT1G80160		Lactoylglutathione lyase / glyoxalase I family protein [Source:TAIR;Acc:AT1G80160]
Potri.001G171900	2.26891	1.182	3.56518e-05	0.000253125	1.74347	1.35284	1.29765	4.51589	3.8942	4.67943	GO:0005975,GO:0071555,GO:0005576,GO:0009505,GO:0004650	Carbohydrate metabolic process|cell wall organization|extracellular region|plant-type cell wall|polygalacturonase activity	Ko00040	Pentose and glucuronate interconversions	AT1G80170		Probable polygalacturonase At1g80170 [Source:UniProtKB/Swiss-Prot;Acc:Q94AJ5]
Potri.001G172500	2.18732	1.12916	6.69223e-05	0.000445005	5.46846	6.40584	5.08906	11.0648	16.0324	20.4064					AT3G49890		Unknown protein; Has 27 Blast hits to 27 proteins in 13 species: Archae - 0; Bacteria - 0; Metazoa - 3; Fungi - 0; Plants - 21; Viruses - 0; Other Eukaryotes - 3 (source: NCBI BLink). [Source:TAIR;Acc:AT3G49890]
Potri.001G173500	2.13944	1.09723	1.79928e-05	0.00013678	2.13171	1.49736	1.18396	4.17538	3.6407	5.65052	GO:0044822,GO:0030515,GO:0000462,GO:0000028,GO:0006364,GO:0005654,GO:0034388,GO:0032040	Poly(A) RNA binding|snoRNA binding|maturation of SSU-rRNA from tricistronic rRNA transcript (SSU-rRNA, 5.8S rRNA, LSU-rRNA)|ribosomal small subunit assembly|rRNA processing|nucleoplasm|Pwp2p-containing subcomplex of 90S preribosome|small-subunit processome	Ko03008	Ribosome biogenesis in eukaryotes	AT1G15440	PWP2	Periodic tryptophan protein 2 [Source:TAIR;Acc:AT1G15440]
Potri.001G174300	0.213791	-2.22573	3.05361e-10	5.59684e-09	22.3591	18.9584	28.3931	3.48168	4.65604	3.15859					AT3G15630		Unknown protein; FUNCTIONS IN: molecular_function unknown; INVOLVED IN: biological_process unknown; LOCATED IN: chloroplast; EXPRESSED IN: 24 plant structures; EXPRESSED DURING: 15 growth stages; BEST Arabidopsis thaliana protein match is: unknown p /.../ (TAIR:AT1G52720.1); Has 61 Blast hits to 61 proteins in 13 species: Archae - 0; Bacteria - 0; Metazoa - 0; Fungi - 0; Plants - 61; Viruses - 0;…
Potri.001G174900	0.323165	-1.62966	4.88835e-19	3.46569e-17	84.9007	101.388	100.133	39.9579	30.5306	37.6023	GO:0052689,GO:0016787	Carboxylic ester hydrolase activity|hydrolase activity			AT1G15490		Alpha/beta-Hydrolases superfamily protein [Source:TAIR;Acc:AT1G15490]
Potri.001G175500	3.0818	1.62377	2.65358e-09	4.19073e-08	1.26063	0.807033	1.24866	3.90677	4.53664	4.6464					AT3G15550		Unknown protein; Has 25732 Blast hits to 16979 proteins in 961 species: Archae - 144; Bacteria - 1801; Metazoa - 12681; Fungi - 1868; Plants - 912; Viruses - 94; Other Eukaryotes - 8232 (source: NCBI BLink). [Source:TAIR;Acc:AT3G15550]
Potri.001G177100	2.21097	1.14468	9.41384e-07	9.32989e-06	5.3589	2.48229	3.46339	8.50608	10.5612	12.428	GO:0008283,GO:0010374,GO:0005634,GO:0007049,GO:0051301	Cell proliferation|stomatal complex development|nucleus|cell cycle|cell division	Ko04110,ko04218,ko04152	Cell cycle|Cellular senescence|AMPK signaling pathway	AT1G15570	CYCA2-3	Cyclin-A2-3 [Source:UniProtKB/Swiss-Prot;Acc:Q38819]
Potri.001G177400	0.439952	-1.18458	1.04223e-09	1.7517e-08	86.2306	83.8289	106.19	46.4454	52.9943	47.5044	GO:0009733,GO:0006351,GO:0005634,GO:0003700,GO:0009734	Response to auxin|transcription, DNA-templated|nucleus|transcription factor activity, sequence-specific DNA binding|auxin-activated signaling pathway	Ko04075	Plant hormone signal transduction	AT3G04730	IAA16	Auxin-responsive protein IAA16 [Source:UniProtKB/Swiss-Prot;Acc:O24407]
Potri.001G177500	2.19556	1.13459	7.09008e-07	7.19324e-06	18.2899	8.9277	10.745	31.4359	37.9779	33.4786	GO:0006351,GO:0005634,GO:0009734,GO:0006355	Transcription, DNA-templated|nucleus|auxin-activated signaling pathway|regulation of transcription, DNA-templated	Ko04075	Plant hormone signal transduction	AT3G15540	IAA19	Auxin-responsive protein IAA19 [Source:UniProtKB/Swiss-Prot;Acc:O24409]
Potri.001G179700	3.14809	1.65448	4.55408e-07	4.77774e-06	4.72866	2.85601	3.39156	10.1922	14.3729	17.2549	GO:0046872	Metal ion binding			AT1G79970		Unknown protein; FUNCTIONS IN: molecular_function unknown; INVOLVED IN: biological_process unknown; LOCATED IN: chloroplast; EXPRESSED IN: 23 plant structures; EXPRESSED DURING: 13 growth stages; BEST Arabidopsis thaliana protein match is: Protein o /.../own function (DUF581) (TAIR:AT2G25690.2); Has 35333 Blast hits to 34131 proteins in 2444 species: Archae - 798; Bacteria - 22429; Metazoa - 974;…
Potri.001G183700	2.25908	1.17574	0.00139328	0.00648778	1.44577	1.0899	2.59508	4.32992	5.61898	6.27492	GO:0055114,GO:0047995,GO:0051287,GO:0102742	Oxidation-reduction process|hydroxyphenylpyruvate reductase activity|NAD binding|R(+)-3,4-dihydroxyphenyllactate:NADP+ oxidoreductase activity	Ko00260,ko00630,ko01200	Glycine, serine and threonine metabolism|Glyoxylate and dicarboxylate metabolism|Carbon metabolism	AT1G79870	HPR2	Glyoxylate/hydroxypyruvate reductase A HPR2 [Source:UniProtKB/Swiss-Prot;Acc:Q9CA90]
Potri.001G183800	4.61515	2.20638	0.000130785	0.000804016	1.16259	1.36138	1.11461	3.71738	9.46861	8.33378	GO:0005089,GO:0009793,GO:0009860,GO:0080092,GO:0005737,GO:0005886,GO:0090406	Rho guanyl-nucleotide exchange factor activity|embryo development ending in seed dormancy|pollen tube growth|regulation of pollen tube growth|cytoplasm|plasma membrane|pollen tube			AT1G79860	ROPGEF12	Rop guanine nucleotide exchange factor 12 [Source:UniProtKB/Swiss-Prot;Acc:Q9CA89]
Potri.001G184300	0.300203	-1.73599	1.00332e-15	4.414e-14	36.2588	32.0256	43.2893	15.4284	13.7969	13.5575	GO:0016722,GO:0009809,GO:0046274,GO:0009414,GO:0048046,GO:0005507,GO:0052716	Oxidoreductase activity, oxidizing metal ions|lignin biosynthetic process|lignin catabolic process|response to water deprivation|apoplast|copper ion binding|hydroquinone:oxygen oxidoreductase activity			AT5G60020	LAC17	Laccase-17 [Source:UniProtKB/Swiss-Prot;Acc:Q9FJD5]
Potri.001G186700	2.78883	1.47966	5.95128e-17	3.08673e-15	115.162	69.3529	89.3018	334.264	342.068	310.604	GO:0009992,GO:0009941,GO:0006833,GO:0005794,GO:0005887,GO:0009505,GO:0009705,GO:0005886,GO:0009506,GO:0000326,GO:0005774,GO:0005773,GO:0015254,GO:0005618,GO:0015200,GO:0042807,GO:0015250,GO:0009507	Cellular water homeostasis|chloroplast envelope|water transport|Golgi apparatus|integral component of plasma membrane|plant-type cell wall|plant-type vacuole membrane|plasma membrane|plasmodesma|protein storage vacuole|vacuolar membrane|vacuole|glycerol channel activity|cell wall|methylammonium transmembrane transporter activity|central vacuole|water channel activity|chloroplast			AT3G16240	TIP2-1	Aquaporin TIP2-1 [Source:UniProtKB/Swiss-Prot;Acc:Q41951]
Potri.001G188000	2.99564	1.58286	0.0021106	0.00929092	2.76804	1.10244	0.925527	2.8475	6.53453	6.73027	GO:0016021,GO:0005886	Integral component of membrane|plasma membrane			AT3G16300		CASP-like protein 3A1 [Source:UniProtKB/Swiss-Prot;Acc:Q3EB59]
Potri.001G189500	0.144267	-2.79318	1.35833e-20	1.2206e-18	24.7686	27.9923	33.7359	5.89532	5.07518	5.2474	GO:0042344,GO:0016020,GO:0031348,GO:0005739,GO:0009737,GO:0005886,GO:0005774,GO:0005524,GO:0042626,GO:0015086,GO:0009627,GO:0015691,GO:0071366,GO:0052544,GO:0042742,GO:0009507,GO:0009817,GO:0009941,GO:0006855,GO:0016021	Indole glucosinolate catabolic process|membrane|negative regulation of defense response|mitochondrion|response to abscisic acid|plasma membrane|vacuolar membrane|ATP binding|ATPase activity, coupled to transmembrane movement of substances|cadmium ion transmembrane transporter activity|systemic acquired resistance|cadmium ion transport|cellular response to indolebutyric acid stimulus|defense respo…			AT3G16340	ABCG29	ABC transporter G family member 29 [Source:UniProtKB/Swiss-Prot;Acc:Q94A18]
Potri.001G190500	4.30137	2.1048	4.90021e-07	5.12089e-06	0.603647	0.500444	0.368979	1.98612	3.7481	2.95506					AT3G16490	IQD26	IQ-domain 26 [Source:TAIR;Acc:AT3G16490]
Potri.001G190700	0.00614941	-7.34534	2.76688e-06	2.49466e-05	3.17747	3.18315	5.84836	0	0	0.146078					AT5G56550	OXS3	Oxidative stress 3 [Source:TAIR;Acc:AT5G56550]
Potri.001G197700	2.40932	1.26862	7.92112e-09	1.15816e-07	35.7195	15.361	24.9376	79.5377	65.6486	76.1641					AT3G13910		Protein of unknown function (DUF3511) [Source:TAIR;Acc:AT3G13910]
Potri.001G198000	0.227172	-2.13814	1.0737e-09	1.79642e-08	6.40016	9.17016	7.41266	2.05489	1.83374	1.61217	GO:0004742,GO:0006096,GO:0005759,GO:0005739,GO:0045254	Dihydrolipoyllysine-residue acetyltransferase activity|glycolytic process|mitochondrial matrix|mitochondrion|pyruvate dehydrogenase complex	Ko01200,ko00010,ko00020,ko00620	Carbon metabolism|Glycolysis / Gluconeogenesis|Citrate cycle (TCA cycle)|Pyruvate metabolism	AT3G13930		Dihydrolipoyllysine-residue acetyltransferase component 2 of pyruvate dehydrogenase complex, mitochondrial [Source:UniProtKB/Swiss-Prot;Acc:Q8RWN9]
Potri.001G204100	2.27043	1.18297	0.000143405	0.000871815	4.31246	1.89428	2.52578	7.66765	7.23367	8.30652	GO:0016021,GO:0004142,GO:0046470	Integral component of membrane|diacylglycerol cholinephosphotransferase activity|phosphatidylcholine metabolic process			AT3G15820	ROD1	Phosphatidylcholine:diacylglycerol cholinephosphotransferase 1 [Source:UniProtKB/Swiss-Prot;Acc:Q9LVZ7]
Potri.001G205300	2.10287	1.07236	1.58828e-05	0.000121961	1.9923	2.24615	1.89046	5.78214	6.02396	6.84884	GO:0004040,GO:0006626,GO:0016021,GO:0005741,GO:0005739	Amidase activity|protein targeting to mitochondrion|integral component of membrane|mitochondrial outer membrane|mitochondrion	Ko00627,ko00643,ko00330,ko00360,ko00380	Aminobenzoate degradation|Styrene degradation|Arginine and proline metabolism|Phenylalanine metabolism|Tryptophan metabolism	AT5G09420	OM64	Outer envelope protein 64, mitochondrial [Source:UniProtKB/Swiss-Prot;Acc:F4KCL7]
Potri.001G206700	0.402111	-1.31433	4.94139e-09	7.48781e-08	28.0573	34.0081	37.0399	14.3882	20.0135	16.5958			Ko04016,ko04075	MAPK signaling pathway - plant|Plant hormone signal transduction	AT4G33430	BAK1	BRASSINOSTEROID INSENSITIVE 1-associated receptor kinase 1 [Source:UniProtKB/Swiss-Prot;Acc:Q94F62]
Potri.001G209300	2.18749	1.12928	1.11949e-06	1.09447e-05	138.195	148.077	130.286	294.87	468.711	403.576	GO:0005578,GO:0009055,GO:0046872,GO:0048653,GO:0055114,GO:0009856,GO:0046658,GO:0048046,GO:0031012	Proteinaceous extracellular matrix|electron carrier activity|metal ion binding|anther development|oxidation-reduction process|pollination|anchored component of plasma membrane|apoplast|extracellular matrix			AT2G02850	ARPN	Basic blue protein [Source:UniProtKB/Swiss-Prot;Acc:Q8LG89]
Potri.001G210000	0.249345	-2.00379	3.17413e-07	3.41858e-06	9.80348	13.1818	14.9848	6.10455	3.35161	1.75186	GO:0009523,GO:0010287,GO:0016168,GO:0031409,GO:0009768,GO:0018298,GO:0009416,GO:0009941,GO:0009535,GO:0016021	Photosystem II|plastoglobule|chlorophyll binding|pigment binding|photosynthesis, light harvesting in photosystem I|protein-chromophore linkage|response to light stimulus|chloroplast envelope|chloroplast thylakoid membrane|integral component of membrane	Ko00196	Photosynthesis - antenna proteins	AT1G15820	LHCB6	Light harvesting complex photosystem II subunit 6 [Source:TAIR;Acc:AT1G15820]
Potri.001G210800	2.37575	1.24838	0.00431657	0.0173272	1.1595	1.48632	0.499585	2.6288	2.92523	3.9313					AT1G10780		F-box protein At1g10780 [Source:UniProtKB/Swiss-Prot;Acc:Q9SAC4]
Potri.001G212400	0.160476	-2.63957	4.8038e-07	5.02191e-06	3.10856	6.41462	3.19092	1.74921	1.14707	0					AT2G27930		PLATZ transcription factor family protein [Source:TAIR;Acc:AT2G27930]
Potri.001G216000	0.287459	-1.79857	1.00203e-16	5.02953e-15	9.83857	7.9141	9.54597	1.83997	3.83197	4.24159	GO:0009507	Chloroplast			AT5G22090		Protein FAF-like, chloroplastic [Source:UniProtKB/Swiss-Prot;Acc:Q0V865]
Potri.001G216400	2.64278	1.40206	1.94367e-05	0.000146439	1.1631	1.09035	1.08565	3.79445	5.53812	5.713	GO:0000480,GO:0005730,GO:0004521,GO:0003723	Endonucleolytic cleavage in 5'-ETS of tricistronic rRNA transcript (SSU-rRNA, 5.8S rRNA, LSU-rRNA)|nucleolus|endoribonuclease activity|RNA binding	Ko03008	Ribosome biogenesis in eukaryotes	AT5G22100		Probable RNA 3'-terminal phosphate cyclase-like protein [Source:UniProtKB/Swiss-Prot;Acc:Q9C578]
Potri.001G216600	0.40974	-1.28722	5.68931e-07	5.88519e-06	3.54763	3.62604	4.80993	1.39514	2.44685	2.43859	GO:0046982,GO:0042803,GO:0003700,GO:0010197,GO:0009737,GO:0010201,GO:0009610,GO:0006351,GO:0005737,GO:0005634,GO:0003677	Protein heterodimerization activity|protein homodimerization activity|transcription factor activity, sequence-specific DNA binding|polar nucleus fusion|response to abscisic acid|response to continuous far red light stimulus by the high-irradiance response system|response to symbiotic fungus|transcription, DNA-templated|cytoplasm|nucleus|DNA binding			AT2G35940	BLH1	BEL1-like homeodomain protein 1 [Source:UniProtKB/Swiss-Prot;Acc:Q9SJ56]
Potri.001G217700	2.75703	1.46312	4.03067e-05	0.000282912	3.53343	1.19333	2.16628	5.97893	7.60544	11.177					AT1G24650		Leucine-rich repeat protein kinase family protein [Source:TAIR;Acc:AT1G24650]
Potri.001G217800	0.30638	-1.70661	5.23552e-11	1.10009e-09	10.1026	11.4196	8.24879	3.37412	4.27635	4.09456	GO:0016491	Oxidoreductase activity			AT3G44190		FAD/NAD(P)-binding oxidoreductase family protein [Source:TAIR;Acc:AT3G44190]
Potri.001G219300	5.08172	2.34532	5.73587e-05	0.000387778	11.0626	4.244	6.75401	25.2413	59.3097	62.6975	GO:0005576,GO:0005507,GO:0008447	Extracellular region|copper ion binding|L-ascorbate oxidase activity	Ko00053	Ascorbate and aldarate metabolism	AT5G21105		Plant L-ascorbate oxidase [Source:TAIR;Acc:AT5G21105]
Potri.001G219400	2.41059	1.26939	5.43357e-05	0.000368944	2.09881	1.59645	1.4913	5.41094	7.81749	6.55982					AT2G25570		Binding [Source:TAIR;Acc:AT2G25570]
Potri.001G220800	0.338024	-1.5648	3.90158e-09	6.02016e-08	2.92845	2.07158	3.82372	1.43147	1.26259	1.56558	GO:0006633,GO:0042128,GO:0009744,GO:0005524,GO:0005975,GO:0043562	Fatty acid biosynthetic process|nitrate assimilation|response to sucrose|ATP binding|carbohydrate metabolic process|cellular response to nitrogen levels	Ko04371,ko04530,ko04068,ko04152	Apelin signaling pathway|Tight junction|FoxO signaling pathway|AMPK signaling pathway	AT5G21170	KINB1	SNF1-related protein kinase regulatory subunit beta-1 [Source:UniProtKB/Swiss-Prot;Acc:Q84VQ1]
Potri.001G222400	2.14955	1.10403	0.00232794	0.0101151	1.9971	2.49783	1.27279	3.92045	5.04185	4.74279					AT4G15010		Mitochondrial substrate carrier family protein [Source:TAIR;Acc:AT4G15010]
Potri.001G225300	0.45706	-1.12954	0.000405146	0.0021984	5.62175	5.56045	5.98495	3.45063	2.3624	3.46104	GO:0005737,GO:0005634	Cytoplasm|nucleus			AT5G37290		ARM repeat superfamily protein [Source:TAIR;Acc:AT5G37290]
Potri.001G226900	2.19383	1.13345	0.000141815	0.000863389	3.35198	1.28668	2.16901	7.44077	5.98871	5.82984	GO:0004851,GO:0009236,GO:0019354,GO:0051287,GO:0043115,GO:0051266	Uroporphyrin-III C-methyltransferase activity|cobalamin biosynthetic process|siroheme biosynthetic process|NAD binding|precorrin-2 dehydrogenase activity|sirohydrochlorin ferrochelatase activity			AT5G40850	UPM1	Urophorphyrin methylase 1 [Source:TAIR;Acc:AT5G40850]
Potri.001G227000	0.451736	-1.14645	1.28125e-11	2.98964e-10	99.017	92.5135	104.308	60.2431	52.3093	53.3304	GO:0000139,GO:0016021,GO:0005802,GO:0016757,GO:0005737,GO:0005768,GO:0005794	Golgi membrane|integral component of membrane|trans-Golgi network|transferase activity, transferring glycosyl groups|cytoplasm|endosome|Golgi apparatus			AT3G07900		O-fucosyltransferase family protein [Source:TAIR;Acc:AT3G07900]
Potri.001G228100	0.314976	-1.66668	2.05115e-12	5.47293e-11	132.725	166.199	161.038	61.4676	60.0899	53.3883	GO:0006468,GO:0030100,GO:0005737,GO:0005524,GO:0004674	Protein phosphorylation|regulation of endocytosis|cytoplasm|ATP binding|protein serine/threonine kinase activity			AT2G32850		Protein kinase superfamily protein [Source:TAIR;Acc:AT2G32850]
Potri.001G229100	2.10565	1.07426	4.51255e-05	0.000313015	1.68259	2.09236	2.06409	3.95332	4.94882	6.15744	GO:0071949,GO:0009540,GO:0052662,GO:0009688,GO:0050891,GO:0009414,GO:0044550,GO:0016123,GO:0031969,GO:0009535,GO:0052663	FAD binding|zeaxanthin epoxidase [overall] activity|zeaxanthin epoxidase activity|abscisic acid biosynthetic process|multicellular organismal water homeostasis|response to water deprivation|secondary metabolite biosynthetic process|xanthophyll biosynthetic process|chloroplast membrane|chloroplast thylakoid membrane|antheraxanthin epoxidase activity	Ko00906	Carotenoid biosynthesis	AT5G67030	ZEP	Zeaxanthin epoxidase, chloroplastic [Source:UniProtKB/Swiss-Prot;Acc:Q9FGC7]
Potri.001G231000	0.311521	-1.6826	1.67158e-21	1.68664e-19	226.522	203.528	235.882	110.821	86.4494	62.9529	GO:0000209,GO:0042787,GO:0061630,GO:0008270,GO:0043161	Protein polyubiquitination|protein ubiquitination involved in ubiquitin-dependent protein catabolic process|ubiquitin protein ligase activity|zinc ion binding|proteasome-mediated ubiquitin-dependent protein catabolic process			AT2G40830	RHC1A	RING-H2 finger C1A [Source:TAIR;Acc:AT2G40830]
Potri.001G231400	0.0510164	-4.2929	1.90429e-06	1.76873e-05	6.54587	17.6183	12.8421	0.589482	0.766294	1.23848	GO:0006869,GO:0031225,GO:0005886,GO:0008289	Lipid transport|anchored component of membrane|plasma membrane|lipid binding			AT2G44300		Bifunctional inhibitor/lipid-transfer protein/seed storage 2S albumin superfamily protein [Source:TAIR;Acc:AT2G44300]
Potri.001G231600	0.13986	-2.83794	5.39424e-09	8.11993e-08	63.2417	96.6689	93.6017	13.6486	18.4348	14.8854
Potri.001G232200	0.133051	-2.90995	4.43875e-08	5.57938e-07	27.5809	44.9436	37.8587	6.98633	6.43982	4.1696
Potri.001G232800	4.54897	2.18554	4.92138e-12	1.23197e-10	1.92938	0.884153	1.00542	5.65861	6.38775	7.74724	GO:0035251,GO:0005975,GO:0005886,GO:0004563,GO:0015929	UDP-glucosyltransferase activity|carbohydrate metabolic process|plasma membrane|beta-N-acetylhexosaminidase activity|hexosaminidase activity	Ko00513,ko00531,ko00603,ko00604,ko04142,ko00520,ko00511	Various types of N-glycan biosynthesis|Glycosaminoglycan degradation|Glycosphingolipid biosynthesis - globo and isoglobo series|Glycosphingolipid biosynthesis - ganglio series|Lysosome|Amino sugar and nucleotide sugar metabolism|Other glycan degradation	AT1G05590	HEXO2	Beta-hexosaminidase 2 [Source:UniProtKB/Swiss-Prot;Acc:Q9SYK0]
Potri.001G236400	2.15469	1.10748	9.349e-11	1.87764e-09	328.137	247.599	258.185	698.84	731.894	632.152	GO:0015629,GO:0030042	Actin cytoskeleton|actin filament depolymerization	Ko04810	Regulation of actin cytoskeleton	AT3G46010	ADF1	Actin-depolymerizing factor 1 [Source:UniProtKB/Swiss-Prot;Acc:Q39250]
Potri.001G237600	12.373	3.62913	4.52146e-38	2.57062e-35	2.62072	1.41826	2.02274	23.7404	31.1384	32.9014	GO:0005618,GO:0005576	Cell wall|extracellular region			AT2G28790		Pathogenesis-related thaumatin superfamily protein [Source:TAIR;Acc:AT2G28790]
Potri.001G237800	0.211849	-2.23889	5.13098e-13	1.50638e-11	4.6912	5.47946	4.05929	1.13945	0.852827	0.861018	GO:0009535,GO:0016021,GO:0051205	Chloroplast thylakoid membrane|integral component of membrane|protein insertion into membrane	Ko02024,ko03070,ko03060	Quorum sensing|Bacterial secretion system|Protein export	AT2G28800	ALB3	Inner membrane protein ALBINO3, chloroplastic [Source:UniProtKB/Swiss-Prot;Acc:Q8LBP4]
Potri.001G238900	2.17109	1.11842	0.000145815	0.000885373	9.3729	4.12291	4.01736	16.376	12.3259	15.0342					AT3G17950	Y-3	Uncharacterized protein At3g17950 [Source:UniProtKB/Swiss-Prot;Acc:Q6DR24]
Potri.001G240000	3.2472	1.6992	8.92031e-18	5.16086e-16	12.0814	6.85091	6.54668	35.8283	28.4774	36.6482	GO:0042973,GO:0005975,GO:0006952	Glucan endo-1,3-beta-D-glucosidase activity|carbohydrate metabolic process|defense response			AT3G46570		Glycosyl hydrolase superfamily protein [Source:TAIR;Acc:AT3G46570]
Potri.001G240900	2.17314	1.11978	1.79144e-11	4.07849e-10	234.293	197.68	196.446	516.334	606.721	695.743					AT2G28950	EXPA6	Expansin-A6 [Source:UniProtKB/Swiss-Prot;Acc:Q38865]
Potri.001G241600	0.346147	-1.53054	7.86501e-16	3.48608e-14	20.7506	20.7357	22.8588	8.98357	9.53961	8.8488	GO:0031627,GO:0006351,GO:0000783,GO:0003691,GO:0006355	Telomeric loop formation|transcription, DNA-templated|nuclear telomere cap complex|double-stranded telomeric DNA binding|regulation of transcription, DNA-templated			AT1G07540	TRP5	Telomere repeat-binding protein 5 [Source:UniProtKB/Swiss-Prot;Acc:Q6R0E3]
Potri.001G243600	0.321472	-1.63724	3.35499e-14	1.1752e-12	11.4981	9.88476	13.3841	4.90184	5.73043	8.08914	GO:0007623,GO:0042753,GO:0006351,GO:0005634,GO:0003677,GO:0003700	Circadian rhythm|positive regulation of circadian rhythm|transcription, DNA-templated|nucleus|DNA binding|transcription factor activity, sequence-specific DNA binding			AT3G46640	LUX	Transcription factor LUX [Source:UniProtKB/Swiss-Prot;Acc:Q9SNB4]
Potri.001G245400	2.2983	1.20057	2.48274e-06	2.26054e-05	43.8909	41.0977	42.6186	146.916	175.416	144.4
Potri.001G246700	0.419612	-1.25287	0.000708226	0.00358773	3.08007	2.61131	3.24075	1.36548	2.50075	1.8442					AT5G01070		RING/FYVE/PHD zinc finger superfamily protein [Source:TAIR;Acc:AT5G01070]
Potri.001G247600	0.0755843	-3.72577	2.82678e-22	3.16557e-20	3.4227	4.82142	5.66508	0.486771	0.487314	0.409355	GO:0008643,GO:0005783,GO:0005794,GO:0016021	Carbohydrate transport|endoplasmic reticulum|Golgi apparatus|integral component of membrane			AT3G11320		Probable sugar phosphate/phosphate translocator At3g11320 [Source:UniProtKB/Swiss-Prot;Acc:Q5XF09]
Potri.001G248400	2.43534	1.28412	5.46769e-08	6.7748e-07	2.43876	2.6208	2.05211	5.61912	7.29627	8.78216	GO:0010588,GO:0010088,GO:0010233,GO:0022622,GO:0016324,GO:0009507,GO:0005886	Cotyledon vascular tissue pattern formation|phloem development|phloem transport|root system development|apical plasma membrane|chloroplast|plasma membrane			AT3G46990		Protein of unknown function (DUF740) [Source:TAIR;Acc:AT3G46990]
Potri.001G248700	0.230191	-2.1191	0.00175507	0.00792046	6.41209	7.87292	13.9062	3.74513	2.54133	1.74517	GO:0016491,GO:0016722,GO:0009809,GO:0046274,GO:0009834,GO:0048046,GO:0005507,GO:0052716	Oxidoreductase activity|oxidoreductase activity, oxidizing metal ions|lignin biosynthetic process|lignin catabolic process|plant-type secondary cell wall biogenesis|apoplast|copper ion binding|hydroquinone:oxygen oxidoreductase activity			AT2G38080	IRX12	Laccase-4 [Source:UniProtKB/Swiss-Prot;Acc:O80434]
Potri.001G248800	0.0766556	-3.70546	5.77905e-05	0.000390257	2.68815	9.42396	8.59209	0.476622	0.737691	0.534068	GO:0009908,GO:0006355,GO:0006351,GO:0005634,GO:0003677,GO:0048262	Flower development|regulation of transcription, DNA-templated|transcription, DNA-templated|nucleus|DNA binding|determination of dorsal/ventral asymmetry			AT5G58900		Homeodomain-like transcriptional regulator [Source:TAIR;Acc:AT5G58900]
Potri.001G249900	0.461877	-1.11442	1.09299e-07	1.28125e-06	33.176	41.8731	41.0762	19.473	26.6603	23.4727					AT2G29660		Zinc finger (C2H2 type) family protein [Source:TAIR;Acc:AT2G29660]
Potri.001G250500	0.164977	-2.59966	7.93627e-11	1.61256e-09	8.9082	14.1031	10.8544	2.66507	3.06449	2.18441	GO:0005576,GO:0003993,GO:0009395	Extracellular region|acid phosphatase activity|phospholipid catabolic process	Ko00565,ko02024,ko00562,ko00564	Ether lipid metabolism|Quorum sensing|Inositol phosphate metabolism|Glycerophospholipid metabolism	AT1G07230	NPC1	Non-specific phospholipase C1 [Source:UniProtKB/Swiss-Prot;Acc:Q8L7Y9]
Potri.001G252600	0.369604	-1.43595	1.12944e-08	1.59765e-07	6.45271	4.43637	5.75373	2.90469	2.09274	2.91984	GO:0006355,GO:0003677,GO:0046872,GO:0003700	Regulation of transcription, DNA-templated|DNA binding|metal ion binding|transcription factor activity, sequence-specific DNA binding			AT5G58620		Zinc finger CCCH domain-containing protein 66 [Source:UniProtKB/Swiss-Prot;Acc:Q9LUZ4]
Potri.001G252900	5.16139	2.36776	7.65372e-13	2.18623e-11	4.76806	2.41973	2.44563	13.2928	18.5265	26.1324	GO:0031969,GO:0016717,GO:0006636	Chloroplast membrane|oxidoreductase activity, acting on paired donors, with oxidation of a pair of donors resulting in the reduction of molecular oxygen to two molecules of water|unsaturated fatty acid biosynthetic process			AT5G05580	FAD8	Temperature-sensitive omega-3 fatty acid desaturase, chloroplastic [Source:UniProtKB/Swiss-Prot;Acc:P48622]
Potri.001G253300	8.47749	3.08364	1.53049e-10	2.97094e-09	0.258945	0.0426567	0.351658	3.07959	1.65833	2.24647	GO:0016020,GO:0005777,GO:0005886,GO:0008453,GO:0050281,GO:0004760,GO:0009853,GO:0048046,GO:0009507,GO:0009570	Membrane|peroxisome|plasma membrane|alanine-glyoxylate transaminase activity|serine-glyoxylate transaminase activity|serine-pyruvate transaminase activity|photorespiration|apoplast|chloroplast|chloroplast stroma	Ko00630,ko00680,ko01200,ko04146,ko00250,ko00260	Glyoxylate and dicarboxylate metabolism|Methane metabolism|Carbon metabolism|Peroxisome|Alanine, aspartate and glutamate metabolism|Glycine, serine and threonine metabolism	AT2G13360	AGT1	Serine--glyoxylate aminotransferase [Source:UniProtKB/Swiss-Prot;Acc:Q56YA5]
Potri.001G253800	0.445219	-1.16741	0.00250661	0.0107868	3.46164	2.02789	2.93346	2.04798	1.185	1.62946	GO:0005351,GO:0046323,GO:0005887,GO:0005886,GO:0005355	Sugar:proton symporter activity|glucose import|integral component of plasma membrane|plasma membrane|glucose transmembrane transporter activity			AT1G77210	STP14	Sugar transport protein 14 [Source:UniProtKB/Swiss-Prot;Acc:Q8GW61]
Potri.001G254500	5.06898	2.3417	1.61461e-21	1.63474e-19	9.05033	1.93456	6.399	32.2732	36.8709	37.5511			Ko04120	Ubiquitin mediated proteolysis	AT3G20060	UBC19	Ubiquitin-conjugating enzyme E2 19 [Source:UniProtKB/Swiss-Prot;Acc:Q9LJZ5]
Potri.001G254800	2.6608	1.41186	0.000101278	0.000643775	1.73636	1.07756	0.457489	3.40925	2.40414	4.10304	GO:0009536,GO:0005524,GO:0005536,GO:0019158,GO:0001678,GO:0006096,GO:0009409,GO:0006970,GO:0009651,GO:0080147,GO:0005829,GO:0031307,GO:0005739	Plastid|ATP binding|glucose binding|mannokinase activity|cellular glucose homeostasis|glycolytic process|response to cold|response to osmotic stress|response to salt stress|root hair cell development|cytosol|integral component of mitochondrial outer membrane|mitochondrion	Ko00010,ko00051,ko00052,ko00500,ko00520,ko01200,ko04066,ko00521,ko00524	Glycolysis / Gluconeogenesis|Fructose and mannose metabolism|Galactose metabolism|Starch and sucrose metabolism|Amino sugar and nucleotide sugar metabolism|Carbon metabolism|HIF-1 signaling pathway|Streptomycin biosynthesis|Neomycin, kanamycin and gentamicin biosynthesis	AT1G50460	HKL1	Hexokinase-3 [Source:UniProtKB/Swiss-Prot;Acc:Q9LPS1]
Potri.001G255300	Inf	Inf	0.00105213	0.00507344	0	0	0	1.3997	1.4425	6.91846
Potri.001G255400	2.87228	1.5222	1.7797e-07	2.0021e-06	1.17248	1.17394	0.707226	2.62302	3.3954	3.5352	GO:0003723,GO:0003677,GO:0046872,GO:0000166	RNA binding|DNA binding|metal ion binding|nucleotide binding			AT3G21100		RNA-binding (RRM/RBD/RNP motifs) family protein [Source:TAIR;Acc:AT3G21100]
Potri.001G256900	0.0505132	-4.3072	9.84102e-08	1.1619e-06	6.44295	5.89639	23.2371	0.548515	1.12404	0.54608	GO:0009535,GO:0009523,GO:0015979	Chloroplast thylakoid membrane|photosystem II|photosynthesis			AT1G51400		Photosystem II 5 kD protein [Source:TAIR;Acc:AT1G51400]
Potri.001G257100	0.256178	-1.96478	7.99066e-15	3.10021e-13	94.0609	110.328	117.486	37.5175	32.0739	31.1152	GO:0005524,GO:0005509,GO:0009931,GO:0005516,GO:0004683,GO:0009738,GO:0035556,GO:0018105,GO:0046777,GO:0005737,GO:0005634,GO:0005886	ATP binding|calcium ion binding|calcium-dependent protein serine/threonine kinase activity|calmodulin binding|calmodulin-dependent protein kinase activity|abscisic acid-activated signaling pathway|intracellular signal transduction|peptidyl-serine phosphorylation|protein autophosphorylation|cytoplasm|nucleus|plasma membrane			AT5G19450	CPK8	Calcium-dependent protein kinase 8 [Source:UniProtKB/Swiss-Prot;Acc:Q42438]
Potri.001G257600	0.266565	-1.90744	6.74066e-06	5.61196e-05	1.57464	2.18246	3.07924	0.768562	0.656588	0.675816	GO:0009793,GO:0055046,GO:0048510,GO:0006355,GO:0048316,GO:0010262,GO:0006351,GO:0016602,GO:0003677,GO:0003700	Embryo development ending in seed dormancy|microgametogenesis|regulation of timing of transition from vegetative to reproductive phase|regulation of transcription, DNA-templated|seed development|somatic embryogenesis|transcription, DNA-templated|CCAAT-binding factor complex|DNA binding|transcription factor activity, sequence-specific DNA binding			AT3G20910	NFYA9	Nuclear transcription factor Y subunit A-9 [Source:UniProtKB/Swiss-Prot;Acc:Q945M9]
Potri.001G258400	0.205264	-2.28444	8.74642e-17	4.42016e-15	5.92533	5.93321	7.80811	1.37562	2.58356	1.2357	GO:0003700,GO:0006355,GO:0005737,GO:0003677,GO:0046872	Transcription factor activity, sequence-specific DNA binding|regulation of transcription, DNA-templated|cytoplasm|DNA binding|metal ion binding			AT5G12850		Zinc finger CCCH domain-containing protein 56 [Source:UniProtKB/Swiss-Prot;Acc:Q9LXV4]
Potri.001G258700	0.33204	-1.59057	3.19314e-11	6.97208e-10	12.9593	15.9208	15.4217	7.52419	6.89425	4.60744	GO:0050832,GO:0009834,GO:1901348,GO:0045893,GO:2000652,GO:0009751,GO:0006351,GO:0005634,GO:0043565,GO:0003700	Defense response to fungus|plant-type secondary cell wall biogenesis|positive regulation of secondary cell wall biogenesis|positive regulation of transcription, DNA-templated|regulation of secondary cell wall biogenesis|response to salicylic acid|transcription, DNA-templated|nucleus|sequence-specific DNA binding|transcription factor activity, sequence-specific DNA binding			AT3G08500	MYB83	Myb domain protein 83 [Source:TAIR;Acc:AT3G08500]
Potri.001G261100	0.230553	-2.11683	0.000231237	0.00133105	3.65746	4.63332	1.95014	1.95313	0.386203	0.349409	GO:0005576,GO:0004185,GO:0051603	Extracellular region|serine-type carboxypeptidase activity|proteolysis involved in cellular protein catabolic process			AT3G63470	SCPL40	Serine carboxypeptidase-like 40 [Source:UniProtKB/Swiss-Prot;Acc:Q0WRX3]
Potri.001G261300	0.477855	-1.06535	1.51238e-05	0.000116833	3.07029	3.40808	2.94075	1.83151	1.49316	2.7839
Potri.001G262100	2.27322	1.18474	3.90653e-12	9.96485e-11	147.385	109.408	107.453	307.184	329.735	339.922	GO:0006412,GO:0043253,GO:0003735,GO:0042255	Translation|chloroplast ribosome|structural constituent of ribosome|ribosome assembly	Ko03010	Ribosome	AT5G20290	RPS8A	40S ribosomal protein S8-1 [Source:UniProtKB/Swiss-Prot;Acc:Q93VG5]
Potri.001G263700	3.87228	1.95318	2.68296e-12	7.06944e-11	2.14873	2.68183	1.46369	7.70001	10.3109	11.9037	GO:0005802,GO:0005774,GO:0005773,GO:0003838,GO:0009793,GO:0016126,GO:0005783,GO:0005768,GO:0009506	Trans-Golgi network|vacuolar membrane|vacuole|sterol 24-C-methyltransferase activity|embryo development ending in seed dormancy|sterol biosynthetic process|endoplasmic reticulum|endosome|plasmodesma	Ko00100	Steroid biosynthesis	AT5G13710	SMT1	Cycloartenol-C-24-methyltransferase [Source:UniProtKB/Swiss-Prot;Acc:Q9LM02]
Potri.001G263900	2.37714	1.24923	1.18437e-12	3.23747e-11	88.5046	52.7299	52.2888	191.767	182.746	200.187					AT3G08030		Protein of unknown function, DUF642 [Source:TAIR;Acc:AT3G08030]
Potri.001G264000	3.25396	1.7022	2.01272e-05	0.000151026	2.104	0.944407	1.43199	4.2802	6.06879	8.26841	GO:0003677,GO:0003916,GO:0003918,GO:0046872,GO:0006265,GO:0006268,GO:0044774,GO:0006312,GO:0000712,GO:0000819,GO:0009330,GO:0005634,GO:0005524	DNA binding|DNA topoisomerase activity|DNA topoisomerase type II (ATP-hydrolyzing) activity|metal ion binding|DNA topological change|DNA unwinding involved in DNA replication|mitotic DNA integrity checkpoint|mitotic recombination|resolution of meiotic recombination intermediates|sister chromatid segregation|DNA topoisomerase complex (ATP-hydrolyzing)|nucleus|ATP binding			AT3G23890	TOP2	DNA topoisomerase 2 [Source:UniProtKB/Swiss-Prot;Acc:P30182]
Potri.001G265100	0.445154	-1.16762	1.67889e-09	2.73556e-08	13.2588	14.6117	15.2594	8.09472	7.81186	7.32768					AT5G47940		Unknown protein; Has 1807 Blast hits to 1807 proteins in 277 species: Archae - 0; Bacteria - 0; Metazoa - 736; Fungi - 347; Plants - 385; Viruses - 0; Other Eukaryotes - 339 (source: NCBI BLink). [Source:TAIR;Acc:AT5G47940]
Potri.001G267300	0.459038	-1.12331	3.86621e-07	4.1071e-06	17.3282	20.3351	18.2156	12.152	12.3619	8.29276	GO:0050832,GO:0009834,GO:1901348,GO:0045893,GO:2000652,GO:0009751,GO:0006351,GO:0005634,GO:0043565,GO:0003700	Defense response to fungus|plant-type secondary cell wall biogenesis|positive regulation of secondary cell wall biogenesis|positive regulation of transcription, DNA-templated|regulation of secondary cell wall biogenesis|response to salicylic acid|transcription, DNA-templated|nucleus|sequence-specific DNA binding|transcription factor activity, sequence-specific DNA binding			AT3G08500	MYB83	Myb domain protein 83 [Source:TAIR;Acc:AT3G08500]
Potri.001G267400	2.27381	1.18511	4.91786e-07	5.13752e-06	3.14896	2.29024	3.21537	5.79342	8.25755	9.79273	GO:0000107,GO:0016833,GO:0006541,GO:0000105,GO:0009507,GO:0009570,GO:0009536	Imidazoleglycerol-phosphate synthase activity|oxo-acid-lyase activity|glutamine metabolic process|histidine biosynthetic process|chloroplast|chloroplast stroma|plastid	Ko00340,ko01230	Histidine metabolism|Biosynthesis of amino acids	AT4G26900	HISN4	Imidazole glycerol phosphate synthase hisHF, chloroplastic [Source:UniProtKB/Swiss-Prot;Acc:Q9SZ30]
Potri.001G269600	2.33153	1.22128	7.53387e-12	1.81821e-10	185.396	131.591	129.413	391.365	431.031	396.567	GO:0005840,GO:0003735,GO:0006412	Ribosome|structural constituent of ribosome|translation	Ko03010	Ribosome	AT4G26230	RPL31B	60S ribosomal protein L31-2 [Source:UniProtKB/Swiss-Prot;Acc:Q9STR1]
Potri.001G271100	2.00036	1.00026	1.54796e-07	1.7649e-06	14.4126	11.7497	11.5058	28.7419	32.8155	35.1778					AT5G48020		2-oxoglutarate (2OG) and Fe(II)-dependent oxygenase superfamily protein [Source:TAIR;Acc:AT5G48020]
Potri.001G271500	2.04389	1.03132	2.65666e-09	4.19336e-08	133.405	90.5421	98.9322	252.204	264.053	273.409	GO:0005840,GO:0003735,GO:0006412	Ribosome|structural constituent of ribosome|translation	Ko03010	Ribosome	AT1G74050	RPL6C	60S ribosomal protein L6-3 [Source:UniProtKB/Swiss-Prot;Acc:Q9C9C5]
Potri.001G272000	4.76854	2.25355	5.39759e-22	5.76546e-20	2.48856	1.95285	2.81316	14.7876	17.7758	17.4415	GO:0005634,GO:0007049,GO:0051301	Nucleus|cell cycle|cell division			AT2G26760	CYCB1-4	Cyclin-B1-4 [Source:UniProtKB/Swiss-Prot;Acc:O48790]
Potri.001G272400	2.09407	1.06631	7.96799e-06	6.51965e-05	4.38686	4.07018	2.73699	8.5853	9.74428	9.71185					AT5G12260		BEST Arabidopsis thaliana protein match is: glycosyltransferase family protein 2 (TAIR:AT5G60700.1); Has 1807 Blast hits to 1807 proteins in 277 species: Archae - 0; Bacteria - 0; Metazoa - 736; Fungi - 347; Plants - 385; Viruses - 0; Other Eukaryot /.../39 (source: NCBI BLink). [Source:TAIR;Acc:AT5G12260]
Potri.001G272700	0.329038	-1.60367	2.11529e-21	2.09152e-19	560.183	596.803	602.516	268.706	251.863	197.888	GO:0003924,GO:0005200,GO:0007017,GO:0005737,GO:0005874,GO:0005525	GTPase activity|structural constituent of cytoskeleton|microtubule-based process|cytoplasm|microtubule|GTP binding	Ko04540,ko04145	Gap junction|Phagosome	AT5G12250	TUBB6	Tubulin beta-6 chain [Source:UniProtKB/Swiss-Prot;Acc:P29514]
Potri.001G273000	0.122924	-3.02416	1.31239e-28	3.05508e-26	9.60184	10.9399	9.09602	2.6184	1.38191	1.28137	GO:0009055,GO:0046872,GO:0055114	Electron carrier activity|metal ion binding|oxidation-reduction process			AT1G08500	ENODL18	Early nodulin-like protein 18 [Source:TAIR;Acc:AT1G08500]
Potri.001G273700	3.32698	1.73421	1.07615e-08	1.53032e-07	5.00034	6.40472	7.1504	18.9522	26.4576	31.8972	GO:0003700,GO:0006351,GO:0005634,GO:0042802,GO:0043565	Transcription factor activity, sequence-specific DNA binding|transcription, DNA-templated|nucleus|identical protein binding|sequence-specific DNA binding			AT1G46264	HSFB4	Heat stress transcription factor B-4 [Source:UniProtKB/Swiss-Prot;Acc:Q9C635]
Potri.001G274300	2.08898	1.0628	3.37678e-05	0.000240963	20.5006	6.69749	10.4421	26.1281	24.0304	35.6987	GO:0051087,GO:0005507,GO:0051082,GO:0051085,GO:0009408,GO:0006986,GO:0005759,GO:0005739,GO:0005524	Chaperone binding|copper ion binding|unfolded protein binding|chaperone mediated protein folding requiring cofactor|response to heat|response to unfolded protein|mitochondrial matrix|mitochondrion|ATP binding			AT1G23100		GroES-like family protein [Source:TAIR;Acc:AT1G23100]
Potri.001G275800	0.478763	-1.06262	4.823e-09	7.33473e-08	54.1019	54.95	54.4246	34.9474	30.2387	34.7597					AT5G12300		Calcium-dependent lipid-binding (CaLB domain) family protein [Source:TAIR;Acc:AT5G12300]
Potri.001G276200	2.09627	1.06783	0.00944014	0.0334799	1.14266	1.81564	1.70242	2.35191	4.56316	5.81363	GO:0042803,GO:0009851,GO:0009734,GO:0007275,GO:0005634,GO:0003677,GO:0046872	Protein homodimerization activity|auxin biosynthetic process|auxin-activated signaling pathway|multicellular organism development|nucleus|DNA binding|metal ion binding			AT5G12330	LRP1	Protein LATERAL ROOT PRIMORDIUM 1 [Source:UniProtKB/Swiss-Prot;Acc:Q94CK9]
Potri.001G277400	2.35407	1.23516	0.00539324	0.0209466	1.66406	1.40379	1.2501	2.27942	5.38529	5.52895
Potri.001G277800	0.406908	-1.29722	0.00303763	0.0127474	10.1531	12.5127	3.09186	4.83465	4.49574	5.38787	GO:0005686,GO:0000398,GO:0071013,GO:0071011,GO:0005689	U2 snRNP|mRNA splicing, via spliceosome|catalytic step 2 spliceosome|precatalytic spliceosome|U12-type spliceosomal complex	Ko03040	Spliceosome	AT1G07170		PHD finger-like domain-containing protein 5A [Source:UniProtKB/Swiss-Prot;Acc:P0DI19]
Potri.001G277900	2.15989	1.11096	8.94882e-06	7.23047e-05	5.6972	1.46723	9.92886	11.4498	12.5723	12.1696	GO:0046540,GO:0005688,GO:0003723,GO:0000398,GO:0000956,GO:0009737,GO:0009414,GO:0005737,GO:1990726,GO:0005681	U4/U6 x U5 tri-snRNP complex|U6 snRNP|RNA binding|mRNA splicing, via spliceosome|nuclear-transcribed mRNA catabolic process|response to abscisic acid|response to water deprivation|cytoplasm|Lsm1-7-Pat1 complex|spliceosomal complex	Ko03018,ko03040	RNA degradation|Spliceosome	AT5G48870	LSM5	Sm-like protein LSM5 [Source:UniProtKB/Swiss-Prot;Acc:Q9FKB0]
Potri.001G278500	0.135664	-2.88189	0.0131215	0.0439851	10.617	2.39737	3.29018	1.58825	0.836287	0.634677	GO:0004722,GO:0009738,GO:0050832,GO:0009620,GO:0009611,GO:0005634,GO:0009536,GO:0046872	Protein serine/threonine phosphatase activity|abscisic acid-activated signaling pathway|defense response to fungus|response to fungus|response to wounding|nucleus|plastid|metal ion binding			AT2G30020		Probable protein phosphatase 2C 25 [Source:UniProtKB/Swiss-Prot;Acc:O80871]
Potri.001G279500	0.175987	-2.50646	8.18034e-21	7.58131e-19	974.545	1205.69	1107.83	304.58	233.266	147.541	GO:0010228,GO:0005829,GO:0009409,GO:0009651	Vegetative to reproductive phase transition of meristem|cytosol|response to cold|response to salt stress			AT5G14360		Ubiquitin-like superfamily protein [Source:TAIR;Acc:AT5G14360]
Potri.001G280200	0.0879548	-3.50709	3.25424e-22	3.56327e-20	600.662	829.861	703.1	48.7222	111.423	76.7999	GO:0004675,GO:0007166,GO:0006468,GO:0016021,GO:0005886,GO:0005524	Transmembrane receptor protein serine/threonine kinase activity|cell surface receptor signaling pathway|protein phosphorylation|integral component of membrane|plasma membrane|ATP binding			AT3G56050		Probable inactive receptor-like protein kinase At3g56050 [Source:UniProtKB/Swiss-Prot;Acc:Q9LYN6]
Potri.001G280700	2.06319	1.04487	0.000278279	0.00156885	5.54943	4.52742	4.48213	10.4792	10.6725	17.3772	GO:0004674,GO:0004712,GO:0004871,GO:0009658,GO:0035556,GO:0005829,GO:0016597,GO:0005524	Protein serine/threonine kinase activity|protein serine/threonine/tyrosine kinase activity|signal transducer activity|chloroplast organization|intracellular signal transduction|cytosol|amino acid binding|ATP binding			AT5G58520		Protein kinase superfamily protein [Source:TAIR;Acc:AT5G58520]
Potri.001G281900	5.94913	2.57268	0.000219844	0.00127241	0.337985	0.669059	0.583822	1.92948	5.20215	5.2962	GO:0080043,GO:0080044,GO:0009813,GO:0052696,GO:0009909,GO:0005737,GO:0005829,GO:0005634	Quercetin 3-O-glucosyltransferase activity|quercetin 7-O-glucosyltransferase activity|flavonoid biosynthetic process|flavonoid glucuronidation|regulation of flower development|cytoplasm|cytosol|nucleus			AT2G30150	UGT87A1	UDP-glycosyltransferase 87A1 [Source:UniProtKB/Swiss-Prot;Acc:O64732]
Potri.001G285300	0.184657	-2.43708	0.0122304	0.0414845	9.46105	3.00558	2.52618	1.4901	0.749081	0.861624					AT2G04305		Magnesium transporter CorA-like family protein [Source:TAIR;Acc:AT2G04305]
Potri.001G285500	2.12013	1.08415	1.54034e-09	2.52291e-08	22.0951	16.4229	12.5739	42.4625	43.2426	48.8996	GO:0005739,GO:0005524,GO:0006457	Mitochondrion|ATP binding|protein folding	Ko03040,ko04144,ko04010,ko04141	Spliceosome|Endocytosis|MAPK signaling pathway|Protein processing in endoplasmic reticulum	AT5G09590	HSP70-10	Heat shock 70 kDa protein 10, mitochondrial [Source:UniProtKB/Swiss-Prot;Acc:Q9LDZ0]
Potri.001G285800	0.452486	-1.14406	1.60214e-08	2.19794e-07	19.8644	17.8142	20.1048	13.5611	11.138	8.72679					AT5G09620		Octicosapeptide/Phox/Bem1p family protein [Source:TAIR;Acc:AT5G09620]
Potri.001G285900	2.02637	1.0189	9.9924e-08	1.17695e-06	7.05494	7.80086	9.26942	19.0209	23.4649	23.687	GO:0016021,GO:0005886,GO:0005774,GO:0005773,GO:0004040,GO:0103073,GO:0047412,GO:0102077,GO:0042742,GO:0070291,GO:0005783,GO:0005789,GO:0005794	Integral component of membrane|plasma membrane|vacuolar membrane|vacuole|amidase activity|anandamide amidohydrolase activity|N-(long-chain-acyl)ethanolamine deacylase activity|oleamide hydrolase activity|defense response to bacterium|N-acylethanolamine metabolic process|endoplasmic reticulum|endoplasmic reticulum membrane|Golgi apparatus			AT5G64440	FAAH	Fatty acid amide hydrolase [Source:UniProtKB/Swiss-Prot;Acc:Q7XJJ7]
Potri.001G286600	0.430039	-1.21746	1.12184e-11	2.64413e-10	33.6535	31.1615	32.3119	20.4302	14.5828	15.0604	GO:0006869,GO:0055085,GO:0016021,GO:0031902,GO:0005765	Lipid transport|transmembrane transport|integral component of membrane|late endosome membrane|lysosomal membrane			AT2G22730		Probable sphingolipid transporter spinster homolog 3 [Source:UniProtKB/Swiss-Prot;Acc:F4IKF6]
Potri.001G286700	2.08142	1.05757	3.65909e-10	6.60423e-09	61.8515	54.1984	47.5441	129.116	138.32	154.844	GO:0006950,GO:0005737,GO:0005524,GO:0006457	Response to stress|cytoplasm|ATP binding|protein folding	Ko04217,ko04151,ko04141	Necroptosis|PI3K-Akt signaling pathway|Protein processing in endoplasmic reticulum	AT5G56010	HSP90-3	Heat shock protein 90-3 [Source:UniProtKB/Swiss-Prot;Acc:P51818]
Potri.001G287400	0.084225	-3.56961	8.29446e-17	4.19893e-15	3.54834	6.37452	5.13762	1.03654	0.145651	0.600446	GO:0006108,GO:0006099,GO:0009514,GO:0030060,GO:0006097	Malate metabolic process|tricarboxylic acid cycle|glyoxysome|L-malate dehydrogenase activity|glyoxylate cycle	Ko00630,ko00710,ko01200,ko00270,ko00020,ko00620	Glyoxylate and dicarboxylate metabolism|Carbon fixation in photosynthetic organisms|Carbon metabolism|Cysteine and methionine metabolism|Citrate cycle (TCA cycle)|Pyruvate metabolism	AT5G09660	PMDH2	Malate dehydrogenase, glyoxysomal [Source:UniProtKB/Swiss-Prot;Acc:Q9ZP05]
Potri.001G287900	0.486417	-1.03973	0.000283298	0.00159471	7.08535	5.96587	6.25335	3.29665	5.01138	3.41616					AT4G33690		Unknown protein; FUNCTIONS IN: molecular_function unknown; INVOLVED IN: biological_process unknown; LOCATED IN: chloroplast; EXPRESSED IN: pollen tube; Has 543 Blast hits to 512 proteins in 106 species: Archae - 0; Bacteria - 0; Metazoa - 281; Fungi /.../ Plants - 72; Viruses - 0; Other Eukaryotes - 136 (source: NCBI BLink). [Source:TAIR;Acc:AT4G33690]
Potri.001G289100	3.4037	1.7671	6.72974e-10	1.16486e-08	1.08434	0.717122	1.05678	3.64599	3.78637	4.08399					AT2G16270		Unknown protein; FUNCTIONS IN: molecular_function unknown; INVOLVED IN: biological_process unknown; LOCATED IN: chloroplast; EXPRESSED IN: 16 plant structures; EXPRESSED DURING: 9 growth stages; BEST Arabidopsis thaliana protein match is: unknown pr /.../(TAIR:AT1G16630.1); Has 1844 Blast hits to 1256 proteins in 271 species: Archae - 6; Bacteria - 283; Metazoa - 434; Fungi - 153; Plants - 91; Vi…
Potri.001G290200	0.190146	-2.39482	0.00114824	0.00546909	17.8192	0	0	0	25.5438	0					AT3G19660		Unknown protein; Has 16 Blast hits to 16 proteins in 6 species: Archae - 0; Bacteria - 0; Metazoa - 0; Fungi - 0; Plants - 16; Viruses - 0; Other Eukaryotes - 0 (source: NCBI BLink). [Source:TAIR;Acc:AT3G19660]
Potri.001G292300	5.40665	2.43474	3.39944e-06	3.01081e-05	0.784886	0.0650179	0.26517	2.70006	3.27853	3.22925	GO:0005634,GO:0007049,GO:0051301	Nucleus|cell cycle|cell division			AT1G70210	CYCD1-1	Cyclin-D1-1 [Source:UniProtKB/Swiss-Prot;Acc:P42751]
Potri.001G293300	11.1571	3.4799	0.00151234	0.00696323	1.11683	0.125459	0.353009	10.7389	4.59669	4.57392	GO:0006351,GO:0005634,GO:0003677,GO:0006355	Transcription, DNA-templated|nucleus|DNA binding|regulation of transcription, DNA-templated			AT4G35270	NLP2	Protein NLP2 [Source:UniProtKB/Swiss-Prot;Acc:Q7X9B9]
Potri.001G293400	2.36202	1.24002	1.53633e-05	0.000118528	3.4573	4.07345	5.39224	13.1003	12.3009	10.7559	GO:0005524,GO:0019344,GO:0070814,GO:0016310,GO:0000103,GO:0009507,GO:0009536,GO:0004020	ATP binding|cysteine biosynthetic process|hydrogen sulfide biosynthetic process|phosphorylation|sulfate assimilation|chloroplast|plastid|adenylylsulfate kinase activity	Ko00920,ko00230	Sulfur metabolism|Purine metabolism	AT2G14750	APK1	Adenylyl-sulfate kinase 1, chloroplastic [Source:UniProtKB/Swiss-Prot;Acc:Q43295]
Potri.001G295600	2.32509	1.21728	0.0127304	0.0429048	13.2072	7.12676	6.78689	35.897	21.4744	22.6733					AT2G14820	NPY2	BTB/POZ domain-containing protein NPY2 [Source:UniProtKB/Swiss-Prot;Acc:O80970]
Potri.001G295800	0.295522	-1.75866	1.26635e-21	1.29544e-19	26.2383	28.1337	29.9966	10.8324	8.99088	9.86191					AT1G49890	QWRF2	QWRF motif-containing protein 2 [Source:UniProtKB/Swiss-Prot;Acc:Q94AI1]
Potri.001G297300	0.357123	-1.48551	1.73754e-13	5.4764e-12	11.5541	11.9593	13.6851	3.84714	6.10877	6.02895					AT5G02860		Pentatricopeptide repeat-containing protein At5g02860 [Source:UniProtKB/Swiss-Prot;Acc:Q9LYZ9]
Potri.001G298900	0.236835	-2.07804	9.78934e-10	1.65001e-08	2.53892	2.10334	3.6832	0.891955	0.773905	1.00111	GO:0048046,GO:0047513,GO:0008152	Apoplast|1,2-alpha-L-fucosidase activity|metabolic process	Ko00511	Other glycan degradation	AT4G34260	FUC95A	Alpha-L-fucosidase 2 [Source:UniProtKB/Swiss-Prot;Acc:Q8L7W8]
Potri.001G300700	2.03968	1.02834	4.94404e-05	0.000339683	6.97962	4.21813	5.08605	9.91894	15.3351	16.6269					AT4G34220		Receptor protein kinase-like protein At4g34220 [Source:UniProtKB/Swiss-Prot;Acc:Q94C77]
Potri.001G301100	2.12857	1.08989	0.00329244	0.0136923	5.21075	4.2353	2.06078	13.2518	8.10562	11.6778	GO:0016168,GO:0022891,GO:0071486,GO:0071492,GO:0015979,GO:0009644,GO:0009611,GO:0055085,GO:0009535,GO:0016021,GO:0009523	Chlorophyll binding|substrate-specific transmembrane transporter activity|cellular response to high light intensity|cellular response to UV-A|photosynthesis|response to high light intensity|response to wounding|transmembrane transport|chloroplast thylakoid membrane|integral component of membrane|photosystem II			AT4G34190	2018-09-01	Stress enhanced protein 1, chloroplastic [Source:UniProtKB/Swiss-Prot;Acc:Q9M7I9]
Potri.001G301600	0.265662	-1.91234	6.66946e-11	1.37405e-09	3.20897	3.96342	2.12612	0.808697	1.72368	1.44568	GO:0019441,GO:0004061,GO:0004328,GO:0043420	Tryptophan catabolic process to kynurenine|arylformamidase activity|formamidase activity|anthranilate metabolic process			AT4G35220		Cyclase family protein [Source:TAIR;Acc:AT4G35220]
Potri.001G301800	3.46315	1.79208	1.30528e-22	1.51331e-20	22.7716	14.8939	15.7065	69.7336	92.3197	88.911	GO:0010444,GO:0007067,GO:0009735,GO:0009744,GO:0048316,GO:0005634,GO:0051301,GO:0000082	Guard mother cell differentiation|mitotic nuclear division|response to cytokinin|response to sucrose|seed development|nucleus|cell division|G1/S transition of mitotic cell cycle	Ko04075	Plant hormone signal transduction	AT4G34160	CYCD3-1	Cyclin-D3-1 [Source:UniProtKB/Swiss-Prot;Acc:P42753]
Potri.001G304200	2.14785	1.1029	6.91781e-10	1.19322e-08	17.8567	11.6517	11.6323	32.6987	31.4448	41.4288					AT3G19370		Plant protein of unknown function (DUF869) [Source:TAIR;Acc:AT3G19370]
Potri.001G304700	2.1014	1.07135	8.97246e-07	8.91936e-06	117.036	92.6127	83.3138	278.501	255.872	225.531	GO:0005840,GO:0003735,GO:0006412	Ribosome|structural constituent of ribosome|translation	Ko03010	Ribosome	AT2G09990	RPS16A	40S ribosomal protein S16-1 [Source:UniProtKB/Swiss-Prot;Acc:Q9SK22]
Potri.001G304800	0.201047	-2.31439	2.11314e-09	3.39527e-08	1241.52	1842.79	1826.49	628.282	354.295	230.052	GO:0042409,GO:0046872,GO:0009809	Caffeoyl-CoA O-methyltransferase activity|metal ion binding|lignin biosynthetic process	Ko00945,ko00360,ko00940,ko00941	Stilbenoid, diarylheptanoid and gingerol biosynthesis|Phenylalanine metabolism|Phenylpropanoid biosynthesis|Flavonoid biosynthesis	AT4G34050	CCOAOMT1	Caffeoyl-CoA O-methyltransferase 1 [Source:UniProtKB/Swiss-Prot;Acc:O49499]
Potri.001G309000	Inf	Inf	2.94837e-08	3.82641e-07	0	0	0	3.72599	2.33239	3.41717					AT3G18800		Unknown protein; FUNCTIONS IN: molecular_function unknown; INVOLVED IN: biological_process unknown; LOCATED IN: plasma membrane; EXPRESSED IN: 17 plant structures; EXPRESSED DURING: 12 growth stages; Has 58 Blast hits to 58 proteins in 12 species: A /.../- 0; Bacteria - 0; Metazoa - 0; Fungi - 0; Plants - 58; Viruses - 0; Other Eukaryotes - 0 (source: NCBI BLink). [Source:TAIR;Acc:AT3G18800]
Potri.001G310100	0.0107219	-6.5433	5.06957e-13	1.48983e-11	9.66741	14.7424	24.354	0.2077	0.209321	0.207498					AT2G14095		Unknown protein; FUNCTIONS IN: molecular_function unknown; INVOLVED IN: biological_process unknown; LOCATED IN: mitochondrion; EXPRESSED IN: 7 plant structures; EXPRESSED DURING: 4 anthesis, C globular stage, petal differentiation and expansion stag /.../ 106 Blast hits to 103 proteins in 21 species: Archae - 0; Bacteria - 5; Metazoa - 0; Fungi - 4; Plants - 87; Viruses - 0; Other Eukaryotes - 10…
Potri.001G313900	0.424593	-1.23585	7.53761e-06	6.21249e-05	8.67697	5.97069	8.24166	3.02288	5.63153	3.19162					AT1G80610		Unknown protein; BEST Arabidopsis thaliana protein match is: unknown protein (TAIR:AT1G15800.1); Has 73 Blast hits to 69 proteins in 15 species: Archae - 0; Bacteria - 0; Metazoa - 2; Fungi - 2; Plants - 55; Viruses - 0; Other Eukaryotes - 14 (sourc /.../I BLink). [Source:TAIR;Acc:AT1G80610]
Potri.001G314500	2.01338	1.00962	9.14568e-09	1.31381e-07	145.931	101.779	101.207	291.659	301.953	270.426	GO:0003735,GO:0006412,GO:0022625,GO:0022626,GO:0003729	Structural constituent of ribosome|translation|cytosolic large ribosomal subunit|cytosolic ribosome|mRNA binding	Ko03010	Ribosome	AT3G24830	RPL13AB	60S ribosomal protein L13a-2 [Source:UniProtKB/Swiss-Prot;Acc:Q9LRX8]
Potri.001G314700	2.23908	1.16291	1.33906e-05	0.000104841	2.28599	1.49421	1.62916	4.34919	4.88166	5.89812	GO:0010257,GO:0005739,GO:0008168,GO:0046034	NADH dehydrogenase complex assembly|mitochondrion|methyltransferase activity|ATP metabolic process			AT1G04900		Protein of unknown function (DUF185) [Source:TAIR;Acc:AT1G04900]
Potri.001G314800	0.468954	-1.09248	0.000112468	0.000705948	14.2374	18.0656	13.7302	8.72033	8.10879	9.49577	GO:0006351,GO:0005634,GO:0003677,GO:0006355	Transcription, DNA-templated|nucleus|DNA binding|regulation of transcription, DNA-templated			AT3G24120		Homeodomain-like superfamily protein [Source:TAIR;Acc:AT3G24120]
Potri.001G315400	0.349188	-1.51792	5.02041e-09	7.58424e-08	60.9931	80.0769	84.9439	27.9903	20.3827	7.54014					AT3G24100		Uncharacterised protein family SERF [Source:TAIR;Acc:AT3G24100]
Potri.001G319100	0.174696	-2.51708	9.85042e-21	9.01603e-19	35.175	39.1197	44.9442	9.4178	10.7704	6.8636	GO:1902395,GO:0010322,GO:0009507,GO:0005634,GO:0061077	Regulation of 1-deoxy-D-xylulose-5-phosphate synthase activity|regulation of isopentenyl diphosphate biosynthetic process, methylerythritol 4-phosphate pathway|chloroplast|nucleus|chaperone-mediated protein folding
Potri.001G319800	2.28167	1.19009	1.65622e-05	0.000126687	13.4346	11.9801	8.31815	26.4019	35.1379	22.01	GO:0003690,GO:0003723,GO:0003697,GO:0001072,GO:0009631,GO:0009409,GO:0006970,GO:0009651,GO:0009414,GO:0009845,GO:0031564,GO:0005739,GO:0005524,GO:0005507	Double-stranded DNA binding|RNA binding|single-stranded DNA binding|transcription antitermination factor activity, RNA binding|cold acclimation|response to cold|response to osmotic stress|response to salt stress|response to water deprivation|seed germination|transcription antitermination|mitochondrion|ATP binding|copper ion binding			AT4G13850	RBG2	Glycine-rich RNA-binding protein 2, mitochondrial [Source:UniProtKB/Swiss-Prot;Acc:Q9SVM8]
Potri.001G320400	0.313194	-1.67487	8.51648e-11	1.71747e-09	815.661	1060.56	1001.09	421.877	431.989	328.777	GO:0009506,GO:0004372,GO:0030170,GO:0007623,GO:0006544,GO:0006563,GO:0046686,GO:0035999,GO:0005829,GO:0016020,GO:0005886	Plasmodesma|glycine hydroxymethyltransferase activity|pyridoxal phosphate binding|circadian rhythm|glycine metabolic process|L-serine metabolic process|response to cadmium ion|tetrahydrofolate interconversion|cytosol|membrane|plasma membrane	Ko00670,ko00460,ko01200,ko01230,ko00260,ko00630,ko00680	One carbon pool by folate|Cyanoamino acid metabolism|Carbon metabolism|Biosynthesis of amino acids|Glycine, serine and threonine metabolism|Glyoxylate and dicarboxylate metabolism|Methane metabolism	AT4G13930	SHM4	Serine hydroxymethyltransferase 4 [Source:UniProtKB/Swiss-Prot;Acc:O23254]
Potri.001G320800	0.216398	-2.20824	9.17828e-15	3.52856e-13	1026.99	1441.66	1249.83	382.793	407.362	273.702	GO:0031225,GO:0005886,GO:0009834	Anchored component of membrane|plasma membrane|plant-type secondary cell wall biogenesis			AT5G60490	FLA12	Fasciclin-like arabinogalactan protein 12 [Source:UniProtKB/Swiss-Prot;Acc:Q8LEE9]
Potri.001G321300	0.186894	-2.4197	0.00247177	0.0106602	2.44442	4.8943	3.93814	3.04387	0.447254	0.447181	GO:0005179,GO:0004871,GO:0019722,GO:0007267,GO:0048046,GO:0005622,GO:0009506	Hormone activity|signal transducer activity|calcium-mediated signaling|cell-cell signaling|apoplast|intracellular|plasmodesma
Potri.001G321600	0.0544065	-4.20008	1.41331e-13	4.55651e-12	65.1395	102.741	116.043	6.88418	5.39913	6.11845	GO:0071291,GO:0046686,GO:0042542,GO:0000103,GO:0005829,GO:0009506,GO:0008430	Cellular response to selenium ion|response to cadmium ion|response to hydrogen peroxide|sulfate assimilation|cytosol|plasmodesma|selenium binding			AT4G14030	SBP1	Selenium-binding protein 1 [Source:UniProtKB/Swiss-Prot;Acc:O23264]
Potri.001G323700	0.125092	-2.99894	0.000635842	0.00327395	4.63213	8.24315	9.00256	1.19098	1.44122	2.0921	GO:0016021,GO:0005886	Integral component of membrane|plasma membrane
Potri.001G324300	2.11626	1.08151	2.24311e-06	2.06013e-05	7.21753	6.91443	5.24732	17.667	19.7309	20.8921	GO:0006412,GO:0015934,GO:0019843,GO:0003735	Translation|large ribosomal subunit|rRNA binding|structural constituent of ribosome	Ko03010	Ribosome	AT5G64670		Ribosomal protein L18e/L15 superfamily protein [Source:TAIR;Acc:AT5G64670]
Potri.001G325200	0.256794	-1.96131	7.63698e-07	7.69005e-06	28.3686	42.116	34.2975	1.81911	13.258	19.1455	GO:0000287,GO:0030643,GO:0006071,GO:0046475,GO:0009507,GO:0009536,GO:0008889	Magnesium ion binding|cellular phosphate ion homeostasis|glycerol metabolic process|glycerophospholipid catabolic process|chloroplast|plastid|glycerophosphodiester phosphodiesterase activity	Ko00564	Glycerophospholipid metabolism	AT5G41080	GDPD2	Glycerophosphodiester phosphodiesterase GDPD2 [Source:UniProtKB/Swiss-Prot;Acc:Q9FLM1]
Potri.001G325800	2.93915	1.5554	0.000890505	0.00438124	3.68377	3.12955	2.14654	12.9707	9.00849	3.59329	GO:0045454,GO:0005737,GO:0009055,GO:0015035	Cell redox homeostasis|cytoplasm|electron carrier activity|protein disulfide oxidoreductase activity			AT3G02000	GRXC7	Glutaredoxin-C7 [Source:UniProtKB/Swiss-Prot;Acc:Q96305]
Potri.001G326400	2.70935	1.43795	1.6913e-10	3.25955e-09	38.1325	28.5057	26.4414	118.625	95.2084	100.708	GO:0005840,GO:0042254	Ribosome|ribosome biogenesis	Ko03010	Ribosome	AT3G62870	RPL7AB	60S ribosomal protein L7a-2 [Source:UniProtKB/Swiss-Prot;Acc:Q9LZH9]
Potri.001G328800	4.00075	2.00027	2.2198e-14	8.0032e-13	20.1267	0	0	63.3747	27.8586	44.3349					AT3G27030		Unknown protein; FUNCTIONS IN: molecular_function unknown; INVOLVED IN: biological_process unknown; LOCATED IN: endomembrane system; CONTAINS InterPro DOMAIN/s: Protein of unknown function DUF3339 (InterPro:IPR021775); BEST Arabidopsis thaliana prot /.../tch is: Protein of unknown function (DUF 3339) (TAIR:AT5G40970.1); Has 538 Blast hits to 271 proteins in 16 species: Archae - 0; Bacteria - 0; M…
Potri.001G329700	2.05303	1.03776	1.44526e-06	1.37698e-05	13.5266	8.77112	9.69447	24.6539	26.396	25.8593	GO:0009263,GO:0006260,GO:0005737,GO:0046872,GO:0004748	Deoxyribonucleotide biosynthetic process|DNA replication|cytoplasm|metal ion binding|ribonucleoside-diphosphate reductase activity, thioredoxin disulfide as acceptor	Ko00240,ko04115,ko00480,ko00230	Pyrimidine metabolism|p53 signaling pathway|Glutathione metabolism|Purine metabolism	AT3G27060	TSO2	Ribonucleoside-diphosphate reductase small chain C [Source:UniProtKB/Swiss-Prot;Acc:Q9LSD0]
Potri.001G332100	0.491081	-1.02597	4.49494e-06	3.87882e-05	7.68676	8.76672	9.01919	6.52804	3.80532	4.49305	GO:0005524,GO:0005525,GO:0004845,GO:0004849,GO:0044211,GO:0006206,GO:2000904,GO:0044206,GO:0009507,GO:0005737,GO:0005829	ATP binding|GTP binding|uracil phosphoribosyltransferase activity|uridine kinase activity|CTP salvage|pyrimidine nucleobase metabolic process|regulation of starch metabolic process|UMP salvage|chloroplast|cytoplasm|cytosol	Ko00240,ko00983	Pyrimidine metabolism|Drug metabolism - other enzymes	AT5G40870	UKL1	Uridine kinase-like protein 1, chloroplastic [Source:UniProtKB/Swiss-Prot;Acc:Q9FKS0]
Potri.001G332200	0.124842	-3.00182	8.81732e-38	4.82732e-35	400.964	448.848	519.674	71.1197	105.054	44.2173	GO:0046872,GO:0031225,GO:0046658,GO:0009055	Metal ion binding|anchored component of membrane|anchored component of plasma membrane|electron carrier activity			AT3G27200		Cupredoxin superfamily protein [Source:TAIR;Acc:AT3G27200]
Potri.001G332300	2.78462	1.47748	1.59417e-15	6.89038e-14	24.7142	16.4875	16.7775	55.452	66.1614	81.1352	GO:0002213,GO:0016042,GO:0005576,GO:0016298,GO:0004806	Defense response to insect|lipid catabolic process|extracellular region|lipase activity|triglyceride lipase activity			AT5G14180	LIP2	Triacylglycerol lipase 2 [Source:UniProtKB/Swiss-Prot;Acc:Q67ZU1]
Potri.001G333200	0.280393	-1.83448	9.89944e-19	6.66667e-17	99.8108	116.512	117.179	45.683	39.1534	33.3496					AT3G01810		FUNCTIONS IN: molecular_function unknown; INVOLVED IN: biological_process unknown; LOCATED IN: plasma membrane; EXPRESSED IN: 21 plant structures; EXPRESSED DURING: 13 growth stages; BEST Arabidopsis thaliana protein match is: nucleolar protein gar2 /.../ed (TAIR:AT2G42320.2); Has 1327 Blast hits to 470 proteins in 132 species: Archae - 2; Bacteria - 131; Metazoa - 139; Fungi - 114; Plants - 114;…
Potri.001G333800	2.92775	1.54979	1.50631e-05	0.000116547	1.86713	4.39375	0.916567	16.4168	12.702	7.7611					AT5G47455		Unknown protein; BEST Arabidopsis thaliana protein match is: unknown protein (TAIR:AT4G17310.2); Has 132 Blast hits to 132 proteins in 13 species: Archae - 0; Bacteria - 0; Metazoa - 0; Fungi - 0; Plants - 132; Viruses - 0; Other Eukaryotes - 0 (sou /.../CBI BLink). [Source:TAIR;Acc:AT5G47455]
Potri.001G336300	2.37463	1.2477	4.03036e-07	4.27074e-06	2.794	0.582578	2.37843	4.67323	5.41719	7.00978	GO:0005737,GO:0005874	Cytoplasm|microtubule			AT3G27350		Unknown protein; FUNCTIONS IN: molecular_function unknown; INVOLVED IN: biological_process unknown; LOCATED IN: plasma membrane; EXPRESSED IN: 24 plant structures; EXPRESSED DURING: 15 growth stages; BEST Arabidopsis thaliana protein match is: unkno /.../tein (TAIR:AT5G40700.1); Has 230 Blast hits to 202 proteins in 35 species: Archae - 0; Bacteria - 3; Metazoa - 77; Fungi - 4; Plants - 130; Viru…
Potri.001G339100	3.18391	1.6708	0.000433297	0.00232655	4.70485	0.842507	2.08348	10.5183	9.17894	9.31437					AT5G14360		Ubiquitin-like superfamily protein [Source:TAIR;Acc:AT5G14360]
Potri.001G339500	3.96563	1.98755	5.9572e-08	7.32912e-07	45.7791	27.1051	23.625	114.588	151.445	226.966	GO:0046872,GO:0030570,GO:0045490	Metal ion binding|pectate lyase activity|pectin catabolic process	Ko02024,ko00040	Quorum sensing|Pentose and glucuronate interconversions	AT3G27400		Putative pectate lyase 11 [Source:UniProtKB/Swiss-Prot;Acc:Q9LTZ0]
Potri.001G341100	2.2436	1.16582	1.84126e-11	4.18409e-10	46.003	36.2304	34.4074	114.954	107.041	122.52	GO:0005829,GO:0005524,GO:0044183,GO:0051082,GO:0006458,GO:0061077,GO:0046658,GO:0005618,GO:0005832	Cytosol|ATP binding|protein binding involved in protein folding|unfolded protein binding|'de novo' protein folding|chaperone-mediated protein folding|anchored component of plasma membrane|cell wall|chaperonin-containing T-complex			AT5G20890	CCT2	T-complex protein 1 subunit beta [Source:UniProtKB/Swiss-Prot;Acc:Q940P8]
Potri.001G342500	2.47555	1.30775	9.92635e-14	3.2747e-12	337.713	196.467	211.778	758.582	748.556	748.277	GO:0006412,GO:0022625,GO:0022626,GO:0003735	Translation|cytosolic large ribosomal subunit|cytosolic ribosome|structural constituent of ribosome	Ko03010	Ribosome	AT4G15000	RPL27C	60S ribosomal protein L27-3 [Source:UniProtKB/Swiss-Prot;Acc:P51419]
Potri.001G343700	3.27628	1.71206	1.51692e-07	1.73218e-06	0.615559	0.701213	0.64555	2.13399	2.9304	3.37812	GO:0009507,GO:0003723	Chloroplast|RNA binding			AT3G27550		RNA-binding CRS1 / YhbY (CRM) domain protein [Source:TAIR;Acc:AT3G27550]
Potri.001G344100	2.48617	1.31393	1.17867e-08	1.66093e-07	2.11152	2.34101	2.47266	6.02601	4.96576	6.36056	GO:0030246,GO:0047938,GO:0005975	Carbohydrate binding|glucose-6-phosphate 1-epimerase activity|carbohydrate metabolic process	Ko00010	Glycolysis / Gluconeogenesis	AT5G14500		Aldose 1-epimerase family protein [Source:TAIR;Acc:AT5G14500]
Potri.001G345300	2.04222	1.03014	0.00277907	0.0117996	5.05122	4.98491	5.17431	8.64591	12.2966	19.2814					AT5G40450		Unknown protein; FUNCTIONS IN: molecular_function unknown; INVOLVED IN: biological_process unknown; LOCATED IN: chloroplast, plasma membrane; EXPRESSED IN: 24 plant structures; EXPRESSED DURING: 13 growth stages; Has 30201 Blast hits to 17322 protei /.../780 species: Archae - 12; Bacteria - 1396; Metazoa - 17338; Fungi - 3422; Plants - 5037; Viruses - 0; Other Eukaryotes - 2996 (source: NCBI BLin…
Potri.001G347100	0.497568	-1.00703	1.24184e-08	1.74081e-07	30.7653	25.4535	30.3897	17.653	18.1747	19.0751	GO:0003723,GO:0010501,GO:0005739,GO:0005524,GO:0004004	RNA binding|RNA secondary structure unwinding|mitochondrion|ATP binding|ATP-dependent RNA helicase activity	Ko03040	Spliceosome	AT3G01540	RH14	DEAD-box ATP-dependent RNA helicase 14 [Source:UniProtKB/Swiss-Prot;Acc:Q8H136]
Potri.001G351000	2.56699	1.36008	6.8786e-14	2.3109e-12	70.1763	45.3393	45.8768	162.741	178.244	190.628	GO:0020037,GO:0046872,GO:0004601,GO:0042744,GO:0006979,GO:0005829,GO:0005576,GO:0009505	Heme binding|metal ion binding|peroxidase activity|hydrogen peroxide catabolic process|response to oxidative stress|cytosol|extracellular region|plant-type cell wall	Ko00940	Phenylpropanoid biosynthesis	AT3G28200	PER31	Peroxidase 31 [Source:UniProtKB/Swiss-Prot;Acc:Q9LHA7]
Potri.001G352300	0.3765	-1.40928	2.56592e-14	9.17279e-13	680.821	742.542	725.332	406.699	336.599	263.481	GO:0016491,GO:0016740,GO:0009834,GO:1990937,GO:0045492,GO:0045491,GO:0005794,GO:0000139,GO:0016021	Oxidoreductase activity|transferase activity|plant-type secondary cell wall biogenesis|xylan acetylation|xylan biosynthetic process|xylan metabolic process|Golgi apparatus|Golgi membrane|integral component of membrane			AT2G34410		O-acetyltransferase family protein [Source:TAIR;Acc:AT2G34410]
Potri.001G352700	2.12042	1.08435	3.49272e-09	5.42325e-08	46.4083	29.3027	25.1299	75.6318	87.0178	113.185					AT1G29790		S-adenosyl-L-methionine-dependent methyltransferases superfamily protein [Source:TAIR;Acc:AT1G29790]
Potri.001G353500	2.64163	1.40143	0.000439511	0.00235649	2.87004	2.79394	2.58581	2.90418	7.68482	7.99722	GO:0031357,GO:0070417,GO:0042631,GO:0009631,GO:0009737,GO:0009507,GO:0009941,GO:0009535	Integral component of chloroplast inner membrane|cellular response to cold|cellular response to water deprivation|cold acclimation|response to abscisic acid|chloroplast|chloroplast envelope|chloroplast thylakoid membrane			AT1G29390	COR413IM2	Cold-regulated 413 inner membrane protein 2, chloroplastic [Source:UniProtKB/Swiss-Prot;Acc:F4I1G5]
Potri.001G353900	2.95128	1.56134	1.80504e-05	0.000137113	171.254	108.816	113.571	543.107	393.83	335.537	GO:0005730,GO:0003735,GO:0006412,GO:0005829,GO:0022625,GO:0022626	Nucleolus|structural constituent of ribosome|translation|cytosol|cytosolic large ribosomal subunit|cytosolic ribosome	Ko03010	Ribosome	AT4G18100	RPL32A	60S ribosomal protein L32-1 [Source:UniProtKB/Swiss-Prot;Acc:P49211]
Potri.001G354900	0.219625	-2.18689	3.90104e-31	1.16495e-28	21.613	22.9675	23.1469	6.19216	7.12341	5.49692	GO:0055085,GO:0016021,GO:0005524,GO:0042626	Transmembrane transport|integral component of membrane|ATP binding|ATPase activity, coupled to transmembrane movement of substances	Ko02010	ABC transporters	AT4G18050	ABCB9	ABC transporter B family member 9 [Source:UniProtKB/Swiss-Prot;Acc:Q9M0M2]
Potri.001G355800	2.02016	1.01447	0.000825218	0.00410443	2.52473	2.3906	1.8932	4.15794	6.76771	6.27774	GO:0008265,GO:0061605,GO:0061604,GO:0070733,GO:0004792,GO:0042292,GO:0006777,GO:0032447,GO:0002143,GO:0005829,GO:0005524,GO:0046872	Mo-molybdopterin cofactor sulfurase activity|molybdopterin-synthase adenylyltransferase activity|molybdopterin-synthase sulfurtransferase activity|protein adenylyltransferase activity|thiosulfate sulfurtransferase activity|URM1 activating enzyme activity|Mo-molybdopterin cofactor biosynthetic process|protein urmylation|tRNA wobble position uridine thiolation|cytosol|ATP binding|metal ion binding	Ko04122	Sulfur relay system	AT5G55130	MOCS3	Adenylyltransferase and sulfurtransferase MOCS3 [Source:UniProtKB/Swiss-Prot;Acc:Q9ZNW0]
Potri.001G356100	0.474494	-1.07554	4.39584e-09	6.73012e-08	77.9317	81.2086	78.5432	50.3304	53.2938	41.996	GO:0006952,GO:0009873,GO:0010105,GO:0006351,GO:0005634,GO:0043565,GO:0003700	Defense response|ethylene-activated signaling pathway|negative regulation of ethylene-activated signaling pathway|transcription, DNA-templated|nucleus|sequence-specific DNA binding|transcription factor activity, sequence-specific DNA binding			AT1G50640	ERF3	Ethylene-responsive transcription factor 3 [Source:UniProtKB/Swiss-Prot;Acc:O80339]
Potri.001G358200	0.0347199	-4.84809	1.06209e-15	4.65178e-14	8.21078	13.7154	19.6012	0.59469	1.12527	0.844927
Potri.001G360200	3.20857	1.68193	1.3543e-06	1.29533e-05	4.41686	2.36569	3.30568	10.2634	12.8856	17.5504	GO:0008574,GO:0007018,GO:0005871,GO:0005874,GO:0005524	ATP-dependent microtubule motor activity, plus-end-directed|microtubule-based movement|kinesin complex|microtubule|ATP binding			AT3G20150		Kinesin motor family protein [Source:TAIR;Acc:AT3G20150]
Potri.001G361500	2.2378	1.16208	2.37042e-08	3.13523e-07	7.95288	6.47986	6.18001	18.7207	18.852	18.5496					AT3G02650		Pentatricopeptide repeat-containing protein At3g02650, mitochondrial [Source:UniProtKB/Swiss-Prot;Acc:P0C896]
Potri.001G362100	0.481738	-1.05368	4.9769e-09	7.53391e-08	27.5062	27.5866	30.529	17.1313	15.1414	17.0884	GO:0005886,GO:0009536,GO:0050660,GO:0016614,GO:0006810,GO:0009941,GO:0031969,GO:0016021	Plasma membrane|plastid|flavin adenine dinucleotide binding|oxidoreductase activity, acting on CH-OH group of donors|transport|chloroplast envelope|chloroplast membrane|integral component of membrane			AT3G13070	CBSDUFCH1	Putative DUF21 domain-containing protein At3g13070, chloroplastic [Source:UniProtKB/Swiss-Prot;Acc:Q9LK65]
Potri.001G364500	2.40646	1.26691	2.93559e-05	0.000212522	3.06766	3.0405	3.97908	9.42997	11.0282	8.01327	GO:0005739,GO:0004721,GO:0030150,GO:0016021,GO:0005743,GO:0005744	Mitochondrion|phosphoprotein phosphatase activity|protein import into mitochondrial matrix|integral component of membrane|mitochondrial inner membrane|mitochondrial inner membrane presequence translocase complex			AT1G55900	TIM50	Mitochondrial import inner membrane translocase subunit TIM50 [Source:UniProtKB/Swiss-Prot;Acc:Q8VYE2]
Potri.001G366500	0.378039	-1.40339	1.87503e-11	4.23478e-10	129.41	150.117	151.885	75.4871	87.8874	50.7656					AT3G13130		Unknown protein; FUNCTIONS IN: molecular_function unknown; INVOLVED IN: biological_process unknown; LOCATED IN: endomembrane system; EXPRESSED IN: male gametophyte; Has 140 Blast hits to 132 proteins in 41 species: Archae - 2; Bacteria - 4; Metazoa /.../Fungi - 20; Plants - 51; Viruses - 0; Other Eukaryotes - 34 (source: NCBI BLink). [Source:TAIR;Acc:AT3G13130]
Potri.001G367100	2.31955	1.21385	1.58866e-11	3.65502e-10	64.1604	49.0096	49.3049	141.865	172.017	139.227					AT5G55650		Unknown protein; Has 1807 Blast hits to 1807 proteins in 277 species: Archae - 0; Bacteria - 0; Metazoa - 736; Fungi - 347; Plants - 385; Viruses - 0; Other Eukaryotes - 339 (source: NCBI BLink). [Source:TAIR;Acc:AT5G55650]
Potri.001G367600	3.75614	1.90925	4.43161e-20	3.58948e-18	30.2417	16.7946	24.0276	94.5559	137.317	118.728					AT3G18535		Tubulin-tyrosine ligases [Source:TAIR;Acc:AT3G18535]
Potri.001G368300	2.55714	1.35453	0.000224531	0.00129725	1.47046	0.768713	0.563427	2.2871	2.84403	3.64688					AT5G55830	LECRKS7	Probable L-type lectin-domain containing receptor kinase S.7 [Source:UniProtKB/Swiss-Prot;Acc:Q9FHG4]
Potri.001G369600	2.41827	1.27397	3.29087e-11	7.16958e-10	9.22721	6.31728	6.33489	20.9637	20.7444	27.3884	GO:0000470,GO:0008284,GO:0070475,GO:0005730,GO:0044822,GO:0009383	Maturation of LSU-rRNA|positive regulation of cell proliferation|rRNA base methylation|nucleolus|poly(A) RNA binding|rRNA (cytosine-C5-)-methyltransferase activity			AT4G26600		S-adenosyl-L-methionine-dependent methyltransferases superfamily protein [Source:TAIR;Acc:AT4G26600]
Potri.001G371200	0.244328	-2.03311	2.8904e-17	1.57952e-15	281.952	347.248	342.417	109.67	98.0293	70.9646					AT5G55970		RING/U-box superfamily protein [Source:TAIR;Acc:AT5G55970]
Potri.001G372000	0.357886	-1.48243	7.75336e-16	3.45211e-14	113.356	114.356	131.135	61.859	50.9354	46.7087	GO:0005096,GO:0046872,GO:0005543,GO:0006886,GO:0005794,GO:0005886,GO:0005773	GTPase activator activity|metal ion binding|phospholipid binding|intracellular protein transport|Golgi apparatus|plasma membrane|vacuole	Ko04144	Endocytosis	AT4G21160	AGD12	ADP-ribosylation factor GTPase-activating protein AGD12 [Source:UniProtKB/Swiss-Prot;Acc:Q9FVJ3]
Potri.001G373000	0.332832	-1.58713	0.00976846	0.03445	3.04351	0	0	2.86797	0	0
Potri.001G375700	0.138261	-2.85453	2.94939e-17	1.60878e-15	571.811	802.3	658.512	137.821	133.83	81.9601	GO:0008017,GO:0005737,GO:0005874,GO:0005634	Microtubule binding|cytoplasm|microtubule|nucleus			AT3G15050	IQD10	IQ-domain 10 [Source:TAIR;Acc:AT3G15050]
Potri.001G376500	2.2287	1.1562	2.75201e-11	6.08985e-10	50.9976	39.5197	41.4836	123.846	112.774	125.985	GO:0006108,GO:0006099,GO:0005759,GO:0030060,GO:0005975	Malate metabolic process|tricarboxylic acid cycle|mitochondrial matrix|L-malate dehydrogenase activity|carbohydrate metabolic process	Ko00630,ko00710,ko01200,ko00270,ko00020,ko00620	Glyoxylate and dicarboxylate metabolism|Carbon fixation in photosynthetic organisms|Carbon metabolism|Cysteine and methionine metabolism|Citrate cycle (TCA cycle)|Pyruvate metabolism	AT3G15020	mMDH2	Malate dehydrogenase 2, mitochondrial [Source:UniProtKB/Swiss-Prot;Acc:Q9LKA3]
Potri.001G376700	0.474307	-1.07611	0.000106808	0.000674573	83.1029	98.2423	97.529	72.054	57.2141	34.4501	GO:0045492,GO:0005794,GO:0016021,GO:1990538	Xylan biosynthetic process|Golgi apparatus|integral component of membrane|xylan O-acetyltransferase activity			AT1G73140	TBL31	Protein trichome birefringence-like 31 [Source:UniProtKB/Swiss-Prot;Acc:Q1PFD9]
Potri.001G377900	2.23895	1.16282	5.68513e-06	4.81178e-05	17.4341	10.9589	13.1278	26.1993	45.2957	42.6365					AT1G78430	ICR4	Interactor of constitutive active ROPs 4 [Source:UniProtKB/Swiss-Prot;Acc:Q9M9F9]
Potri.001G378500	0.363498	-1.45998	1.39732e-10	2.72857e-09	17.5422	24.3592	22.2648	9.26976	10.2108	8.54937	GO:0005774,GO:0015179,GO:0005887,GO:0043231,GO:0005886	Vacuolar membrane|L-amino acid transmembrane transporter activity|integral component of plasma membrane|intracellular membrane-bounded organelle|plasma membrane			AT1G17120	CAT8	Cationic amino acid transporter 8, vacuolar [Source:UniProtKB/Swiss-Prot;Acc:Q9SHH0]
Potri.001G379300	10.1301	3.34058	5.62957e-11	1.17537e-09	1.83175	2.08567	1.40466	28.9813	22.0915	18.322
Potri.001G380600	5.24909	2.39207	3.37573e-08	4.32784e-07	2.00989	1.23087	0.719745	6.1119	6.18284	6.27594	GO:0042973,GO:0005975,GO:0006952	Glucan endo-1,3-beta-D-glucosidase activity|carbohydrate metabolic process|defense response			AT1G78520		Carbohydrate-binding X8 domain superfamily protein [Source:TAIR;Acc:AT1G78520]
Potri.001G380900	2.82171	1.49657	0.000219683	0.00127173	3.36913	2.93181	2.85914	5.37388	10.4123	11.7506					AT1G78540	SHB	SH2 domain protein B [Source:TAIR;Acc:AT1G78540]
Potri.001G381300	0.411569	-1.28079	9.41603e-08	1.11708e-06	36.7697	48.8268	46.5941	22.5132	25.3815	23.089	GO:0005622,GO:0005524,GO:0004707	Intracellular|ATP binding|MAP kinase activity			AT3G14720	MPK19	Mitogen-activated protein kinase 19 [Source:UniProtKB/Swiss-Prot;Acc:Q9LUC3]
Potri.001G382400	0.00218337	-8.83923	6.01683e-11	1.24917e-09	2.56583	3.34942	6.24507	0	0.0553457	0	GO:0010150,GO:0051213,GO:0046872,GO:0016682	Leaf senescence|dioxygenase activity|metal ion binding|oxidoreductase activity, acting on diphenols and related substances as donors, oxygen as acceptor			AT1G17020	SRG1	Protein SRG1 [Source:UniProtKB/Swiss-Prot;Acc:Q39224]
Potri.001G383000	0.170452	-2.55256	0.0001928	0.00113274	3.18483	4.36309	6.49625	1.59334	0.826336	1.2638	GO:0005887,GO:0051119	Integral component of plasma membrane|sugar transmembrane transporter activity			AT3G14770	SWEET2	Bidirectional sugar transporter SWEET2 [Source:UniProtKB/Swiss-Prot;Acc:Q9LH79]
Potri.001G383600	2.72446	1.44597	6.54429e-05	0.000436247	6.78588	3.40396	4.36383	10.7288	16.6164	23.0018	GO:0005773,GO:0003825,GO:0051301,GO:0016311,GO:0009793,GO:0009832,GO:0010182,GO:0005992,GO:0005991,GO:0070413,GO:0005946,GO:0005618,GO:0005576	Vacuole|alpha,alpha-trehalose-phosphate synthase (UDP-forming) activity|cell division|dephosphorylation|embryo development ending in seed dormancy|plant-type cell wall biogenesis|sugar mediated signaling pathway|trehalose biosynthetic process|trehalose metabolic process|trehalose metabolism in response to stress|alpha,alpha-trehalose-phosphate synthase complex (UDP-forming)|cell wall|extracellula…	Ko00500	Starch and sucrose metabolism	AT1G78580	TPS1	Alpha,alpha-trehalose-phosphate synthase [UDP-forming] 1 [Source:UniProtKB/Swiss-Prot;Acc:Q9SYM4]
Potri.001G387100	0.421616	-1.246	1.97919e-08	2.65725e-07	9.78716	13.4323	15.5228	6.87858	6.7639	5.80796	GO:0034722,GO:0008242,GO:0006541,GO:0046900,GO:0005618,GO:0005615,GO:0005773	Gamma-glutamyl-peptidase activity|omega peptidase activity|glutamine metabolic process|tetrahydrofolylpolyglutamate metabolic process|cell wall|extracellular space|vacuole	Ko00790	Folate biosynthesis	AT1G78680	GGH2	Gamma-glutamyl hydrolase 2 [Source:UniProtKB/Swiss-Prot;Acc:O65355]
Potri.001G387400	0.234891	-2.08994	2.16219e-11	4.83899e-10	7.5464	16.9204	18.1354	0.796711	0.820399	3.21871					AT1G53400		Ubiquitin domain-containing protein [Source:TAIR;Acc:AT1G53400]
Potri.001G387500	2.0364	1.02602	3.68218e-06	3.22931e-05	4.33853	3.1441	4.03194	8.30399	8.36073	9.85047					AT3G14860		NHL domain-containing protein [Source:TAIR;Acc:AT3G14860]
Potri.001G387900	6.53115	2.70734	0.000128931	0.000793611	1.40321	0.763134	0.80516	3.53777	8.18653	10.4901	GO:0046148,GO:0009543,GO:0004097,GO:0046872	Pigment biosynthetic process|chloroplast thylakoid lumen|catechol oxidase activity|metal ion binding	Ko00350,ko00950	Tyrosine metabolism|Isoquinoline alkaloid biosynthesis
Potri.001G388900	0.154302	-2.69617	6.79335e-19	4.70348e-17	8.30219	10.6326	9.3592	0.860237	2.07025	2.50796	GO:0046148,GO:0009543,GO:0004097,GO:0046872	Pigment biosynthetic process|chloroplast thylakoid lumen|catechol oxidase activity|metal ion binding	Ko00350,ko00950	Tyrosine metabolism|Isoquinoline alkaloid biosynthesis
Potri.001G390900	4.24729	2.08654	1.19924e-26	2.27272e-24	16.7812	13.2546	12.0098	61.9251	76.3184	85.7678	GO:0009886,GO:0006355,GO:0005634,GO:0003677,GO:0009299	Post-embryonic animal morphogenesis|regulation of transcription, DNA-templated|nucleus|DNA binding|mRNA transcription			AT2G42610	LSH10	Protein LIGHT-DEPENDENT SHORT HYPOCOTYLS 10 [Source:UniProtKB/Swiss-Prot;Acc:Q9S7R3]
Potri.001G393400	2.4546	1.29549	2.68164e-09	4.22826e-08	4.04685	4.23661	3.63358	10.0169	13.1567	14.0785	GO:0016554,GO:0080156,GO:0009451,GO:0009507,GO:0005739,GO:0050897	Cytidine to uridine editing|mitochondrial mRNA modification|RNA modification|chloroplast|mitochondrion|cobalt ion binding			AT3G15000	MORF8	Multiple organellar RNA editing factor 8, chloroplastic/mitochondrial [Source:UniProtKB/Swiss-Prot;Acc:Q9LKA5]
Potri.001G393800	2.90323	1.53766	8.88722e-09	1.28229e-07	2.47746	2.52673	1.76944	8.45422	9.35109	7.98478	GO:0009688,GO:0009535,GO:0045549,GO:0046872	Abscisic acid biosynthetic process|chloroplast thylakoid membrane|9-cis-epoxycarotenoid dioxygenase activity|metal ion binding	Ko00906	Carotenoid biosynthesis	AT3G14440	NCED3	9-cis-epoxycarotenoid dioxygenase NCED3, chloroplastic [Source:UniProtKB/Swiss-Prot;Acc:Q9LRR7]
Potri.001G394200	2.09365	1.06602	0.000135733	0.000831672	4.45892	1.96209	2.29649	6.17988	9.37295	9.2001	GO:0003697,GO:0006260,GO:0009507,GO:0009295,GO:0009508	Single-stranded DNA binding|DNA replication|chloroplast|nucleoid|plastid chromosome			AT4G20010	OSB2	Protein OSB2, chloroplastic [Source:UniProtKB/Swiss-Prot;Acc:Q8GXH3]
Potri.001G395200	2.15421	1.10716	0.00232716	0.0101132	0	0	0	8.54802	17.5562	0
Potri.001G397800	3.52922	1.81935	5.40604e-05	0.000367412	1.23387	0.609974	0.337153	2.16073	2.89797	3.27795	GO:0048364,GO:0006351,GO:0005634,GO:0003677,GO:0006355,GO:0004674,GO:0035556,GO:0006468,GO:0005829	Root development|transcription, DNA-templated|nucleus|DNA binding|regulation of transcription, DNA-templated|protein serine/threonine kinase activity|intracellular signal transduction|protein phosphorylation|cytosol			AT5G53900		Serine/threonine-protein kinase WNK (With No Lysine)-related [Source:TAIR;Acc:AT5G53900]
Potri.001G398800	0.330606	-1.59682	0.000107505	0.000678247	10.2441	5.08452	9.61326	3.82256	3.18274	3.88868	GO:0009055,GO:0032578,GO:0046658,GO:0005773	Electron carrier activity|aleurone grain membrane|anchored component of plasma membrane|vacuole			AT5G53870	ENODL1	Early nodulin-like protein 1 [Source:TAIR;Acc:AT5G53870]
Potri.001G399100	0.349634	-1.51608	1.97212e-14	7.22476e-13	170.661	207.561	174.067	80.6613	89.5918	85.5959	GO:0043433,GO:0005634,GO:0006952,GO:0051245	Negative regulation of sequence-specific DNA binding transcription factor activity|nucleus|defense response|negative regulation of cellular defense response			AT5G53830	VQ33	VQ motif-containing protein 33 [Source:UniProtKB/Swiss-Prot;Acc:Q9FHZ3]
Potri.001G401300	0.16271	-2.61962	1.17174e-28	2.74932e-26	256.231	228.887	297.637	53.7913	67.8535	40.4514	GO:0016491,GO:0016722,GO:0009809,GO:0046274,GO:0009698,GO:0048046,GO:0005507,GO:0052716	Oxidoreductase activity|oxidoreductase activity, oxidizing metal ions|lignin biosynthetic process|lignin catabolic process|phenylpropanoid metabolic process|apoplast|copper ion binding|hydroquinone:oxygen oxidoreductase activity			AT5G60020	LAC17	Laccase-17 [Source:UniProtKB/Swiss-Prot;Acc:Q9FJD5]
Potri.001G402800	0.487861	-1.03546	1.85466e-07	2.08009e-06	17.737	17.0486	18.7614	10.9741	9.52758	9.2016	GO:0003682,GO:0005085,GO:0009881,GO:0042803,GO:0009649,GO:0018298,GO:0009411,GO:0010224,GO:0000785,GO:0005829,GO:0005634	Chromatin binding|guanyl-nucleotide exchange factor activity|photoreceptor activity|protein homodimerization activity|entrainment of circadian clock|protein-chromophore linkage|response to UV|response to UV-B|chromatin|cytosol|nucleus			AT3G15430		Regulator of chromosome condensation (RCC1) family protein [Source:TAIR;Acc:AT3G15430]
Potri.001G403600	0.497337	-1.0077	5.49447e-06	4.6718e-05	957.043	1078.68	998.463	744.841	663.93	420.205					AT3G15480		Protein of unknown function (DUF1218) [Source:TAIR;Acc:AT3G15480]
Potri.001G403700	0.282588	-1.82323	2.14969e-11	4.81466e-10	38.7071	48.8734	45.0961	22.0194	12.1299	10.9302					AT4G27430	CIP7	COP1-interacting protein 7 [Source:TAIR;Acc:AT4G27430]
Potri.001G403900	0.195095	-2.35775	8.32969e-22	8.73258e-20	7.03984	7.19736	9.3627	2.48979	1.35216	1.45708	GO:1901657,GO:0008422,GO:0102483,GO:0005975	Glycosyl compound metabolic process|beta-glucosidase activity|scopolin beta-glucosidase activity|carbohydrate metabolic process	Ko00940,ko00500,ko00460	Phenylpropanoid biosynthesis|Starch and sucrose metabolism|Cyanoamino acid metabolism	AT1G61810	BGLU45	Beta-glucosidase 45 [Source:UniProtKB/Swiss-Prot;Acc:O80689]
Potri.001G404600	0.273671	-1.86949	6.40936e-06	5.3618e-05	3.40024	3.34007	3.05588	1.47298	1.14288	1.02763	GO:0005779,GO:0043234	Integral component of peroxisomal membrane|protein complex	Ko04146	Peroxisome	AT1G52870		Peroxisomal membrane 22 kDa (Mpv17/PMP22) family protein [Source:TAIR;Acc:AT1G52870]
Potri.001G404800	3.28094	1.71411	1.65675e-09	2.7031e-08	0.921775	0.496781	0.62042	2.37009	2.38805	3.55352
Potri.001G406000	0.303951	-1.71809	4.45597e-12	1.12595e-10	3.25043	3.70411	4.20954	1.49994	1.39823	1.14784
Potri.001G406900	4.13666	2.04847	7.1204e-17	3.62944e-15	19.0873	24.7775	15.1439	136.576	98.2301	125.703					AT4G27380		Unknown protein; Has 30201 Blast hits to 17322 proteins in 780 species: Archae - 12; Bacteria - 1396; Metazoa - 17338; Fungi - 3422; Plants - 5037; Viruses - 0; Other Eukaryotes - 2996 (source: NCBI BLink). [Source:TAIR;Acc:AT4G27380]
Potri.001G408300	0.151371	-2.72384	7.96933e-11	1.61595e-09	27.9996	24.5012	34.9345	5.69836	10.0258	2.47913					AT4G10270		Wound-responsive family protein [Source:TAIR;Acc:AT4G10270]
Potri.001G409800	2.12402	1.0868	1.33651e-06	1.28038e-05	6.74223	2.82036	5.67076	16.8015	14.9522	19.3836	GO:0006397,GO:0009737,GO:0009409,GO:0006351,GO:0000166,GO:0003723,GO:0003697,GO:0005802,GO:0009651,GO:0005768,GO:0005794,GO:0005739	MRNA processing|response to abscisic acid|response to cold|transcription, DNA-templated|nucleotide binding|RNA binding|single-stranded DNA binding|trans-Golgi network|response to salt stress|endosome|Golgi apparatus|mitochondrion			AT5G54580		RNA-binding (RRM/RBD/RNP motifs) family protein [Source:TAIR;Acc:AT5G54580]
Potri.001G409900	0.0337055	-4.89087	1.59342e-17	9.02447e-16	6.67415	8.11634	8.85176	0.252178	0.190843	0.225723	GO:0005975,GO:1901657,GO:0009505,GO:0008422,GO:0102483	Carbohydrate metabolic process|glycosyl compound metabolic process|plant-type cell wall|beta-glucosidase activity|scopolin beta-glucosidase activity	Ko00940,ko00500,ko00460	Phenylpropanoid biosynthesis|Starch and sucrose metabolism|Cyanoamino acid metabolism	AT5G54570	BGLU41	Putative beta-glucosidase 41 [Source:UniProtKB/Swiss-Prot;Acc:Q9FIU7]
Potri.001G412100	3.88003	1.95607	4.22806e-21	4.04526e-19	4.07931	2.81104	1.95565	14.0958	13.633	18.6144					AT4G27290		G-type lectin S-receptor-like serine/threonine-protein kinase At4g27290 [Source:UniProtKB/Swiss-Prot;Acc:O81832]
Potri.001G414600	9.09184	3.18457	0.00913056	0.0325849	0	0	0	3.85408	4.71184	3.16584	GO:0005509,GO:0009733	Calcium ion binding|response to auxin			AT5G54490	PBP1	Calcium-binding protein PBP1 [Source:UniProtKB/Swiss-Prot;Acc:Q9LSQ6]
Potri.001G414700	3.63034	1.86011	1.01684e-07	1.19625e-06	3.16611	0.523217	2.18641	7.32653	6.58587	10.416	GO:0007623,GO:0009909,GO:0005634,GO:0030674,GO:0008270	Circadian rhythm|regulation of flower development|nucleus|protein binding, bridging|zinc ion binding			AT5G54470		B-box type zinc finger family protein [Source:TAIR;Acc:AT5G54470]
Potri.001G414800	0.471256	-1.08542	0.000116383	0.000726971	12.821	20.5161	16.8172	10.8011	6.9901	12.517	GO:0005886,GO:0005524,GO:0002238,GO:0006950,GO:0009507,GO:0005829,GO:0005634	Plasma membrane|ATP binding|response to molecule of fungal origin|response to stress|chloroplast|cytosol|nucleus			AT4G27320	ATPHOS34	Adenine nucleotide alpha hydrolases-like superfamily protein [Source:TAIR;Acc:AT4G27320]
Potri.001G415600	2.58107	1.36797	1.33676e-05	0.000104689	1.66387	1.42219	1.3197	4.35448	5.48542	7.39238					AT4G27240		Zinc finger (C2H2 type) family protein [Source:TAIR;Acc:AT4G27240]
Potri.001G416300	0.390288	-1.35739	1.04899e-11	2.48298e-10	245.275	286.93	258.533	143.279	144.667	99.2064	GO:0005524,GO:0016887,GO:0008017,GO:0003777,GO:0007018,GO:0005737,GO:0005871,GO:0005874	ATP binding|ATPase activity|microtubule binding|microtubule motor activity|microtubule-based movement|cytoplasm|kinesin complex|microtubule			AT4G27180	ATK2	Kinesin-2 [Source:UniProtKB/Swiss-Prot;Acc:P46864]
Potri.001G416500	0.103515	-3.27208	2.37674e-48	3.05504e-45	6.17026	6.24897	4.79025	0.938856	0.239111	1.92388	GO:0015035,GO:0047134,GO:0004791,GO:0045454,GO:0034599,GO:0006662,GO:0005829,GO:0016671,GO:0003756	Protein disulfide oxidoreductase activity|protein-disulfide reductase activity|thioredoxin-disulfide reductase activity|cell redox homeostasis|cellular response to oxidative stress|glycerol ether metabolic process|cytosol|oxidoreductase activity, acting on a sulfur group of donors, disulfide as acceptor|protein disulfide isomerase activity			AT1G11530	CXXS1	Thioredoxin-like protein CXXS1 [Source:UniProtKB/Swiss-Prot;Acc:Q8LDI5]
Potri.001G416800	0.148254	-2.75385	2.05302e-17	1.14736e-15	931.081	1255.75	1154.99	222.199	220.285	150.861	GO:0047262,GO:0071555,GO:0010417,GO:0010413,GO:0045489,GO:0045492,GO:0005794,GO:0000139,GO:0016021	Polygalacturonate 4-alpha-galacturonosyltransferase activity|cell wall organization|glucuronoxylan biosynthetic process|glucuronoxylan metabolic process|pectin biosynthetic process|xylan biosynthetic process|Golgi apparatus|Golgi membrane|integral component of membrane			AT5G54690	GAUT12	Probable galacturonosyltransferase 12 [Source:UniProtKB/Swiss-Prot;Acc:Q9FH36]
Potri.001G420800	0.474468	-1.07562	2.04548e-05	0.000153363	8.93436	7.77608	9.46908	2.21678	6.54552	6.28643	GO:0031977,GO:0045735,GO:0006629,GO:0046322,GO:0009737,GO:0009408,GO:0009644,GO:0006979,GO:1901562,GO:0009414,GO:0010431,GO:0009507,GO:0009543,GO:0009535	Thylakoid lumen|nutrient reservoir activity|lipid metabolic process|negative regulation of fatty acid oxidation|response to abscisic acid|response to heat|response to high light intensity|response to oxidative stress|response to paraquat|response to water deprivation|seed maturation|chloroplast|chloroplast thylakoid lumen|chloroplast thylakoid membrane			AT3G47860	CHL	Chloroplastic lipocalin [Source:TAIR;Acc:AT3G47860]
Potri.001G420900	0.397443	-1.33118	5.61501e-06	4.7606e-05	13.2541	13.5975	15.6228	4.93826	5.13271	8.5743	GO:0009535,GO:0090391,GO:0006886,GO:0080167,GO:0009507,GO:0009941,GO:0009570	Chloroplast thylakoid membrane|granum assembly|intracellular protein transport|response to karrikin|chloroplast|chloroplast envelope|chloroplast stroma			AT1G50900	LTD	Protein LHCP TRANSLOCATION DEFECT [Source:UniProtKB/Swiss-Prot;Acc:Q8VY88]
Potri.001G421200	0.489269	-1.0313	7.82227e-07	7.84722e-06	12.6845	10.8921	12.7406	9.54275	6.69367	5.72175	GO:0007275,GO:0009826,GO:0010005,GO:0008017,GO:0010031	Multicellular organism development|unidimensional cell growth|cortical microtubule, transverse to long axis|microtubule binding|circumnutation			AT4G27060	TOR1	Microtubule-associated protein TORTIFOLIA1 [Source:UniProtKB/Swiss-Prot;Acc:Q9T041]
Potri.001G421300	2.30211	1.20295	2.56699e-06	2.32936e-05	1.51286	1.31475	1.09282	3.28389	3.31423	4.60157	GO:0003677,GO:0003887,GO:0006281,GO:0006264,GO:0033259,GO:0009507,GO:0005739,GO:0008408	DNA binding|DNA-directed DNA polymerase activity|DNA repair|mitochondrial DNA replication|plastid DNA replication|chloroplast|mitochondrion|3'-5' exonuclease activity	Ko03440,ko00230,ko00240,ko03030,ko03410,ko03420	Homologous recombination|Purine metabolism|Pyrimidine metabolism|DNA replication|Base excision repair|Nucleotide excision repair	AT3G20540	POLIB	DNA polymerase I B, chloroplastic/mitochondrial [Source:UniProtKB/Swiss-Prot;Acc:Q84ND9]
Potri.001G422000	2.10725	1.07536	0.00851745	0.0307949	1.46837	1.8423	2.34639	4.04884	2.03855	2.50626
Potri.001G422600	0.11269	-3.14957	1.00564e-24	1.48654e-22	34.836	42.6375	44.9309	9.7742	4.14859	2.77871					AT5G05250		Unknown protein; BEST Arabidopsis thaliana protein match is: unknown protein (TAIR:AT3G56360.1); Has 30201 Blast hits to 17322 proteins in 780 species: Archae - 12; Bacteria - 1396; Metazoa - 17338; Fungi - 3422; Plants - 5037; Viruses - 0; Other Eu /.../es - 2996 (source: NCBI BLink). [Source:TAIR;Acc:AT5G05250]
Potri.001G423600	2.5729	1.36339	2.28347e-08	3.03409e-07	1.05539	0.724779	0.698668	2.10747	2.47366	3.32102	GO:0005730,GO:0044822	Nucleolus|poly(A) RNA binding			AT4G27010		CONTAINS InterPro DOMAIN/s: Ribosome 60S biogenesis N-terminal (InterPro:IPR021714); BEST Arabidopsis thaliana protein match is: unknown protein (TAIR:AT1G72270.1); Has 30201 Blast hits to 17322 proteins in 780 species: Archae - 12; Bacteria - 1396; /.../oa - 17338; Fungi - 3422; Plants - 5037; Viruses - 0; Other Eukaryotes - 2996 (source: NCBI BLink). [Source:TAIR;Acc:AT4G27010]
Potri.001G424000	6.42766	2.68429	9.73999e-33	3.59941e-30	7.63589	4.40623	5.35737	31.8763	29.7548	41.3134	GO:0016021	Integral component of membrane			AT3G20510	FAX6	Protein FATTY ACID EXPORT 6 [Source:UniProtKB/Swiss-Prot;Acc:Q9LJU6]
Potri.001G424500	0.312651	-1.67737	1.32997e-10	2.60565e-09	4.29169	5.68824	6.18176	2.72494	2.9408	1.29511					AT4G27020		Unknown protein; FUNCTIONS IN: molecular_function unknown; LOCATED IN: vacuole; BEST Arabidopsis thaliana protein match is: unknown protein (TAIR:AT5G54870.1); Has 1807 Blast hits to 1807 proteins in 277 species: Archae - 0; Bacteria - 0; Metazoa - /.../ungi - 347; Plants - 385; Viruses - 0; Other Eukaryotes - 339 (source: NCBI BLink). [Source:TAIR;Acc:AT4G27020]
Potri.001G427500	7.00076	2.80751	0.00882581	0.031685	1.34859	1.12493	1.31079	2.49755	9.07811	14.4615
Potri.001G430300	2.31323	1.20991	2.90721e-07	3.15408e-06	7.97425	7.80636	5.17109	15.2544	14.835	16.7895	GO:0005739,GO:0009536,GO:0009579,GO:0005773,GO:0019239,GO:0016787,GO:0009082,GO:0009097,GO:0046686,GO:0009636,GO:0009507,GO:0009941,GO:0009570	Mitochondrion|plastid|thylakoid|vacuole|deaminase activity|hydrolase activity|branched-chain amino acid biosynthetic process|isoleucine biosynthetic process|response to cadmium ion|response to toxic substance|chloroplast|chloroplast envelope|chloroplast stroma			AT3G20390	RIDA	Reactive Intermediate Deaminase A, chloroplastic [Source:UniProtKB/Swiss-Prot;Acc:Q94JQ4]
Potri.001G431400	5.08384	2.34592	4.91665e-08	6.14873e-07	1.77057	2.23956	2.4424	8.58514	14.5077	11.3816	GO:0004364,GO:0009734	Glutathione transferase activity|auxin-activated signaling pathway	Ko00480,ko00980,ko00982	Glutathione metabolism|Metabolism of xenobiotics by cytochrome P450|Drug metabolism - cytochrome P450	AT1G78380	GSTU19	Glutathione S-transferase U19 [Source:UniProtKB/Swiss-Prot;Acc:Q9ZRW8]
Potri.001G431500	3.58128	1.84047	0.00885666	0.0317794	1.15297	1.47714	2.6645	6.01858	9.17552	9.19992	GO:0004364,GO:0009734	Glutathione transferase activity|auxin-activated signaling pathway	Ko00480,ko00980,ko00982	Glutathione metabolism|Metabolism of xenobiotics by cytochrome P450|Drug metabolism - cytochrome P450	AT1G78380	GSTU19	Glutathione S-transferase U19 [Source:UniProtKB/Swiss-Prot;Acc:Q9ZRW8]
Potri.001G438100	13.5647	3.76179	2.79547e-05	0.00020351	0.448442	0.445129	0	1.0036	5.04047	3.86578					AT5G56060		Domain of unknown function (DUF2431) [Source:TAIR;Acc:AT5G56060]
Potri.001G440100	2.24551	1.16704	1.12938e-08	1.59765e-07	21.8201	17.6201	14.5592	41.7243	54.1903	51.4764	GO:0005685,GO:0005686,GO:0071004,GO:0005687,GO:0046540,GO:0005682,GO:0003723,GO:0000398,GO:0071013,GO:0005737,GO:0005829	U1 snRNP|U2 snRNP|U2-type prespliceosome|U4 snRNP|U4/U6 x U5 tri-snRNP complex|U5 snRNP|RNA binding|mRNA splicing, via spliceosome|catalytic step 2 spliceosome|cytoplasm|cytosol	Ko03040	Spliceosome	AT4G20440	SMB	Small nuclear ribonucleoprotein associated protein B [Source:TAIR;Acc:AT4G20440]
Potri.001G440300	2.1419	1.09889	1.44133e-07	1.6561e-06	7.55433	3.36806	4.05904	10.9512	12.8922	15.8979	GO:0005618,GO:0005576,GO:0004252	Cell wall|extracellular region|serine-type endopeptidase activity			AT4G20430		Subtilase family protein [Source:TAIR;Acc:AT4G20430]
Potri.001G442400	0.414087	-1.27199	1.45466e-06	1.38504e-05	13.4625	8.34388	14.9499	4.98566	7.4109	5.79865	GO:0009626,GO:0005737,GO:0005634,GO:0043069	Plant-type hypersensitive response|cytoplasm|nucleus|negative regulation of programmed cell death			AT4G20380	LSD1	Protein LSD1 [Source:UniProtKB/Swiss-Prot;Acc:P94077]
Potri.001G442600	0.281864	-1.82693	3.08588e-10	5.64549e-09	9.35596	11.6083	9.09195	2.32363	3.85921	4.34762	GO:0016597,GO:0008152	Amino acid binding|metabolic process			AT2G36840	ACR10	ACT domain-containing protein ACR10 [Source:UniProtKB/Swiss-Prot;Acc:Q9SJM1]
Potri.001G442800	0.414345	-1.2711	3.25386e-06	2.8975e-05	3.66432	3.84645	3.99483	1.63024	1.92911	2.16769	GO:0004558,GO:0030246,GO:0032450	Alpha-1,4-glucosidase activity|carbohydrate binding|maltose alpha-glucosidase activity	Ko00052,ko00500	Galactose metabolism|Starch and sucrose metabolism	AT5G11720		Glycosyl hydrolases family 31 protein [Source:TAIR;Acc:AT5G11720]
Potri.001G448000	0.234799	-2.0905	1.95879e-18	1.26165e-16	86.4796	106.127	92.2472	35.3481	24.3912	23.8316	GO:0016747	Transferase activity, transferring acyl groups other than amino-acyl groups			AT5G17540		HXXXD-type acyl-transferase family protein [Source:TAIR;Acc:AT5G17540]
Potri.001G448300	2.88892	1.53053	4.32894e-07	4.55772e-06	2.79527	2.11346	2.18482	7.82778	7.56653	9.46114	GO:0045454,GO:0005886,GO:0009055,GO:0015035	Cell redox homeostasis|plasma membrane|electron carrier activity|protein disulfide oxidoreductase activity			AT4G10630		Glutaredoxin family protein [Source:TAIR;Acc:AT4G10630]
Potri.001G448400	0.394984	-1.34014	7.10799e-07	7.20894e-06	58.5559	83.7307	85.6672	40.0228	39.46	35.6226	GO:0010047,GO:0009834,GO:0045893,GO:0006351,GO:0005634,GO:0043565,GO:0003700	Fruit dehiscence|plant-type secondary cell wall biogenesis|positive regulation of transcription, DNA-templated|transcription, DNA-templated|nucleus|sequence-specific DNA binding|transcription factor activity, sequence-specific DNA binding			AT2G46770	NAC043	NAC domain-containing protein 43 [Source:UniProtKB/Swiss-Prot;Acc:Q84WP6]
Potri.001G449500	2.71201	1.43936	0.000180786	0.00106874	3.72923	4.53216	3.41614	9.61734	15.0704	18.4844	GO:0033840,GO:0019252,GO:0009501,GO:0009507,GO:0004373,GO:0009011,GO:0009569	NDP-glucose-starch glucosyltransferase activity|starch biosynthetic process|amyloplast|chloroplast|glycogen (starch) synthase activity|starch synthase activity|chloroplast starch grain	Ko00500	Starch and sucrose metabolism	AT1G32900	GBSS1	Granule-bound starch synthase 1, chloroplastic/amyloplastic [Source:UniProtKB/Swiss-Prot;Acc:Q9MAQ0]
Potri.001G450100	0.418118	-1.25802	4.44335e-09	6.79231e-08	11.8792	9.14558	10.2588	5.99754	6.16053	5.56067	GO:0015914,GO:1903955,GO:0005739,GO:0008289,GO:0005215	Phospholipid transport|positive regulation of protein targeting to mitochondrion|mitochondrion|lipid binding|transporter activity			AT1G64720	CP5	Polyketide cyclase/dehydrase and lipid transport superfamily protein [Source:TAIR;Acc:AT1G64720]
Potri.001G450200	3.81291	1.93089	1.55846e-22	1.78582e-20	4.97195	3.38246	3.88436	16.2757	19.2487	23.3819	GO:0009793,GO:0006486,GO:0000139,GO:0016021,GO:0008378	Embryo development ending in seed dormancy|protein glycosylation|Golgi membrane|integral component of membrane|galactosyltransferase activity			AT1G32930	B3GALT6	Probable beta-1,3-galactosyltransferase 6 [Source:UniProtKB/Swiss-Prot;Acc:Q9MAP8]
Potri.001G450400	0.123191	-3.02103	0.000861888	0.00425888	1.74788	5.79876	5.03933	0.778486	1.11223	0.476354	GO:0005618,GO:0005576,GO:0004252	Cell wall|extracellular region|serine-type endopeptidase activity			AT4G10520		Subtilase family protein [Source:TAIR;Acc:AT4G10520]
Potri.001G451300	Inf	Inf	7.79646e-18	4.54625e-16	0	0	0	2.34874	3.31891	2.934	GO:0010150,GO:0009617,GO:0009620,GO:0002239,GO:0009751,GO:0046244,GO:0051213,GO:0046872,GO:0002229	Leaf senescence|response to bacterium|response to fungus|response to oomycetes|response to salicylic acid|salicylic acid catabolic process|dioxygenase activity|metal ion binding|defense response to oomycetes			AT4G10490		2-oxoglutarate (2OG) and Fe(II)-dependent oxygenase superfamily protein [Source:TAIR;Acc:AT4G10490]
Potri.001G453800	8.8156	3.14006	0.000454498	0.00242865	0.303829	0.766397	0.299071	1.83952	6.03168	6.38522					AT5G47610	ATL79	RING-H2 finger protein ATL79 [Source:UniProtKB/Swiss-Prot;Acc:Q9FGJ6]
Potri.001G454900	2.85938	1.5157	9.89611e-05	0.000630535	2.52071	2.93708	1.32249	9.72823	6.42046	7.23354	GO:0031969,GO:0016021	Chloroplast membrane|integral component of membrane			AT1G33265	FAX4	Protein FATTY ACID EXPORT 4, chloroplastic [Source:UniProtKB/Swiss-Prot;Acc:Q8LPG1]
Potri.001G455000	0.250838	-1.99517	5.8528e-17	3.04634e-15	101.666	115.357	125.294	37.9943	38.9731	29.3191	GO:0015105,GO:0046715,GO:0080138,GO:0015254,GO:0015250,GO:0015700,GO:0046713,GO:0080029,GO:0009992,GO:0046685,GO:0010036,GO:0005887,GO:0016328,GO:0005886	Arsenite transmembrane transporter activity|borate transmembrane transporter activity|borate uptake transmembrane transporter activity|glycerol channel activity|water channel activity|arsenite transport|borate transport|cellular response to boron-containing substance levels|cellular water homeostasis|response to arsenic-containing substance|response to boron-containing substance|integral componen…			AT4G10380	NIP5-1	Probable aquaporin NIP5-1 [Source:UniProtKB/Swiss-Prot;Acc:Q9SV84]
Potri.001G455900	2.11045	1.07755	0.0050266	0.019696	12.3873	10.4473	13.0157	39.4577	26.0604	22.4252					AT3G51510		Unknown protein; FUNCTIONS IN: molecular_function unknown; INVOLVED IN: biological_process unknown; LOCATED IN: chloroplast thylakoid membrane, chloroplast; EXPRESSED IN: 22 plant structures; EXPRESSED DURING: 13 growth stages; Has 42 Blast hits to /.../teins in 19 species: Archae - 0; Bacteria - 0; Metazoa - 0; Fungi - 0; Plants - 40; Viruses - 0; Other Eukaryotes - 2 (source: NCBI BLink). [Sour…
Potri.001G456700	3.32908	1.73512	0.00231445	0.0100639	1.10457	2.14952	0.864847	2.53098	5.566	6.21135
Potri.001G456800	2.53576	1.34242	4.94979e-14	1.68979e-12	37.3135	31.4237	29.5399	87.4275	106.231	119.132	GO:0005759,GO:0004791,GO:0019430	Mitochondrial matrix|thioredoxin-disulfide reductase activity|removal of superoxide radicals	Ko00450	Selenocompound metabolism	AT2G17420	NTRA	NADPH-dependent thioredoxin reductase A [Source:TAIR;Acc:AT2G17420]
Potri.001G457000	14.9087	3.89809	1.78732e-05	0.000135976	0.386782	0.443201	0.424978	9.60262	4.73145	4.87043	GO:0042170,GO:0004420,GO:0050661,GO:0015936,GO:0008299,GO:0005789,GO:0016021,GO:0031966	Plastid membrane|hydroxymethylglutaryl-CoA reductase (NADPH) activity|NADP binding|coenzyme A metabolic process|isoprenoid biosynthetic process|endoplasmic reticulum membrane|integral component of membrane|mitochondrial membrane	Ko04152,ko00900	AMPK signaling pathway|Terpenoid backbone biosynthesis	AT1G76490	HMG1	Hydroxy methylglutaryl CoA reductase 1 [Source:TAIR;Acc:AT1G76490]
Potri.001G458200	2.39443	1.25968	7.47259e-07	7.54764e-06	1.93785	1.37258	1.55116	5.74891	4.40963	4.85945	GO:0005524,GO:0016021,GO:0005743,GO:0042645	ATP binding|integral component of membrane|mitochondrial inner membrane|mitochondrial nucleoid			AT5G16930		AAA-type ATPase family protein [Source:TAIR;Acc:AT5G16930]
Potri.001G460400	0.0748158	-3.74051	1.44071e-11	3.325e-10	3.50463	5.45035	6.19159	0.707424	0.242728	0.247326	GO:0009299,GO:0010199,GO:0048441,GO:0009886,GO:0006355,GO:0048834,GO:0005634,GO:0003677,GO:0010492	MRNA transcription|organ boundary specification between lateral organs and the meristem|petal development|post-embryonic animal morphogenesis|regulation of transcription, DNA-templated|specification of petal number|nucleus|DNA binding|maintenance of shoot apical meristem identity			AT5G58500	LSH5	Protein LIGHT-DEPENDENT SHORT HYPOCOTYLS 5 [Source:UniProtKB/Swiss-Prot;Acc:Q9FGH2]
Potri.001G461400	2.18464	1.12739	2.44665e-07	2.68197e-06	29.9474	16.2185	12.9558	52.5455	51.4302	54.7968	GO:0005886,GO:0008289,GO:0005215,GO:0007049,GO:0051301,GO:0005829,GO:0016021,GO:0005634	Plasma membrane|lipid binding|transporter activity|cell cycle|cell division|cytosol|integral component of membrane|nucleus			AT1G30690	PATL4	Patellin-4 [Source:UniProtKB/Swiss-Prot;Acc:Q94C59]
Potri.001G462600	2.62718	1.39352	3.5352e-08	4.50883e-07	3.2316	2.38507	2.355	8.03148	7.33675	10.3285	GO:0005886,GO:0050660,GO:0016614,GO:0005576,GO:0005794,GO:0009505	Plasma membrane|flavin adenine dinucleotide binding|oxidoreductase activity, acting on CH-OH group of donors|extracellular region|Golgi apparatus|plant-type cell wall			AT4G20840		FAD-binding Berberine family protein [Source:TAIR;Acc:AT4G20840]
Potri.001G463000	0.0806437	-3.63229	2.38327e-53	5.87158e-50	80.5951	89.9991	91.3249	8.65752	11.1827	5.30811	GO:0005975,GO:0071555,GO:0005576,GO:0009505,GO:0004650	Carbohydrate metabolic process|cell wall organization|extracellular region|plant-type cell wall|polygalacturonase activity			AT1G23460		Pectin lyase-like superfamily protein [Source:TAIR;Acc:AT1G23460]
Potri.001G464300	0.406805	-1.29759	0.00481132	0.0190036	25.3747	12.0442	12.8802	8.55892	9.77716	8.5847					AT4G20880		Ethylene-responsive nuclear protein / ethylene-regulated nuclear protein (ERT2) [Source:TAIR;Acc:AT4G20880]
Potri.001G464400	0.470332	-1.08825	9.59111e-11	1.92108e-09	263.293	251.157	253.925	168.65	158.268	126.44	GO:0003924,GO:0005200,GO:0007017,GO:0005737,GO:0005874,GO:0005525	GTPase activity|structural constituent of cytoskeleton|microtubule-based process|cytoplasm|microtubule|GTP binding	Ko04540,ko04145	Gap junction|Phagosome	AT4G20890	TUBB9	Tubulin beta-9 chain [Source:UniProtKB/Swiss-Prot;Acc:P29517]
Potri.001G465400	4.56545	2.19076	1.95755e-14	7.18027e-13	1.06197	0.772555	0.675245	3.33426	3.59219	4.46175	GO:0051321,GO:0009556,GO:0005634,GO:0051301,GO:0007140	Meiotic cell cycle|microsporogenesis|nucleus|cell division|male meiosis			AT4G20900	MS5	Tetratricopeptide repeat (TPR)-like superfamily protein [Source:TAIR;Acc:AT4G20900]
Potri.001G467000	0.443842	-1.17188	1.99043e-10	3.79156e-09	22.4482	22.0622	23.9821	12.9093	12.863	12.6742					AT1G30570	HERK2	Probable receptor-like protein kinase At1g30570 [Source:UniProtKB/Swiss-Prot;Acc:Q9SA72]
Potri.001G468400	2.3176	1.21263	0.00129658	0.00609316	2.61818	1.99536	3.60495	5.4754	7.44186	7.2092	GO:0009506,GO:0004871,GO:0051607,GO:0046658,GO:0009507,GO:0016021	Plasmodesma|signal transducer activity|defense response to virus|anchored component of plasma membrane|chloroplast|integral component of membrane			AT4G26490		Late embryogenesis abundant (LEA) hydroxyproline-rich glycoprotein family [Source:TAIR;Acc:AT4G26490]
Potri.001G468700	0.0881136	-3.50449	1.285e-14	4.82715e-13	94.9511	141.348	134.915	13.7114	20.3789	11.9541			Ko04340,ko04341	Hedgehog signaling pathway|Hedgehog signaling pathway - fly	AT1G55760		BTB/POZ domain-containing protein At1g55760 [Source:UniProtKB/Swiss-Prot;Acc:Q680K8]
Potri.001G469600	0.290775	-1.78202	0.000473956	0.00251698	8.05636	20.1748	16.8311	4.49019	5.94318	5.09321	GO:0009536,GO:0009507,GO:0009570,GO:0005634	Plastid|chloroplast|chloroplast stroma|nucleus			AT3G13310		Chaperone DnaJ-domain superfamily protein [Source:TAIR;Acc:AT3G13310]
Potri.001G470800	3.83613	1.93965	1.79508e-15	7.63595e-14	8.20344	2.27891	4.74972	22.612	25.091	22.4436					AT5G56120		Unknown protein; BEST Arabidopsis thaliana protein match is: unknown protein (TAIR:AT3G12870.1); Has 77 Blast hits to 75 proteins in 12 species: Archae - 0; Bacteria - 0; Metazoa - 0; Fungi - 0; Plants - 77; Viruses - 0; Other Eukaryotes - 0 (source /.../ BLink). [Source:TAIR;Acc:AT5G56120]
Potri.001G471200	0.199064	-2.3287	1.41086e-06	1.3468e-05	5.16907	5.26578	6.03387	2.8782	0.227083	0.456033	GO:0005524,GO:0016740,GO:0016567	ATP binding|transferase activity|protein ubiquitination	Ko04013,ko04120,ko04141	MAPK signaling pathway - fly|Ubiquitin mediated proteolysis|Protein processing in endoplasmic reticulum	AT5G56150	UBC30	Ubiquitin-conjugating enzyme E2 30 [Source:UniProtKB/Swiss-Prot;Acc:Q9FKT3]
Potri.002G002900	4.629	2.2107	6.79025e-09	1.00474e-07	0.603656	0.273936	0.895319	2.82504	2.77734	3.29366	GO:0005815,GO:0005634,GO:0005876,GO:0007094,GO:0000777,GO:0005737,GO:0005828	Microtubule organizing center|nucleus|spindle microtubule|mitotic spindle assembly checkpoint|condensed chromosome kinetochore|cytoplasm|kinetochore microtubule	Ko04114,ko04110,ko04111,ko04113	Oocyte meiosis|Cell cycle|Cell cycle - yeast|Meiosis - yeast	AT2G33560	BUBR1	Mitotic spindle checkpoint protein BUBR1 [Source:UniProtKB/Swiss-Prot;Acc:O22806]
Potri.002G003400	5.68353	2.50679	1.23921e-17	7.11808e-16	1.45032	0.412017	1.11663	6.84232	7.79827	7.60198	GO:0005524,GO:0030332,GO:0004693,GO:0008353,GO:0000082,GO:0000086,GO:0016572,GO:0009755,GO:0007275,GO:0008284,GO:0010389,GO:0000307,GO:0010468,GO:0005737,GO:0009934,GO:0005634,GO:0051301,GO:0007067	ATP binding|cyclin binding|cyclin-dependent protein serine/threonine kinase activity|RNA polymerase II carboxy-terminal domain kinase activity|G1/S transition of mitotic cell cycle|G2/M transition of mitotic cell cycle|histone phosphorylation|hormone-mediated signaling pathway|multicellular organism development|positive regulation of cell proliferation|regulation of G2/M transition of mitotic cel…			AT1G76540	CDKB2-1	Cyclin-dependent kinase B2-1 [Source:UniProtKB/Swiss-Prot;Acc:Q8LF80]
Potri.002G005700	0.106186	-3.23533	6.94368e-29	1.68265e-26	371.668	418.991	503.662	65.3914	66.7467	36.2278	GO:0005886,GO:0004197,GO:0042742,GO:0010623,GO:0051603,GO:0005618,GO:0005615,GO:0005764,GO:0000325,GO:0005634	Plasma membrane|cysteine-type endopeptidase activity|defense response to bacterium|programmed cell death involved in cell development|proteolysis involved in cellular protein catabolic process|cell wall|extracellular space|lysosome|plant-type vacuole|nucleus			AT1G20850	XCP2	Xylem cysteine proteinase 2 [Source:UniProtKB/Swiss-Prot;Acc:Q9LM66]
Potri.002G006400	0.436245	-1.19679	0.0143365	0.0473251	5.80097	4.8955	2.32846	2.68412	2.98115	2.59603					AT1G20823	ATL80	RING-H2 finger protein ATL80 [Source:UniProtKB/Swiss-Prot;Acc:Q9LM69]
Potri.002G006900	0.367989	-1.44227	1.71617e-14	6.35004e-13	27.0833	24.157	30.7514	14.4169	12.4423	9.98973	GO:0016021,GO:0005886,GO:0019706	Integral component of membrane|plasma membrane|protein-cysteine S-palmitoyltransferase activity			AT2G33640	PAT21	Protein S-acyltransferase 21 [Source:UniProtKB/Swiss-Prot;Acc:Q6DR03]
Potri.002G008800	0.195701	-2.35328	1.09733e-12	3.02908e-11	272.588	374.89	320.582	77.0039	80.9017	68.2703	GO:0006355,GO:0006351,GO:0005634,GO:0003677,GO:0007275	Regulation of transcription, DNA-templated|transcription, DNA-templated|nucleus|DNA binding|multicellular organism development			AT4G35550	WOX13	WUSCHEL-related homeobox 13 [Source:UniProtKB/Swiss-Prot;Acc:O81788]
Potri.002G009100	0.496229	-1.01092	4.46359e-08	5.60823e-07	20.1595	18.3667	18.4445	10.9851	12.3448	13.5235	GO:0008270,GO:0043966,GO:0002576,GO:0005829,GO:0005576,GO:0070776	Zinc ion binding|histone H3 acetylation|platelet degranulation|cytosol|extracellular region|MOZ/MORF histone acetyltransferase complex			AT1G20670		DNA-binding bromodomain-containing protein [Source:TAIR;Acc:AT1G20670]
Potri.002G009600	3.12067	1.64186	3.45007e-18	2.14281e-16	5.17004	2.85829	4.22383	13.2825	14.3625	20.5854	GO:0031902,GO:0005765,GO:0005764,GO:0005635,GO:0048471,GO:0015485,GO:0005319,GO:0008206,GO:0042632,GO:0008203,GO:0030301,GO:0005783,GO:0007041,GO:0005576,GO:0006486,GO:0005887	Late endosome membrane|lysosomal membrane|lysosome|nuclear envelope|perinuclear region of cytoplasm|cholesterol binding|lipid transporter activity|bile acid metabolic process|cholesterol homeostasis|cholesterol metabolic process|cholesterol transport|endoplasmic reticulum|lysosomal transport|extracellular region|protein glycosylation|integral component of plasma membrane	Ko04142	Lysosome	AT1G42470		Patched family protein [Source:TAIR;Acc:AT1G42470]
Potri.002G010000	3.51411	1.81316	6.67211e-12	1.62765e-10	2.94223	0.842094	0.875167	7.12714	9.26459	8.42962	GO:0005634,GO:0007049,GO:0051301	Nucleus|cell cycle|cell division			AT1G76310	CYCB2-4	Cyclin-B2-4 [Source:UniProtKB/Swiss-Prot;Acc:Q9SFW6]
Potri.002G010400	2.80084	1.48586	5.40152e-08	6.70123e-07	5.10152	3.95836	5.75049	12.3931	18.7031	16.1241					AT5G42330		Unknown protein; Has 35333 Blast hits to 34131 proteins in 2444 species: Archae - 798; Bacteria - 22429; Metazoa - 974; Fungi - 991; Plants - 531; Viruses - 0; Other Eukaryotes - 9610 (source: NCBI BLink). [Source:TAIR;Acc:AT5G42330]
Potri.002G011800	0.247397	-2.0151	6.35539e-26	1.1184e-23	79.3519	93.1522	87.6882	30.3163	28.154	23.2258			Ko04075	Plant hormone signal transduction	AT4G35230	BSK1	Probable serine/threonine-protein kinase At4g35230 [Source:UniProtKB/Swiss-Prot;Acc:Q944A7]
Potri.002G013700	2.03394	1.02428	0.00245018	0.0105794	52.4281	33.137	34.0648	121.463	81.0079	102.404	GO:0005576,GO:0005507,GO:0016491	Extracellular region|copper ion binding|oxidoreductase activity			AT1G76160	sks5	SKU5 similar 5 [Source:TAIR;Acc:AT1G76160]
Potri.002G014100	2.72097	1.44412	7.80887e-09	1.14288e-07	2.92606	1.96744	1.29886	6.23852	8.76047	8.98546	GO:0009860,GO:0080092,GO:0016324,GO:0005829,GO:0005089	Pollen tube growth|regulation of pollen tube growth|apical plasma membrane|cytosol|Rho guanyl-nucleotide exchange factor activity			AT4G38430	ROPGEF1	Rop guanine nucleotide exchange factor 1 [Source:UniProtKB/Swiss-Prot;Acc:Q93ZY2]
Potri.002G014700	0.446362	-1.16371	4.20004e-07	4.43148e-06	29.1178	27.6415	27.1293	6.73944	22.4067	22.5482					AT4G35750		SEC14 cytosolic factor family protein / phosphoglyceride transfer family protein [Source:TAIR;Acc:AT4G35750]
Potri.002G016200	0.141408	-2.82206	2.70584e-29	6.77928e-27	7.39293	8.86558	8.21789	0.516316	1.44324	1.67977	GO:0016021,GO:0005215,GO:0055085	Integral component of membrane|transporter activity|transmembrane transport			AT5G42210		Major facilitator superfamily protein [Source:TAIR;Acc:AT5G42210]
Potri.002G016500	0.236232	-2.08172	2.59702e-11	5.76415e-10	64.1113	87.3791	85.7875	28.9018	23.3421	16.5221	GO:0005886	Plasma membrane			AT1G76070		Uncharacterized protein At1g76070 [Source:UniProtKB/Swiss-Prot;Acc:Q9SGS5]
Potri.002G019700	8.91693	3.15655	0.00327176	0.0136157	0.975868	0	0.53391	8.15574	3.60624	4.19609
Potri.002G020000	0.469458	-1.09093	2.00522e-07	2.2295e-06	6.14522	6.73174	7.10718	4.2074	3.305	3.56383					AT4G24200		Transcription elongation factor (TFIIS) family protein [Source:TAIR;Acc:AT4G24200]
Potri.002G020500	0.497137	-1.00829	3.02566e-06	2.71062e-05	17.192	18.8311	21.6801	10.5691	13.7746	11.2355	GO:0005576,GO:0006952	Extracellular region|defense response			AT1G20030		Pathogenesis-related thaumatin superfamily protein [Source:TAIR;Acc:AT1G20030]
Potri.002G022200	2.84098	1.50639	4.16192e-07	4.39596e-06	2.84687	1.11193	2.0698	6.46113	7.02327	8.42822
Potri.002G023000	0.140925	-2.827	2.77574e-33	1.05208e-30	37.7621	39.7569	38.0087	10.5892	8.57815	3.2173	GO:0005829,GO:0009904,GO:0009903	Cytosol|chloroplast accumulation movement|chloroplast avoidance movement			AT3G51220		WEB family protein At3g51220 [Source:UniProtKB/Swiss-Prot;Acc:Q9SD24]
Potri.002G023900	0.299946	-1.73722	2.72089e-05	0.000198962	4.57491	7.69446	6.95192	2.42855	2.9743	2.84568	GO:0030245,GO:0005576,GO:0008810,GO:0071555	Cellulose catabolic process|extracellular region|cellulase activity|cell wall organization			AT1G75680	AtGH9B7	Endoglucanase 10 [Source:UniProtKB/Swiss-Prot;Acc:Q8LCP6]
Potri.002G024300	7.18015	2.84401	4.71391e-12	1.18204e-10	1.0505	1.94797	2.04178	5.52288	4.65289	7.55647	GO:0009734,GO:0040008	Auxin-activated signaling pathway|regulation of growth	Ko04075	Plant hormone signal transduction	AT4G34760		SAUR-like auxin-responsive protein family [Source:TAIR;Acc:AT4G34760]
Potri.002G024500	2.27279	1.18447	0.00335085	0.0139097	4.19926	11.7277	11.1388	28.0225	33.6735	23.0666	GO:0009734,GO:0040008	Auxin-activated signaling pathway|regulation of growth	Ko04075	Plant hormone signal transduction	AT1G19840		SAUR-like auxin-responsive protein family [Source:TAIR;Acc:AT1G19840]
Potri.002G025000	0.444789	-1.16881	5.18242e-05	0.000354138	2.94909	3.71615	3.73368	2.62368	1.08611	1.53316					AT5G39590		TLD-domain containing nucleolar protein [Source:TAIR;Acc:AT5G39590]
Potri.002G025200	0.301474	-1.7299	2.51329e-24	3.60439e-22	196.927	211.675	205.814	86.1138	76.6954	75.4567	GO:0005634,GO:0005886,GO:0009737,GO:0009941,GO:0005829,GO:0005875	Nucleus|plasma membrane|response to abscisic acid|chloroplast envelope|cytosol|microtubule associated complex			AT1G19870	IQD32	Protein IQ-DOMAIN 32 [Source:UniProtKB/Swiss-Prot;Acc:Q9FXI5]
Potri.002G028800	2.13522	1.09439	4.46945e-07	4.69228e-06	29.9356	16.7362	22.2162	51.5695	74.6229	69.8522	GO:0000786,GO:0005634,GO:0003677	Nucleosome|nucleus|DNA binding			AT5G10400	HTR2	Histone H3.2 [Source:UniProtKB/Swiss-Prot;Acc:P59226]
Potri.002G029100	3.40488	1.7676	8.65159e-13	2.45702e-11	188.291	124.122	116.501	485.587	628.963	787.76	GO:0005774,GO:0022857,GO:0009851,GO:0010315,GO:0009734,GO:0071555,GO:0006952,GO:0009834,GO:0090355,GO:0090358,GO:0006810,GO:0016021,GO:0000162,GO:0009705,GO:0009826,GO:0005886	Vacuolar membrane|transmembrane transporter activity|auxin biosynthetic process|auxin efflux|auxin-activated signaling pathway|cell wall organization|defense response|plant-type secondary cell wall biogenesis|positive regulation of auxin metabolic process|positive regulation of tryptophan metabolic process|transport|integral component of membrane|tryptophan biosynthetic process|plant-type vacuole…			AT1G75500	WAT1	Protein WALLS ARE THIN 1 [Source:UniProtKB/Swiss-Prot;Acc:Q94AP3]
Potri.002G031000	0.484296	-1.04604	0.000226722	0.00130819	18.1481	17.0658	16.3949	14.0401	9.76346	6.02027	GO:0048510,GO:0006351,GO:0005634,GO:0043565,GO:0003700	Regulation of timing of transition from vegetative to reproductive phase|transcription, DNA-templated|nucleus|sequence-specific DNA binding|transcription factor activity, sequence-specific DNA binding			AT1G19700	BLH10	BEL1-like homeodomain protein 10 [Source:UniProtKB/Swiss-Prot;Acc:Q9FXG8]
Potri.002G031900	0.201243	-2.31299	1.41575e-13	4.5594e-12	75.3088	95.3815	106.831	18.6112	25.5083	18.5253	GO:0003700,GO:0044212,GO:0009845,GO:0006351,GO:0005634,GO:0046982,GO:0043565	Transcription factor activity, sequence-specific DNA binding|transcription regulatory region DNA binding|seed germination|transcription, DNA-templated|nucleus|protein heterodimerization activity|sequence-specific DNA binding			AT4G34588	CPuORF2	Conserved peptide upstream open reading frame 2 [Source:TAIR;Acc:AT4G34588]
Potri.002G032500	0.489107	-1.03178	1.35149e-08	1.87672e-07	25.927	26.1104	29.4976	16.8314	15.7182	16.4043	GO:0050832,GO:0005634,GO:0004518,GO:0043565	Defense response to fungus|nucleus|nuclease activity|sequence-specific DNA binding			AT1G75380	BBD1	Bifunctional nuclease 1 [Source:UniProtKB/Swiss-Prot;Acc:Q9FWS6]
Potri.002G032600	0.438004	-1.19098	6.24234e-07	6.3924e-06	4.64997	5.00212	3.22748	2.59706	2.28954	2.03134	GO:0015031,GO:0000139,GO:0005886,GO:0005215	Protein transport|Golgi membrane|plasma membrane|transporter activity			AT2G21520	SFH8	Phosphatidylinositol/phosphatidylcholine transfer protein SFH8 [Source:UniProtKB/Swiss-Prot;Acc:F4IHJ0]
Potri.002G034000	2.71048	1.43855	1.75068e-15	7.47936e-14	23.4662	18.454	18.7967	66.3742	64.0552	75.7756	GO:0016301,GO:0016773	Kinase activity|phosphotransferase activity, alcohol group as acceptor			AT1G19600		PfkB-like carbohydrate kinase family protein [Source:TAIR;Acc:AT1G19600]
Potri.002G034400	0.447214	-1.16096	1.4224e-09	2.34141e-08	5546.31	5974.26	6229.29	3910.22	3084.37	2609.72	GO:0005737,GO:0016491	Cytoplasm|oxidoreductase activity			AT1G75280		Isoflavone reductase homolog P3 [Source:UniProtKB/Swiss-Prot;Acc:P52577]
Potri.002G034500	0.15817	-2.66045	0.000133702	0.000820416	14.7507	20.499	30.58	6.52824	4.27682	4.69278					AT1G19530		Unknown protein; FUNCTIONS IN: molecular_function unknown; INVOLVED IN: N-terminal protein myristoylation, anaerobic respiration; LOCATED IN: cellular_component unknown; EXPRESSED IN: leaf apex, inflorescence meristem, hypocotyl, root, flower; EXPRE /.../URING: petal differentiation and expansion stage; Has 47 Blast hits to 47 proteins in 13 species: Archae - 0; Bacteria - 0; Metazoa - 0; Fungi -…
Potri.002G034600	0.417657	-1.25961	1.91336e-12	5.12843e-11	54.5845	62.3023	62.7788	32.4445	30.0131	29.3156	GO:0005929,GO:0035091,GO:0061512	Cilium|phosphatidylinositol binding|protein localization to cilium			AT1G47270	TULP6	Tubby-like F-box protein 6 [Source:UniProtKB/Swiss-Prot;Acc:Q0WPY0]
Potri.002G036200	0.388181	-1.3652	1.26583e-13	4.11241e-12	20.5156	20.3697	20.7422	8.98729	10.4436	12.3493	GO:0005524,GO:0004674	ATP binding|protein serine/threonine kinase activity			AT4G14350		AGC (cAMP-dependent, cGMP-dependent and protein kinase C) kinase family protein [Source:TAIR;Acc:AT4G14350]
Potri.002G036400	0.404576	-1.30552	7.75923e-14	2.5891e-12	121.675	137.521	145.857	66.307	69.9291	62.0194	GO:0006897,GO:0006858,GO:0005576,GO:0016020,GO:0042626	Endocytosis|extracellular transport|extracellular region|membrane|ATPase activity, coupled to transmembrane movement of substances			AT1G03900	ATNAP4	Uncharacterized protein At1g03900 [Source:UniProtKB/Swiss-Prot;Acc:Q681Q7]
Potri.002G037500	0.429587	-1.21898	6.06628e-09	9.08069e-08	53.8946	50.7208	45.9935	17.3264	35.1632	31.6772	GO:0009299,GO:0010199,GO:0048441,GO:0009886,GO:0006355,GO:0048834,GO:0005634,GO:0003677,GO:0010492	MRNA transcription|organ boundary specification between lateral organs and the meristem|petal development|post-embryonic animal morphogenesis|regulation of transcription, DNA-templated|specification of petal number|nucleus|DNA binding|maintenance of shoot apical meristem identity			AT2G31160	LSH3	Protein LIGHT-DEPENDENT SHORT HYPOCOTYLS 3 [Source:UniProtKB/Swiss-Prot;Acc:O82268]
Potri.002G038200	15.8451	3.98596	8.9891e-10	1.52033e-08	1.4657	0	0.624457	4.27913	5.844	11.9867					AT2G20515		Unknown protein; FUNCTIONS IN: molecular_function unknown; INVOLVED IN: biological_process unknown; LOCATED IN: endomembrane system; EXPRESSED IN: 16 plant structures; EXPRESSED DURING: 7 growth stages; Has 71 Blast hits to 71 proteins in 14 species /.../ae - 0; Bacteria - 0; Metazoa - 0; Fungi - 0; Plants - 71; Viruses - 0; Other Eukaryotes - 0 (source: NCBI BLink). [Source:TAIR;Acc:AT2G20515]
Potri.002G040600	2.98356	1.57703	1.44969e-19	1.11033e-17	24.7324	20.5865	23.0223	65.731	81.7532	103.896	GO:0048364,GO:0006351,GO:0005634,GO:0003677,GO:0006355,GO:0004674,GO:0035556,GO:0006468,GO:0005829	Root development|transcription, DNA-templated|nucleus|DNA binding|regulation of transcription, DNA-templated|protein serine/threonine kinase activity|intracellular signal transduction|protein phosphorylation|cytosol			AT1G06149	CPuORF8	Conserved peptide upstream open reading frame 8 [Source:TAIR;Acc:AT1G06149]
Potri.002G041700	0.11962	-3.06347	3.40133e-10	6.18052e-09	6.20174	4.48266	3.79384	1.09149	0.320002	0.161344	GO:0003700,GO:0044212,GO:0006355,GO:0005634,GO:0046872,GO:0043565	Transcription factor activity, sequence-specific DNA binding|transcription regulatory region DNA binding|regulation of transcription, DNA-templated|nucleus|metal ion binding|sequence-specific DNA binding			AT2G42410	ZFP11	Zinc finger protein 11 [Source:TAIR;Acc:AT2G42410]
Potri.002G042700	5.25341	2.39325	3.56746e-12	9.2098e-11	0.667283	0.622011	0.407671	3.79291	4.30401	5.25298	GO:0047590,GO:0005524,GO:0003872,GO:0046872	5-dehydro-2-deoxygluconokinase activity|ATP binding|6-phosphofructokinase activity|metal ion binding			AT1G06730		PfkB-like carbohydrate kinase family protein [Source:TAIR;Acc:AT1G06730]
Potri.002G043200	2.05921	1.04209	3.72099e-09	5.75051e-08	161.255	100.429	98.9495	297.726	291.212	280.901	GO:0000028,GO:0006412,GO:0022627,GO:0003723,GO:0003735	Ribosomal small subunit assembly|translation|cytosolic small ribosomal subunit|RNA binding|structural constituent of ribosome	Ko03010	Ribosome	AT5G09510	RPS15D	40S ribosomal protein S15-4 [Source:UniProtKB/Swiss-Prot;Acc:Q9FY64]
Potri.002G043500	2.07357	1.05212	1.60778e-05	0.000123205	6.21691	3.62368	4.57007	9.84757	12.2662	14.8128	GO:0003700,GO:0019760,GO:0006351,GO:0005634,GO:0005516,GO:0043565	Transcription factor activity, sequence-specific DNA binding|glucosinolate metabolic process|transcription, DNA-templated|nucleus|calmodulin binding|sequence-specific DNA binding			AT2G30590	WRKY21	Probable WRKY transcription factor 21 [Source:UniProtKB/Swiss-Prot;Acc:O04336]
Potri.002G045700	2.47378	1.30672	1.25451e-08	1.75442e-07	8.48064	7.04354	8.04208	28.1298	23.967	23.9886	GO:0030170,GO:0004834,GO:0009851,GO:0052544,GO:0042742,GO:0009630,GO:0009735,GO:0000162,GO:0009507,GO:0009570,GO:0033984	Pyridoxal phosphate binding|tryptophan synthase activity|auxin biosynthetic process|defense response by callose deposition in cell wall|defense response to bacterium|gravitropism|response to cytokinin|tryptophan biosynthetic process|chloroplast|chloroplast stroma|indole-3-glycerol-phosphate lyase activity	Ko00260,ko00400,ko01230	Glycine, serine and threonine metabolism|Phenylalanine, tyrosine and tryptophan biosynthesis|Biosynthesis of amino acids	AT4G02610	TRPA1	Tryptophan synthase alpha chain [Source:UniProtKB/Swiss-Prot;Acc:O22765]
Potri.002G046400	2.07863	1.05563	0.0115521	0.0396328	10.8865	3.99705	4.08816	10.5347	23.3378	17.3535	GO:0006342,GO:0042742,GO:0016048,GO:0009908,GO:0000790,GO:0000786,GO:0003677	Chromatin silencing|defense response to bacterium|detection of temperature stimulus|flower development|nuclear chromatin|nucleosome|DNA binding	Ko04217	Necroptosis	AT3G54560	H2AV	Histone H2A variant 1 [Source:UniProtKB/Swiss-Prot;Acc:O23628]
Potri.002G046700	3.16013	1.65998	1.86058e-11	4.21503e-10	2.17621	0.857181	1.57471	4.87925	6.72227	7.1767	GO:0005829,GO:0005634,GO:0051513	Cytosol|nucleus|regulation of monopolar cell growth			AT3G63430		Unknown protein; BEST Arabidopsis thaliana protein match is: unknown protein (TAIR:AT1G74160.1); Has 135 Blast hits to 119 proteins in 22 species: Archae - 0; Bacteria - 2; Metazoa - 3; Fungi - 3; Plants - 119; Viruses - 0; Other Eukaryotes - 8 (sou /.../CBI BLink). [Source:TAIR;Acc:AT3G63430]
Potri.002G048000	2.56837	1.36086	5.0529e-13	1.48789e-11	17.3333	12.0296	12.7727	38.0367	51.8885	53.2412	GO:0006355,GO:0006351,GO:0003677,GO:0046872,GO:0003700	Regulation of transcription, DNA-templated|transcription, DNA-templated|DNA binding|metal ion binding|transcription factor activity, sequence-specific DNA binding			AT4G02670	IDD12	Protein indeterminate-domain 12 [Source:UniProtKB/Swiss-Prot;Acc:O22759]
Potri.002G048200	3.02118	1.59511	1.51388e-07	1.72938e-06	2.7292	1.94788	1.63864	6.42726	8.42143	8.02202	GO:0003700,GO:0006351,GO:0005737,GO:0005634,GO:0043565	Transcription factor activity, sequence-specific DNA binding|transcription, DNA-templated|cytoplasm|nucleus|sequence-specific DNA binding			AT3G22830	HSFA6B	Heat stress transcription factor A-6b [Source:UniProtKB/Swiss-Prot;Acc:Q9LUH8]
Potri.002G049300	0.181379	-2.46292	2.63161e-14	9.38493e-13	12.7481	17.7546	16.4431	3.40059	3.89293	4.07453					AT3G63290		2-oxoglutarate (2OG) and Fe(II)-dependent oxygenase superfamily protein [Source:TAIR;Acc:AT3G63290]
Potri.002G049400	0.042359	-4.56119	1.70341e-36	8.39328e-34	318.723	437.887	390.832	19.2922	27.906	17.7487	GO:0005524,GO:0004674	ATP binding|protein serine/threonine kinase activity			AT3G63280	NEK4	Serine/threonine-protein kinase Nek4 [Source:UniProtKB/Swiss-Prot;Acc:Q8RXT4]
Potri.002G050800	0.364757	-1.45499	4.33832e-07	4.56597e-06	12.1587	14.1845	17.7112	6.26687	6.93067	4.61947	GO:0046872	Metal ion binding			AT3G63210	MARD1	Protein of unknown function (DUF581) [Source:TAIR;Acc:AT3G63210]
Potri.002G051300	2.40536	1.26626	2.90253e-09	4.55712e-08	173.761	110.805	123.758	439.138	414.994	338.71	GO:0006412,GO:0022627,GO:0006413,GO:0016020,GO:0005730,GO:0005886,GO:0009506,GO:0005840,GO:0015935,GO:0005774,GO:0005773,GO:0003729,GO:0019843,GO:0005618,GO:0003735,GO:0005829,GO:0042254,GO:0022626	Translation|cytosolic small ribosomal subunit|translational initiation|membrane|nucleolus|plasma membrane|plasmodesma|ribosome|small ribosomal subunit|vacuolar membrane|vacuole|mRNA binding|rRNA binding|cell wall|structural constituent of ribosome|cytosol|ribosome biogenesis|cytosolic ribosome	Ko03010	Ribosome	AT1G22780	RPS18A	40S ribosomal protein S18 [Source:UniProtKB/Swiss-Prot;Acc:P34788]
Potri.002G053100	3.51048	1.81167	9.29647e-12	2.22104e-10	1.11384	1.05497	1.47442	4.38872	4.19913	5.61208					AT4G02800		Unknown protein; FUNCTIONS IN: molecular_function unknown; INVOLVED IN: biological_process unknown; LOCATED IN: chloroplast; EXPRESSED IN: 16 plant structures; EXPRESSED DURING: 9 growth stages; BEST Arabidopsis thaliana protein match is: unknown pr /.../(TAIR:AT5G01970.1); Has 3209 Blast hits to 2720 proteins in 308 species: Archae - 13; Bacteria - 213; Metazoa - 1207; Fungi - 247; Plants - 183;…
Potri.002G053200	0.406699	-1.29797	0.00896468	0.0320629	2.17057	3.004	2.18913	0.19665	2.70056	1.59864
Potri.002G056200	2.28042	1.1893	1.22054e-10	2.40721e-09	317.09	209.456	207.272	687.834	668.362	616.386	GO:0005840,GO:0003735,GO:0006412	Ribosome|structural constituent of ribosome|translation	Ko03010	Ribosome	AT1G15930	RPS12A	40S ribosomal protein S12-1 [Source:UniProtKB/Swiss-Prot;Acc:Q9S9P1]
Potri.002G056600	0.407566	-1.2949	3.41486e-11	7.431e-10	9.00327	11.9422	7.30479	3.83406	5.26265	3.44138	GO:0016021	Integral component of membrane			AT1G31300		TRAM, LAG1 and CLN8 (TLC) lipid-sensing domain containing protein [Source:TAIR;Acc:AT1G31300]
Potri.002G057600	2.77026	1.47002	3.20349e-08	4.12312e-07	43.6215	30.165	32.1066	125.674	106.354	108.398	GO:0005840,GO:0003735,GO:0006412	Ribosome|structural constituent of ribosome|translation	Ko03010	Ribosome	AT3G14600	RPL18AC	60S ribosomal protein L18a-3 [Source:UniProtKB/Swiss-Prot;Acc:Q9LUD4]
Potri.002G057900	2.04683	1.03339	1.36803e-09	2.25695e-08	125.636	97.2453	100.549	281.179	282.575	276.615	GO:0016021,GO:0046872,GO:0055114	Integral component of membrane|metal ion binding|oxidation-reduction process			AT2G30890		Cytochrome b561 domain-containing protein At2g30890 [Source:UniProtKB/Swiss-Prot;Acc:O80854]
Potri.002G058100	2.7056	1.43595	3.26957e-06	2.90974e-05	2.37303	1.72956	1.54916	6.54811	6.15078	6.58049	GO:0016787,GO:0016042	Hydrolase activity|lipid catabolic process			AT5G50890		Alpha/beta-Hydrolases superfamily protein [Source:TAIR;Acc:AT5G50890]
Potri.002G059000	0.214506	-2.22091	4.64714e-15	1.86163e-13	124.667	163.912	159.654	38.002	38.4098	41.6342					AT3G59110		Protein kinase superfamily protein [Source:TAIR;Acc:AT3G59110]
Potri.002G059800	0.493301	-1.01946	5.40805e-05	0.000367464	16.473	21.6073	21.6554	9.9448	13.6848	14.7372	GO:0000166,GO:0003723	Nucleotide binding|RNA binding			AT2G42890	ML2	Protein MEI2-like 2 [Source:UniProtKB/Swiss-Prot;Acc:Q9SJG8]
Potri.002G060100	2.24801	1.16865	6.81349e-08	8.30999e-07	23.2181	16.4242	18.9643	50.382	59.4665	56.7898	GO:0032502,GO:0040008,GO:0006355,GO:0009641,GO:0006351,GO:0005634,GO:0009742,GO:0007623	Developmental process|regulation of growth|regulation of transcription, DNA-templated|shade avoidance|transcription, DNA-templated|nucleus|brassinosteroid mediated signaling pathway|circadian rhythm
Potri.002G060300	2.32902	1.21972	0.00140792	0.00654873	3.74935	2.59574	2.2007	4.43922	9.10699	9.85933
Potri.002G060600	2.75186	1.46041	0.00150108	0.00691569	1.3362	0.452146	0.671603	3.04458	2.53342	2.41958	GO:0032049,GO:0046838,GO:0031314,GO:0005759,GO:0008962	Cardiolipin biosynthetic process|phosphorylated carbohydrate dephosphorylation|extrinsic component of mitochondrial inner membrane|mitochondrial matrix|phosphatidylglycerophosphatase activity	Ko00564	Glycerophospholipid metabolism	AT3G58830		Haloacid dehalogenase (HAD) superfamily protein [Source:TAIR;Acc:AT3G58830]
Potri.002G064000	5.12063	2.35632	3.13024e-06	2.79584e-05	2.20999	3.64488	2.1748	9.22666	18.8045	20.0044	GO:0016021,GO:0016846,GO:0008483	Integral component of membrane|carbon-sulfur lyase activity|transaminase activity			AT1G34060	TAR4	Tryptophan aminotransferase-related protein 4 [Source:UniProtKB/Swiss-Prot;Acc:Q93Z38]
Potri.002G064900	0.447419	-1.1603	2.02539e-07	2.2477e-06	111.03	133.333	134.573	81.4726	73.7627	59.044					AT1G22790		Unknown protein; FUNCTIONS IN: molecular_function unknown; INVOLVED IN: biological_process unknown; LOCATED IN: plasma membrane; EXPRESSED IN: 22 plant structures; EXPRESSED DURING: 13 growth stages; BEST Arabidopsis thaliana protein match is: unkno /.../tein (TAIR:AT1G34010.1); Has 67 Blast hits to 67 proteins in 12 species: Archae - 0; Bacteria - 0; Metazoa - 0; Fungi - 0; Plants - 67; Viruses …
Potri.002G065100	2.05416	1.03855	0.000466496	0.00248406	3.38627	1.61074	1.73744	4.43394	5.77379	7.58313	GO:0006468,GO:0005634,GO:0005524,GO:0004693	Protein phosphorylation|nucleus|ATP binding|cyclin-dependent protein serine/threonine kinase activity			AT1G54610		Probable serine/threonine-protein kinase At1g54610 [Source:UniProtKB/Swiss-Prot;Acc:Q9ZVM9]
Potri.002G066200	2.17848	1.12332	3.11209e-11	6.81525e-10	283.762	191.922	176.486	584.934	560.345	605.728	GO:0006412,GO:0022625,GO:0003735,GO:0000027	Translation|cytosolic large ribosomal subunit|structural constituent of ribosome|ribosomal large subunit assembly	Ko03010	Ribosome	AT1G43170	ARP1	60S ribosomal protein L3-1 [Source:UniProtKB/Swiss-Prot;Acc:P17094]
Potri.002G067600	2.62967	1.39488	1.349e-05	0.000105396	46.7348	34.5338	42.0845	89.4551	157.045	163.801
Potri.002G067800	0.373814	-1.41961	9.21443e-17	4.64873e-15	209.715	217.348	201.034	102.392	95.1725	85.0977					AT1G74450		Protein of unknown function (DUF793) [Source:TAIR;Acc:AT1G74450]
Potri.002G070900	0.101883	-3.29501	3.75997e-18	2.32066e-16	43.3698	62.6827	48.9058	6.83989	8.00489	4.72855					AT5G48940	RCH1	LRR receptor-like serine/threonine-protein kinase RCH1 [Source:UniProtKB/Swiss-Prot;Acc:C0LGV1]
Potri.002G071400	0.2722	-1.87726	1.69194e-15	7.27041e-14	44.5502	49.3745	57.7712	17.003	19.286	15.5547	GO:0006810,GO:0016021,GO:0005215,GO:0009626	Transport|integral component of membrane|transporter activity|plant-type hypersensitive response			AT1G77220		Protein LAZ1 homolog 1 [Source:UniProtKB/Swiss-Prot;Acc:Q94CA0]
Potri.002G071800	0.183863	-2.4433	4.28752e-11	9.1587e-10	22.005	29.0244	31.7364	8.00903	6.60687	3.73931	GO:0051603,GO:0005618,GO:0005576,GO:0004185	Proteolysis involved in cellular protein catabolic process|cell wall|extracellular region|serine-type carboxypeptidase activity			AT5G42240	SCPL42	Serine carboxypeptidase-like 42 [Source:UniProtKB/Swiss-Prot;Acc:Q9FH05]
Potri.002G071900	0.412177	-1.27867	7.26349e-12	1.7587e-10	24.3359	28.7463	29.7371	16.3542	14.3004	15.0967	GO:0071554,GO:0005794,GO:0016021,GO:0016413	Cell wall organization or biogenesis|Golgi apparatus|integral component of membrane|O-acetyltransferase activity			AT1G48880	TBL7	Protein trichome berefringence-like 7 [Source:UniProtKB/Swiss-Prot;Acc:F4I037]
Potri.002G072200	9.44668	3.23981	9.18754e-21	8.4617e-19	1.59725	0.831584	0.398752	11.8194	9.0263	13.1224	GO:0005886,GO:0010329,GO:0010252,GO:0009926,GO:0009734,GO:0010540,GO:0010105,GO:1901332,GO:0048767,GO:0005783,GO:0005789,GO:0016021	Plasma membrane|auxin efflux transmembrane transporter activity|auxin homeostasis|auxin polar transport|auxin-activated signaling pathway|basipetal auxin transport|negative regulation of ethylene-activated signaling pathway|negative regulation of lateral root development|root hair elongation|endoplasmic reticulum|endoplasmic reticulum membrane|integral component of membrane			AT1G77110	PIN6	Probable auxin efflux carrier component 6 [Source:UniProtKB/Swiss-Prot;Acc:Q9SQH6]
Potri.002G073400	0.259994	-1.94345	1.72774e-20	1.51121e-18	57.1507	69.5469	69.4876	17.3579	22.6523	24.6918	GO:0006355,GO:0006351,GO:0005634,GO:0043565,GO:0003700	Regulation of transcription, DNA-templated|transcription, DNA-templated|nucleus|sequence-specific DNA binding|transcription factor activity, sequence-specific DNA binding			AT1G21450	SCL1	Scarecrow-like protein 1 [Source:UniProtKB/Swiss-Prot;Acc:Q9SDQ3]
Potri.002G073500	0.150423	-2.7329	3.23617e-08	4.16156e-07	13.1309	21.8942	15.5963	3.5947	3.51644	1.86496	GO:0071555,GO:1901347,GO:0009834,GO:1901348,GO:2000652,GO:0009737,GO:1902074,GO:0009414,GO:0006351,GO:0005634,GO:0003677,GO:0003700	Cell wall organization|negative regulation of secondary cell wall biogenesis|plant-type secondary cell wall biogenesis|positive regulation of secondary cell wall biogenesis|regulation of secondary cell wall biogenesis|response to abscisic acid|response to salt|response to water deprivation|transcription, DNA-templated|nucleus|DNA binding|transcription factor activity, sequence-specific DNA binding			AT4G33450	ATMYB69	Myb domain protein 69 [Source:TAIR;Acc:AT4G33450]
Potri.002G074000	4.61382	2.20596	3.96823e-06	3.45558e-05	7.01015	5.83562	6.32032	22.3377	41.2784	45.7014	GO:0009055,GO:0046872,GO:0055114	Electron carrier activity|metal ion binding|oxidation-reduction process			AT2G02850	ARPN	Basic blue protein [Source:UniProtKB/Swiss-Prot;Acc:Q8LG89]
Potri.002G074800	0.478736	-1.0627	0.0127495	0.0429531	3.2537	3.61008	3.85327	3.30716	2.44134	0.672118	GO:0005829,GO:0016597,GO:0008152	Cytosol|amino acid binding|metabolic process			AT1G76990	ACR3	ACT domain-containing protein ACR3 [Source:UniProtKB/Swiss-Prot;Acc:O49285]
Potri.002G076200	2.90973	1.54088	1.27444e-10	2.50683e-09	8.16654	3.47815	5.75528	20.5453	20.4432	20.3843
Potri.002G077900	0.38474	-1.37804	0.000387899	0.00211662	2.62187	3.938	4.71455	1.38915	2.31742	1.42022					AT1G77280		Protein kinase protein with adenine nucleotide alpha hydrolases-like domain [Source:TAIR;Acc:AT1G77280]
Potri.002G078900	2.22119	1.15133	0.000126354	0.000780185	1.19884	0.963639	1.34866	3.58433	4.2835	4.91971					AT1G21600	PTAC6	Plastid transcriptionally active 6 [Source:TAIR;Acc:AT1G21600]
Potri.002G079400	0.170046	-2.556	8.32141e-07	8.30848e-06	1.50447	3.57625	2.93677	0	0.723273	1.15241	GO:0015171,GO:0015293,GO:0003333,GO:0015802,GO:0016021,GO:0031965,GO:0005886	Amino acid transmembrane transporter activity|symporter activity|amino acid transmembrane transport|basic amino acid transport|integral component of membrane|nuclear membrane|plasma membrane			AT1G77380	AAP3	Amino acid permease 3 [Source:UniProtKB/Swiss-Prot;Acc:Q39134]
Potri.002G080000	2.043	1.03069	0.0073353	0.0271144	0.977575	0.925141	1.03799	1.84026	3.32714	3.54742	GO:0051301,GO:0005737,GO:0005634,GO:0007049	Cell division|cytoplasm|nucleus|cell cycle	Ko04110,ko04218,ko04152	Cell cycle|Cellular senescence|AMPK signaling pathway	AT1G44110	CYCA1-1	Cyclin-A1-1 [Source:UniProtKB/Swiss-Prot;Acc:Q9C6Y3]
Potri.002G080200	4.08883	2.03169	0.000106053	0.000670379	0	1.07606	0.927192	4.7648	1.4568	3.25938					AT1G21695		Hydroxyproline-rich glycoprotein family protein [Source:TAIR;Acc:AT1G21695]
Potri.002G080700	0.0399846	-4.64441	1.61314e-10	3.11909e-09	2.55752	3.62394	1.75937	0.10257	0.20786	0.0636047	GO:0004565,GO:0030246,GO:0005975,GO:0048046,GO:0005618,GO:0005773	Beta-galactosidase activity|carbohydrate binding|carbohydrate metabolic process|apoplast|cell wall|vacuole			AT1G77410	BGAL16	Beta-galactosidase 16 [Source:UniProtKB/Swiss-Prot;Acc:Q8GX69]
Potri.002G081200	2.03794	1.02711	1.30638e-05	0.000102499	7.18395	4.78795	4.75997	14.9648	12.4586	13.1906	GO:0003677,GO:0006261,GO:0031348,GO:0005663,GO:0005634,GO:0005524	DNA binding|DNA-dependent DNA replication|negative regulation of defense response|DNA replication factor C complex|nucleus|ATP binding	Ko03030,ko03420,ko03430	DNA replication|Nucleotide excision repair|Mismatch repair	AT1G77470	RFC5	Replication factor C subunit 5 [Source:UniProtKB/Swiss-Prot;Acc:Q9CAQ8]
Potri.002G081300	2.70924	1.43789	1.18071e-06	1.14598e-05	0.936072	0.467858	0.523342	1.53806	2.34037	3.08515	GO:0003777,GO:0007018,GO:0009507,GO:0005874,GO:0005524	Microtubule motor activity|microtubule-based movement|chloroplast|microtubule|ATP binding			AT1G21730		P-loop containing nucleoside triphosphate hydrolases superfamily protein [Source:TAIR;Acc:AT1G21730]
Potri.002G083400	0.256732	-1.96167	2.73038e-15	1.12112e-13	3.4543	4.47996	4.48509	1.13478	1.81103	0.943087					AT1G77580	FPP1	Filament-like plant protein 1 [Source:UniProtKB/Swiss-Prot;Acc:Q9CAP9]
Potri.002G084800	2.68041	1.42245	1.84011e-14	6.77473e-13	31.1403	22.5781	20.5906	60.8059	88.6289	83.4699	GO:0005886,GO:0042834,GO:0006952,GO:0006955,GO:0031225,GO:0046658,GO:0005576	Plasma membrane|peptidoglycan binding|defense response|immune response|anchored component of membrane|anchored component of plasma membrane|extracellular region			AT1G21880	LYM1	LysM domain-containing GPI-anchored protein 1 [Source:UniProtKB/Swiss-Prot;Acc:Q93ZH0]
Potri.002G085900	2.23513	1.16036	3.34919e-05	0.00023911	1.91369	3.25701	1.48749	4.79394	6.651	8.41821	GO:0003785,GO:0005524,GO:0016307,GO:0005886,GO:0016308,GO:0051015	Actin monomer binding|ATP binding|phosphatidylinositol phosphate kinase activity|plasma membrane|1-phosphatidylinositol-4-phosphate 5-kinase activity|actin filament binding			AT1G21920		Histone H3 K4-specific methyltransferase SET7/9 family protein [Source:TAIR;Acc:AT1G21920]
Potri.002G087000	3.29673	1.72104	1.40063e-05	0.000109136	94.2135	51.0569	51.5229	324.362	233.457	227.859	GO:0006865,GO:0009734,GO:0016021,GO:0005886,GO:0015293	Amino acid transport|auxin-activated signaling pathway|integral component of membrane|plasma membrane|symporter activity	Ko04075	Plant hormone signal transduction	AT1G77690	LAX3	Auxin transporter-like protein 3 [Source:UniProtKB/Swiss-Prot;Acc:Q9CA25]
Potri.002G087300	2.4007	1.26345	4.4483e-11	9.46111e-10	12.1092	7.91955	9.14437	26.2736	29.51	32.4102	GO:0000139,GO:0016021,GO:0005802,GO:0016757,GO:0005737,GO:0005768,GO:0005794	Golgi membrane|integral component of membrane|trans-Golgi network|transferase activity, transferring glycosyl groups|cytoplasm|endosome|Golgi apparatus			AT1G38131		O-fucosyltransferase family protein [Source:TAIR;Acc:AT1G38131]
Potri.002G089300	0.422471	-1.24307	1.74955e-10	3.35869e-09	236.59	287.884	248.263	145.466	139.511	107.147	GO:0005737,GO:0005783,GO:0016021	Cytoplasm|endoplasmic reticulum|integral component of membrane			AT1G36980		Unknown protein; CONTAINS InterPro DOMAIN/s: Uncharacterised protein family UPF0220 (InterPro:IPR007919); Has 424 Blast hits to 424 proteins in 159 species: Archae - 0; Bacteria - 0; Metazoa - 228; Fungi - 120; Plants - 62; Viruses - 0; Other Eukary /.../ 14 (source: NCBI BLink). [Source:TAIR;Acc:AT1G36980]
Potri.002G090100	2.6736	1.41879	0.00187801	0.00839708	0	0	3.70833	7.43779	10.5713	13.7941
Potri.002G091200	0.464062	-1.10761	1.53639e-07	1.75306e-06	8.38843	7.97673	8.68055	5.5258	4.583	3.62248	GO:0045454,GO:0005737,GO:0009055,GO:0015035	Cell redox homeostasis|cytoplasm|electron carrier activity|protein disulfide oxidoreductase activity			AT4G08550		Electron carriers;protein disulfide oxidoreductases [Source:TAIR;Acc:AT4G08550]
Potri.002G091700	0.361919	-1.46626	3.66426e-17	1.96964e-15	23.3028	25.4751	21.6432	9.61773	8.65485	12.1194					AT1G22060		LOCATED IN: vacuole; EXPRESSED IN: 23 plant structures; EXPRESSED DURING: 13 growth stages; BEST Arabidopsis thaliana protein match is: FBD, F-box and Leucine Rich Repeat domains containing protein (TAIR:AT1G22000.1); Has 84739 Blast hits to 38714 p /.../s in 2257 species: Archae - 1436; Bacteria - 11314; Metazoa - 40747; Fungi - 7706; Plants - 4675; Viruses - 308; Other Eukaryotes - 18553 (sourc…
Potri.002G092100	4.45247	2.15461	3.40931e-25	5.36132e-23	7.22695	4.7029	5.38326	22.7292	34.7809	33.9572	GO:0030163,GO:0006508,GO:0031225,GO:0046658,GO:0004190	Protein catabolic process|proteolysis|anchored component of membrane|anchored component of plasma membrane|aspartic-type endopeptidase activity			AT5G10080		Aspartic proteinase-like protein 1 [Source:UniProtKB/Swiss-Prot;Acc:Q9LX20]
Potri.002G093100	2.0536	1.03815	0.000152426	0.000919657	837.523	567.257	538.636	1916.05	1576.67	1559.24	GO:0005615	Extracellular space			AT4G08685	SAH7	Pollen Ole e 1 allergen and extensin family protein [Source:TAIR;Acc:AT4G08685]
Potri.002G093300	0.431245	-1.21342	1.00183e-06	9.8727e-06	9.10418	9.89681	11.2261	4.06261	6.55482	5.69388	GO:0004619,GO:0006094,GO:0006096	Phosphoglycerate mutase activity|gluconeogenesis|glycolytic process	Ko01200,ko01230,ko00260,ko00010,ko00680	Carbon metabolism|Biosynthesis of amino acids|Glycine, serine and threonine metabolism|Glycolysis / Gluconeogenesis|Methane metabolism	AT1G22170		Phosphoglycerate mutase family protein [Source:TAIR;Acc:AT1G22170]
Potri.002G093900	4.12037	2.04277	3.6235e-10	6.54799e-09	11.3169	7.41518	7.51819	30.7977	46.7901	55.9669	GO:0009505,GO:0009506,GO:0005578,GO:0046556,GO:0009044,GO:0031222,GO:0045493,GO:0048046,GO:0005618,GO:0009507	Plant-type cell wall|plasmodesma|proteinaceous extracellular matrix|alpha-L-arabinofuranosidase activity|xylan 1,4-beta-xylosidase activity|arabinan catabolic process|xylan catabolic process|apoplast|cell wall|chloroplast			AT1G78060	BXL7	Probable beta-D-xylosidase 7 [Source:UniProtKB/Swiss-Prot;Acc:Q9SGZ5]
Potri.002G094000	2.70616	1.43624	1.44785e-13	4.6476e-12	13.6774	9.45399	9.22476	29.6927	34.0403	45.7001	GO:0009505,GO:0009506,GO:0005578,GO:0046556,GO:0009044,GO:0031222,GO:0045493,GO:0048046,GO:0005618,GO:0009507	Plant-type cell wall|plasmodesma|proteinaceous extracellular matrix|alpha-L-arabinofuranosidase activity|xylan 1,4-beta-xylosidase activity|arabinan catabolic process|xylan catabolic process|apoplast|cell wall|chloroplast			AT1G78060	BXL7	Probable beta-D-xylosidase 7 [Source:UniProtKB/Swiss-Prot;Acc:Q9SGZ5]
Potri.002G094700	2.6026	1.37995	7.4518e-08	9.01412e-07	4.57436	3.02548	3.71625	9.31676	15.233	13.0828					AT1G78110		Unknown protein; FUNCTIONS IN: molecular_function unknown; INVOLVED IN: biological_process unknown; LOCATED IN: plasma membrane; EXPRESSED IN: 17 plant structures; EXPRESSED DURING: 7 growth stages; BEST Arabidopsis thaliana protein match is: unknow /.../ein (TAIR:AT1G22230.1); Has 5452 Blast hits to 3541 proteins in 289 species: Archae - 4; Bacteria - 165; Metazoa - 1756; Fungi - 532; Plants - 2…
Potri.002G095100	2.33869	1.2257	1.187e-09	1.97149e-08	10.6188	8.21224	5.95585	23.2313	20.7258	27.355	GO:0008757,GO:0032259,GO:0009507,GO:0005737,GO:0010287	S-adenosylmethionine-dependent methyltransferase activity|methylation|chloroplast|cytoplasm|plastoglobule			AT1G78140		Uncharacterized methyltransferase At1g78140, chloroplastic [Source:UniProtKB/Swiss-Prot;Acc:Q8LBV4]
Potri.002G096200	2.20938	1.14364	0.00369875	0.0151875	8.61665	3.97717	3.21718	12.7763	13.383	11.3472
Potri.002G098800	0.0236836	-5.39997	0.0141432	0.0467947	6.30807	1.67435	2.07643	0.0881256	0.18456	0	GO:0005794,GO:0009505,GO:0009741,GO:0048046,GO:0005618,GO:0005615	Golgi apparatus|plant-type cell wall|response to brassinosteroid|apoplast|cell wall|extracellular space			AT4G08950	EXO	Protein EXORDIUM [Source:UniProtKB/Swiss-Prot;Acc:Q9ZPE7]
Potri.002G099200	0.100508	-3.31461	5.06893e-16	2.32698e-14	592.039	877.402	739.71	120.768	85.944	71.1586	GO:0009423,GO:0009507,GO:0003849,GO:0009073	Chorismate biosynthetic process|chloroplast|3-deoxy-7-phosphoheptulonate synthase activity|aromatic amino acid family biosynthetic process	Ko02024,ko00400,ko01230	Quorum sensing|Phenylalanine, tyrosine and tryptophan biosynthesis|Biosynthesis of amino acids	AT1G22410		Class-II DAHP synthetase family protein [Source:TAIR;Acc:AT1G22410]
Potri.002G100200	5.35115	2.41985	1.1821e-07	1.37697e-06	1.63794	1.02855	2.89759	8.31464	14.1304	11.4222	GO:0000786,GO:0005634,GO:0003677	Nucleosome|nucleus|DNA binding			AT4G40040	HTR8	Histone H3.3 [Source:UniProtKB/Swiss-Prot;Acc:P59169]
Potri.002G100400	0.371951	-1.42682	1.76697e-06	1.6526e-05	28.5595	34.2569	42.4724	17.6688	16.3875	15.494	GO:0000139,GO:0016021,GO:0005802,GO:0016757,GO:0005737,GO:0005768,GO:0005794	Golgi membrane|integral component of membrane|trans-Golgi network|transferase activity, transferring glycosyl groups|cytoplasm|endosome|Golgi apparatus			AT1G22460		O-fucosyltransferase family protein [Source:TAIR;Acc:AT1G22460]
Potri.002G101300	0.367102	-1.44575	4.72071e-14	1.61893e-12	1668.86	1786.26	1820.52	983.575	857.587	514.793	GO:0009055,GO:0046872,GO:0055114	Electron carrier activity|metal ion binding|oxidation-reduction process			AT1G72230		Cupredoxin superfamily protein [Source:TAIR;Acc:AT1G72230]
Potri.002G101400	2.30587	1.20531	0.000397598	0.00216276	1.3789	0.375275	0.674487	3.3028	3.61546	3.45182					AT4G09060		Unknown protein; LOCATED IN: membrane; EXPRESSED IN: leaf; BEST Arabidopsis thaliana protein match is: unknown protein (TAIR:AT1G14680.1); Has 8168 Blast hits to 6036 proteins in 601 species: Archae - 151; Bacteria - 570; Metazoa - 4684; Fungi - 544 /.../ts - 345; Viruses - 91; Other Eukaryotes - 1783 (source: NCBI BLink). [Source:TAIR;Acc:AT4G09060]
Potri.002G101800	0.13741	-2.86344	7.06865e-21	6.59236e-19	95.3229	119.083	122.435	22.5796	22.2997	13.9685					AT1G72220	ATL54	RING-H2 finger protein ATL54 [Source:UniProtKB/Swiss-Prot;Acc:Q8LFY8]
Potri.002G103300	0.313367	-1.67407	5.5947e-21	5.26757e-19	137.604	129.223	150.988	56.6527	54.54	53.097	GO:0006355,GO:0006351,GO:0005634,GO:0003677,GO:0003700	Regulation of transcription, DNA-templated|transcription, DNA-templated|nucleus|DNA binding|transcription factor activity, sequence-specific DNA binding			AT5G50012	CPuORF36	Conserved peptide upstream open reading frame 36 [Source:TAIR;Acc:AT5G50012]
Potri.002G104600	9.05358	3.17849	2.01828e-15	8.46361e-14	22.2323	15.5213	17.4898	143.589	237.11	274.813	GO:0004190,GO:0000166,GO:0030163,GO:0006508,GO:0043067,GO:0009627,GO:0048046,GO:0005618,GO:0009505	Aspartic-type endopeptidase activity|nucleotide binding|protein catabolic process|proteolysis|regulation of programmed cell death|systemic acquired resistance|apoplast|cell wall|plant-type cell wall			AT1G09750		Eukaryotic aspartyl protease family protein [Source:TAIR;Acc:AT1G09750]
Potri.002G105000	12.2372	3.6132	3.84473e-08	4.86373e-07	0.067335	0	0.529828	2.93847	3.05869	4.19479	GO:0006351,GO:0005634,GO:0003680,GO:0003700	Transcription, DNA-templated|nucleus|AT DNA binding|transcription factor activity, sequence-specific DNA binding			AT5G49700	AHL17	AT-hook motif nuclear-localized protein 17 [Source:UniProtKB/Swiss-Prot;Acc:Q9LTA2]
Potri.002G106000	3.11236	1.63801	1.38233e-09	2.27673e-08	3.47497	1.94124	2.41099	7.36171	8.77733	12.5693	GO:0005524,GO:0016887,GO:0003777,GO:0071555,GO:0007018,GO:0005871,GO:0005874,GO:0009506	ATP binding|ATPase activity|microtubule motor activity|cell wall organization|microtubule-based movement|kinesin complex|microtubule|plasmodesma			AT5G60930		P-loop containing nucleoside triphosphate hydrolases superfamily protein [Source:TAIR;Acc:AT5G60930]
Potri.002G106100	2.84444	1.50815	9.34913e-07	9.26887e-06	2.81938	0.689501	1.3927	4.77918	5.66984	7.13002	GO:0005524,GO:0016887,GO:0003777,GO:0071555,GO:0007018,GO:0005871,GO:0005874,GO:0009506	ATP binding|ATPase activity|microtubule motor activity|cell wall organization|microtubule-based movement|kinesin complex|microtubule|plasmodesma			AT5G60930		P-loop containing nucleoside triphosphate hydrolases superfamily protein [Source:TAIR;Acc:AT5G60930]
Potri.002G106300	0.434244	-1.20342	5.88418e-06	4.95895e-05	8.33253	7.23729	7.40414	4.53943	2.62545	3.3044
Potri.002G106800	0.372714	-1.42386	7.23362e-08	8.77173e-07	3.5245	4.32211	3.50475	1.31722	1.82143	2.13729					AT1G09970	LRR XI-23	Leucine-rich receptor-like protein kinase family protein [Source:TAIR;Acc:AT1G09970]
Potri.002G109200	0.404839	-1.30458	3.33714e-14	1.17033e-12	318.39	369.806	352.147	151.673	198.667	174.764	GO:0006544,GO:0006563,GO:0035999,GO:0005739,GO:0004372,GO:0030170	Glycine metabolic process|L-serine metabolic process|tetrahydrofolate interconversion|mitochondrion|glycine hydroxymethyltransferase activity|pyridoxal phosphate binding	Ko00670,ko00460,ko01200,ko01230,ko00260,ko00630,ko00680	One carbon pool by folate|Cyanoamino acid metabolism|Carbon metabolism|Biosynthesis of amino acids|Glycine, serine and threonine metabolism|Glyoxylate and dicarboxylate metabolism|Methane metabolism	AT5G26780	SHM2	Serine hydroxymethyltransferase 2, mitochondrial [Source:UniProtKB/Swiss-Prot;Acc:Q94C74]
Potri.002G109300	0.123942	-3.01226	3.33409e-15	1.3577e-13	5.70336	7.1485	4.90987	0.403403	1.32817	0.770866	GO:0035673,GO:0015198,GO:0015031,GO:0005887,GO:0016020,GO:0005886	Oligopeptide transmembrane transporter activity|oligopeptide transporter activity|protein transport|integral component of plasma membrane|membrane|plasma membrane			AT1G09930	OPT2	Oligopeptide transporter 2 [Source:UniProtKB/Swiss-Prot;Acc:O04514]
Potri.002G110000	0.191722	-2.38291	1.66945e-13	5.28432e-12	4.66382	4.84294	7.0841	2.20649	1.32633	0.368674	GO:0005975,GO:0009405,GO:0005576,GO:0030246,GO:0016829	Carbohydrate metabolic process|pathogenesis|extracellular region|carbohydrate binding|lyase activity			AT1G09890		Rhamnogalacturonate lyase family protein [Source:TAIR;Acc:AT1G09890]
Potri.002G110200	0.198492	-2.33285	6.6165e-28	1.40727e-25	31.73	33.0311	39.2819	10.8932	9.85581	5.83543	GO:0005975,GO:0009405,GO:0005576,GO:0030246,GO:0016829	Carbohydrate metabolic process|pathogenesis|extracellular region|carbohydrate binding|lyase activity			AT1G09890		Rhamnogalacturonate lyase family protein [Source:TAIR;Acc:AT1G09890]
Potri.002G110300	0.166415	-2.58714	7.11273e-09	1.05035e-07	6.12615	7.28342	9.32747	2.80355	1.5166	0.865253	GO:0005975,GO:0009405,GO:0005576,GO:0030246,GO:0016829	Carbohydrate metabolic process|pathogenesis|extracellular region|carbohydrate binding|lyase activity			AT4G24430		Rhamnogalacturonate lyase family protein [Source:TAIR;Acc:AT4G24430]
Potri.002G110600	3.27264	1.71045	1.4599e-12	3.95605e-11	1.24287	0.921721	0.788251	3.39876	3.68221	4.02439	GO:0016887,GO:0003777,GO:0007018,GO:0005871,GO:0005874,GO:0005524	ATPase activity|microtubule motor activity|microtubule-based movement|kinesin complex|microtubule|ATP binding			AT2G22610		Di-glucose binding protein with Kinesin motor domain [Source:TAIR;Acc:AT2G22610]
Potri.002G110800	0.400932	-1.31857	3.32766e-10	6.06528e-09	5.31068	4.29002	6.57638	2.6333	2.4103	3.26947	GO:0000977,GO:0001085,GO:0001228,GO:0008270,GO:0030154,GO:0005634,GO:0005667,GO:0003682	RNA polymerase II regulatory region sequence-specific DNA binding|RNA polymerase II transcription factor binding|transcriptional activator activity, RNA polymerase II transcription regulatory region sequence-specific binding|zinc ion binding|cell differentiation|nucleus|transcription factor complex|chromatin binding			AT1G51600	GATA28	GATA transcription factor 28 [Source:UniProtKB/Swiss-Prot;Acc:Q8H1G0]
Potri.002G111200	6.55685	2.713	2.27312e-05	0.000168512	0.45359	0.233193	0.188306	1.26955	3.15427	3.55124	GO:0009744,GO:0004712,GO:0010182,GO:0004871,GO:0071281,GO:0009873,GO:0009686,GO:0010105,GO:0046777,GO:2000069,GO:2000035,GO:0048510,GO:0009723,GO:0005789,GO:0009750,GO:0005524,GO:0001666,GO:0004674	Response to sucrose|protein serine/threonine/tyrosine kinase activity|sugar mediated signaling pathway|signal transducer activity|cellular response to iron ion|ethylene-activated signaling pathway|gibberellin biosynthetic process|negative regulation of ethylene-activated signaling pathway|protein autophosphorylation|regulation of post-embryonic root development|regulation of stem cell division|re…			AT4G24480		Protein kinase superfamily protein [Source:TAIR;Acc:AT4G24480]
Potri.002G111800	0.176677	-2.50081	1.17732e-09	1.95762e-08	0	0	0	0	0	9.48639
Potri.002G111900	0.455414	-1.13475	5.83304e-12	1.44067e-10	7371.83	7273.69	6872.37	4507.16	4242.97	3474.29	GO:0003924,GO:0005200,GO:0007017,GO:0005737,GO:0005874,GO:0005525	GTPase activity|structural constituent of cytoskeleton|microtubule-based process|cytoplasm|microtubule|GTP binding	Ko04145,ko04210,ko04530,ko04540	Phagosome|Apoptosis|Tight junction|Gap junction	AT1G50010	TUBA4	Tubulin alpha-4 chain [Source:UniProtKB/Swiss-Prot;Acc:Q0WV25]
Potri.002G112300	0.497228	-1.00802	2.71634e-08	3.54708e-07	38.0873	42.3069	47.3472	25.9489	24.3496	27.2165	GO:0010102,GO:0048573,GO:0006970,GO:0006979,GO:0009651,GO:0016363,GO:0003950,GO:0009793	Lateral root morphogenesis|photoperiodism, flowering|response to osmotic stress|response to oxidative stress|response to salt stress|nuclear matrix|NAD+ ADP-ribosyltransferase activity|embryo development ending in seed dormancy
Potri.002G113100	0.219581	-2.18717	8.52735e-24	1.1155e-21	63.4903	67.6054	79.0346	18.3898	21.6627	17.7469	GO:0045493,GO:0016021,GO:0005886,GO:0031176	Xylan catabolic process|integral component of membrane|plasma membrane|endo-1,4-beta-xylanase activity			AT1G58370	RXF12	Glycosyl hydrolase family 10 protein / carbohydrate-binding domain-containing protein [Source:TAIR;Acc:AT1G58370]
Potri.002G113300	2.14902	1.10368	7.69869e-10	1.31792e-08	26.9727	20.0186	16.6207	53.4371	53.4559	58.1473	GO:0005634,GO:0043565,GO:0006355	Nucleus|sequence-specific DNA binding|regulation of transcription, DNA-templated			AT4G08150	KNAT1	Homeobox protein knotted-1-like 1 [Source:UniProtKB/Swiss-Prot;Acc:P46639]
Potri.002G114500	2.70794	1.4372	0.000964873	0.00469267	4.74331	2.47334	3.47263	7.40769	14.1435	17.7836	GO:0016021,GO:0050660,GO:0004506,GO:0009414,GO:0016126,GO:0005783	Integral component of membrane|flavin adenine dinucleotide binding|squalene monooxygenase activity|response to water deprivation|sterol biosynthetic process|endoplasmic reticulum	Ko00100,ko00909	Steroid biosynthesis|Sesquiterpenoid and triterpenoid biosynthesis	AT1G58440	SQE1	Squalene epoxidase 1 [Source:UniProtKB/Swiss-Prot;Acc:Q9SM02]
Potri.002G115700	2.78711	1.47877	0.00255658	0.0109858	0.98552	4.47672	0.943998	4.75593	15.4667	5.59853
Potri.002G116400	0.454788	-1.13673	4.61094e-06	3.97196e-05	5.86802	5.89582	6.9521	4.20278	4.48382	3.61514	GO:0016021,GO:0030246	Integral component of membrane|carbohydrate binding			AT1G10150	PP2A10	Protein PHLOEM PROTEIN 2-LIKE A10 [Source:UniProtKB/Swiss-Prot;Acc:Q9SY57]
Potri.002G118700	0.486527	-1.03941	2.99262e-05	0.000216053	10.5687	11.6184	9.89369	5.19658	7.45157	7.38611					AT5G43190		F-box/kelch-repeat protein At5g43190 [Source:UniProtKB/Swiss-Prot;Acc:Q9FHS6]
Potri.002G119300	0.0434456	-4.52464	0.0111795	0.0385232	12.0335	1.56056	3.31392	0.753879	0	0	GO:0009611,GO:0003700,GO:0006351,GO:0044212,GO:0035264,GO:0045892,GO:0010117,GO:0015979,GO:0009737,GO:0010200,GO:0009409,GO:0009644,GO:0006979,GO:0005634,GO:0009651,GO:0046872,GO:0009414,GO:0043565	Response to wounding|transcription factor activity, sequence-specific DNA binding|transcription, DNA-templated|transcription regulatory region DNA binding|multicellular organism growth|negative regulation of transcription, DNA-templated|photoprotection|photosynthesis|response to abscisic acid|response to chitin|response to cold|response to high light intensity|response to oxidative stress|nucleus…			AT1G27730	ZAT10	Zinc finger protein ZAT10 [Source:UniProtKB/Swiss-Prot;Acc:Q96289]
Potri.002G119700	2.32078	1.21461	0.000184545	0.00108813	7.62731	6.60669	2.27433	25.6603	7.21054	6.80562
Potri.002G120400	2.00095	1.00068	2.0712e-06	1.91353e-05	100.503	81.243	74.9439	160.577	242.695	251.707	GO:0009505,GO:0004252,GO:0080001,GO:0048359,GO:0010214,GO:0048046,GO:0005618,GO:0005576	Plant-type cell wall|serine-type endopeptidase activity|mucilage extrusion from seed coat|mucilage metabolic process involved in seed coat development|seed coat development|apoplast|cell wall|extracellular region			AT5G67360	SBT1.7	Subtilisin-like protease SBT1.7 [Source:UniProtKB/Swiss-Prot;Acc:O65351]
Potri.002G120600	2.63573	1.3982	2.74145e-05	0.000200158	1.49638	1.84931	0.981883	4.72244	5.05872	4.50269	GO:0009611,GO:0008202,GO:0010051,GO:0005829,GO:0047787,GO:0035671	Response to wounding|steroid metabolic process|xylem and phloem pattern formation|cytosol|delta4-3-oxosteroid 5beta-reductase activity|enone reductase activity			AT4G24220	VEP1	3-oxo-Delta(4,5)-steroid 5-beta-reductase [Source:UniProtKB/Swiss-Prot;Acc:Q9STX2]
Potri.002G122000	0.284952	-1.81121	7.9689e-07	7.98619e-06	85.7848	136.904	108.488	51.2232	45.3869	38.146	GO:0005794,GO:0005635,GO:0016363	Golgi apparatus|nuclear envelope|nuclear matrix			AT1G47200	WPP2	WPP domain-containing protein 2 [Source:UniProtKB/Swiss-Prot;Acc:Q9C500]
Potri.002G124000	0.217478	-2.20106	2.2134e-06	2.03473e-05	5.42622	6.30613	3.79186	1.29211	0.753998	0.769848	GO:0009873,GO:0045893,GO:0009409,GO:0009414,GO:0006351,GO:0005634,GO:0003677,GO:0003700	Ethylene-activated signaling pathway|positive regulation of transcription, DNA-templated|response to cold|response to water deprivation|transcription, DNA-templated|nucleus|DNA binding|transcription factor activity, sequence-specific DNA binding			AT4G36900	RAP2-10	Ethylene-responsive transcription factor RAP2-10 [Source:UniProtKB/Swiss-Prot;Acc:Q9SW63]
Potri.002G125900	0.291718	-1.77736	2.06283e-11	4.62714e-10	9.7316	6.77374	8.51888	3.4578	3.75634	2.83413					AT5G42900	COR27	Cold regulated gene 27 [Source:TAIR;Acc:AT5G42900]
Potri.002G126300	0.0246829	-5.34035	1.51142e-17	8.5765e-16	4.31705	4.93612	7.42882	0.153764	0.0783808	0.0397491	GO:0004556,GO:0005509,GO:0005975	Alpha-amylase activity|calcium ion binding|carbohydrate metabolic process	Ko00500	Starch and sucrose metabolism	AT4G25000	AMY1	Alpha-amylase 1 [Source:UniProtKB/Swiss-Prot;Acc:Q8VZ56]
Potri.002G126500	2.23737	1.1618	0.000235532	0.00135393	1.24565	0.770411	1.06782	2.08581	3.13495	3.48042					AT4G33400		Vacuolar import/degradation, Vid27-related protein [Source:TAIR;Acc:AT4G33400]
Potri.002G127400	4.31341	2.10883	0.00710351	0.0264394	0.854571	0.713026	1.21993	2.58439	6.10933	8.31002	GO:0050662,GO:0045552,GO:0009813	Coenzyme binding|dihydrokaempferol 4-reductase activity|flavonoid biosynthetic process	Ko00900,ko00909	Terpenoid backbone biosynthesis|Sesquiterpenoid and triterpenoid biosynthesis	AT4G33360	FLDH	NAD(P)-binding Rossmann-fold superfamily protein [Source:TAIR;Acc:AT4G33360]
Potri.002G127800	0.185852	-2.42778	1.66194e-11	3.80585e-10	105.476	149.387	144.66	35.1875	35.9918	24.6155					AT1G47410		Unknown protein; Has 26 Blast hits to 26 proteins in 10 species: Archae - 0; Bacteria - 0; Metazoa - 0; Fungi - 0; Plants - 26; Viruses - 0; Other Eukaryotes - 0 (source: NCBI BLink). [Source:TAIR;Acc:AT1G47410]
Potri.002G128400	15.2689	3.93252	1.23996e-17	7.11808e-16	0.13081	0.215562	0.176078	1.61889	2.22386	3.34467					AT5G42690		Protein of unknown function, DUF547 [Source:TAIR;Acc:AT5G42690]
Potri.002G129300	0.351143	-1.50987	0.000497383	0.00262911	7.30739	3.96111	3.71723	2.75381	1.45	2.20276					AT4G33300	ADR1-L1	Probable disease resistance protein At4g33300 [Source:UniProtKB/Swiss-Prot;Acc:Q9SZA7]
Potri.002G129700	2.11742	1.08231	0.00024015	0.00137699	2.38609	1.47808	1.61678	5.51141	5.02439	3.86897	GO:0052617,GO:0052616,GO:0052615,GO:0020037,GO:0005506,GO:0016709,GO:0010241,GO:0009740,GO:0009686,GO:0044550,GO:0009707,GO:0005783,GO:0016021	Ent-kaur-16-en-19-al oxidase activity|ent-kaur-16-en-19-ol oxidase activity|ent-kaurene oxidase activity|heme binding|iron ion binding|oxidoreductase activity, acting on paired donors, with incorporation or reduction of molecular oxygen, NAD(P)H as one donor, and incorporation of one atom of oxygen|ent-kaurene oxidation to kaurenoic acid|gibberellic acid mediated signaling pathway|gibberellin bio…	Ko00904	Diterpenoid biosynthesis	AT5G25900	KO	Ent-kaurene oxidase, chloroplastic [Source:UniProtKB/Swiss-Prot;Acc:Q93ZB2]
Potri.002G129800	2.59915	1.37804	5.37186e-06	4.57504e-05	2.43473	1.56903	1.74532	4.32345	5.73886	6.93147	GO:0006355,GO:0006351,GO:0005634,GO:0005773,GO:0003677	Regulation of transcription, DNA-templated|transcription, DNA-templated|nucleus|vacuole|DNA binding
Potri.002G132100	0.347949	-1.52305	0.000688735	0.00350823	11.5786	4.94091	0	0	21.7479	10.2671
Potri.002G132200	0.353365	-1.50077	2.35161e-10	4.40297e-09	26.5387	23.6351	24.1723	16.1599	9.53254	8.91465	GO:0016020,GO:0000312,GO:0019843,GO:0003735,GO:0000462,GO:0006412,GO:0009507,GO:0009941,GO:0009570	Membrane|plastid small ribosomal subunit|rRNA binding|structural constituent of ribosome|maturation of SSU-rRNA from tricistronic rRNA transcript (SSU-rRNA, 5.8S rRNA, LSU-rRNA)|translation|chloroplast|chloroplast envelope|chloroplast stroma	Ko03010	Ribosome	AT1G74970	RPS9	30S ribosomal protein S9, chloroplastic [Source:UniProtKB/Swiss-Prot;Acc:Q9XJ27]
Potri.002G132900	0.157133	-2.66994	8.66873e-08	1.03381e-06	43.8117	70.0942	77.7784	13.0672	16.5367	9.11651	GO:0016021,GO:0047262,GO:0016757,GO:0052386,GO:0010417,GO:0048366,GO:0032504,GO:0045489,GO:0010051,GO:0005783,GO:0005789,GO:0005794	Integral component of membrane|polygalacturonate 4-alpha-galacturonosyltransferase activity|transferase activity, transferring glycosyl groups|cell wall thickening|glucuronoxylan biosynthetic process|leaf development|multicellular organism reproduction|pectin biosynthetic process|xylem and phloem pattern formation|endoplasmic reticulum|endoplasmic reticulum membrane|Golgi apparatus			AT1G19300	GATL1	Probable galacturonosyltransferase-like 1 [Source:UniProtKB/Swiss-Prot;Acc:Q9LN68]
Potri.002G134000	0.375863	-1.41172	1.59179e-06	1.50399e-05	7.99946	9.31561	7.64193	4.9716	2.93848	3.23568	GO:0016559,GO:0007031,GO:0044375,GO:0005779,GO:0005777,GO:0042802	Peroxisome fission|peroxisome organization|regulation of peroxisome size|integral component of peroxisomal membrane|peroxisome|identical protein binding			AT1G47750	PEX11A	Peroxisomal membrane protein 11A [Source:UniProtKB/Swiss-Prot;Acc:Q9FZF1]
Potri.002G134200	0.452137	-1.14517	6.22928e-07	6.38123e-06	9.44455	7.50404	8.38035	4.29833	3.71231	5.1303	GO:0008233	Peptidase activity			AT1G47740		PPPDE putative thiol peptidase family protein [Source:TAIR;Acc:AT1G47740]
Potri.002G134400	0.290027	-1.78574	1.51069e-05	0.000116733	4.14681	3.64423	4.03048	0	1.14658	3.40285	GO:0016021,GO:0005802,GO:0016757,GO:0071555,GO:0080147,GO:0005768,GO:0005794,GO:0000139	Integral component of membrane|trans-Golgi network|transferase activity, transferring glycosyl groups|cell wall organization|root hair cell development|endosome|Golgi apparatus|Golgi membrane	Ko00514	Other types of O-glycan biosynthesis	AT1G19360		Nucleotide-diphospho-sugar transferase family protein [Source:TAIR;Acc:AT1G19360]
Potri.002G137200	10.3242	3.36796	1.66337e-34	6.7364e-32	1.79198	2.05117	1.07639	20.0335	24.321	19.129	GO:0007005,GO:0018991,GO:0009791,GO:0002084,GO:0006898,GO:0005764,GO:0008474,GO:0044257	Mitochondrion organization|oviposition|post-embryonic development|protein depalmitoylation|receptor-mediated endocytosis|lysosome|palmitoyl-(protein) hydrolase activity|cellular protein catabolic process	Ko04142,ko00062,ko01212	Lysosome|Fatty acid elongation|Fatty acid metabolism	AT3G60340		Alpha/beta-Hydrolases superfamily protein [Source:TAIR;Acc:AT3G60340]
Potri.002G137600	2.65176	1.40695	0.000845005	0.00418735	7.21237	4.28965	3.55586	10.5242	18.4041	23.0859					AT3G60320		Protein of unknown function (DUF630 and DUF632) [Source:TAIR;Acc:AT3G60320]
Potri.002G138900	0.0849165	-3.55781	5.59411e-24	7.48345e-22	27.3086	40.3721	37.0248	2.69654	5.4453	2.92557	GO:0006351,GO:0005634,GO:0043565,GO:0003700	Transcription, DNA-templated|nucleus|sequence-specific DNA binding|transcription factor activity, sequence-specific DNA binding			AT2G44745	WRKY12	Probable WRKY transcription factor 12 [Source:UniProtKB/Swiss-Prot;Acc:Q93WY4]
Potri.002G139400	2.87095	1.52153	1.30854e-08	1.82739e-07	2.01629	1.69432	1.65374	6.1841	6.6391	7.31832					AT1G02150		Pentatricopeptide repeat-containing protein At1g02150 [Source:UniProtKB/Swiss-Prot;Acc:Q8LPS6]
Potri.002G141500	2.04461	1.03183	7.80423e-05	0.000510114	116.4	78.1964	76.992	278.241	201.321	210.425	GO:0005840,GO:0003735,GO:0006412	Ribosome|structural constituent of ribosome|translation	Ko03010	Ribosome	AT4G16720	RPL15A	60S ribosomal protein L15-1 [Source:UniProtKB/Swiss-Prot;Acc:O23515]
Potri.002G141700	0.17584	-2.50766	8.73765e-10	1.48204e-08	20.3685	36.0798	30.799	5.6087	10.1386	5.36818	GO:0006108,GO:0006099,GO:0005737,GO:0030060,GO:0005975	Malate metabolic process|tricarboxylic acid cycle|cytoplasm|L-malate dehydrogenase activity|carbohydrate metabolic process	Ko00630,ko00710,ko01200,ko00270,ko00020,ko00620	Glyoxylate and dicarboxylate metabolism|Carbon fixation in photosynthetic organisms|Carbon metabolism|Cysteine and methionine metabolism|Citrate cycle (TCA cycle)|Pyruvate metabolism	AT5G43330	MDH2	Malate dehydrogenase, cytoplasmic 2 [Source:UniProtKB/Swiss-Prot;Acc:P57106]
Potri.002G142600	0.168444	-2.56966	4.38869e-07	4.61324e-06	5.64364	8.39578	4.30697	0.611341	1.8767	1.24432					AT1G02070		Unknown protein; BEST Arabidopsis thaliana protein match is: unknown protein (TAIR:AT3G60520.1); Has 98 Blast hits to 98 proteins in 13 species: Archae - 0; Bacteria - 0; Metazoa - 0; Fungi - 0; Plants - 98; Viruses - 0; Other Eukaryotes - 0 (source /.../ BLink). [Source:TAIR;Acc:AT1G02070]
Potri.002G143400	0.312784	-1.67676	0.00239304	0.010369	2.06122	3.80035	4.29834	0.688036	0.945215	2.15383	GO:0007049,GO:0051301,GO:0000079	Cell cycle|cell division|regulation of cyclin-dependent protein serine/threonine kinase activity			AT2G45080	CYCU2-1	Cyclin-U2-1 [Source:UniProtKB/Swiss-Prot;Acc:Q9SHD3]
Potri.002G143600	0.0949127	-3.39725	2.77861e-11	6.13037e-10	10.5114	17.6857	14.3699	1.91146	1.87235	1.05576	GO:0003700,GO:0044212,GO:0048235,GO:0006355,GO:0006351,GO:0005634,GO:0046872,GO:0043565	Transcription factor activity, sequence-specific DNA binding|transcription regulatory region DNA binding|pollen sperm cell differentiation|regulation of transcription, DNA-templated|transcription, DNA-templated|nucleus|metal ion binding|sequence-specific DNA binding			AT3G60580	ZAT9	Zinc finger protein ZAT9 [Source:UniProtKB/Swiss-Prot;Acc:Q9M202]
Potri.002G143800	0.252136	-1.98773	9.94629e-10	1.67456e-08	4.52125	3.62688	4.6617	1.46932	0.891849	1.22528	GO:0003700,GO:0044212,GO:0006355,GO:0006351,GO:0005634,GO:0046872,GO:0043565	Transcription factor activity, sequence-specific DNA binding|transcription regulatory region DNA binding|regulation of transcription, DNA-templated|transcription, DNA-templated|nucleus|metal ion binding|sequence-specific DNA binding			AT3G60580	ZAT9	Zinc finger protein ZAT9 [Source:UniProtKB/Swiss-Prot;Acc:Q9M202]
Potri.002G144200	2.51672	1.33155	1.35651e-06	1.29702e-05	1.67463	1.0312	1.66289	3.58714	5.17771	6.12764	GO:0030154,GO:0051301,GO:0007623,GO:0006355,GO:0048768,GO:0006351,GO:0005634,GO:0043565,GO:0003700	Cell differentiation|cell division|circadian rhythm|regulation of transcription, DNA-templated|root hair cell tip growth|transcription, DNA-templated|nucleus|sequence-specific DNA binding|transcription factor activity, sequence-specific DNA binding			AT4G00150	SCL6	Scarecrow-like protein 6 [Source:UniProtKB/Swiss-Prot;Acc:O81316]
Potri.002G145300	0.358692	-1.47918	6.09046e-05	0.000409101	7.98507	9.14713	6.65344	1.42609	3.41829	3.50897	GO:1900057,GO:0040008,GO:0010029,GO:0005634,GO:0009734,GO:0007275	Positive regulation of leaf senescence|regulation of growth|regulation of seed germination|nucleus|auxin-activated signaling pathway|multicellular organism development	Ko04075	Plant hormone signal transduction	AT3G60690		SAUR-like auxin-responsive protein family [Source:TAIR;Acc:AT3G60690]
Potri.002G146400	0.332209	-1.58984	1.42942e-14	5.34129e-13	306.666	365.132	381.386	154.128	144.149	136.923	GO:0009423,GO:0009635,GO:0009507,GO:0003866,GO:0009073	Chorismate biosynthetic process|response to herbicide|chloroplast|3-phosphoshikimate 1-carboxyvinyltransferase activity|aromatic amino acid family biosynthetic process	Ko00400,ko01230	Phenylalanine, tyrosine and tryptophan biosynthesis|Biosynthesis of amino acids	AT1G48860		RNA 3'-terminal phosphate cyclase/enolpyruvate transferase, alpha/beta [Source:TAIR;Acc:AT1G48860]
Potri.002G146800	2.16514	1.11446	4.99363e-10	8.79807e-09	172.965	108.625	120.275	362.085	332.642	336.587	GO:0003735,GO:0006412,GO:0022627,GO:0005730,GO:0070181	Structural constituent of ribosome|translation|cytosolic small ribosomal subunit|nucleolus|small ribosomal subunit rRNA binding	Ko03010	Ribosome	AT4G00100	RPS13B	40S ribosomal protein S13-2 [Source:UniProtKB/Swiss-Prot;Acc:P59224]
Potri.002G147000	2.6709	1.41733	1.48966e-13	4.76111e-12	10.8755	10.3455	11.4252	29.2904	40.5858	40.2027					AT2G45340		Leucine-rich repeat protein kinase family protein [Source:TAIR;Acc:AT2G45340]
Potri.002G148000	0.338444	-1.56301	3.27187e-09	5.10447e-08	2.41277	3.59505	1.72987	0.616672	1.33632	0.773223	GO:0009813,GO:0050662,GO:0016491,GO:0006952	Flavonoid biosynthetic process|coenzyme binding|oxidoreductase activity|defense response			AT2G45400	BEN1	NAD(P)-binding Rossmann-fold superfamily protein [Source:TAIR;Acc:AT2G45400]
Potri.002G149000	0.0463231	-4.43212	8.6368e-18	5.01647e-16	5.56796	5.84158	6.12641	1.17011	0	0	GO:0010089,GO:0005634,GO:0010311,GO:0045893	Xylem development|nucleus|lateral root formation|positive regulation of transcription, DNA-templated			AT2G45420	LBD18	LOB domain-containing protein 18 [Source:UniProtKB/Swiss-Prot;Acc:O22131]
Potri.002G151900	0.0336614	-4.89276	4.4117e-63	1.63034e-59	19.9039	21.3203	24.2523	0.983092	0.916231	0.362126	GO:0005618,GO:0009505,GO:0004252	Cell wall|plant-type cell wall|serine-type endopeptidase activity			AT4G00230	SBT4.14	Subtilisin-like protease SBT4.14 [Source:UniProtKB/Swiss-Prot;Acc:Q9LLL8]
Potri.002G153700	0.158043	-2.66161	2.16578e-33	8.31546e-31	17.8112	19.9784	20.698	3.4139	4.1703	3.46416					AT2G45720		ARM repeat superfamily protein [Source:TAIR;Acc:AT2G45720]
Potri.002G155500	2.07646	1.05412	0.0148887	0.0488433	4.94897	2.26321	1.9266	5.94365	3.57011	4.19684	GO:0046872,GO:0006614,GO:0009570,GO:0009535,GO:0005525	Metal ion binding|SRP-dependent cotranslational protein targeting to membrane|chloroplast stroma|chloroplast thylakoid membrane|GTP binding			AT2G45770	CPFTSY	Cell division protein FtsY homolog, chloroplastic [Source:UniProtKB/Swiss-Prot;Acc:O80842]
Potri.002G157000	0.37264	-1.42415	1.65646e-10	3.1945e-09	6.54027	7.32067	6.86761	1.63172	3.2246	2.89647	GO:0047501,GO:0006952	(+)-neomenthol dehydrogenase activity|defense response	Ko00902	Monoterpenoid biosynthesis	AT1G01800		NAD(P)-binding Rossmann-fold superfamily protein [Source:TAIR;Acc:AT1G01800]
Potri.002G157100	2.15246	1.10598	0.000168287	0.00100239	2.46289	2.30354	2.19587	4.16345	7.5123	6.44579	GO:0004488,GO:0009396,GO:0006730,GO:0009853,GO:0035999,GO:0009507,GO:0005829,GO:0004477	Methylenetetrahydrofolate dehydrogenase (NADP+) activity|folic acid-containing compound biosynthetic process|one-carbon metabolic process|photorespiration|tetrahydrofolate interconversion|chloroplast|cytosol|methenyltetrahydrofolate cyclohydrolase activity			AT4G00620	FOLD4	Bifunctional protein FolD 4, chloroplastic [Source:UniProtKB/Swiss-Prot;Acc:O65271]
Potri.002G157300	0.0921993	-3.4391	3.71233e-08	4.71036e-07	2.16572	3.29757	2.57127	0.939526	0.313463	0	GO:0008270,GO:0051017,GO:0005737,GO:0005856,GO:0051015	Zinc ion binding|actin filament bundle assembly|cytoplasm|cytoskeleton|actin filament binding			AT1G01780	PLIM2B	LIM domain-containing protein PLIM2b [Source:UniProtKB/Swiss-Prot;Acc:Q1ECF5]
Potri.002G157700	2.45026	1.29293	4.63246e-08	5.81546e-07	200.161	112.322	116.139	418.739	381.414	382.741	GO:0005886,GO:0009506,GO:0005773	Plasma membrane|plasmodesma|vacuole			AT2G45820	DBP	Remorin [Source:UniProtKB/Swiss-Prot;Acc:O80837]
Potri.002G158200	0.368087	-1.44188	2.83085e-10	5.2504e-09	13.4708	15.2154	12.7138	5.37021	6.06395	8.09518	GO:0006351,GO:0005634,GO:0003677,GO:0006355	Transcription, DNA-templated|nucleus|DNA binding|regulation of transcription, DNA-templated			AT1G63480	AHL12	AT-hook motif nuclear-localized protein 12 [Source:UniProtKB/Swiss-Prot;Acc:Q8LPN5]
Potri.002G158800	2.44051	1.28718	1.7945e-08	2.42915e-07	5.9814	4.57277	5.05126	14.0988	15.0745	18.6756	GO:0008270,GO:0055114,GO:0009231,GO:0009507,GO:0009570,GO:0008835	Zinc ion binding|oxidation-reduction process|riboflavin biosynthetic process|chloroplast|chloroplast stroma|diaminohydroxyphosphoribosylaminopyrimidine deaminase activity	Ko02024,ko00740	Quorum sensing|Riboflavin metabolism	AT4G20960	PYRD	Riboflavin biosynthesis protein PYRD, chloroplastic [Source:UniProtKB/Swiss-Prot;Acc:Q8GWP5]
Potri.002G159400	2.27474	1.1857	0.00871641	0.0313837	2.05092	1.4478	1.65051	2.7158	6.01666	6.68359	GO:0001708,GO:0009957,GO:0009867,GO:0007275,GO:0031542,GO:0006351,GO:0010091,GO:0010026,GO:0005634,GO:0003677,GO:0003700	Cell fate specification|epidermal cell fate specification|jasmonic acid mediated signaling pathway|multicellular organism development|positive regulation of anthocyanin biosynthetic process|transcription, DNA-templated|trichome branching|trichome differentiation|nucleus|DNA binding|transcription factor activity, sequence-specific DNA binding			AT4G00480	BHLH12	Transcription factor MYC1 [Source:UniProtKB/Swiss-Prot;Acc:Q8W2F1]
Potri.002G160000	0.429974	-1.21768	5.64904e-12	1.3999e-10	31.8056	27.6832	30.4669	17.2206	14.6642	15.5301					AT4G00440		Protein of unknown function (DUF3741) [Source:TAIR;Acc:AT4G00440]
Potri.002G160300	2.08565	1.06049	0.00320498	0.0133774	2.33152	1.32996	1.0515	4.05183	4.28893	6.24303					AT2G45910	PUB33	U-box domain-containing protein 33 [Source:UniProtKB/Swiss-Prot;Acc:Q8GUH1]
Potri.002G162300	0.0601408	-4.05551	0.000387534	0.00211502	1.22638	3.40873	1.38064	0.336801	0	0	GO:0016021,GO:0016758,GO:0008152	Integral component of membrane|transferase activity, transferring hexosyl groups|metabolic process
Potri.002G162400	3.00013	1.58503	6.04553e-20	4.83054e-18	36.7098	38.8874	48.4129	145.858	160.057	149.531	GO:0016021,GO:0004650,GO:0005975	Integral component of membrane|polygalacturonase activity|carbohydrate metabolic process			AT3G61490		Pectin lyase-like superfamily protein [Source:TAIR;Acc:AT3G61490]
Potri.002G163400	2.70116	1.43358	7.63447e-08	9.20121e-07	22.7875	18.9623	26.322	63.5334	104.421	77.5538	GO:0030001,GO:0005737,GO:0046914,GO:0046916	Metal ion transport|cytoplasm|transition metal ion binding|cellular transition metal ion homeostasis			AT1G01490		Heavy metal transport/detoxification superfamily protein [Source:TAIR;Acc:AT1G01490]
Potri.002G164300	0.389798	-1.3592	1.72785e-05	0.000131859	16.9037	7.22034	0	0	0	0
Potri.002G165000	0.0537411	-4.21783	5.42553e-25	8.39792e-23	16.0152	11.2524	8.54512	1.88478	0.427409	0.215869	GO:0009269	Response to desiccation			AT2G46140		Desiccation-related protein At2g46140 [Source:UniProtKB/Swiss-Prot;Acc:O82355]
Potri.002G165200	0.212961	-2.23134	9.10767e-05	0.00058433	3.35676	5.02001	7.56671	1.44208	1.18215	0.742405					AT2G46160	ATL67	RING-H2 finger protein ATL67 [Source:UniProtKB/Swiss-Prot;Acc:O82353]
Potri.002G165900	0.313823	-1.67198	7.00699e-10	1.20649e-08	19.305	22.4261	25.9552	4.13469	11.9406	9.47095	GO:0005737,GO:0005856	Cytoplasm|cytoskeleton			AT2G46225	ABIL1	Protein ABIL1 [Source:UniProtKB/Swiss-Prot;Acc:Q8S8M5]
Potri.002G166500	0.39856	-1.32713	3.28196e-06	2.91901e-05	15.1417	23.2163	18.7038	8.70088	10.5859	9.75335					AT3G61590	HWS	F-box/kelch-repeat protein At3g61590 [Source:UniProtKB/Swiss-Prot;Acc:Q9M310]
Potri.002G166600	2.19171	1.13206	0.000580596	0.00302569	1.52625	1.34622	1.64378	2.92759	5.46671	4.88408	GO:0009507,GO:0005886,GO:0000902	Chloroplast|plasma membrane|cell morphogenesis			AT5G41620		Uncharacterized protein At5g41620 [Source:UniProtKB/Swiss-Prot;Acc:Q66GQ2]
Potri.002G168300	0.148961	-2.74699	9.85919e-15	3.7689e-13	5.59582	9.68903	8.4403	1.03755	0.528479	0.26543
Potri.002G168400	0.445616	-1.16613	1.06117e-09	1.77949e-08	67.8407	83.0686	85.2701	48.0322	43.9755	38.5036	GO:0071554,GO:0005794,GO:0016021,GO:0016413	Cell wall organization or biogenesis|Golgi apparatus|integral component of membrane|O-acetyltransferase activity			AT4G01080	TBL26	Protein trichome birefringence-like 26 [Source:UniProtKB/Swiss-Prot;Acc:O04621]
Potri.002G168600	0.380735	-1.39314	0.000243094	0.00139199	18.9036	29.4392	31.1012	8.6318	15.4875	14.5182	GO:0050505,GO:0008152	Hydroquinone glucosyltransferase activity|metabolic process			AT4G01070	UGT72B1	UDP-glycosyltransferase 72B1 [Source:UniProtKB/Swiss-Prot;Acc:Q9M156]
Potri.002G169400	3.10919	1.63654	1.9518e-13	6.10614e-12	8.21123	5.08021	6.67247	24.6326	29.8273	26.1685	GO:0010427,GO:0042803,GO:0004864,GO:0004872,GO:0009738,GO:0080163,GO:0005737,GO:0005634,GO:0005886	Abscisic acid binding|protein homodimerization activity|protein phosphatase inhibitor activity|receptor activity|abscisic acid-activated signaling pathway|regulation of protein serine/threonine phosphatase activity|cytoplasm|nucleus|plasma membrane	Ko04016,ko04075	MAPK signaling pathway - plant|Plant hormone signal transduction	AT1G01360	PYL9	Abscisic acid receptor PYL9 [Source:UniProtKB/Swiss-Prot;Acc:Q84MC7]
Potri.002G169800	2.7101	1.43834	1.99024e-07	2.21534e-06	2.97997	1.80831	1.25825	8.03749	6.05467	8.35954	GO:0010501,GO:0005524,GO:0004004,GO:0003723	RNA secondary structure unwinding|ATP binding|ATP-dependent RNA helicase activity|RNA binding			AT5G63630	RH31	P-loop containing nucleoside triphosphate hydrolases superfamily protein [Source:TAIR;Acc:AT5G63630]
Potri.002G171700	3.87969	1.95594	6.74969e-10	1.16695e-08	97.4197	54.897	54.1169	273.064	310.826	441.306	GO:0030163,GO:0006508,GO:0080167,GO:0016020,GO:0009505,GO:0004190	Protein catabolic process|proteolysis|response to karrikin|membrane|plant-type cell wall|aspartic-type endopeptidase activity			AT1G01300		Eukaryotic aspartyl protease family protein [Source:TAIR;Acc:AT1G01300]
Potri.002G175700	3.02194	1.59547	0.0006176	0.0031988	0.441818	0.564858	0.873497	3.03483	4.25038	2.39146	GO:0005794,GO:0005634,GO:0005525,GO:0042546,GO:0015031,GO:0007264,GO:0009504,GO:0005768,GO:0010008	Golgi apparatus|nucleus|GTP binding|cell wall biogenesis|protein transport|small GTPase mediated signal transduction|cell plate|endosome|endosome membrane	Ko04144	Endocytosis	AT3G12160	RABA4D	Ras-related protein RABA4d [Source:UniProtKB/Swiss-Prot;Acc:Q9LH50]
Potri.002G176300	0.00485976	-7.6849	1.87134e-06	1.74195e-05	1.56318	2.02322	3.90642	0	0	0.075522	GO:0045893,GO:0009737,GO:0009414,GO:0006351,GO:0005634,GO:0043565,GO:0003700	Positive regulation of transcription, DNA-templated|response to abscisic acid|response to water deprivation|transcription, DNA-templated|nucleus|sequence-specific DNA binding|transcription factor activity, sequence-specific DNA binding			AT3G61890	ATHB-12	Homeobox-leucine zipper protein ATHB-12 [Source:UniProtKB/Swiss-Prot;Acc:Q9M276]
Potri.002G176800	0.410065	-1.28608	1.06367e-13	3.49016e-12	123.732	129.321	131.251	64.157	76.1927	59.0497	GO:0007275,GO:0009664,GO:0007165,GO:0005886,GO:0009531,GO:0005096	Multicellular organism development|plant-type cell wall organization|signal transduction|plasma membrane|secondary cell wall|GTPase activator activity			AT2G46710	ROPGAP3	Rho GTPase-activating protein 3 [Source:UniProtKB/Swiss-Prot;Acc:Q8GYY5]
Potri.002G177500	0.455781	-1.13359	8.07426e-05	0.000525788	14.3911	17.6734	15.6885	13.6274	9.62507	4.65328					AT1G01180		S-adenosyl-L-methionine-dependent methyltransferases superfamily protein [Source:TAIR;Acc:AT1G01180]
Potri.002G178900	2.6598	1.41132	0.000804416	0.00401447	10.0605	6.15634	7.92449	16.7013	33.9293	32.2058					AT3G61920		Unknown protein; FUNCTIONS IN: molecular_function unknown; INVOLVED IN: N-terminal protein myristoylation; LOCATED IN: cellular_component unknown; EXPRESSED IN: shoot, hypocotyl, root, egg cell; BEST Arabidopsis thaliana protein match is: unknown pr /.../(TAIR:AT1G64700.1); Has 77 Blast hits to 77 proteins in 8 species: Archae - 0; Bacteria - 0; Metazoa - 0; Fungi - 0; Plants - 77; Viruses - 0; O…
Potri.002G179400	2.12553	1.08782	2.03743e-10	3.86615e-09	1015.08	726.945	691.78	2208.81	2191.56	2009.94	GO:0006414,GO:0022625,GO:0032403,GO:0003735	Translational elongation|cytosolic large ribosomal subunit|protein complex binding|structural constituent of ribosome	Ko03010	Ribosome	AT1G01100	RPP1A	60S acidic ribosomal protein P1-1 [Source:UniProtKB/Swiss-Prot;Acc:Q8LCW9]
Potri.002G180800	7.4436	2.896	1.75452e-08	2.38048e-07	0.343759	0.74803	0.347087	4.8378	3.78013	2.84459	GO:0009751,GO:0007623,GO:0009651,GO:0048574,GO:0006351,GO:0042754,GO:0043433,GO:0042752,GO:0006355,GO:0009737,GO:0009733,GO:0046686,GO:0009409,GO:0009723,GO:0005634,GO:0009739,GO:0003700,GO:0009753,GO:0044212	Response to salicylic acid|circadian rhythm|response to salt stress|long-day photoperiodism, flowering|transcription, DNA-templated|negative regulation of circadian rhythm|negative regulation of sequence-specific DNA binding transcription factor activity|regulation of circadian rhythm|regulation of transcription, DNA-templated|response to abscisic acid|response to auxin|response to cadmium ion|re…			AT1G01060	LHY	Protein LHY [Source:UniProtKB/Swiss-Prot;Acc:Q6R0H1]
Potri.002G184900	0.209865	-2.25247	5.35504e-28	1.15559e-25	1249.99	1490.69	1462.86	363.239	448.468	277.397	GO:0009506,GO:0030145,GO:0045735,GO:0046564,GO:0033609,GO:0010497,GO:2000280,GO:0048046,GO:0005618,GO:0009505	Plasmodesma|manganese ion binding|nutrient reservoir activity|oxalate decarboxylase activity|oxalate metabolic process|plasmodesmata-mediated intercellular transport|regulation of root development|apoplast|cell wall|plant-type cell wall			AT3G62020	GLP10	Germin-like protein subfamily 2 member 4 [Source:UniProtKB/Swiss-Prot;Acc:Q9M263]
Potri.002G185900	2.21498	1.1473	7.49405e-07	7.56291e-06	4.57111	4.5171	4.38905	11.5183	13.7796	14.6094	GO:0006351,GO:0005634,GO:0003677,GO:0006355	Transcription, DNA-templated|nucleus|DNA binding|regulation of transcription, DNA-templated			AT4G01680	MYB55	Myb domain protein 55 [Source:TAIR;Acc:AT4G01680]
Potri.002G186400	6.46114	2.69179	3.97559e-08	5.0164e-07	1.71874	0.50403	1.0324	7.42941	9.11702	14.7487	GO:0009630,GO:0009733,GO:0048364,GO:0010262,GO:0006351,GO:0005634,GO:0003700,GO:0009734	Gravitropism|response to auxin|root development|somatic embryogenesis|transcription, DNA-templated|nucleus|transcription factor activity, sequence-specific DNA binding|auxin-activated signaling pathway	Ko04075	Plant hormone signal transduction	AT2G22670	IAA8	Auxin-responsive protein IAA8 [Source:UniProtKB/Swiss-Prot;Acc:Q38826]
Potri.002G186800	3.54522	1.82588	7.15422e-16	3.19981e-14	4.33872	2.83653	3.13261	13.5835	18.2652	15.5841	GO:0019706,GO:0030659,GO:0005789,GO:0016021	Protein-cysteine S-palmitoyltransferase activity|cytoplasmic vesicle membrane|endoplasmic reticulum membrane|integral component of membrane			AT4G01730	PAT18	Protein S-acyltransferase 18 [Source:UniProtKB/Swiss-Prot;Acc:Q9M115]
Potri.002G187500	0.317636	-1.65455	1.80632e-20	1.56605e-18	28.9717	31.309	31.0421	12.2462	11.3602	12.4236	GO:0010540,GO:0016021,GO:0005524,GO:0042626,GO:0048767,GO:0009506,GO:0010329,GO:0010328,GO:0008559,GO:0010315,GO:0060919,GO:0009926,GO:0009734,GO:0009630,GO:0009733,GO:0016020,GO:0009735,GO:0005886	Basipetal auxin transport|integral component of membrane|ATP binding|ATPase activity, coupled to transmembrane movement of substances|root hair elongation|plasmodesma|auxin efflux transmembrane transporter activity|auxin influx transmembrane transporter activity|xenobiotic-transporting ATPase activity|auxin efflux|auxin influx|auxin polar transport|auxin-activated signaling pathway|gravitropism|r…	Ko02010	ABC transporters	AT2G47000	ABCB4	ABC transporter B family member 4 [Source:UniProtKB/Swiss-Prot;Acc:O80725]
Potri.002G187600	0.213131	-2.23019	5.90519e-07	6.08721e-06	11.5288	16.7347	22.3347	4.19916	5.17727	5.37486	GO:0005267,GO:0016021,GO:0009705,GO:0046872	Potassium channel activity|integral component of membrane|plant-type vacuole membrane|metal ion binding			AT4G01840	TPK5	Two-pore potassium channel 5 [Source:UniProtKB/Swiss-Prot;Acc:Q9S6Z8]
Potri.002G189000	0.263582	-1.92368	1.10832e-18	7.38023e-17	171.083	238.05	211.942	71.8822	79.9657	70.4759	GO:0004478,GO:0006730,GO:0006556,GO:0005737,GO:0005524,GO:0046872	Methionine adenosyltransferase activity|one-carbon metabolic process|S-adenosylmethionine biosynthetic process|cytoplasm|ATP binding|metal ion binding	Ko00270,ko01230	Cysteine and methionine metabolism|Biosynthesis of amino acids	AT1G02500	SAM1	S-adenosylmethionine synthase 1 [Source:UniProtKB/Swiss-Prot;Acc:P23686]
Potri.002G189200	0.0325855	-4.93963	0.00644311	0.0243555	152.403	129.043	196.564	62.5169	47.9579	25.7224	GO:0004478,GO:0006730,GO:0006556,GO:0005737,GO:0005524,GO:0046872	Methionine adenosyltransferase activity|one-carbon metabolic process|S-adenosylmethionine biosynthetic process|cytoplasm|ATP binding|metal ion binding	Ko00270,ko01230	Cysteine and methionine metabolism|Biosynthesis of amino acids	AT1G02500	SAM1	S-adenosylmethionine synthase 1 [Source:UniProtKB/Swiss-Prot;Acc:P23686]
Potri.002G189900	0.460593	-1.11843	1.0535e-10	2.10161e-09	87.3037	93.5124	94.8848	51.0573	52.4877	55.4655	GO:0005759,GO:0004029	Mitochondrial matrix|aldehyde dehydrogenase (NAD) activity	Ko00340,ko00380,ko00010,ko00053,ko00620,ko00071,ko00561,ko00410,ko00903,ko00981,ko00625,ko00280,ko00310,ko00330	Histidine metabolism|Tryptophan metabolism|Glycolysis / Gluconeogenesis|Ascorbate and aldarate metabolism|Pyruvate metabolism|Fatty acid degradation|Glycerolipid metabolism|beta-Alanine metabolism|Limonene and pinene degradation|Insect hormone biosynthesis|Chloroalkane and chloroalkene degradation|Valine, leucine and isoleucine degradation|Lysine degradation|Arginine and proline metabolism	AT1G23800	ALDH2B7	Aldehyde dehydrogenase family 2 member B7, mitochondrial [Source:UniProtKB/Swiss-Prot;Acc:Q8S528]
Potri.002G190800	0.13547	-2.88396	3.24401e-23	4.0128e-21	25.2525	30.0973	21.9661	4.97462	1.16823	0.779099
Potri.002G191100	3.46737	1.79384	0.00525709	0.0204716	7.42765	3.17066	11.2846	42.0653	23.1066	21.8899	GO:0016042,GO:0009570,GO:0005576,GO:0016788	Lipid catabolic process|chloroplast stroma|extracellular region|hydrolase activity, acting on ester bonds			AT1G09390		GDSL esterase/lipase At1g09390 [Source:UniProtKB/Swiss-Prot;Acc:O80522]
Potri.002G191600	3.69437	1.88533	0.000200623	0.0011745	1.56144	0.923502	3.82371	6.60574	12.6533	13.1011	GO:0006012,GO:0009737,GO:0009409,GO:0009408,GO:0009644,GO:0042542,GO:0006979,GO:0009651,GO:0009414,GO:0005737,GO:0047216,GO:0046872	Galactose metabolic process|response to abscisic acid|response to cold|response to heat|response to high light intensity|response to hydrogen peroxide|response to oxidative stress|response to salt stress|response to water deprivation|cytoplasm|inositol 3-alpha-galactosyltransferase activity|metal ion binding	Ko00052	Galactose metabolism	AT2G47180	GOLS1	Galactinol synthase 1 [Source:UniProtKB/Swiss-Prot;Acc:O22893]
Potri.002G194500	2.9685	1.56973	0.00485844	0.0191641	0.387673	0.152904	0.794337	3.33407	1.18039	1.52016	GO:0010223,GO:1901601,GO:0009507,GO:0016859,GO:0005506,GO:0009536	Secondary shoot formation|strigolactone biosynthetic process|chloroplast|cis-trans isomerase activity|iron ion binding|plastid			AT4G01995		Unknown protein; BEST Arabidopsis thaliana protein match is: unknown protein (TAIR:AT1G64680.1); Has 30201 Blast hits to 17322 proteins in 780 species: Archae - 12; Bacteria - 1396; Metazoa - 17338; Fungi - 3422; Plants - 5037; Viruses - 0; Other Eu /.../es - 2996 (source: NCBI BLink). [Source:TAIR;Acc:AT4G01995]
Potri.002G194700	2.1264	1.08841	2.99024e-10	5.4909e-09	34.0047	24.7825	24.4156	84.1387	62.5639	86.5225					AT4G02010		Protein kinase superfamily protein [Source:TAIR;Acc:AT4G02010]
Potri.002G195100	0.467327	-1.0975	0.000821087	0.00408733	4.59316	2.7257	2.78249	1.6163	2.13511	2.56714					AT2G47350		HIT zinc finger ;PAPA-1-like conserved region [Source:TAIR;Acc:AT2G47350]
Potri.002G195300	0.425958	-1.23122	0.000173118	0.00102834	3.74654	4.21334	5.52173	1.73935	3.54882	3.00956	GO:0009793,GO:0009555,GO:0006351,GO:0005634,GO:0043565,GO:0003700	Embryo development ending in seed dormancy|pollen development|transcription, DNA-templated|nucleus|sequence-specific DNA binding|transcription factor activity, sequence-specific DNA binding			AT2G34830	WRKY35	Probable WRKY transcription factor 35 [Source:UniProtKB/Swiss-Prot;Acc:O64747]
Potri.002G196100	0.0228272	-5.4531	0.000569081	0.00297212	1.32011	1.57063	5.4853	0	0	0	GO:0005507,GO:0016151,GO:0071454,GO:0070417,GO:0034605,GO:0080153,GO:0018316,GO:0019253,GO:0009416,GO:0009744,GO:0009507,GO:0009570,GO:0043234	Copper ion binding|nickel cation binding|cellular response to anoxia|cellular response to cold|cellular response to heat|negative regulation of reductive pentose-phosphate cycle|peptide cross-linking via L-cystine|reductive pentose-phosphate cycle|response to light stimulus|response to sucrose|chloroplast|chloroplast stroma|protein complex			AT2G47400	CP12-1	Calvin cycle protein CP12-1, chloroplastic [Source:UniProtKB/Swiss-Prot;Acc:O22914]
Potri.002G196200	0.44157	-1.17929	2.79681e-08	3.64572e-07	26.2533	27.324	16.1102	16.7189	15.7043	8.53835	GO:0043565,GO:0003700,GO:0009267,GO:0006971,GO:2000693,GO:0045893,GO:0006351,GO:0005634,GO:0045735,GO:0046982	Sequence-specific DNA binding|transcription factor activity, sequence-specific DNA binding|cellular response to starvation|hypotonic response|positive regulation of seed maturation|positive regulation of transcription, DNA-templated|transcription, DNA-templated|nucleus|nutrient reservoir activity|protein heterodimerization activity			AT3G62422	CPuORF3	Conserved peptide upstream open reading frame 3 [Source:TAIR;Acc:AT3G62422]
Potri.002G196900	0.341618	-1.54954	4.8313e-05	0.000332865	7.78164	11.0865	11.5915	4.88169	5.62704	1.57995
Potri.002G197300	2.31342	1.21003	2.58525e-11	5.74233e-10	18.7506	19.1051	16.8808	43.7154	49.438	65.9262					AT2G47440		Tetratricopeptide repeat (TPR)-like superfamily protein [Source:TAIR;Acc:AT2G47440]
Potri.002G198700	3.35002	1.74417	0.000219515	0.001271	1.29909	0.443183	0.45105	3.53359	3.09989	3.32937
Potri.002G200200	0.292978	-1.77114	1.40762e-10	2.74685e-09	66.3909	88.333	87.0435	26.1962	34.7875	31.6947	GO:0047262,GO:0016757,GO:0071555,GO:0045489,GO:0000271,GO:0005794,GO:0000139,GO:0016021	Polygalacturonate 4-alpha-galacturonosyltransferase activity|transferase activity, transferring glycosyl groups|cell wall organization|pectin biosynthetic process|polysaccharide biosynthetic process|Golgi apparatus|Golgi membrane|integral component of membrane			AT3G62660	GATL7	Probable galacturonosyltransferase-like 7 [Source:UniProtKB/Swiss-Prot;Acc:Q8VYF4]
Potri.002G201500	0.379288	-1.39863	0.0025107	0.0108028	29.5455	54.1487	40.4866	9.69819	17.8925	35.6012	GO:0005524,GO:0046872,GO:0000155,GO:0009873,GO:0010105,GO:0005783,GO:0005789,GO:0016021	ATP binding|metal ion binding|phosphorelay sensor kinase activity|ethylene-activated signaling pathway|negative regulation of ethylene-activated signaling pathway|endoplasmic reticulum|endoplasmic reticulum membrane|integral component of membrane	Ko04016,ko04075	MAPK signaling pathway - plant|Plant hormone signal transduction	AT2G40940	ERS1	Ethylene response sensor 1 [Source:UniProtKB/Swiss-Prot;Acc:Q38846]
Potri.002G202000	0.453101	-1.1421	0.000154655	0.000931398	5.83561	7.87071	7.57063	2.85296	4.95882	4.07556
Potri.002G204100	2.15593	1.10831	3.55422e-09	5.50719e-08	105.545	70.1982	78.5477	190.829	221.148	235.653	GO:0005730,GO:0005886,GO:0009506,GO:0003729,GO:0003735,GO:0002181,GO:0005829,GO:0022625,GO:0022626	Nucleolus|plasma membrane|plasmodesma|mRNA binding|structural constituent of ribosome|cytoplasmic translation|cytosol|cytosolic large ribosomal subunit|cytosolic ribosome	Ko03010	Ribosome	AT3G05560	RPL22B	60S ribosomal protein L22-2 [Source:UniProtKB/Swiss-Prot;Acc:Q9M9W1]
Potri.002G204400	2.91712	1.54455	1.13019e-19	8.76982e-18	67.1114	44.5029	60.0871	197.598	185.343	219.165	GO:0000139,GO:0016021,GO:0016020,GO:0005886,GO:0005802,GO:0008460,GO:0048040,GO:0042732,GO:0019305,GO:0033320,GO:0005768,GO:0005794,GO:0032580	Golgi membrane|integral component of membrane|membrane|plasma membrane|trans-Golgi network|dTDP-glucose 4,6-dehydratase activity|UDP-glucuronate decarboxylase activity|D-xylose metabolic process|dTDP-rhamnose biosynthetic process|UDP-D-xylose biosynthetic process|endosome|Golgi apparatus|Golgi cisterna membrane	Ko00520	Amino sugar and nucleotide sugar metabolism	AT3G62830	UXS2	UDP-glucuronic acid decarboxylase 2 [Source:UniProtKB/Swiss-Prot;Acc:Q9LZI2]
Potri.002G204800	3.11931	1.64123	0.000325988	0.00181258	20.098	12.6267	13.2433	84.3456	51.5136	44.361	GO:0005739,GO:0045271,GO:0032981,GO:0055114,GO:0009853,GO:0005758,GO:0031966,GO:0005747	Mitochondrion|respiratory chain complex I|mitochondrial respiratory chain complex I assembly|oxidation-reduction process|photorespiration|mitochondrial intermembrane space|mitochondrial membrane|mitochondrial respiratory chain complex I	Ko00190	Oxidative phosphorylation	AT2G47690		NADH dehydrogenase [ubiquinone] iron-sulfur protein 5-A [Source:UniProtKB/Swiss-Prot;Acc:O82238]
Potri.002G204900	2.06029	1.04285	7.37271e-06	6.09016e-05	7.68403	6.04106	4.3361	15.0977	15.3455	16.5652	GO:0030687,GO:0019843,GO:0000027	Preribosome, large subunit precursor|rRNA binding|ribosomal large subunit assembly			AT5G61770	PPAN	Peter Pan-like protein [Source:UniProtKB/Swiss-Prot;Acc:Q9ASU7]
Potri.002G205500	7.15702	2.83936	9.05971e-32	2.91132e-29	1.39493	0.886428	1.5196	11.3578	9.54948	13.5966	GO:0005774,GO:0005773,GO:0005524,GO:0042626,GO:0008559,GO:0005794,GO:0016021,GO:0000325	Vacuolar membrane|vacuole|ATP binding|ATPase activity, coupled to transmembrane movement of substances|xenobiotic-transporting ATPase activity|Golgi apparatus|integral component of membrane|plant-type vacuole			AT3G62700	ABCC14	ABC transporter C family member 14 [Source:UniProtKB/Swiss-Prot;Acc:Q9LZJ5]
Potri.002G206900	0.469376	-1.09118	0.010186	0.0356421	2.97352	2.49594	3.38666	1.5096	1.59909	1.29979	GO:0030001,GO:0005737,GO:0046914,GO:0046916	Metal ion transport|cytoplasm|transition metal ion binding|cellular transition metal ion homeostasis			AT5G27690		Heavy metal transport/detoxification superfamily protein [Source:TAIR;Acc:AT5G27690]
Potri.002G209700	2.86007	1.51605	4.09231e-10	7.31911e-09	21.1335	13.5751	14.9246	44.7924	61.9949	67.5824					AT1G03010		BTB/POZ domain-containing protein At1g03010 [Source:UniProtKB/Swiss-Prot;Acc:Q9SA69]
Potri.002G212900	3.57465	1.8378	6.27943e-08	7.71272e-07	1.28041	0.553713	2.2877	4.30686	6.70173	8.81804	GO:0005774,GO:0005773,GO:0005355,GO:0005351,GO:0046323,GO:0035428,GO:0006829,GO:0009507,GO:0005887,GO:0009705	Vacuolar membrane|vacuole|glucose transmembrane transporter activity|sugar:proton symporter activity|glucose import|hexose transmembrane transport|zinc II ion transport|chloroplast|integral component of plasma membrane|plant-type vacuole membrane			AT2G48020		Sugar transporter ERD6-like 7 [Source:UniProtKB/Swiss-Prot;Acc:P93051]
Potri.002G214200	2.25288	1.17177	0.0117864	0.040293	19.9446	18.3572	20.3514	27.3702	71.3239	69.8304	GO:0009886,GO:0006355,GO:0005634,GO:0003677,GO:0009299	Post-embryonic animal morphogenesis|regulation of transcription, DNA-templated|nucleus|DNA binding|mRNA transcription			AT2G42610	LSH10	Protein LIGHT-DEPENDENT SHORT HYPOCOTYLS 10 [Source:UniProtKB/Swiss-Prot;Acc:Q9S7R3]
Potri.002G216000	0.17696	-2.4985	2.72111e-17	1.49808e-15	12.0733	15.3705	15.7854	3.60457	3.96652	2.35264	GO:0005576,GO:0016788,GO:0016042	Extracellular region|hydrolase activity, acting on ester bonds|lipid catabolic process			AT1G54790		GDSL esterase/lipase At1g54790 [Source:UniProtKB/Swiss-Prot;Acc:Q3ECP6]
Potri.002G216400	0.361373	-1.46844	6.05352e-13	1.75114e-11	36.1711	37.6304	42.6532	17.4854	20.6212	18.7645	GO:0005739,GO:0005730,GO:0005777,GO:0005774,GO:0003988,GO:0006635,GO:0010111,GO:0009695,GO:0031408,GO:0009789,GO:0009611,GO:0009507,GO:0009514,GO:0016020	Mitochondrion|nucleolus|peroxisome|vacuolar membrane|acetyl-CoA C-acyltransferase activity|fatty acid beta-oxidation|glyoxysome organization|jasmonic acid biosynthetic process|oxylipin biosynthetic process|positive regulation of abscisic acid-activated signaling pathway|response to wounding|chloroplast|glyoxysome|membrane	Ko00592,ko01040,ko01212,ko04146,ko00280,ko00071	Alpha-Linolenic acid metabolism|Biosynthesis of unsaturated fatty acids|Fatty acid metabolism|Peroxisome|Valine, leucine and isoleucine degradation|Fatty acid degradation	AT5G48880	KAT5	3-ketoacyl-CoA thiolase 5, peroxisomal [Source:UniProtKB/Swiss-Prot;Acc:Q570C8]
Potri.002G221400	0.0630303	-3.98781	3.70958e-57	9.97001e-54	28.9421	24.193	30.4554	3.28904	0.646667	0.0930077	GO:0009523,GO:0016168,GO:0046872,GO:0009765,GO:0018298,GO:0009535,GO:0016021,GO:0009522	Photosystem II|chlorophyll binding|metal ion binding|photosynthesis, light harvesting|protein-chromophore linkage|chloroplast thylakoid membrane|integral component of membrane|photosystem I	Ko00196	Photosynthesis - antenna proteins	AT2G05070	LHCB2.2	Photosystem II light harvesting complex gene 2.2 [Source:TAIR;Acc:AT2G05070]
Potri.002G221600	0.461385	-1.11596	2.18431e-05	0.000162581	3.56674	4.32392	3.91643	2.1129	2.51201	4.22995	GO:0008270,GO:0045893,GO:0009863,GO:0006351,GO:0005634,GO:0043565,GO:0003700,GO:0009961,GO:0009611	Zinc ion binding|positive regulation of transcription, DNA-templated|salicylic acid mediated signaling pathway|transcription, DNA-templated|nucleus|sequence-specific DNA binding|transcription factor activity, sequence-specific DNA binding|response to 1-aminocyclopropane-1-carboxylic acid|response to wounding			AT2G04880	WRKY1	WRKY transcription factor 1 [Source:UniProtKB/Swiss-Prot;Acc:Q9SI37]
Potri.002G222300	2.24353	1.16577	0.00302569	0.0127112	3.53065	1.80131	1.45317	5.08783	7.02998	7.06506	GO:0046872,GO:0004797,GO:0071897,GO:0006302,GO:0010225,GO:0046104,GO:0005737,GO:0005524,GO:0042802	Metal ion binding|thymidine kinase activity|DNA biosynthetic process|double-strand break repair|response to UV-C|thymidine metabolic process|cytoplasm|ATP binding|identical protein binding	Ko00240,ko00983	Pyrimidine metabolism|Drug metabolism - other enzymes	AT3G07800		Thymidine kinase [Source:TAIR;Acc:AT3G07800]
Potri.002G223000	0.108667	-3.20201	9.69367e-15	3.71222e-13	5.27278	4.0829	5.37664	0.677336	0.497974	0.861874					AT3G07870		F-box protein At3g07870 [Source:UniProtKB/Swiss-Prot;Acc:Q9SFC7]
Potri.002G223100	2.03357	1.02402	6.59993e-05	0.000439724	5270.05	4091.23	4782.16	7876.61	13184.9	12583.9
Potri.002G224600	2.84532	1.50859	0.00862373	0.0310955	12.9464	7.8897	8.37878	15.8482	43.0006	47.4508	GO:0009505,GO:0005886,GO:0042973,GO:0004553,GO:0030247,GO:0005975,GO:0071555,GO:0006952,GO:0031225,GO:0046658,GO:0005576,GO:0005618	Plant-type cell wall|plasma membrane|glucan endo-1,3-beta-D-glucosidase activity|hydrolase activity, hydrolyzing O-glycosyl compounds|polysaccharide binding|carbohydrate metabolic process|cell wall organization|defense response|anchored component of membrane|anchored component of plasma membrane|extracellular region|cell wall			AT2G05790		O-Glycosyl hydrolases family 17 protein [Source:TAIR;Acc:AT2G05790]
Potri.002G225400	0.284997	-1.81098	3.88537e-06	3.39041e-05	9.33041	7.45672	7.46855	0.820314	3.62819	4.79374	GO:0030245,GO:0005576,GO:0008810,GO:0071555	Cellulose catabolic process|extracellular region|cellulase activity|cell wall organization			AT2G32990	AtGH9B8	Endoglucanase 11 [Source:UniProtKB/Swiss-Prot;Acc:O48766]
Potri.002G226300	0.0662488	-3.91596	0.000438704	0.00235259	0	3.34872	10.6244	0	0	0
Potri.002G226800	6.19194	2.63039	3.7528e-36	1.78948e-33	2.92093	2.60202	2.62765	19.8439	21.7597	25.9258	GO:0016021,GO:0005886,GO:0006811	Integral component of membrane|plasma membrane|ion transport			AT3G21620		CSC1-like protein At3g21620 [Source:UniProtKB/Swiss-Prot;Acc:Q9LVE4]
Potri.002G226900	0.280234	-1.83529	1.34605e-11	3.13098e-10	54.0342	56.1792	67.8262	24.7603	17.1089	12.5904	GO:0016021,GO:0005886	Integral component of membrane|plasma membrane			AT3G21610		Acid phosphatase/vanadium-dependent haloperoxidase-related protein [Source:TAIR;Acc:AT3G21610]
Potri.002G228900	0.433236	-1.20677	2.26277e-09	3.61994e-08	20.7018	23.9803	28.573	15.6995	13.395	9.66096	GO:0008378,GO:0006486,GO:0005794,GO:0000139,GO:0016021	Galactosyltransferase activity|protein glycosylation|Golgi apparatus|Golgi membrane|integral component of membrane			AT1G05170	B3GALT2	Probable beta-1,3-galactosyltransferase 2 [Source:UniProtKB/Swiss-Prot;Acc:A8MRC7]
Potri.002G230900	2.05586	1.03974	0.00242143	0.0104782	2.27497	1.74163	2.65999	4.96257	5.41428	5.69017	GO:0010102,GO:0008285	Lateral root morphogenesis|negative regulation of cell proliferation			AT5G48040		Ubiquitin carboxyl-terminal hydrolase family protein [Source:TAIR;Acc:AT5G48040]
Potri.002G231900	0.131949	-2.92195	5.88337e-20	4.71371e-18	15.5862	18.1086	22.5729	3.5159	2.55365	2.08841	GO:0005634,GO:0046872,GO:0030414,GO:0042742,GO:0005829,GO:0005886	Nucleus|metal ion binding|peptidase inhibitor activity|defense response to bacterium|cytosol|plasma membrane			AT2G43120		Pirin-like protein At2g43120 [Source:UniProtKB/Swiss-Prot;Acc:Q9ZW82]
Potri.002G233400	0.0970118	-3.3657	1.69047e-42	1.24942e-39	39.957	40.7445	47.7247	6.21972	7.75589	1.44262	GO:0051650,GO:0007275,GO:0009860,GO:0030833,GO:0017157,GO:0040008,GO:0016324,GO:0005886,GO:0010215	Establishment of vesicle localization|multicellular organism development|pollen tube growth|regulation of actin filament polymerization|regulation of exocytosis|regulation of growth|apical plasma membrane|plasma membrane|cellulose microfibril organization			AT5G16490	RIC4	CRIB domain-containing protein RIC4 [Source:UniProtKB/Swiss-Prot;Acc:Q9FFD5]
Potri.002G233600	3.12823	1.64535	3.57162e-12	9.2098e-11	2.69309	2.03737	2.1006	6.7884	9.69977	11.0004					AT3G28040		Probably inactive leucine-rich repeat receptor-like protein kinase At3g28040 [Source:UniProtKB/Swiss-Prot;Acc:Q9LRT1]
Potri.002G234000	2.54516	1.34776	3.98337e-06	3.46672e-05	2.76249	3.0395	1.09897	6.07894	8.14662	8.93934	GO:0016491	Oxidoreductase activity			AT1G60690		Probable aldo-keto reductase 3 [Source:UniProtKB/Swiss-Prot;Acc:O22707]
Potri.002G235500	2.07483	1.05299	7.53105e-08	9.10115e-07	4.19688	2.92119	3.37438	8.31877	8.57762	9.66673	GO:0005524,GO:0003777,GO:0055046,GO:0007018,GO:0080175,GO:0005871,GO:0005874,GO:0009524	ATP binding|microtubule motor activity|microgametogenesis|microtubule-based movement|phragmoplast microtubule organization|kinesin complex|microtubule|phragmoplast			AT3G23670	KIN12B	Kinesin-like protein KIN12B [Source:UniProtKB/Swiss-Prot;Acc:Q8L7Y8]
Potri.002G238200	0.375894	-1.4116	3.9253e-16	1.82178e-14	43.7971	43.2803	51.5068	18.5457	20.036	24.4833	GO:0004559,GO:0030246,GO:0008270,GO:0006013,GO:0006517,GO:0009505,GO:0005774,GO:0005773	Alpha-mannosidase activity|carbohydrate binding|zinc ion binding|mannose metabolic process|protein deglycosylation|plant-type cell wall|vacuolar membrane|vacuole	Ko00511	Other glycan degradation	AT3G26720		Glycosyl hydrolase family 38 protein [Source:TAIR;Acc:AT3G26720]
Potri.002G239500	0.265902	-1.91103	6.11039e-22	6.49811e-20	96.1623	101.672	81.189	33.6454	39.2506	24.692					AT3G07510		Unknown protein; BEST Arabidopsis thaliana protein match is: unknown protein (TAIR:AT2G01580.1); Has 133 Blast hits to 133 proteins in 14 species: Archae - 0; Bacteria - 4; Metazoa - 0; Fungi - 0; Plants - 129; Viruses - 0; Other Eukaryotes - 0 (sou /.../CBI BLink). [Source:TAIR;Acc:AT3G07510]
Potri.002G240900	0.212282	-2.23594	6.76983e-19	4.6982e-17	24.7092	31.2332	23.6006	7.73593	8.41078	4.39393	GO:0015031,GO:0016192,GO:0031901,GO:0016021,GO:0005886	Protein transport|vesicle-mediated transport|early endosome membrane|integral component of membrane|plasma membrane			AT2G33120	VAMP722	Vesicle-associated membrane protein 722 [Source:UniProtKB/Swiss-Prot;Acc:P47192]
Potri.002G242100	4.56013	2.18908	6.26006e-09	9.33973e-08	1.65646	0.227833	0.77942	4.87731	3.70062	5.65289	GO:0005654,GO:0004861,GO:0007050	Nucleoplasm|cyclin-dependent protein serine/threonine kinase inhibitor activity|cell cycle arrest			AT5G48820	KRP3	Cyclin-dependent kinase inhibitor 3 [Source:UniProtKB/Swiss-Prot;Acc:Q9FKB5]
Potri.002G242500	0.348724	-1.51984	7.98182e-14	2.66037e-12	852.725	1009.48	991.131	479.33	399.689	335.574	GO:0020037,GO:0046872,GO:0055114,GO:0005789,GO:0016021,GO:0031090	Heme binding|metal ion binding|oxidation-reduction process|endoplasmic reticulum membrane|integral component of membrane|organelle membrane			AT2G32720	CYTB5-B	Cytochrome b5 isoform B [Source:UniProtKB/Swiss-Prot;Acc:O48845]
Potri.002G242600	2.17619	1.12181	1.80781e-10	3.45929e-09	137.009	83.9896	82.8385	242.434	270.504	296.829	GO:0003735,GO:0006412,GO:0022625,GO:0016020,GO:0003729	Structural constituent of ribosome|translation|cytosolic large ribosomal subunit|membrane|mRNA binding	Ko03010	Ribosome	AT3G24830	RPL13AB	60S ribosomal protein L13a-2 [Source:UniProtKB/Swiss-Prot;Acc:Q9LRX8]
Potri.002G243800	2.54305	1.34656	0.000167251	0.0009969	2.90854	2.8023	1.53458	4.53931	10.9196	9.85444					AT4G13100		RING/U-box superfamily protein [Source:TAIR;Acc:AT4G13100]
Potri.002G246100	0.420223	-1.25077	4.40932e-08	5.54711e-07	11.6235	13.0895	18.1015	7.63573	7.85021	7.79053	GO:0009873,GO:0007275,GO:0006351,GO:0005634,GO:0003677,GO:0003700	Ethylene-activated signaling pathway|multicellular organism development|transcription, DNA-templated|nucleus|DNA binding|transcription factor activity, sequence-specific DNA binding			AT4G13040		Ethylene-responsive transcription factor-like protein At4g13040 [Source:UniProtKB/Swiss-Prot;Acc:Q56XP9]
Potri.002G246400	2.10732	1.07541	4.4686e-10	7.95363e-09	59.9548	48.2049	43.8044	133.867	139.135	128.824					AT3G25130		Unknown protein; FUNCTIONS IN: molecular_function unknown; INVOLVED IN: biological_process unknown; LOCATED IN: plasma membrane; EXPRESSED IN: 17 plant structures; EXPRESSED DURING: 9 growth stages; Has 3885 Blast hits to 2658 proteins in 280 specie /.../hae - 12; Bacteria - 208; Metazoa - 970; Fungi - 222; Plants - 148; Viruses - 11; Other Eukaryotes - 2314 (source: NCBI BLink). [Source:TAIR;Acc…
Potri.002G247100	0.427283	-1.22674	2.84327e-08	3.6965e-07	15.4843	14.6525	15.2622	10.6501	6.96867	7.77427	GO:0042803,GO:0008270,GO:0035998,GO:0006729,GO:0046654,GO:0005737,GO:0005525,GO:0003934	Protein homodimerization activity|zinc ion binding|7,8-dihydroneopterin 3'-triphosphate biosynthetic process|tetrahydrobiopterin biosynthetic process|tetrahydrofolate biosynthetic process|cytoplasm|GTP binding|GTP cyclohydrolase I activity	Ko00790	Folate biosynthesis	AT3G07270	GCH1	GTP cyclohydrolase 1 [Source:UniProtKB/Swiss-Prot;Acc:Q9SFV7]
Potri.002G247900	2.74417	1.45637	5.64875e-08	6.98159e-07	48.1699	18.5254	25.3852	92.2028	114.085	134.077	GO:0030247,GO:0005975,GO:0006952,GO:0009793,GO:0010584,GO:0046658,GO:0042973,GO:0004553	Polysaccharide binding|carbohydrate metabolic process|defense response|embryo development ending in seed dormancy|pollen exine formation|anchored component of plasma membrane|glucan endo-1,3-beta-D-glucosidase activity|hydrolase activity, hydrolyzing O-glycosyl compounds			AT3G07320		O-Glycosyl hydrolases family 17 protein [Source:TAIR;Acc:AT3G07320]
Potri.002G248400	2.30196	1.20286	9.24247e-05	0.000591951	12.3838	4.39611	5.80381	19.5859	20.1747	29.6798	GO:0016021,GO:0005802,GO:0016757,GO:0071555,GO:0048868,GO:0005768,GO:0005794,GO:0000139	Integral component of membrane|trans-Golgi network|transferase activity, transferring glycosyl groups|cell wall organization|pollen tube development|endosome|Golgi apparatus|Golgi membrane			AT3G07330	CSLC6	Probable xyloglucan glycosyltransferase 6 [Source:UniProtKB/Swiss-Prot;Acc:Q9SRT3]
Potri.002G248500	2.14707	1.10237	1.12209e-07	1.31277e-06	24.683	19.1195	18.0152	47.085	51.1343	72.56	GO:0006355,GO:0006351,GO:0005634,GO:0003677,GO:0003700	Regulation of transcription, DNA-templated|transcription, DNA-templated|nucleus|DNA binding|transcription factor activity, sequence-specific DNA binding			AT5G48560	BHLH78	Transcription factor bHLH78 [Source:UniProtKB/Swiss-Prot;Acc:Q9FJL4]
Potri.002G248900	0.198805	-2.33057	1.6519e-18	1.07334e-16	38.1599	26.5068	25.1875	8.59572	8.27015	5.69067	GO:0005524,GO:0016301,GO:0004672,GO:0019901,GO:0004674,GO:0006952,GO:0035556,GO:0006468,GO:0006979,GO:0009611,GO:0005737,GO:0005634,GO:0005886	ATP binding|kinase activity|protein kinase activity|protein kinase binding|protein serine/threonine kinase activity|defense response|intracellular signal transduction|protein phosphorylation|response to oxidative stress|response to wounding|cytoplasm|nucleus|plasma membrane	Ko04016	MAPK signaling pathway - plant	AT3G25250	OXI1	Serine/threonine-protein kinase OXI1 [Source:UniProtKB/Swiss-Prot;Acc:Q9LSF1]
Potri.002G249000	2.59905	1.37798	6.06278e-10	1.0556e-08	273.847	183.323	181.354	773.098	673.331	624.356	GO:0005730,GO:0003735,GO:0006412,GO:0005829,GO:0022625,GO:0022626	Nucleolus|structural constituent of ribosome|translation|cytosol|cytosolic large ribosomal subunit|cytosolic ribosome	Ko03010	Ribosome	AT4G18100	RPL32A	60S ribosomal protein L32-1 [Source:UniProtKB/Swiss-Prot;Acc:P49211]
Potri.002G249600	0	#NAME?	7.14678e-07	7.24331e-06	1.08366	3.26571	1.81738	0	0	0	GO:0005576,GO:0080167	Extracellular region|response to karrikin			AT5G48540	CRRSP55	Cysteine-rich repeat secretory protein 55 [Source:UniProtKB/Swiss-Prot;Acc:Q9LV60]
Potri.002G250100	5.49809	2.45893	0.00115265	0.00548477	8.77267	5.57381	8.16442	56.6945	33.6074	14.844
Potri.002G250800	5.05762	2.33846	0.00139096	0.00647902	0	0.956478	1.22543	4.56663	14.5131	11.328					AT5G48500		Unknown protein; BEST Arabidopsis thaliana protein match is: unknown protein (TAIR:AT2G10930.1); Has 30201 Blast hits to 17322 proteins in 780 species: Archae - 12; Bacteria - 1396; Metazoa - 17338; Fungi - 3422; Plants - 5037; Viruses - 0; Other Eu /.../es - 2996 (source: NCBI BLink). [Source:TAIR;Acc:AT5G48500]
Potri.002G250900	7.70102	2.94505	1.10077e-06	1.07795e-05	0.763942	0	2.87719	9.32079	13.2348	5.72424
Potri.002G251000	2.11551	1.081	1.21172e-08	1.70343e-07	81.737	52.6364	61.2379	155.828	165.285	159.344	GO:0005504,GO:0043621,GO:0008270,GO:0006869,GO:0009627,GO:0009862,GO:0048046,GO:0005783,GO:0009506	Fatty acid binding|protein self-association|zinc ion binding|lipid transport|systemic acquired resistance|systemic acquired resistance, salicylic acid mediated signaling pathway|apoplast|endoplasmic reticulum|plasmodesma
Potri.002G251700	2.49472	1.31888	2.88223e-12	7.5474e-11	14.0737	8.40647	8.29187	26.6722	32.9431	34.2214	GO:0005524,GO:0004672,GO:0016021,GO:0005886,GO:0009506	ATP binding|protein kinase activity|integral component of membrane|plasma membrane|plasmodesma			AT3G24660	TMKL1	Putative kinase-like protein TMKL1 [Source:UniProtKB/Swiss-Prot;Acc:P33543]
Potri.002G252700	2.11521	1.0808	0.00369668	0.015182	3.09077	2.08003	2.85248	8.37129	6.45163	4.87729	GO:0006355,GO:0005622,GO:0046872,GO:0046966	Regulation of transcription, DNA-templated|intracellular|metal ion binding|thyroid hormone receptor binding
Potri.002G252900	2.93051	1.55115	4.22886e-16	1.95042e-14	8.40218	5.648	6.6208	26.3999	24.2437	28.6654	GO:0005739,GO:0005524,GO:0042026	Mitochondrion|ATP binding|protein refolding	Ko03018	RNA degradation	AT3G23990	CPN60	Chaperonin CPN60, mitochondrial [Source:UniProtKB/Swiss-Prot;Acc:P29197]
Potri.002G253800	0.128125	-2.96438	1.23701e-16	6.15673e-15	2.77547	4.08161	4.57806	0.492119	1.86138	0.495065	GO:0009535,GO:0009538,GO:0015979	Chloroplast thylakoid membrane|photosystem I reaction center|photosynthesis	Ko00195	Photosynthesis	AT2G20260	PSAE2	Photosystem I reaction center subunit IV B, chloroplastic [Source:UniProtKB/Swiss-Prot;Acc:Q9S714]
Potri.002G256600	0.39146	-1.35306	2.12429e-14	7.68698e-13	154.593	176.686	173.654	81.6511	80.9285	74.2023	GO:0006351,GO:0005634,GO:0009734,GO:0006355,GO:0009733,GO:0003700	Transcription, DNA-templated|nucleus|auxin-activated signaling pathway|regulation of transcription, DNA-templated|response to auxin|transcription factor activity, sequence-specific DNA binding	Ko04075	Plant hormone signal transduction	AT1G04550	IAA12	Auxin-responsive protein IAA12 [Source:UniProtKB/Swiss-Prot;Acc:Q38830]
Potri.002G257000	2.38581	1.25448	4.65969e-12	1.16973e-10	27.1225	19.4983	17.8521	58.475	59.307	57.3257	GO:1990861,GO:0003729,GO:0000166,GO:0003723,GO:0051028,GO:0016579,GO:0060628,GO:0034517,GO:0005737,GO:0005829,GO:0030529	Ubp3-Bre5 deubiquitination complex|mRNA binding|nucleotide binding|RNA binding|mRNA transport|protein deubiquitination|regulation of ER to Golgi vesicle-mediated transport|ribophagy|cytoplasm|cytosol|intracellular ribonucleoprotein complex			AT5G43960		Nuclear transport factor 2 (NTF2) family protein with RNA binding (RRM-RBD-RNP motifs) domain [Source:TAIR;Acc:AT5G43960]
Potri.002G257200	2.85124	1.51159	2.76355e-11	6.11081e-10	51.2162	23.8523	33.3277	138.814	136.722	124.016	GO:0009536,GO:0005774,GO:0015450,GO:0030150,GO:0045040,GO:0006626,GO:0031307,GO:0005742,GO:0005739	Plastid|vacuolar membrane|P-P-bond-hydrolysis-driven protein transmembrane transporter activity|protein import into mitochondrial matrix|protein import into mitochondrial outer membrane|protein targeting to mitochondrion|integral component of mitochondrial outer membrane|mitochondrial outer membrane translocase complex|mitochondrion			AT5G43970	TOM9-2	Mitochondrial import receptor subunit TOM9-2 [Source:UniProtKB/Swiss-Prot;Acc:Q9FNC9]
Potri.002G257500	2.21772	1.14908	8.05137e-11	1.63035e-09	106.563	90.3367	89.9626	181.588	254.357	234.484	GO:0005840,GO:0003735,GO:0006412,GO:0022625,GO:0005730,GO:0070180	Ribosome|structural constituent of ribosome|translation|cytosolic large ribosomal subunit|nucleolus|large ribosomal subunit rRNA binding	Ko03010	Ribosome	AT3G04400	RPL23C	60S ribosomal protein L23 [Source:UniProtKB/Swiss-Prot;Acc:P49690]
Potri.002G257900	0.219204	-2.18966	8.8522e-23	1.05103e-20	1290.21	1532.87	1553.6	471.016	409.225	299.997	GO:0016760,GO:0016759,GO:0046872,GO:0071555,GO:0030244,GO:0042742,GO:0050832,GO:0009834,GO:0005618,GO:0016021,GO:0005886	Cellulose synthase (UDP-forming) activity|cellulose synthase activity|metal ion binding|cell wall organization|cellulose biosynthetic process|defense response to bacterium|defense response to fungus|plant-type secondary cell wall biogenesis|cell wall|integral component of membrane|plasma membrane			AT5G44030	CESA4	Cellulose synthase A catalytic subunit 4 [UDP-forming] [Source:UniProtKB/Swiss-Prot;Acc:Q84JA6]
Potri.002G258500	3.19561	1.67609	2.02157e-14	7.36938e-13	8.4048	4.38106	5.05857	19.7111	23.495	26.5679					AT1G04030		Unknown protein; BEST Arabidopsis thaliana protein match is: unknown protein (TAIR:AT5G44040.1); Has 1835 Blast hits to 1511 proteins in 238 species: Archae - 7; Bacteria - 164; Metazoa - 377; Fungi - 135; Plants - 187; Viruses - 22; Other Eukaryote /.../3 (source: NCBI BLink). [Source:TAIR;Acc:AT1G04030]
Potri.002G259400	0.316421	-1.66008	2.44273e-05	0.000180272	35.5819	55.3851	46.5233	27.093	20.8925	16.8985					AT1G04000		Unknown protein; BEST Arabidopsis thaliana protein match is: unknown protein (TAIR:AT5G44060.1); Has 62 Blast hits to 62 proteins in 10 species: Archae - 0; Bacteria - 0; Metazoa - 0; Fungi - 0; Plants - 62; Viruses - 0; Other Eukaryotes - 0 (source /.../ BLink). [Source:TAIR;Acc:AT1G04000]
Potri.002G261700	0.133748	-2.90241	4.41078e-19	3.14217e-17	81.9824	110.858	95.0249	16.9584	18.0631	12.6627					AT5G42710		Unknown protein; Has 1807 Blast hits to 1807 proteins in 277 species: Archae - 0; Bacteria - 0; Metazoa - 736; Fungi - 347; Plants - 385; Viruses - 0; Other Eukaryotes - 339 (source: NCBI BLink). [Source:TAIR;Acc:AT5G42710]
Potri.003G001200	3.10442	1.63432	9.39584e-11	1.88452e-09	11.5401	7.86415	8.87877	27.9465	37.7123	41.4788
Potri.003G003200	0.231813	-2.10897	3.51054e-10	6.35941e-09	2.11002	0	1.95705	1.96872	0	4.8603	GO:0005634,GO:0008270,GO:0006355	Nucleus|zinc ion binding|regulation of transcription, DNA-templated			AT1G10240	FRS11	Protein FAR1-RELATED SEQUENCE 11 [Source:UniProtKB/Swiss-Prot;Acc:Q9SY66]
Potri.003G004400	0.285854	-1.80665	0.00144045	0.00668006	2.04959	2.77934	4.0637	0	1.79406	1.94913	GO:0032211,GO:0005524,GO:0000723,GO:0043141,GO:0004003,GO:0003677,GO:0000287,GO:0010521,GO:0032508,GO:0006310,GO:0006281,GO:0006260,GO:0044806,GO:0005739,GO:0000002,GO:0005634,GO:0051974,GO:0005657,GO:0008270	Negative regulation of telomere maintenance via telomerase|ATP binding|telomere maintenance|ATP-dependent 5'-3' DNA helicase activity|ATP-dependent DNA helicase activity|DNA binding|magnesium ion binding|telomerase inhibitor activity|DNA duplex unwinding|DNA recombination|DNA repair|DNA replication|G-quadruplex DNA unwinding|mitochondrion|mitochondrial genome maintenance|nucleus|negative regulati…
Potri.003G004700	2.09844	1.06932	1.86757e-07	2.09174e-06	15.4368	9.48763	9.49566	30.5515	26.6144	28.1487	GO:0003746,GO:0006749,GO:0005737,GO:0005634,GO:0004364	Translation elongation factor activity|glutathione metabolic process|cytoplasm|nucleus|glutathione transferase activity			AT1G57720		Probable elongation factor 1-gamma 2 [Source:UniProtKB/Swiss-Prot;Acc:Q9FVT2]
Potri.003G006900	2.67168	1.41775	3.83169e-08	4.85139e-07	6.52487	4.31893	6.09665	23.9209	24.3988	22.1373					AT1G58007		Unknown protein; BEST Arabidopsis thaliana protein match is: unknown protein (TAIR:AT1G09812.1); Has 91 Blast hits to 91 proteins in 13 species: Archae - 0; Bacteria - 0; Metazoa - 0; Fungi - 0; Plants - 91; Viruses - 0; Other Eukaryotes - 0 (source /.../ BLink). [Source:TAIR;Acc:AT1G58007]
Potri.003G008500	2.26754	1.18113	0.00462561	0.0183682	0.975855	0.641445	0.270571	1.34064	2.13468	3.34155	GO:0008033,GO:0009982,GO:0003723,GO:0001522	TRNA processing|pseudouridine synthase activity|RNA binding|pseudouridine synthesis			AT1G09800		Pseudouridine synthase family protein [Source:TAIR;Acc:AT1G09800]
Potri.003G009400	0.139682	-2.83978	3.48861e-35	1.49474e-32	89.0737	94.6313	113.711	18.9504	22.4658	11.1805					AT1G58070		Unknown protein; Has 286 Blast hits to 266 proteins in 81 species: Archae - 2; Bacteria - 25; Metazoa - 90; Fungi - 19; Plants - 78; Viruses - 4; Other Eukaryotes - 68 (source: NCBI BLink). [Source:TAIR;Acc:AT1G58070]
Potri.003G011900	0.452469	-1.14411	1.72117e-06	1.61539e-05	9.58294	13.1571	11.1786	6.69211	5.66644	6.34891	GO:0003333,GO:0006814,GO:0005887,GO:0005886,GO:0015171	Amino acid transmembrane transport|sodium ion transport|integral component of plasma membrane|plasma membrane|amino acid transmembrane transporter activity			AT1G80510		Transmembrane amino acid transporter family protein [Source:TAIR;Acc:AT1G80510]
Potri.003G012700	0.425368	-1.23322	0.000113492	0.000711464	3.1004	1.77134	2.03259	0.92143	0.658876	1.90127	GO:0005634,GO:0048511	Nucleus|rhythmic process
Potri.003G014900	2.20629	1.14162	2.12096e-07	2.34846e-06	28.3168	45.4425	20.5968	86.7065	106.665	105.034	GO:1990726,GO:0071011,GO:0046540,GO:0005688,GO:0003723,GO:0000398,GO:0071013,GO:0000932,GO:0005829	Lsm1-7-Pat1 complex|precatalytic spliceosome|U4/U6 x U5 tri-snRNP complex|U6 snRNP|RNA binding|mRNA splicing, via spliceosome|catalytic step 2 spliceosome|cytoplasmic mRNA processing body|cytosol	Ko03018,ko03040	RNA degradation|Spliceosome	AT1G03330	LSM2	Sm-like protein LSM2 [Source:UniProtKB/Swiss-Prot;Acc:Q1H595]
Potri.003G018500	0.250923	-1.99468	8.90132e-13	2.51345e-11	18.1532	25.012	21.6689	5.79157	6.84003	7.25798	GO:0005874	Microtubule			AT1G22930		T-complex protein 11 [Source:TAIR;Acc:AT1G22930]
Potri.003G018700	7.71439	2.94755	3.06898e-07	3.31863e-06	0.405914	0.266241	0.34366	1.46732	3.5461	3.27663					AT1G77855		Unknown protein; BEST Arabidopsis thaliana protein match is: unknown protein (TAIR:AT1G22030.1); Has 120 Blast hits to 120 proteins in 17 species: Archae - 0; Bacteria - 0; Metazoa - 0; Fungi - 0; Plants - 120; Viruses - 0; Other Eukaryotes - 0 (sou /.../CBI BLink). [Source:TAIR;Acc:AT1G77855]
Potri.003G019400	3.39576	1.76373	1.91615e-05	0.000144624	0.933518	0.583013	1.18036	2.30369	4.18217	4.35563					AT1G10780		F-box protein At1g10780 [Source:UniProtKB/Swiss-Prot;Acc:Q9SAC4]
Potri.003G020200	2.90214	1.53712	2.31932e-18	1.47142e-16	119.457	72.6415	80.6066	285.392	341.772	381.978	GO:0006869,GO:0031225,GO:0046658,GO:0008289	Lipid transport|anchored component of membrane|anchored component of plasma membrane|lipid binding			AT5G64080		Non-specific lipid-transfer protein-like protein At5g64080 [Source:UniProtKB/Swiss-Prot;Acc:Q8VYI9]
Potri.003G020300	2.03414	1.02442	1.77789e-08	2.40888e-07	73.8732	60.5936	58.8559	131.7	181.236	177.938	GO:0009245,GO:0005737,GO:0047451,GO:0006633	Lipid A biosynthetic process|cytoplasm|3-hydroxyoctanoyl-[acyl-carrier-protein] dehydratase activity|fatty acid biosynthetic process	Ko00061,ko00780,ko01212	Fatty acid biosynthesis|Biotin metabolism|Fatty acid metabolism	AT5G10160		Thioesterase superfamily protein [Source:TAIR;Acc:AT5G10160]
Potri.003G023500	2.63748	1.39916	2.35388e-05	0.000174237	5.2006	3.43827	4.35678	10.7196	14.6817	21.1517	GO:0016021,GO:0016192,GO:0005789,GO:0033116,GO:0005794	Integral component of membrane|vesicle-mediated transport|endoplasmic reticulum membrane|endoplasmic reticulum-Golgi intermediate compartment membrane|Golgi apparatus			AT1G36050		Endoplasmic reticulum vesicle transporter protein [Source:TAIR;Acc:AT1G36050]
Potri.003G026500	0.437302	-1.1933	9.85703e-08	1.16286e-06	5.60029	5.90949	6.87075	2.83011	3.76981	3.98479					AT3G14830		Unknown protein; BEST Arabidopsis thaliana protein match is: unknown protein (TAIR:AT1G53450.2); Has 73 Blast hits to 73 proteins in 12 species: Archae - 0; Bacteria - 0; Metazoa - 0; Fungi - 0; Plants - 73; Viruses - 0; Other Eukaryotes - 0 (source /.../ BLink). [Source:TAIR;Acc:AT3G14830]
Potri.003G026800	0.461519	-1.11554	6.02602e-09	9.02956e-08	20.0523	25.5328	25.5645	13.9039	12.9359	11.8793	GO:0034722,GO:0008242,GO:0006541,GO:0046900,GO:0005618,GO:0005615,GO:0005773	Gamma-glutamyl-peptidase activity|omega peptidase activity|glutamine metabolic process|tetrahydrofolylpolyglutamate metabolic process|cell wall|extracellular space|vacuole	Ko00790	Folate biosynthesis	AT1G78680	GGH2	Gamma-glutamyl hydrolase 2 [Source:UniProtKB/Swiss-Prot;Acc:O65355]
Potri.003G027400	2.34488	1.22952	0.00919434	0.0327417	15.6502	15.7581	14.0926	25.8884	46.3705	74.1783	GO:0003713,GO:0045723,GO:0006355,GO:0009751,GO:0006351,GO:0016592,GO:0005634,GO:0031490	Transcription coactivator activity|positive regulation of fatty acid biosynthetic process|regulation of transcription, DNA-templated|response to salicylic acid|transcription, DNA-templated|mediator complex|nucleus|chromatin DNA binding			AT1G15780	MED15A	Mediator of RNA polymerase II transcription subunit 15a [Source:UniProtKB/Swiss-Prot;Acc:F4I171]
Potri.003G028000	3.68921	1.88331	0.000352019	0.00194271	4.43893	4.75244	4.25757	9.30991	24.0382	27.2001	GO:0003713,GO:0045723,GO:0006355,GO:0009751,GO:0006351,GO:0016592,GO:0005634,GO:0031490	Transcription coactivator activity|positive regulation of fatty acid biosynthetic process|regulation of transcription, DNA-templated|response to salicylic acid|transcription, DNA-templated|mediator complex|nucleus|chromatin DNA binding			AT1G15780	MED15A	Mediator of RNA polymerase II transcription subunit 15a [Source:UniProtKB/Swiss-Prot;Acc:F4I171]
Potri.003G030400	0.246061	-2.02291	1.47184e-10	2.86461e-09	7.45374	6.1209	5.31299	2.3377	1.77193	2.13584	GO:0010150,GO:0051213,GO:0046872,GO:0016682	Leaf senescence|dioxygenase activity|metal ion binding|oxidoreductase activity, acting on diphenols and related substances as donors, oxygen as acceptor			AT1G49390		2-oxoglutarate (2OG) and Fe(II)-dependent oxygenase superfamily protein [Source:TAIR;Acc:AT1G49390]
Potri.003G030500	2.36972	1.24472	0.000357824	0.00197102	0.962234	1.82634	1.20453	3.3912	5.49368	5.41301	GO:0102803,GO:0009820,GO:0102805,GO:0046872,GO:0008168,GO:0010150,GO:0051213,GO:0016682	Thebane O-demethylase activity|alkaloid metabolic process|codeine O-demethylase activity|metal ion binding|methyltransferase activity|leaf senescence|dioxygenase activity|oxidoreductase activity, acting on diphenols and related substances as donors, oxygen as acceptor			AT5G20400		2-oxoglutarate (2OG) and Fe(II)-dependent oxygenase superfamily protein [Source:TAIR;Acc:AT5G20400]
Potri.003G031400	0.470319	-1.08829	0.00010178	0.000646131	3.241	3.46586	4.61888	2.28665	2.28135	2.2467	GO:0005634,GO:0008270,GO:0006355	Nucleus|zinc ion binding|regulation of transcription, DNA-templated			AT1G52520	FRS6	Protein FAR1-RELATED SEQUENCE 6 [Source:UniProtKB/Swiss-Prot;Acc:Q9SSQ4]
Potri.003G032500	2.77059	1.47019	4.29226e-09	6.57969e-08	3.16702	5.46088	4.27339	10.59	14.9134	14.4333	GO:0006952	Defense response			AT1G80120		Protein LURP-one-related 5 [Source:UniProtKB/Swiss-Prot;Acc:Q9SSC7]
Potri.003G032800	2.08829	1.06232	0.00160392	0.00732581	1.691	0.470756	1.01234	2.55052	2.60211	3.24582	GO:0005773,GO:0005509,GO:0070290,GO:0004630,GO:0016042,GO:0046470,GO:0005783,GO:0005886,GO:0009536	Vacuole|calcium ion binding|N-acylphosphatidylethanolamine-specific phospholipase D activity|phospholipase D activity|lipid catabolic process|phosphatidylcholine metabolic process|endoplasmic reticulum|plasma membrane|plastid	Ko04071,ko04072,ko00564,ko00565,ko04144,ko04014,ko04024	Sphingolipid signaling pathway|Phospholipase D signaling pathway|Glycerophospholipid metabolism|Ether lipid metabolism|Endocytosis|Ras signaling pathway|cAMP signaling pathway	AT3G15730	PLDALPHA1	Phospholipase D alpha 1 [Source:UniProtKB/Swiss-Prot;Acc:Q38882]
Potri.003G033600	0.141457	-2.82156	9.71205e-08	1.14897e-06	2.74196	4.63303	4.76165	0.748426	0.409502	1.03685	GO:0003899,GO:0051607,GO:0045087,GO:0045089,GO:0032728,GO:0032481,GO:0006359,GO:0006383,GO:0005829,GO:0005666,GO:0005654	DNA-directed RNA polymerase activity|defense response to virus|innate immune response|positive regulation of innate immune response|positive regulation of interferon-beta production|positive regulation of type I interferon production|regulation of transcription from RNA polymerase III promoter|transcription from RNA polymerase III promoter|cytosol|DNA-directed RNA polymerase III complex|nucleopla…	Ko03020,ko00230,ko00240	RNA polymerase|Purine metabolism|Pyrimidine metabolism	AT5G23710		DNA binding;DNA-directed RNA polymerases [Source:TAIR;Acc:AT5G23710]
Potri.003G034200	2.02532	1.01815	0.000147799	0.000895763	6.33789	3.00905	3.32099	12.7398	11.5219	12.4098	GO:0044212,GO:0006355,GO:0010200,GO:0006351,GO:0005634,GO:0046872,GO:0003700	Transcription regulatory region DNA binding|regulation of transcription, DNA-templated|response to chitin|transcription, DNA-templated|nucleus|metal ion binding|transcription factor activity, sequence-specific DNA binding			AT1G51700	DOF1.7	Dof zinc finger protein DOF1.7 [Source:UniProtKB/Swiss-Prot;Acc:O82155]
Potri.003G034600	2.94013	1.55588	0.00166091	0.00753695	13.6689	8.43151	12.1487	24.2742	54.7517	48.9645	GO:0052732,GO:0051262,GO:0004427,GO:0046872,GO:0052731	Phosphoethanolamine phosphatase activity|protein tetramerization|inorganic diphosphatase activity|metal ion binding|phosphocholine phosphatase activity	Ko00750	Vitamin B6 metabolism	AT1G73010	PS2	Inorganic pyrophosphatase 1 [Source:UniProtKB/Swiss-Prot;Acc:Q67YC0]
Potri.003G035000	2.11142	1.07821	6.51544e-07	6.65593e-06	9.09866	7.75899	6.70429	21.7436	21.2189	22.8157	GO:0017069,GO:0003713,GO:0048557,GO:0000398,GO:0030514,GO:0051151,GO:0010862,GO:0060391,GO:0048661,GO:0005737,GO:0000166,GO:0008143	SnRNA binding|transcription coactivator activity|embryonic digestive tract morphogenesis|mRNA splicing, via spliceosome|negative regulation of BMP signaling pathway|negative regulation of smooth muscle cell differentiation|positive regulation of pathway-restricted SMAD protein phosphorylation|positive regulation of SMAD protein import into nucleus|positive regulation of smooth muscle cell prolife…			AT3G13710	PRA1F4	PRA1 family protein F4 [Source:UniProtKB/Swiss-Prot;Acc:Q9LIC7]
Potri.003G035200	3.45402	1.78828	0.00014163	0.000862438	1.21301	1.60547	2.17188	4.88071	9.93875	4.97833	GO:0016021,GO:0005774,GO:0016192,GO:0005783,GO:0010008,GO:0005794	Integral component of membrane|vacuolar membrane|vesicle-mediated transport|endoplasmic reticulum|endosome membrane|Golgi apparatus			AT3G13720	PRA1F3	PRA1 family protein F3 [Source:UniProtKB/Swiss-Prot;Acc:Q9LIC6]
Potri.003G037600	0.120164	-3.05692	3.81555e-11	8.23379e-10	23.5213	38.2801	37.3047	6.05572	3.73525	4.32604	GO:0006952,GO:0016021,GO:0005886,GO:0009506	Defense response|integral component of membrane|plasma membrane|plasmodesma			AT1G17620		Late embryogenesis abundant (LEA) hydroxyproline-rich glycoprotein family [Source:TAIR;Acc:AT1G17620]
Potri.003G039400	0.109091	-3.1964	5.57577e-13	1.62246e-11	4.12459	10.7317	8.60018	1.68214	1.63417	0.35076	GO:0006952,GO:0016021,GO:0005886,GO:0009506	Defense response|integral component of membrane|plasma membrane|plasmodesma			AT1G17620		Late embryogenesis abundant (LEA) hydroxyproline-rich glycoprotein family [Source:TAIR;Acc:AT1G17620]
Potri.003G042700	3.18057	1.66929	7.54982e-09	1.10716e-07	2.5438	0.727534	1.03487	5.49617	4.72873	7.04103	GO:0008017,GO:0005737,GO:0005874,GO:0005634	Microtubule binding|cytoplasm|microtubule|nucleus			AT2G26180	IQD6	IQ-domain 6 [Source:TAIR;Acc:AT2G26180]
Potri.003G043300	0.466871	-1.0989	4.54771e-09	6.93392e-08	15.4089	14.9712	15.4774	7.82897	8.52534	10.583	GO:0005802,GO:0005524,GO:0000287,GO:0004012,GO:0048194,GO:0000139,GO:0016021,GO:0005886	Trans-Golgi network|ATP binding|magnesium ion binding|phospholipid-translocating ATPase activity|Golgi vesicle budding|Golgi membrane|integral component of membrane|plasma membrane			AT1G72700	ALA5	Putative phospholipid-transporting ATPase 5 [Source:UniProtKB/Swiss-Prot;Acc:Q9SGG3]
Potri.003G043600	2.20505	1.14081	8.52508e-05	0.000551017	12.2219	6.46977	20.5582	32.8415	45.0874	34.7936					AT3G13910		Protein of unknown function (DUF3511) [Source:TAIR;Acc:AT3G13910]
Potri.003G046100	0.37257	-1.42442	0.000496869	0.00262781	0	10.7117	22.2757	11.5053	17.7017	0
Potri.003G046200	2.25427	1.17266	7.25898e-09	1.06875e-07	127.502	67.8637	77.0737	256.658	236.232	268.987	GO:0009505,GO:0005886,GO:0009506,GO:0052793,GO:0071555,GO:0005618,GO:0005829,GO:0005576,GO:0016787,GO:0016020	Plant-type cell wall|plasma membrane|plasmodesma|pectin acetylesterase activity|cell wall organization|cell wall|cytosol|extracellular region|hydrolase activity|membrane	Ko04310	Wnt signaling pathway	AT4G19410	PAE7	Pectin acetylesterase 7 [Source:UniProtKB/Swiss-Prot;Acc:Q940J8]
Potri.003G047700	2.07976	1.05642	0.000288872	0.00162392	259.671	256.939	246.774	754.913	664.445	516.198	GO:0005737,GO:0005856	Cytoplasm|cytoskeleton	Ko04810,ko04013,ko04015	Regulation of actin cytoskeleton|MAPK signaling pathway - fly|Rap1 signaling pathway	AT4G29350	PRO2	Profilin-2 [Source:UniProtKB/Swiss-Prot;Acc:Q42418]
Potri.003G048100	7.94112	2.98934	0.000275475	0.00155423	0.263985	0.723609	0.335716	1.57079	5.22442	4.30986	GO:0009733,GO:0006351,GO:0005634,GO:0003700,GO:0009734	Response to auxin|transcription, DNA-templated|nucleus|transcription factor activity, sequence-specific DNA binding|auxin-activated signaling pathway	Ko04075	Plant hormone signal transduction	AT3G16500	IAA26	Auxin-responsive protein IAA26 [Source:UniProtKB/Swiss-Prot;Acc:Q8LAL2]
Potri.003G048700	2.00515	1.00371	3.64197e-06	3.19689e-05	15.152	10.4836	10.0509	28.7357	30.8315	31.2318	GO:0006355,GO:0005739,GO:0003677,GO:0006281,GO:0006952,GO:0003729	Regulation of transcription, DNA-templated|mitochondrion|DNA binding|DNA repair|defense response|mRNA binding			AT1G71260	WHY2	Single-stranded DNA-binding protein WHY2, mitochondrial [Source:UniProtKB/Swiss-Prot;Acc:Q8VYF7]
Potri.003G050400	3.52137	1.81614	6.10202e-09	9.12956e-08	2.52544	1.79319	1.44297	11.7999	11.94	9.39718	GO:0016021,GO:0005886	Integral component of membrane|plasma membrane			AT3G16300		CASP-like protein 3A1 [Source:UniProtKB/Swiss-Prot;Acc:Q3EB59]
Potri.003G050900	3.27089	1.70968	1.04916e-21	1.09219e-19	73.1873	46.9934	84.3533	292.13	282.529	273.806	GO:0009992,GO:0009941,GO:0006833,GO:0005794,GO:0005887,GO:0009505,GO:0009705,GO:0005886,GO:0009506,GO:0000326,GO:0005774,GO:0005773,GO:0015254,GO:0005618,GO:0015200,GO:0042807,GO:0015250,GO:0009507	Cellular water homeostasis|chloroplast envelope|water transport|Golgi apparatus|integral component of plasma membrane|plant-type cell wall|plant-type vacuole membrane|plasma membrane|plasmodesma|protein storage vacuole|vacuolar membrane|vacuole|glycerol channel activity|cell wall|methylammonium transmembrane transporter activity|central vacuole|water channel activity|chloroplast			AT3G16240	TIP2-1	Aquaporin TIP2-1 [Source:UniProtKB/Swiss-Prot;Acc:Q41951]
Potri.003G052000	2.03882	1.02774	0.000867399	0.00428253	5.41213	3.93029	4.19768	10.2523	11.3229	14.0222	GO:0046872,GO:0016491,GO:0017004,GO:0009793,GO:0016021,GO:0005743,GO:0043234	Metal ion binding|oxidoreductase activity|cytochrome complex assembly|embryo development ending in seed dormancy|integral component of membrane|mitochondrial inner membrane|protein complex			AT1G15220	CCMH	Cytochrome c-type biogenesis CcmH-like mitochondrial protein [Source:UniProtKB/Swiss-Prot;Acc:Q9XI46]
Potri.003G052500	0.0703394	-3.82952	2.32724e-25	3.71905e-23	17.7334	15.4944	19.1354	1.69917	1.98756	0.499638	GO:0015979,GO:0009535,GO:0016021,GO:0009538	Photosynthesis|chloroplast thylakoid membrane|integral component of membrane|photosystem I reaction center	Ko00195	Photosynthesis	AT1G52230	PSAH2	Photosystem I reaction center subunit VI-2, chloroplastic [Source:UniProtKB/Swiss-Prot;Acc:Q9SUI6]
Potri.003G053000	0.405685	-1.30157	7.7078e-06	6.32982e-05	3.1077	4.5339	3.23226	1.94563	1.78719	2.38983					AT2G25737		Sulfite exporter TauE/SafE family protein [Source:TAIR;Acc:AT2G25737]
Potri.003G053600	0.224068	-2.15799	9.35856e-19	6.34579e-17	23.7303	24.2611	23.6734	6.75217	7.69844	3.83424					AT1G15260		Unknown protein; BEST Arabidopsis thaliana protein match is: unknown protein (TAIR:AT3G16070.1); Has 28 Blast hits to 28 proteins in 7 species: Archae - 0; Bacteria - 0; Metazoa - 0; Fungi - 0; Plants - 28; Viruses - 0; Other Eukaryotes - 0 (source: /.../BLink). [Source:TAIR;Acc:AT1G15260]
Potri.003G056100	0.493135	-1.01994	8.92548e-08	1.06186e-06	24.353	31.3073	25.2562	23.1786	15.2053	14.1047	GO:0006895,GO:0043001,GO:0000042,GO:0005829,GO:0030173,GO:0005802	Golgi to endosome transport|Golgi to plasma membrane protein transport|protein targeting to Golgi|cytosol|integral component of Golgi membrane|trans-Golgi network			AT1G79990		Coatomer subunit beta'-1 [Source:UniProtKB/Swiss-Prot;Acc:Q9CAA0]
Potri.003G058600	3.03422	1.60133	2.74297e-13	8.40393e-12	3.30879	2.00574	2.30228	8.05014	9.23931	10.8875					AT3G15550		Unknown protein; Has 25732 Blast hits to 16979 proteins in 961 species: Archae - 144; Bacteria - 1801; Metazoa - 12681; Fungi - 1868; Plants - 912; Viruses - 94; Other Eukaryotes - 8232 (source: NCBI BLink). [Source:TAIR;Acc:AT3G15550]
Potri.003G059200	0.229408	-2.12401	7.46909e-11	1.52603e-09	436.476	607.249	563.849	180.999	159.547	129.758	GO:0009506,GO:0003846,GO:0090430,GO:0016787,GO:0004622,GO:0009809,GO:0006629,GO:0046686,GO:0042542,GO:0006979,GO:0010043,GO:0005783,GO:0005794,GO:0005886	Plasmodesma|2-acylglycerol O-acyltransferase activity|caffeoyl-CoA: alcohol caffeoyl transferase activity|hydrolase activity|lysophospholipase activity|lignin biosynthetic process|lipid metabolic process|response to cadmium ion|response to hydrogen peroxide|response to oxidative stress|response to zinc ion|endoplasmic reticulum|Golgi apparatus|plasma membrane	Ko00940	Phenylpropanoid biosynthesis	AT1G52760	CSE	Caffeoylshikimate esterase [Source:UniProtKB/Swiss-Prot;Acc:Q9C942]
Potri.003G059800	3.79659	1.9247	8.73748e-06	7.07906e-05	21.0241	16.6881	19.0336	52.1988	103.582	111.639					AT5G11420		Protein of unknown function, DUF642 [Source:TAIR;Acc:AT5G11420]
Potri.003G062200	3.0958	1.63031	5.9797e-06	5.03371e-05	9.48493	7.56363	6.67968	37.554	34.1206	25.063	GO:0005886	Plasma membrane
Potri.003G062400	0.466826	-1.09904	0.00232075	0.0100868	4.9657	3.70246	4.60384	3.47578	2.80066	4.40829	GO:0046677,GO:0005737,GO:0046872,GO:0016765	Response to antibiotic|cytoplasm|metal ion binding|transferase activity, transferring alkyl or aryl (other than methyl) groups			AT1G80160		Lactoylglutathione lyase / glyoxalase I family protein [Source:TAIR;Acc:AT1G80160]
Potri.003G064200	57.2294	5.83868	0.00216121	0.00947843	0	0.0298428	0.0919413	0.336931	4.63754	2.9168					AT4G19090		Protein of unknown function (DUF594) [Source:TAIR;Acc:AT4G19090]
Potri.003G064300	0.486979	-1.03807	0.000720323	0.00364284	0.881117	0	5.878	0	1.7468	1.68644	GO:0005737,GO:0000045,GO:0015031	Cytoplasm|autophagosome assembly|protein transport	Ko04068,ko04136,ko04138,ko04140	FoxO signaling pathway|Autophagy - other eukaryotes|Autophagy - yeast|Autophagy - animal	AT1G54210	ATG12A	Ubiquitin-like protein ATG12A [Source:UniProtKB/Swiss-Prot;Acc:Q8S924]
Potri.003G066300	0.142709	-2.80885	4.78917e-18	2.88365e-16	7.20737	6.41409	8.89129	1.19988	1.24513	1.15778					AT1G72540		Putative receptor-like protein kinase At1g72540 [Source:UniProtKB/Swiss-Prot;Acc:Q9CAH1]
Potri.003G067900	0.44555	-1.16634	2.37906e-09	3.79366e-08	14.8783	13.8091	17.9824	9.21752	8.14697	7.38918	GO:0047372,GO:0046872,GO:0019369,GO:0046340,GO:0071926,GO:0007405,GO:0042136,GO:0016021,GO:0005886,GO:0043196	Acylglycerol lipase activity|metal ion binding|arachidonic acid metabolic process|diacylglycerol catabolic process|endocannabinoid signaling pathway|neuroblast proliferation|neurotransmitter biosynthetic process|integral component of membrane|plasma membrane|varicosity			AT3G14075		Mono-/di-acylglycerol lipase, N-terminal;Lipase, class 3 [Source:TAIR;Acc:AT3G14075]
Potri.003G068000	2.3176	1.21263	0.000516513	0.0027239	2.88495	2.16834	1.93556	4.31532	6.83543	8.98963	GO:0005576	Extracellular region			AT1G72500		LOCATED IN: plasma membrane; EXPRESSED IN: 23 plant structures; EXPRESSED DURING: 13 growth stages; CONTAINS InterPro DOMAIN/s: von Willebrand factor, type A (InterPro:IPR002035); BEST Arabidopsis thaliana protein match is: inter-alpha-trypsin inhib /.../eavy chain-related (TAIR:AT1G19110.1); Has 1407 Blast hits to 1406 proteins in 307 species: Archae - 6; Bacteria - 522; Metazoa - 484; Fungi - 5…
Potri.003G069300	2.33511	1.22349	1.10538e-06	1.0821e-05	1.84219	0.812396	1.39827	2.87836	3.49884	4.58515	GO:0052854,GO:0052852,GO:0042742,GO:0050665,GO:0009854,GO:0005777,GO:0010181,GO:0052853	Medium-chain-(S)-2-hydroxy-acid oxidase activity|very-long-chain-(S)-2-hydroxy-acid oxidase activity|defense response to bacterium|hydrogen peroxide biosynthetic process|oxidative photosynthetic carbon pathway|peroxisome|FMN binding|long-chain-(S)-2-hydroxy-long-chain-acid oxidase activity	Ko04146,ko00630,ko01200	Peroxisome|Glyoxylate and dicarboxylate metabolism|Carbon metabolism	AT3G14130	GLO4	Peroxisomal (S)-2-hydroxy-acid oxidase GLO4 [Source:UniProtKB/Swiss-Prot;Acc:Q9LJH5]
Potri.003G070200	0.159387	-2.6494	1.78475e-19	1.34261e-17	240.513	305.856	317.32	60.8858	69.5245	43.958					AT3G14170		Plant protein of unknown function (DUF936) [Source:TAIR;Acc:AT3G14170]
Potri.003G071200	2.14351	1.09997	1.21964e-06	1.17873e-05	55.9248	36.8513	35.9546	127.526	98.5284	106.421	GO:0000447,GO:0000461,GO:0000028,GO:0006407,GO:0006412,GO:0030686,GO:0022627,GO:0003735,GO:0005886,GO:0009506,GO:0003729,GO:0009651,GO:0009507,GO:0005634	Endonucleolytic cleavage in ITS1 to separate SSU-rRNA from 5.8S rRNA and LSU-rRNA from tricistronic rRNA transcript (SSU-rRNA, 5.8S rRNA, LSU-rRNA)|endonucleolytic cleavage to generate mature 3'-end of SSU-rRNA from (SSU-rRNA, 5.8S rRNA, LSU-rRNA)|ribosomal small subunit assembly|rRNA export from nucleus|translation|90S preribosome|cytosolic small ribosomal subunit|structural constituent of ribos…	Ko03010	Ribosome	AT1G72370	RPSAA	40S ribosomal protein Sa-1 [Source:UniProtKB/Swiss-Prot;Acc:Q08682]
Potri.003G073300	4.67471	2.22488	1.72996e-16	8.35697e-15	4.85263	3.0428	3.02706	15.8679	17.0103	26.3152					AT1G72310	ATL3	RING-H2 finger protein ATL3 [Source:UniProtKB/Swiss-Prot;Acc:Q9XF63]
Potri.003G073500	0.452139	-1.14516	6.45922e-12	1.58599e-10	394.545	421.108	448.345	255.137	223.782	209.792			Ko00514	Other types of O-glycan biosynthesis	AT5G50420		O-fucosyltransferase family protein [Source:TAIR;Acc:AT5G50420]
Potri.003G074300	0.18017	-2.47257	4.23341e-11	9.04964e-10	5.50282	6.99714	8.34271	3.45895	0.42453	1.4255	GO:0016020,GO:0003824,GO:0017176,GO:0006506,GO:0009846,GO:0009860,GO:0005789,GO:0000506,GO:0016021	Membrane|catalytic activity|phosphatidylinositol N-acetylglucosaminyltransferase activity|GPI anchor biosynthetic process|pollen germination|pollen tube growth|endoplasmic reticulum membrane|glycosylphosphatidylinositol-N-acetylglucosaminyltransferase (GPI-GnT) complex|integral component of membrane	Ko00563	Glycosylphosphatidylinositol(GPI)-anchor biosynthesis	AT2G34980	SETH1	Phosphatidylinositolglycan synthase family protein [Source:TAIR;Acc:AT2G34980]
Potri.003G074700	0.440328	-1.18335	6.66197e-12	1.62765e-10	339.028	300.755	342.509	215.654	173.587	132.985	GO:0003983,GO:0009793,GO:0009553,GO:0009555,GO:0006011,GO:0019276,GO:0006048,GO:0006047,GO:0005829,GO:0052630,GO:0003977	UTP:glucose-1-phosphate uridylyltransferase activity|embryo development ending in seed dormancy|embryo sac development|pollen development|UDP-glucose metabolic process|UDP-N-acetylgalactosamine metabolic process|UDP-N-acetylglucosamine biosynthetic process|UDP-N-acetylglucosamine metabolic process|cytosol|UDP-N-acetylgalactosamine diphosphorylase activity|UDP-N-acetylglucosamine diphosphorylase a…	Ko00520	Amino sugar and nucleotide sugar metabolism	AT2G35020	GLCNAC1PUT2	UDP-N-acetylglucosamine diphosphorylase 2 [Source:UniProtKB/Swiss-Prot;Acc:O64765]
Potri.003G075900	2.69729	1.43151	5.42251e-10	9.50837e-09	7.69925	8.97307	7.18512	21.1272	24.5813	24.586	GO:0005739	Mitochondrion
Potri.003G076300	0.455093	-1.13577	0.000640776	0.00329517	38.8195	31.4859	43.9801	32.5728	18.8307	13.7229	GO:0006508,GO:0009505,GO:0004190,GO:0030163	Proteolysis|plant-type cell wall|aspartic-type endopeptidase activity|protein catabolic process			AT4G16563		Eukaryotic aspartyl protease family protein [Source:TAIR;Acc:AT4G16563]
Potri.003G076900	30.4942	4.93046	2.23066e-05	0.000165613	0.0968271	0.0945884	0.0478029	2.18468	4.43518	6.52155	GO:0030599,GO:0042545,GO:0045490,GO:0005618,GO:0005576,GO:0045330	Pectinesterase activity|cell wall modification|pectin catabolic process|cell wall|extracellular region|aspartyl esterase activity			AT5G47500	PME68	Probable pectinesterase 68 [Source:UniProtKB/Swiss-Prot;Acc:Q8LPF3]
Potri.003G077500	2.3027	1.20333	3.97679e-10	7.12495e-09	9.74799	7.31532	6.7877	19.6275	21.8223	25.8939	GO:0000139,GO:0016021,GO:0005802,GO:0016757,GO:0005737,GO:0005768,GO:0005794	Golgi membrane|integral component of membrane|trans-Golgi network|transferase activity, transferring glycosyl groups|cytoplasm|endosome|Golgi apparatus			AT4G16650		O-fucosyltransferase family protein [Source:TAIR;Acc:AT4G16650]
Potri.003G078100	0.38929	-1.36108	1.26109e-08	1.76279e-07	106.176	0	62.1151	0	0	0					AT4G16695		Unknown protein; FUNCTIONS IN: molecular_function unknown; INVOLVED IN: biological_process unknown; LOCATED IN: endomembrane system; Has 35333 Blast hits to 34131 proteins in 2444 species: Archae - 798; Bacteria - 22429; Metazoa - 974; Fungi - 991; /.../ - 531; Viruses - 0; Other Eukaryotes - 9610 (source: NCBI BLink). [Source:TAIR;Acc:AT4G16695]
Potri.003G079500	0.251965	-1.98871	4.54237e-12	1.1468e-10	18.3429	13.9304	22.3168	7.0081	5.64938	6.26686	GO:0008270,GO:0006355,GO:0006351,GO:0005634,GO:0003677,GO:0003700	Zinc ion binding|regulation of transcription, DNA-templated|transcription, DNA-templated|nucleus|DNA binding|transcription factor activity, sequence-specific DNA binding			AT5G47390		Myb-like transcription factor family protein [Source:TAIR;Acc:AT5G47390]
Potri.003G080900	2.16249	1.11269	8.47562e-09	1.23132e-07	11.0491	7.09137	6.96429	22.6538	23.511	24.0727	GO:0005524,GO:0004088,GO:0006207,GO:0044205,GO:0006526,GO:0016036,GO:0006541,GO:0000050,GO:0005951,GO:0009507,GO:0009570	ATP binding|carbamoyl-phosphate synthase (glutamine-hydrolyzing) activity|'de novo' pyrimidine nucleobase biosynthetic process|'de novo' UMP biosynthetic process|arginine biosynthetic process|cellular response to phosphate starvation|glutamine metabolic process|urea cycle|carbamoyl-phosphate synthase complex|chloroplast|chloroplast stroma	Ko00250,ko00240	Alanine, aspartate and glutamate metabolism|Pyrimidine metabolism	AT3G27740	CARA	Carbamoyl-phosphate synthase small chain, chloroplastic [Source:UniProtKB/Swiss-Prot;Acc:Q9LVW7]
Potri.003G082500	0.295868	-1.75698	8.1221e-08	9.74521e-07	40.9122	55.5777	57.2909	23.2284	20.5016	15.683	GO:0005886,GO:0005783,GO:0005789,GO:0016021	Plasma membrane|endoplasmic reticulum|endoplasmic reticulum membrane|integral component of membrane			AT5G47180	PVA21	Vesicle-associated protein 2-1 [Source:UniProtKB/Swiss-Prot;Acc:Q9LVU1]
Potri.003G083000	0.0971888	-3.36307	1.42083e-25	2.34668e-23	96.4047	115.314	140.9	17.3809	17.6254	7.0297
Potri.003G084200	3.20182	1.67889	3.00562e-16	1.4172e-14	2.62839	1.99488	2.24905	8.09871	8.68964	10.1539	GO:0009626,GO:0007165,GO:0005737,GO:0043531,GO:0005524,GO:0009738,GO:0009860,GO:0009414,GO:0005886,GO:0005509	Plant-type hypersensitive response|signal transduction|cytoplasm|ADP binding|ATP binding|abscisic acid-activated signaling pathway|pollen tube growth|response to water deprivation|plasma membrane|calcium ion binding	Ko04020,ko04022,ko04310,ko04370,ko04114,ko04218,ko04010	Calcium signaling pathway|cGMP - PKG signaling pathway|Wnt signaling pathway|VEGF signaling pathway|Oocyte meiosis|Cellular senescence|MAPK signaling pathway	AT4G17615	CBL1	Calcineurin B-like protein 1 [Source:UniProtKB/Swiss-Prot;Acc:O81445]
Potri.003G085100	2.0236	1.01692	4.98448e-09	7.54151e-08	377.537	260.319	332.494	680.183	859.124	815.845	GO:0006412,GO:0005840,GO:0046872,GO:0003735	Translation|ribosome|metal ion binding|structural constituent of ribosome	Ko03010	Ribosome	AT3G10950	RPL37AB	Putative 60S ribosomal protein L37a-1 [Source:UniProtKB/Swiss-Prot;Acc:Q9SRK6]
Potri.003G087700	0.295839	-1.75711	1.27469e-11	2.9767e-10	5.7628	5.34068	6.25015	2.16228	2.08114	2.09867	GO:0000160,GO:0006351,GO:0005634,GO:0003677,GO:0003700	Phosphorelay signal transduction system|transcription, DNA-templated|nucleus|DNA binding|transcription factor activity, sequence-specific DNA binding			AT4G18020	APRR2	Two-component response regulator-like APRR2 [Source:UniProtKB/Swiss-Prot;Acc:Q6LA43]
Potri.003G089100	0.486434	-1.03968	6.51024e-06	5.43697e-05	100.573	68.7355	86.0999	53.4704	79.4969	57.1717
Potri.003G090300	0.290172	-1.78502	1.54621e-22	1.77869e-20	184.306	200.987	221.29	81.1849	92.0365	61.9694	GO:0009626,GO:0034052,GO:0043068,GO:2000121,GO:0005634,GO:0003677,GO:0009814	Plant-type hypersensitive response|positive regulation of plant-type hypersensitive response|positive regulation of programmed cell death|regulation of removal of superoxide radicals|nucleus|DNA binding|defense response, incompatible interaction			AT1G32540	LOL1	Protein LOL1 [Source:UniProtKB/Swiss-Prot;Acc:Q93ZB1]
Potri.003G090400	0.452987	-1.14246	4.26171e-07	4.49334e-06	4.97111	3.76291	3.32458	3.77034	4.38654	4.26434	GO:0022900,GO:0051537,GO:0009055,GO:0046872	Electron transport chain|2 iron, 2 sulfur cluster binding|electron carrier activity|metal ion binding	Ko00195	Photosynthesis	AT1G32550	FdC1	2Fe-2S ferredoxin-like superfamily protein [Source:TAIR;Acc:AT1G32550]
Potri.003G091400	0.22895	-2.12689	1.84806e-18	1.19292e-16	41.0102	38.1853	31.2356	12.2771	9.04269	6.89026
Potri.003G091800	0.415336	-1.26765	0.0105432	0.0366921	6.86804	6.04628	2.67474	2.42633	2.2989	3.26634	GO:0043078,GO:0009960,GO:0080113	Polar nucleus|endosperm development|regulation of seed growth			AT2G35230	IKU1	Protein HAIKU1 [Source:UniProtKB/Swiss-Prot;Acc:O82170]
Potri.003G092100	13.081	3.7094	0.0132904	0.0444326	0	1.77053	2.28552	6.88697	47.428	100.478					AT2G35215		Unknown protein; BEST Arabidopsis thaliana protein match is: unknown protein (TAIR:AT5G46770.1); Has 19 Blast hits to 19 proteins in 6 species: Archae - 0; Bacteria - 0; Metazoa - 0; Fungi - 0; Plants - 19; Viruses - 0; Other Eukaryotes - 0 (source: /.../BLink). [Source:TAIR;Acc:AT2G35215]
Potri.003G093000	5.10779	2.3527	8.25656e-05	0.000535536	0.627204	0.104434	0.63889	1.76806	4.96514	4.02224	GO:0009734,GO:0010305,GO:0009554,GO:0009933,GO:0009956,GO:0009934,GO:0010015,GO:0016021,GO:0005886,GO:0009506	Auxin-activated signaling pathway|leaf vascular tissue pattern formation|megasporogenesis|meristem structural organization|radial pattern formation|regulation of meristem structural organization|root morphogenesis|integral component of membrane|plasma membrane|plasmodesma			AT5G46700	TRN2	Protein TORNADO 2 [Source:UniProtKB/Swiss-Prot;Acc:Q9FIQ5]
Potri.003G093500	0.350805	-1.51126	0.000336869	0.00186677	26.285	47.6285	32.0706	10.7581	16.6651	17.776					AT4G17920	ATL29	RING-H2 finger protein ATL29 [Source:UniProtKB/Swiss-Prot;Acc:O49691]
Potri.003G094000	0.400292	-1.32088	1.59482e-10	3.09175e-09	23.2502	30.4035	35.9475	16.2755	14.7131	14.6743	GO:0005783,GO:0005789,GO:0016021	Endoplasmic reticulum|endoplasmic reticulum membrane|integral component of membrane			AT4G17790		SNARE associated Golgi protein family [Source:TAIR;Acc:AT4G17790]
Potri.003G094500	2.07163	1.05076	2.63236e-08	3.44961e-07	23.6238	14.7825	16.9109	42.6961	43.1863	60.0393	GO:0005992,GO:0070413,GO:0005737,GO:0016791,GO:0016757	Trehalose biosynthetic process|trehalose metabolism in response to stress|cytoplasm|phosphatase activity|transferase activity, transferring glycosyl groups	Ko00500	Starch and sucrose metabolism	AT4G17770	TPS5	Alpha,alpha-trehalose-phosphate synthase [UDP-forming] 5 [Source:UniProtKB/Swiss-Prot;Acc:O23617]
Potri.003G094700	5.22109	2.38435	8.81578e-11	1.77662e-09	0.83028	0.512307	0.262157	3.2195	3.25762	4.72751					AT5G10530	LECRK91	L-type lectin-domain containing receptor kinase IX.1 [Source:UniProtKB/Swiss-Prot;Acc:Q9LXA5]
Potri.003G096100	0.4678	-1.09603	7.37263e-09	1.08386e-07	15.8861	12.2081	12.7188	7.95721	7.38473	7.3892	GO:0032454,GO:0046872,GO:0048439,GO:0045815,GO:0006355,GO:0006351,GO:0000792,GO:0005634,GO:0051213	Histone demethylase activity (H3-K9 specific)|metal ion binding|flower morphogenesis|positive regulation of gene expression, epigenetic|regulation of transcription, DNA-templated|transcription, DNA-templated|heterochromatin|nucleus|dioxygenase activity			AT5G46910		Transcription factor jumonji (jmj) family protein / zinc finger (C5HC2 type) family protein [Source:TAIR;Acc:AT5G46910]
Potri.003G097300	0.168502	-2.56917	1.2744e-14	4.81181e-13	69.6259	79.1612	88.8626	27.5733	13.3845	8.24264	GO:0016762,GO:0042546,GO:0071555,GO:0010411,GO:0048046,GO:0005618,GO:0004553	Xyloglucan:xyloglucosyl transferase activity|cell wall biogenesis|cell wall organization|xyloglucan metabolic process|apoplast|cell wall|hydrolase activity, hydrolyzing O-glycosyl compounds			AT1G32170	XTH30	Probable xyloglucan endotransglucosylase/hydrolase protein 30 [Source:UniProtKB/Swiss-Prot;Acc:Q38908]
Potri.003G097400	0.489158	-1.03163	3.84299e-05	0.000270833	6.53958	8.93978	9.12061	4.9362	5.07412	4.25626	GO:0009611,GO:0009507,GO:0010193,GO:0010224	Response to wounding|chloroplast|response to ozone|response to UV-B			AT1G32160		Protein of unknown function (DUF760) [Source:TAIR;Acc:AT1G32160]
Potri.003G100200	0.205398	-2.28351	2.11314e-32	7.52684e-30	182.465	182.85	201.496	64.5745	42.4365	35.3365	GO:0016491	Oxidoreductase activity			AT4G13660	PRR2	Pinoresinol reductase 2 [Source:UniProtKB/Swiss-Prot;Acc:Q9SVP6]
Potri.003G100300	0.0673536	-3.8921	3.34439e-18	2.08308e-16	4.32335	6.98884	5.70073	0.829636	0.141858	0.217528	GO:0009571,GO:0010207,GO:0009735,GO:0009507,GO:0009570,GO:0009535	Proplastid stroma|photosystem II assembly|response to cytokinin|chloroplast|chloroplast stroma|chloroplast thylakoid membrane			AT5G48790		Domain of unknown function (DUF1995) [Source:TAIR;Acc:AT5G48790]
Potri.003G100400	0.0209259	-5.57857	0.000244848	0.00140068	12.5856	10.6475	22.7959	0	0	0
Potri.003G100800	0.35236	-1.50488	0.000381473	0.00208656	1.73381	2.9563	3.16282	0.834708	1.44225	0.816344	GO:0006355,GO:0006351,GO:0005634,GO:0005524,GO:0032502	Regulation of transcription, DNA-templated|transcription, DNA-templated|nucleus|ATP binding|developmental process			AT2G06200	GRF6	Growth-regulating factor 6 [Source:UniProtKB/Swiss-Prot;Acc:Q9ZQ12]
Potri.003G102100	0.416589	-1.2633	0.000430009	0.00231352	18.5954	28.6245	19.9922	12.8419	10.287	6.18668
Potri.003G103400	0.498317	-1.00486	0.000184168	0.00108678	18.4229	23.6979	19.0703	9.5617	16.7653	13.989	GO:0016020,GO:0031594,GO:0033268,GO:0033270,GO:0005886,GO:0045211,GO:0042383,GO:0007409,GO:0016529,GO:0071286,GO:0014731,GO:0045184,GO:0045202,GO:0043001,GO:0010960,GO:0072660,GO:0071709,GO:2000651,GO:0000281,GO:0010765,GO:1902260,GO:0072659,GO:0007528,GO:0072661,GO:0043266,GO:0007165,GO:0050808,GO:0030424,GO:0043194,GO:0016323,GO:0009986,GO:0005737,GO:0030425,GO:0014704,GO:0016328,GO:0005764,GO:…	Membrane|neuromuscular junction|node of Ranvier|paranode region of axon|plasma membrane|postsynaptic membrane|sarcolemma|axonogenesis|sarcoplasmic reticulum|cellular response to magnesium ion|spectrin-associated cytoskeleton|establishment of protein localization|synapse|Golgi to plasma membrane protein transport|magnesium ion homeostasis|maintenance of protein location in plasma membrane|membrane…			AT4G19150		Ankyrin repeat family protein [Source:TAIR;Acc:AT4G19150]
Potri.003G105100	0.478707	-1.06278	5.69819e-06	4.82145e-05	6.23316	6.08053	6.05539	3.30881	3.27435	3.35038	GO:0009405,GO:0015846,GO:0005615,GO:0042597,GO:0019809	Pathogenesis|polyamine transport|extracellular space|periplasmic space|spermidine binding			AT1G31410		Putrescine-binding periplasmic protein-related [Source:TAIR;Acc:AT1G31410]
Potri.003G107100	2.5458	1.34812	7.05812e-07	7.16518e-06	15.0869	12.6536	9.75859	28.8826	49.2226	40.1291	GO:0005886,GO:0009579,GO:0005774,GO:0005773,GO:0040008,GO:0009507,GO:0009535,GO:0005783	Plasma membrane|thylakoid|vacuolar membrane|vacuole|regulation of growth|chloroplast|chloroplast thylakoid membrane|endoplasmic reticulum
Potri.003G107300	0.244498	-2.0321	1.49308e-07	1.71024e-06	2.75957	3.12496	3.11762	0.977462	0.825846	1.11845	GO:0003899,GO:0006386,GO:0006385,GO:0006383,GO:0042797,GO:0005666,GO:0005654,GO:0003677	DNA-directed RNA polymerase activity|termination of RNA polymerase III transcription|transcription elongation from RNA polymerase III promoter|transcription from RNA polymerase III promoter|tRNA transcription from RNA polymerase III promoter|DNA-directed RNA polymerase III complex|nucleoplasm|DNA binding	Ko03020,ko00230,ko00240	RNA polymerase|Purine metabolism|Pyrimidine metabolism	AT4G25180		RNA polymerase III RPC4 [Source:TAIR;Acc:AT4G25180]
Potri.003G107900	2.13338	1.09314	4.60257e-05	0.000318219	2.58734	1.6782	2.41231	4.33674	6.73075	7.18455					AT5G51380		F-box protein At5g51380 [Source:UniProtKB/Swiss-Prot;Acc:Q9FGN3]
Potri.003G109300	0.287359	-1.79907	1.62071e-08	2.22032e-07	11.4369	12.4847	8.04633	2.11953	3.76102	4.97251	GO:0008643,GO:0055062,GO:0055085,GO:0016021,GO:0022857,GO:0006820	Carbohydrate transport|phosphate ion homeostasis|transmembrane transport|integral component of membrane|transmembrane transporter activity|anion transport			AT3G47420	ATPS3	Putative glycerol-3-phosphate transporter 1 [Source:UniProtKB/Swiss-Prot;Acc:Q9C5L3]
Potri.003G111400	42.8645	5.42171	0.011759	0.0402178	0	0	0	0	4.24573	2.3885	GO:0009505,GO:0009506,GO:0050832,GO:0009682,GO:0009737,GO:0009409,GO:0009651,GO:0009707,GO:0005783,GO:0005576	Plant-type cell wall|plasmodesma|defense response to fungus|induced systemic resistance|response to abscisic acid|response to cold|response to salt stress|chloroplast outer membrane|endoplasmic reticulum|extracellular region			AT1G62510		Bifunctional inhibitor/lipid-transfer protein/seed storage 2S albumin superfamily protein [Source:TAIR;Acc:AT1G62510]
Potri.003G111600	0.326237	-1.61601	7.54122e-18	4.43238e-16	21.4711	24.7317	25.1504	10.5672	9.0731	8.73484	GO:0008289,GO:0006869	Lipid binding|lipid transport			AT4G22540	ORP2A	Oxysterol-binding protein-related protein 2A [Source:UniProtKB/Swiss-Prot;Acc:Q940Y1]
Potri.003G111700	2.43683	1.28501	0.000382102	0.00208961	1.98537	3.02497	1.60391	6.02157	7.15721	7.25653	GO:0016021,GO:0016787	Integral component of membrane|hydrolase activity
Potri.003G112400	13.4682	3.75148	0.00350405	0.0144785	0	0	0.251324	0.735186	1.54737	3.71286	GO:0070413,GO:0005737,GO:0004805,GO:0005992	Trehalose metabolism in response to stress|cytoplasm|trehalose-phosphatase activity|trehalose biosynthetic process	Ko00500	Starch and sucrose metabolism	AT4G22590	TPPG	Probable trehalose-phosphate phosphatase G [Source:UniProtKB/Swiss-Prot;Acc:Q9SUW0]
Potri.003G112600	2.77285	1.47137	0.000784898	0.00393167	24.7004	15.256	21.3514	86.1036	57.678	55.4427	GO:0005985,GO:0016021,GO:0005775,GO:0004575,GO:0005975,GO:0005774	Sucrose metabolic process|integral component of membrane|vacuolar lumen|sucrose alpha-glucosidase activity|carbohydrate metabolic process|vacuolar membrane	Ko00052,ko00500	Galactose metabolism|Starch and sucrose metabolism	AT1G62660	BFRUCT3	Acid beta-fructofuranosidase 3, vacuolar [Source:UniProtKB/Swiss-Prot;Acc:Q43348]
Potri.003G112700	2.44745	1.29128	1.26827e-11	2.96638e-10	43.7243	24.3212	27.8125	81.6065	91.4941	114.759	GO:0005618,GO:0016020,GO:0009505,GO:0005886,GO:0009506,GO:0005774,GO:0005507,GO:0016722,GO:0009932,GO:0031225,GO:0046658,GO:0048046	Cell wall|membrane|plant-type cell wall|plasma membrane|plasmodesma|vacuolar membrane|copper ion binding|oxidoreductase activity, oxidizing metal ions|cell tip growth|anchored component of membrane|anchored component of plasma membrane|apoplast			AT4G12420	SKU5	Monocopper oxidase-like protein SKU5 [Source:UniProtKB/Swiss-Prot;Acc:Q9SU40]
Potri.003G113000	0.267102	-1.90454	3.17917e-11	6.94671e-10	8.53525	7.808	10.0473	4.27235	3.01931	2.35374	GO:0071555,GO:0007275,GO:1901348,GO:0006355,GO:0006351,GO:0048759,GO:0005634,GO:0043565,GO:0003700	Cell wall organization|multicellular organism development|positive regulation of secondary cell wall biogenesis|regulation of transcription, DNA-templated|transcription, DNA-templated|xylem vessel member cell differentiation|nucleus|sequence-specific DNA binding|transcription factor activity, sequence-specific DNA binding			AT1G12260	NAC007	NAC domain-containing protein 7 [Source:UniProtKB/Swiss-Prot;Acc:Q9FWX2]
Potri.003G113200	0.172093	-2.53874	0.00212961	0.00936624	20.4579	35.2492	9.28642	0	9.79015	13.7765	GO:0005975,GO:0006108,GO:0006734,GO:0006107,GO:0006099,GO:0005737,GO:0016020,GO:0030060	Carbohydrate metabolic process|malate metabolic process|NADH metabolic process|oxaloacetate metabolic process|tricarboxylic acid cycle|cytoplasm|membrane|L-malate dehydrogenase activity	Ko00630,ko00710,ko01200,ko00270,ko00020,ko00620	Glyoxylate and dicarboxylate metabolism|Carbon fixation in photosynthetic organisms|Carbon metabolism|Cysteine and methionine metabolism|Citrate cycle (TCA cycle)|Pyruvate metabolism	AT1G04410	MDH1	Malate dehydrogenase, cytoplasmic 1 [Source:UniProtKB/Swiss-Prot;Acc:P93819]
Potri.003G113300	0.178387	-2.48692	5.99431e-06	5.04457e-05	2.3543	3.42873	5.09925	0.345503	1.24265	1.11124	GO:0008234	Cysteine-type peptidase activity	Ko04142	Lysosome	AT1G62710	bVPE	Vacuolar-processing enzyme beta-isozyme [Source:UniProtKB/Swiss-Prot;Acc:Q39044]
Potri.003G114100	0.0458034	-4.4484	1.47822e-13	4.72965e-12	49.2648	86.0435	86.4631	5.20835	5.37079	2.08014					AT4G12350	MYB42	Myb domain protein 42 [Source:TAIR;Acc:AT4G12350]
Potri.003G114700	3.14331	1.65228	6.95236e-06	5.77359e-05	0.868621	0.777194	1.32987	3.23031	4.67656	3.22652					AT4G12240		Zinc finger (C2H2 type) family protein [Source:TAIR;Acc:AT4G12240]
Potri.003G114800	2.10079	1.07093	1.29092e-09	2.1345e-08	156.487	116.879	124.497	304.749	326.622	338.549	GO:0022627,GO:0016020,GO:0005886,GO:0009506,GO:0005774,GO:0003735,GO:0006412,GO:0005618,GO:0005829,GO:0022626	Cytosolic small ribosomal subunit|membrane|plasma membrane|plasmodesma|vacuolar membrane|structural constituent of ribosome|translation|cell wall|cytosol|cytosolic ribosome	Ko03010	Ribosome	AT1G07770	RPS15AA	40S ribosomal protein S15a-1 [Source:UniProtKB/Swiss-Prot;Acc:P42798]
Potri.003G115400	0.174924	-2.5152	1.06496e-12	2.95907e-11	3.38928	2.97167	4.41908	0.636276	0.834308	1.13733					AT4G22740		Glycine-rich protein [Source:TAIR;Acc:AT4G22740]
Potri.003G117000	0.212358	-2.23543	8.33737e-10	1.41822e-08	16.3264	24.0573	22.5719	5.39188	5.12777	5.79607	GO:0005524,GO:0008574,GO:0030705,GO:0007018,GO:0008104,GO:0005737,GO:0005871,GO:0005874	ATP binding|ATP-dependent microtubule motor activity, plus-end-directed|cytoskeleton-dependent intracellular transport|microtubule-based movement|protein localization|cytoplasm|kinesin complex|microtubule			AT1G12430	ARK3	Armadillo repeat-containing kinesin-like protein 3 [Source:UniProtKB/Swiss-Prot;Acc:Q9FZ06]
Potri.003G117700	0.469842	-1.08975	4.43513e-05	0.000308155	4.18121	4.32734	4.67884	3.23063	2.32224	2.05203	GO:0030170,GO:0008483,GO:0009058	Pyridoxal phosphate binding|transaminase activity|biosynthetic process			AT1G62960	ACS10	Probable aminotransferase ACS10 [Source:UniProtKB/Swiss-Prot;Acc:Q9LQ10]
Potri.003G117800	5.9294	2.56789	1.46654e-09	2.40737e-08	0.805669	0.170647	0.350147	2.29279	3.73414	3.8462	GO:0005819,GO:0032147,GO:0051301,GO:0007067,GO:0090307,GO:0060236,GO:0005874,GO:0005654,GO:0009524	Spindle|activation of protein kinase activity|cell division|mitotic nuclear division|mitotic spindle assembly|regulation of mitotic spindle organization|microtubule|nucleoplasm|phragmoplast			AT4G22860		Cell cycle regulated microtubule associated protein [Source:TAIR;Acc:AT4G22860]
Potri.003G118000	0.352068	-1.50607	1.84383e-14	6.77997e-13	52.3246	56.2972	54.0822	24.751	22.1389	23.8111	GO:0016021,GO:0008643	Integral component of membrane|carbohydrate transport			AT1G12500		Probable sugar phosphate/phosphate translocator At1g12500 [Source:UniProtKB/Swiss-Prot;Acc:Q9LDH3]
Potri.003G119600	0.352275	-1.50522	4.04836e-09	6.23687e-08	13.9698	20.2438	17.5229	5.33182	11.957	8.93122					AT4G22920	SGR1	Protein STAY-GREEN 1, chloroplastic [Source:UniProtKB/Swiss-Prot;Acc:O82741]
Potri.003G122400	3.50904	1.81108	2.21918e-13	6.88435e-12	3.15092	1.32456	1.64537	7.37295	8.89267	11.0293	GO:0006355,GO:0006351,GO:0005634,GO:0043565,GO:0003700	Regulation of transcription, DNA-templated|transcription, DNA-templated|nucleus|sequence-specific DNA binding|transcription factor activity, sequence-specific DNA binding			AT1G63100	SCL28	Scarecrow-like protein 28 [Source:UniProtKB/Swiss-Prot;Acc:Q9CAN3]
Potri.003G122900	0.371022	-1.43042	9.86716e-15	3.7689e-13	386.947	396.702	453.339	215.645	205.08	139.226	GO:0009506,GO:0004252,GO:0016485,GO:0005794,GO:0000139,GO:0016021	Plasmodesma|serine-type endopeptidase activity|protein processing|Golgi apparatus|Golgi membrane|integral component of membrane			AT1G63120	ATRBL2	RHOMBOID-like 2 [Source:TAIR;Acc:AT1G63120]
Potri.003G124100	2.03494	1.02498	0.00055595	0.00291008	2.05597	1.28758	1.35809	2.98413	4.55054	5.98205	GO:0010501,GO:0005524,GO:0004004,GO:0003723	RNA secondary structure unwinding|ATP binding|ATP-dependent RNA helicase activity|RNA binding			AT1G63250	RH48	Probable DEAD-box ATP-dependent RNA helicase 48 [Source:UniProtKB/Swiss-Prot;Acc:Q9C8S9]
Potri.003G124200	2.2483	1.16884	2.2862e-06	2.09774e-05	1.35689	0.884254	1.1671	2.83404	3.89465	4.5117	GO:0006412,GO:0005840,GO:0003723,GO:0003735	Translation|ribosome|RNA binding|structural constituent of ribosome			AT1G12800		Nucleic acid-binding, OB-fold-like protein [Source:TAIR;Acc:AT1G12800]
Potri.003G124400	0.0716954	-3.80197	4.38356e-12	1.10955e-10	83.3676	149.588	134.394	14.8173	14.7811	8.10088	GO:0006810,GO:0005886,GO:0048032,GO:0007267	Transport|plasma membrane|galacturonate binding|cell-cell signaling			AT5G23750		Remorin family protein [Source:TAIR;Acc:AT5G23750]
Potri.003G124600	0.261795	-1.93349	5.54256e-14	1.87483e-12	144.725	186.534	163.226	56.1415	54.3688	50.2939					AT1G63300		Myosin heavy chain-related protein [Source:TAIR;Acc:AT1G63300]
Potri.003G125600	0.164957	-2.59984	6.35006e-10	1.10237e-08	2.96833	3.09889	3.60917	1.61375	0.253249	0.0520388	GO:0005507,GO:0043682,GO:0010273,GO:0046688,GO:0005887,GO:0043231,GO:0005524	Copper ion binding|copper-transporting ATPase activity|detoxification of copper ion|response to copper ion|integral component of plasma membrane|intracellular membrane-bounded organelle|ATP binding	Ko04016	MAPK signaling pathway - plant	AT1G63440	HMA5	Probable copper-transporting ATPase HMA5 [Source:UniProtKB/Swiss-Prot;Acc:Q9SH30]
Potri.003G125700	3.38696	1.75999	0.00013517	0.000828567	1.54988	0.582423	0.697721	2.19709	4.38213	4.9608	GO:0005507,GO:0043682,GO:0010273,GO:0046688,GO:0005887,GO:0043231,GO:0005524	Copper ion binding|copper-transporting ATPase activity|detoxification of copper ion|response to copper ion|integral component of plasma membrane|intracellular membrane-bounded organelle|ATP binding	Ko04016	MAPK signaling pathway - plant	AT1G63440	HMA5	Probable copper-transporting ATPase HMA5 [Source:UniProtKB/Swiss-Prot;Acc:Q9SH30]
Potri.003G126100	0.372282	-1.42553	4.14233e-11	8.86776e-10	30.7425	32.4777	30.5604	15.2059	13.2901	15.2958	GO:0005739,GO:0005886,GO:0004602,GO:0047066,GO:0046686,GO:0006979,GO:0009651,GO:0048046,GO:0009507,GO:0005829	Mitochondrion|plasma membrane|glutathione peroxidase activity|phospholipid-hydroperoxide glutathione peroxidase activity|response to cadmium ion|response to oxidative stress|response to salt stress|apoplast|chloroplast|cytosol	Ko00590,ko00480	Arachidonic acid metabolism|Glutathione metabolism	AT4G11600	GPX6	Probable phospholipid hydroperoxide glutathione peroxidase 6, mitochondrial [Source:UniProtKB/Swiss-Prot;Acc:O48646]
Potri.003G126800	0.365303	-1.45284	1.79273e-10	3.43266e-09	237.293	207.679	214.045	141.83	90.5356	61.0843	GO:0003924,GO:0005200,GO:0007017,GO:0005737,GO:0005874,GO:0005525	GTPase activity|structural constituent of cytoskeleton|microtubule-based process|cytoplasm|microtubule|GTP binding	Ko04540,ko04145	Gap junction|Phagosome	AT5G12250	TUBB6	Tubulin beta-6 chain [Source:UniProtKB/Swiss-Prot;Acc:P29514]
Potri.003G127100	0.268074	-1.8993	4.20666e-16	1.94321e-14	13.3191	11.068	12.0076	3.83153	5.22146	3.02433	GO:0000287,GO:0005975,GO:0005829,GO:0003850,GO:0004346	Magnesium ion binding|carbohydrate metabolic process|cytosol|2-deoxyglucose-6-phosphatase activity|glucose-6-phosphatase activity			AT4G11570		Haloacid dehalogenase-like hydrolase (HAD) superfamily protein [Source:TAIR;Acc:AT4G11570]
Potri.003G128000	2.39937	1.26265	4.7089e-06	4.04927e-05	1.77458	1.01238	0.930903	2.92073	3.98651	4.816	GO:0001708,GO:0009957,GO:0009867,GO:0007275,GO:0031542,GO:0006351,GO:0010091,GO:0010026,GO:0005634,GO:0003677,GO:0003700	Cell fate specification|epidermal cell fate specification|jasmonic acid mediated signaling pathway|multicellular organism development|positive regulation of anthocyanin biosynthetic process|transcription, DNA-templated|trichome branching|trichome differentiation|nucleus|DNA binding|transcription factor activity, sequence-specific DNA binding			AT1G63650	BHLH2	Transcription factor EGL1 [Source:UniProtKB/Swiss-Prot;Acc:Q9CAD0]
Potri.003G129000	0.433539	-1.20577	1.2433e-08	1.74204e-07	6.37092	7.7878	6.63792	3.86255	3.66069	4.2456	GO:0004702,GO:0010229,GO:0040008,GO:0010103,GO:0010098,GO:0005737,GO:0005524,GO:0004709	Signal transducer, downstream of receptor, with serine/threonine kinase activity|inflorescence development|regulation of growth|stomatal complex morphogenesis|suspensor development|cytoplasm|ATP binding|MAP kinase kinase kinase activity	Ko04016	MAPK signaling pathway - plant	AT1G63700	YDA	Mitogen-activated protein kinase kinase kinase YODA [Source:UniProtKB/Swiss-Prot;Acc:Q9CAD5]
Potri.003G129900	0.45549	-1.13451	9.62677e-07	9.52178e-06	10.3461	10.5841	12.6422	6.91648	7.63118	5.91919	GO:0016740,GO:0008270	Transferase activity|zinc ion binding			AT5G41350		RING/U-box superfamily protein [Source:TAIR;Acc:AT5G41350]
Potri.003G130300	0.465016	-1.10465	2.97964e-09	4.66825e-08	16.6592	20.1054	16.999	11.1534	11.8012	9.58622	GO:0000166,GO:0006397,GO:0043484,GO:0009644,GO:0008380,GO:0016607,GO:0005681,GO:0003676	Nucleotide binding|mRNA processing|regulation of RNA splicing|response to high light intensity|RNA splicing|nuclear speck|spliceosomal complex|nucleic acid binding	Ko03040	Spliceosome	AT1G07350	SR45A	Serine/arginine-rich splicing factor SR45a [Source:UniProtKB/Swiss-Prot;Acc:Q84TH4]
Potri.003G130900	0.253471	-1.98011	0.000168309	0.00100239	38.5074	79.7705	74.4813	24.5559	19.5068	20.8981					AT3G61460	BRH1	Brassinosteroid-responsive RING-H2 [Source:TAIR;Acc:AT3G61460]
Potri.003G131000	3.31107	1.7273	8.91764e-16	3.93494e-14	6.47949	3.43564	2.53287	14.1016	17.2544	20.8892					AT1G63850		BTB/POZ domain-containing protein At1g63850 [Source:UniProtKB/Swiss-Prot;Acc:Q9CAJ9]
Potri.003G131600	0.0732215	-3.77159	7.92069e-50	1.17084e-46	1568.88	1706.81	1853.6	188.782	183.027	120.468	GO:0005874	Microtubule			AT4G23496	SP1L5	Protein SPIRAL1-like 5 [Source:UniProtKB/Swiss-Prot;Acc:Q8LGD1]
Potri.003G131700	0.0414152	-4.5937	4.92517e-32	1.67365e-29	61.9018	78.3063	83.9703	6.91421	2.30392	1.6437	GO:0016021,GO:0004650,GO:0005975	Integral component of membrane|polygalacturonase activity|carbohydrate metabolic process			AT4G23500		Pectin lyase-like superfamily protein [Source:TAIR;Acc:AT4G23500]
Potri.003G132000	0.338563	-1.56251	2.96757e-10	5.45605e-09	189.382	237.629	203.479	98.3152	87.2745	62.5035	GO:0009834,GO:0009739,GO:0006351,GO:0005634,GO:0003677,GO:0003700	Plant-type secondary cell wall biogenesis|response to gibberellin|transcription, DNA-templated|nucleus|DNA binding|transcription factor activity, sequence-specific DNA binding			AT1G63910	AtMYB103	Myb domain protein 103 [Source:TAIR;Acc:AT1G63910]
Potri.003G133400	0.0490308	-4.35017	2.38545e-09	3.79975e-08	20.2867	33.4623	46.1508	4.01726	0.848032	0.73011	GO:0016021	Integral component of membrane
Potri.003G134500	2.42753	1.27949	8.90478e-09	1.28357e-07	43.7125	35.8355	33.0032	90.7245	113.132	147.852	GO:0009611,GO:0008202,GO:0010051,GO:0005829,GO:0047787,GO:0035671	Response to wounding|steroid metabolic process|xylem and phloem pattern formation|cytosol|delta4-3-oxosteroid 5beta-reductase activity|enone reductase activity			AT4G24220	VEP1	3-oxo-Delta(4,5)-steroid 5-beta-reductase [Source:UniProtKB/Swiss-Prot;Acc:Q9STX2]
Potri.003G135000	2.02719	1.01948	2.07914e-06	1.91966e-05	5.52136	4.15437	3.89935	10.717	11.0484	13.1714	GO:0009507,GO:0005886,GO:0000902	Chloroplast|plasma membrane|cell morphogenesis			AT5G41620		Uncharacterized protein At5g41620 [Source:UniProtKB/Swiss-Prot;Acc:Q66GQ2]
Potri.003G135400	2.5671	1.36014	1.40578e-05	0.000109428	8.01469	4.08447	3.63661	18.5721	15.4852	16.1003
Potri.003G136100	3.03653	1.60243	2.18164e-18	1.39606e-16	17.4304	11.1543	11.7104	44.9445	46.9811	59.6796					AT4G23740		Probable inactive receptor kinase At4g23740 [Source:UniProtKB/Swiss-Prot;Acc:Q9SUQ3]
Potri.003G138000	2.05295	1.0377	1.3458e-05	0.000105257	4.34007	2.8791	3.77903	7.5852	10.0748	11.4999	GO:0005634,GO:0003677,GO:0003700	Nucleus|DNA binding|transcription factor activity, sequence-specific DNA binding			AT4G11080	HMGB13	High mobility group B protein 13 [Source:UniProtKB/Swiss-Prot;Acc:Q9T012]
Potri.003G138100	0.0754121	-3.72906	3.03796e-10	5.5716e-09	12.3078	20.7207	22.8593	2.23987	1.75068	1.15148	GO:0003333,GO:0016021,GO:0005886,GO:0015171	Amino acid transmembrane transport|integral component of membrane|plasma membrane|amino acid transmembrane transporter activity			AT5G41800		Probable GABA transporter 2 [Source:UniProtKB/Swiss-Prot;Acc:Q8L4X4]
Potri.003G139100	2.30495	1.20474	4.39082e-11	9.34559e-10	25.3556	17.7507	17.4521	57.651	57.8477	56.9662	GO:0016021,GO:0004650,GO:0005975	Integral component of membrane|polygalacturonase activity|carbohydrate metabolic process			AT4G23820		Pectin lyase-like superfamily protein [Source:TAIR;Acc:AT4G23820]
Potri.003G139600	5.01914	2.32744	8.21358e-12	1.9742e-10	11.2612	6.8584	6.18633	34.8785	48.7046	64.0342	GO:0071555,GO:0030245,GO:0005576,GO:0030246,GO:0008810	Cell wall organization|cellulose catabolic process|extracellular region|carbohydrate binding|cellulase activity			AT4G11050	AtGH9C3	Endoglucanase 19 [Source:UniProtKB/Swiss-Prot;Acc:Q8L7I0]
Potri.003G140300	5.62921	2.49293	1.84487e-08	2.49163e-07	0	0	1.55545	3.10618	4.82185	1.54369					AT4G23885		Unknown protein; BEST Arabidopsis thaliana protein match is: unknown protein (TAIR:AT5G24165.1); Has 30201 Blast hits to 17322 proteins in 780 species: Archae - 12; Bacteria - 1396; Metazoa - 17338; Fungi - 3422; Plants - 5037; Viruses - 0; Other Eu /.../es - 2996 (source: NCBI BLink). [Source:TAIR;Acc:AT4G23885]
Potri.003G141100	0.497049	-1.00854	7.98939e-08	9.59765e-07	51.9233	54.8067	57.8932	41.7027	35.7684	29.2638	GO:0016787,GO:0016042	Hydrolase activity|lipid catabolic process			AT4G10955		GDSL esterase/lipase At4g10955 [Source:UniProtKB/Swiss-Prot;Acc:Q680C0]
Potri.003G141200	2.43737	1.28532	1.42086e-05	0.000110455	14.3408	6.48302	8.27568	23.3905	31.5894	34.0224					AT1G64450		Glycine-rich protein family [Source:TAIR;Acc:AT1G64450]
Potri.003G141900	0.184166	-2.44092	5.3709e-44	4.81168e-41	189.802	190.809	199.691	48.3255	42.6545	41.9147					AT5G42050		DCD (Development and Cell Death) domain protein [Source:TAIR;Acc:AT5G42050]
Potri.003G142600	0.288647	-1.79262	1.79608e-14	6.62913e-13	11.066	13.2739	12.015	5.69323	4.76211	2.90371	GO:0016740,GO:0008270	Transferase activity|zinc ion binding			AT4G24015	RHA4A	RING-H2 zinc finger protein RHA4a [Source:UniProtKB/Swiss-Prot;Acc:Q84TF5]
Potri.003G142800	3.37826	1.75628	9.08236e-11	1.82785e-09	2.45023	0.9906	2.05659	6.98114	7.06806	6.39926	GO:0005737,GO:0005856	Cytoplasm|cytoskeleton			AT5G24310	ABIL3	Protein ABIL3 [Source:UniProtKB/Swiss-Prot;Acc:Q6NMC6]
Potri.003G143000	3.56112	1.83233	2.56139e-09	4.04946e-08	0.524356	0.615152	0.85741	2.5863	2.46574	3.28897	GO:0042128,GO:0010167,GO:0009414,GO:0010118,GO:0006351,GO:0005634,GO:0003677,GO:0003700	Nitrate assimilation|response to nitrate|response to water deprivation|stomatal movement|transcription, DNA-templated|nucleus|DNA binding|transcription factor activity, sequence-specific DNA binding			AT1G64530	NLP6	Protein NLP6 [Source:UniProtKB/Swiss-Prot;Acc:Q8RWY4]
Potri.003G143900	5.0243	2.32892	1.86123e-07	2.08588e-06	3.52504	2.48162	3.50619	11.5877	21.6245	25.6547	GO:0005993,GO:0016021,GO:0005886,GO:0004555	Trehalose catabolic process|integral component of membrane|plasma membrane|alpha,alpha-trehalase activity	Ko00500	Starch and sucrose metabolism	AT4G24040	TRE1	Trehalase [Source:UniProtKB/Swiss-Prot;Acc:Q9SU50]
Potri.003G144400	0.456075	-1.13266	8.04092e-07	8.0499e-06	6.26191	6.42331	6.72197	3.61363	4.13306	3.41338	GO:0048471,GO:0005829,GO:0010008,GO:0005794,GO:0005874,GO:0017137,GO:0030334,GO:0043234,GO:0005789,GO:0044732,GO:0005634	Perinuclear region of cytoplasm|cytosol|endosome membrane|Golgi apparatus|microtubule|Rab GTPase binding|regulation of cell migration|protein complex|endoplasmic reticulum membrane|mitotic spindle pole body|nucleus			AT5G42010		Transducin/WD40 repeat-like superfamily protein [Source:TAIR;Acc:AT5G42010]
Potri.003G145900	2.19935	1.13707	1.4166e-06	1.35185e-05	4.45369	3.84488	2.93723	10.8563	9.87316	11.1633	GO:0035641,GO:0070062,GO:0005739,GO:0005654	Locomotory exploration behavior|extracellular exosome|mitochondrion|nucleoplasm			AT5G41970		Metal-dependent protein hydrolase [Source:TAIR;Acc:AT5G41970]
Potri.003G146300	2.10276	1.07228	2.97006e-08	3.85118e-07	8.12039	12.1682	10.2605	29.2164	25.9469	28.027	GO:0005634,GO:0005096,GO:0017137,GO:0090630,GO:0006886,GO:0032889,GO:0031338,GO:0016192,GO:0005829,GO:0012505,GO:0005622	Nucleus|GTPase activator activity|Rab GTPase binding|activation of GTPase activity|intracellular protein transport|regulation of vacuole fusion, non-autophagic|regulation of vesicle fusion|vesicle-mediated transport|cytosol|endomembrane system|intracellular			AT5G41940		Ypt/Rab-GAP domain of gyp1p superfamily protein [Source:TAIR;Acc:AT5G41940]
Potri.003G148100	2.93246	1.55211	1.14642e-06	1.11747e-05	23.1389	19.8683	5.24582	16.015	38.2661	70.7547					AT1G31335		Unknown protein; FUNCTIONS IN: molecular_function unknown; INVOLVED IN: biological_process unknown; LOCATED IN: plasma membrane; EXPRESSED IN: 20 plant structures; EXPRESSED DURING: 13 growth stages; Has 34 Blast hits to 34 proteins in 8 species: Ar /.../ 0; Bacteria - 0; Metazoa - 0; Fungi - 0; Plants - 34; Viruses - 0; Other Eukaryotes - 0 (source: NCBI BLink). [Source:TAIR;Acc:AT1G31335]
Potri.003G149000	6.06091	2.59953	1.6374e-08	2.23905e-07	0.734332	0	0	2.46015	3.22206	5.72821					AT1G31320	LBD4	LOB domain-containing protein 4 [Source:UniProtKB/Swiss-Prot;Acc:Q9SHE9]
Potri.003G150700	0.080626	-3.63261	7.53038e-18	4.43238e-16	5.75429	5.13179	7.53437	0.575727	0.99485	0.423166	GO:0006952,GO:0009873,GO:0006351,GO:0005634,GO:0003677,GO:0003700	Defense response|ethylene-activated signaling pathway|transcription, DNA-templated|nucleus|DNA binding|transcription factor activity, sequence-specific DNA binding			AT4G17500	ERF1A	Ethylene-responsive transcription factor 1A [Source:UniProtKB/Swiss-Prot;Acc:O80337]
Potri.003G150800	0.104209	-3.26244	0.00405925	0.0164349	50.8602	11.1075	24.4382	5.66851	3.9801	1.03789	GO:0009873,GO:0010200,GO:0006351,GO:0005634,GO:0003677,GO:0003700	Ethylene-activated signaling pathway|response to chitin|transcription, DNA-templated|nucleus|DNA binding|transcription factor activity, sequence-specific DNA binding			AT5G51190	ERF105	Ethylene-responsive transcription factor ERF105 [Source:UniProtKB/Swiss-Prot;Acc:Q8VY90]
Potri.003G151700	0.33624	-1.57243	2.404e-15	9.92625e-14	1034.89	1213.44	1231.83	514.575	512.126	432.775	GO:0005794,GO:0016021,GO:0005886,GO:0005802,GO:0008810,GO:0071555,GO:0030244,GO:0030245,GO:0043622,GO:0042538,GO:0009735,GO:0009504,GO:0048367,GO:0005769,GO:0009826,GO:0005768	Golgi apparatus|integral component of membrane|plasma membrane|trans-Golgi network|cellulase activity|cell wall organization|cellulose biosynthetic process|cellulose catabolic process|cortical microtubule organization|hyperosmotic salinity response|response to cytokinin|cell plate|shoot system development|early endosome|unidimensional cell growth|endosome			AT5G49720	KOR	Endoglucanase 25 [Source:UniProtKB/Swiss-Prot;Acc:Q38890]
Potri.003G152500	0.0719278	-3.79731	1.58711e-23	2.03123e-21	17.7988	23.7412	18.6262	3.12948	2.81468	0.757216
Potri.003G152800	3.23602	1.69422	4.71535e-11	9.97885e-10	31.0335	33.1487	29.4278	102	142.116	121.766
Potri.003G153600	Inf	Inf	0.000103586	0.000656606	0	0	0	0	11.8635	9.64172
Potri.003G155200	0.150085	-2.73615	2.73222e-27	5.57071e-25	89.7801	107.78	110.23	21.6032	19.645	13.2654	GO:0031902,GO:0005509,GO:0015031,GO:0030665,GO:0000139,GO:0016021	Late endosome membrane|calcium ion binding|protein transport|clathrin-coated vesicle membrane|Golgi membrane|integral component of membrane			AT4G20110	VSR7	Vacuolar-sorting receptor 7 [Source:UniProtKB/Swiss-Prot;Acc:Q8L7E3]
Potri.003G156300	2.00656	1.00473	2.20975e-07	2.4413e-06	5.61868	3.46614	5.07472	10.4391	9.21001	13.3757					AT4G20150		Unknown protein; FUNCTIONS IN: molecular_function unknown; INVOLVED IN: biological_process unknown; LOCATED IN: mitochondrion, plasma membrane, mitochondrial respiratory chain complex I, respiratory chain complex I; EXPRESSED IN: 24 plant structures /.../ESSED DURING: 15 growth stages; Has 30201 Blast hits to 17322 proteins in 780 species: Archae - 12; Bacteria - 1396; Metazoa - 17338; Fungi - 34…
Potri.003G157700	2.09893	1.06965	1.26814e-06	1.22121e-05	8.01974	6.37087	4.85745	17.0131	16.0722	19.826	GO:0051015,GO:0005200,GO:0007015,GO:0034314,GO:0010090,GO:0005885,GO:0042995,GO:0005737	Actin filament binding|structural constituent of cytoskeleton|actin filament organization|Arp2/3 complex-mediated actin nucleation|trichome morphogenesis|Arp2/3 protein complex|cell projection|cytoplasm	Ko04810,ko04144	Regulation of actin cytoskeleton|Endocytosis	AT1G30825	ARPC2A	Actin-related protein 2/3 complex subunit 2A [Source:UniProtKB/Swiss-Prot;Acc:Q8LGI3]
Potri.003G157900	2.14476	1.10082	3.87541e-07	4.11539e-06	8.51837	10.9276	14.2679	37.9289	30.4461	37.1427	GO:0006241,GO:0006541,GO:0008654,GO:0019856,GO:0005524,GO:0003883,GO:0044210	CTP biosynthetic process|glutamine metabolic process|phospholipid biosynthetic process|pyrimidine nucleobase biosynthetic process|ATP binding|CTP synthase activity|'de novo' CTP biosynthetic process	Ko00240	Pyrimidine metabolism	AT1G30820		CTP synthase family protein [Source:TAIR;Acc:AT1G30820]
Potri.003G158100	2.00292	1.0021	5.19764e-08	6.46457e-07	10.5701	7.73381	8.10131	20.2598	19.8523	25.275	GO:0016020,GO:0009536,GO:0010006,GO:0005774,GO:0015450,GO:0009658,GO:0048598,GO:0045037,GO:0045036,GO:0009735,GO:0009507,GO:0009941,GO:0031359	Membrane|plastid|Toc complex|vacuolar membrane|P-P-bond-hydrolysis-driven protein transmembrane transporter activity|chloroplast organization|embryonic morphogenesis|protein import into chloroplast stroma|protein targeting to chloroplast|response to cytokinin|chloroplast|chloroplast envelope|integral component of chloroplast outer membrane			AT3G46740	TOC75-3	Protein TOC75-3, chloroplastic [Source:UniProtKB/Swiss-Prot;Acc:Q9STE8]
Potri.003G158400	0.378665	-1.401	4.65985e-08	5.84488e-07	6.40821	5.18955	6.24219	3.56279	2.32574	2.41416					AT5G47860		Protein of unknown function (DUF1350) [Source:TAIR;Acc:AT5G47860]
Potri.003G158500	0.487266	-1.03722	9.16814e-09	1.31597e-07	104.492	95.3676	105.337	70.5852	56.7799	42.8447	GO:0009507,GO:0003677,GO:0000724	Chloroplast|DNA binding|double-strand break repair via homologous recombination			AT5G47870		FUNCTIONS IN: molecular_function unknown; INVOLVED IN: biological_process unknown; LOCATED IN: chloroplast; EXPRESSED IN: 22 plant structures; EXPRESSED DURING: 13 growth stages; BEST Arabidopsis thaliana protein match is: cobalt ion binding (TAIR:A /.../10.1); Has 1807 Blast hits to 1807 proteins in 277 species: Archae - 0; Bacteria - 0; Metazoa - 736; Fungi - 347; Plants - 385; Viruses - 0; Oth…
Potri.003G159200	0.138239	-2.85477	2.56691e-15	1.05841e-13	43.2481	65.5856	54.0655	8.97109	10.1453	9.3774	GO:0016746,GO:0006027,GO:0007041,GO:0051259,GO:0016021,GO:0005765,GO:0015019	Transferase activity, transferring acyl groups|glycosaminoglycan catabolic process|lysosomal transport|protein oligomerization|integral component of membrane|lysosomal membrane|heparan-alpha-glucosaminide N-acetyltransferase activity			AT5G47900		Protein of unknown function (DUF1624) [Source:TAIR;Acc:AT5G47900]
Potri.003G159800	0.362769	-1.46288	3.38792e-05	0.0002417	4.05383	3.45524	3.02799	2.57053	0.738889	1.26036	GO:0005509,GO:0016174,GO:0004601,GO:0033500,GO:0050832,GO:0043069,GO:0007231,GO:0072593,GO:0009408,GO:0009611,GO:0005794,GO:0016021,GO:0005886	Calcium ion binding|NAD(P)H oxidase activity|peroxidase activity|carbohydrate homeostasis|defense response to fungus|negative regulation of programmed cell death|osmosensory signaling pathway|reactive oxygen species metabolic process|response to heat|response to wounding|Golgi apparatus|integral component of membrane|plasma membrane	Ko04016	MAPK signaling pathway - plant	AT5G47910	RBOHD	Respiratory burst oxidase homolog protein D [Source:UniProtKB/Swiss-Prot;Acc:Q9FIJ0]
Potri.003G161200	2.39766	1.26163	2.87512e-13	8.79008e-12	417.802	291.701	269.642	988.587	907.5	909.351	GO:0009506,GO:0005840,GO:0046872,GO:0003735,GO:0000028,GO:0006412,GO:0005618,GO:0022626,GO:0022627	Plasmodesma|ribosome|metal ion binding|structural constituent of ribosome|ribosomal small subunit assembly|translation|cell wall|cytosolic ribosome|cytosolic small ribosomal subunit	Ko03010	Ribosome	AT3G61110	RPS27B	40S ribosomal protein S27-2 [Source:UniProtKB/Swiss-Prot;Acc:Q9M2F1]
Potri.003G161900	0.358834	-1.47861	2.22506e-12	5.92094e-11	795.024	932.954	915.461	494.24	389.43	296.035	GO:0006098,GO:0005737,GO:0004801,GO:0005975	Pentose-phosphate shunt|cytoplasm|sedoheptulose-7-phosphate:D-glyceraldehyde-3-phosphate glyceronetransferase activity|carbohydrate metabolic process	Ko00030,ko01200,ko01230	Pentose phosphate pathway|Carbon metabolism|Biosynthesis of amino acids	AT5G13420		Aldolase-type TIM barrel family protein [Source:TAIR;Acc:AT5G13420]
Potri.003G162300	2.14723	1.10248	1.22492e-08	1.71873e-07	9.19604	7.01757	5.52669	18.739	16.3098	19.9039	GO:0005794,GO:0005739,GO:0005802,GO:0005524,GO:0004820,GO:0046983,GO:0015966,GO:0006426,GO:0046686,GO:0005737,GO:0005829,GO:0005768	Golgi apparatus|mitochondrion|trans-Golgi network|ATP binding|glycine-tRNA ligase activity|protein dimerization activity|diadenosine tetraphosphate biosynthetic process|glycyl-tRNA aminoacylation|response to cadmium ion|cytoplasm|cytosol|endosome	Ko00970	Aminoacyl-tRNA biosynthesis	AT1G29880	GLYRS-1	Glycine--tRNA ligase 1, mitochondrial [Source:UniProtKB/Swiss-Prot;Acc:O23627]
Potri.003G162700	0.443092	-1.17432	3.63308e-08	4.62171e-07	4.42789	3.78266	4.99096	2.42037	2.30456	3.08967	GO:0000166,GO:0003723	Nucleotide binding|RNA binding			AT5G07290	ML4	Protein MEI2-like 4 [Source:UniProtKB/Swiss-Prot;Acc:Q9LYN7]
Potri.003G162800	0.315375	-1.66486	0.000610418	0.00316548	2.04148	4.60603	3.06834	1.34309	1.83326	1.3694	GO:0046974,GO:0008327,GO:0010428,GO:0010429,GO:0008270,GO:0051567,GO:0016571,GO:0010216,GO:0018022,GO:0000775,GO:0005634,GO:0010385	Histone methyltransferase activity (H3-K9 specific)|methyl-CpG binding|methyl-CpNpG binding|methyl-CpNpN binding|zinc ion binding|histone H3-K9 methylation|histone methylation|maintenance of DNA methylation|peptidyl-lysine methylation|chromosome, centromeric region|nucleus|double-stranded methylated DNA binding	Ko00310	Lysine degradation	AT5G13960	SUVH4	Histone-lysine N-methyltransferase, H3 lysine-9 specific SUVH4 [Source:UniProtKB/Swiss-Prot;Acc:Q8GZB6]
Potri.003G163600	2.13284	1.09278	5.09361e-08	6.34855e-07	4.59254	3.30113	3.56073	8.16441	10.5516	13.3764	GO:0009734,GO:0010227,GO:0010047,GO:0010150,GO:0008285,GO:0045892,GO:0048481,GO:0009911,GO:0009737,GO:0006351,GO:0005634,GO:0043565,GO:0003700,GO:0006355,GO:0003677	Auxin-activated signaling pathway|floral organ abscission|fruit dehiscence|leaf senescence|negative regulation of cell proliferation|negative regulation of transcription, DNA-templated|plant ovule development|positive regulation of flower development|response to abscisic acid|transcription, DNA-templated|nucleus|sequence-specific DNA binding|transcription factor activity, sequence-specific DNA bi…			AT5G62000	ARF2	Auxin response factor 2 [Source:UniProtKB/Swiss-Prot;Acc:Q94JM3]
Potri.003G164000	0.105683	-3.24218	4.20081e-53	8.87092e-50	43.9671	53.4658	55.8921	8.44087	4.28958	6.33734	GO:0004180,GO:0016747,GO:0019748,GO:0005576,GO:0009505,GO:0009506	Carboxypeptidase activity|transferase activity, transferring acyl groups other than amino-acyl groups|secondary metabolic process|extracellular region|plant-type cell wall|plasmodesma			AT1G28110	SCPL45	Serine carboxypeptidase-like 45 [Source:UniProtKB/Swiss-Prot;Acc:Q93Y09]
Potri.003G164200	0.312204	-1.67944	7.01209e-21	6.5603e-19	111.719	121.331	115.101	53.6945	47.7968	34.0734	GO:0006302,GO:0005886,GO:0003677,GO:0006310	Double-strand break repair|plasma membrane|DNA binding|DNA recombination			AT1G03470	NET3A	Protein NETWORKED 3A [Source:UniProtKB/Swiss-Prot;Acc:Q66GR8]
Potri.003G164800	0.104506	-3.25834	2.07555e-19	1.54563e-17	11.3302	14.5766	17.8801	1.82103	1.85389	2.33013	GO:0051865,GO:0016567,GO:0009414,GO:0005634,GO:0004842,GO:0008270	Protein autoubiquitination|protein ubiquitination|response to water deprivation|nucleus|ubiquitin-protein transferase activity|zinc ion binding			AT5G13250		RING finger protein [Source:TAIR;Acc:AT5G13250]
Potri.003G166500	0.439271	-1.18682	0.00342796	0.0141939	3.28434	2.63084	4.15087	2.60561	1.86148	1.80045	GO:0010150,GO:0045892,GO:0009737,GO:0009651,GO:0006351,GO:0016032,GO:0010089,GO:0005634,GO:0003677,GO:0003700	Leaf senescence|negative regulation of transcription, DNA-templated|response to abscisic acid|response to salt stress|transcription, DNA-templated|viral process|xylem development|nucleus|DNA binding|transcription factor activity, sequence-specific DNA binding			AT5G13180	ANAC083	NAC domain containing protein 83 [Source:TAIR;Acc:AT5G13180]
Potri.003G167500	6.76706	2.75853	1.59606e-19	1.21613e-17	1.06681	0.684825	0.357409	7.28872	5.87849	5.71464	GO:0005739	Mitochondrion
Potri.003G167700	2.01255	1.00902	5.49164e-06	4.67074e-05	2.9847	2.87696	2.94698	6.90153	9.76142	10.068	GO:0009535,GO:0009579,GO:0031977,GO:0003755,GO:0043424,GO:0010275,GO:0006457,GO:0006810,GO:0009507,GO:0009533,GO:0009534	Chloroplast thylakoid membrane|thylakoid|thylakoid lumen|peptidyl-prolyl cis-trans isomerase activity|protein histidine kinase binding|NAD(P)H dehydrogenase complex assembly|protein folding|transport|chloroplast|chloroplast stromal thylakoid|chloroplast thylakoid			AT5G13120	PNSL5	Photosynthetic NDH subunit of lumenal location 5, chloroplastic [Source:UniProtKB/Swiss-Prot;Acc:Q9ASS6]
Potri.003G167800	0.196724	-2.34575	0.0006582	0.00336836	0.95078	1.54445	3.00521	0.533461	0.426488	0.357	GO:0009506,GO:0016597,GO:0008152	Plasmodesma|amino acid binding|metabolic process			AT1G69040	ACR4	ACT domain-containing protein ACR4 [Source:UniProtKB/Swiss-Prot;Acc:Q8LJW3]
Potri.003G167900	0.176935	-2.49871	1.44161e-17	8.19612e-16	11.4283	11.788	15.6707	3.16922	2.55613	2.43988	GO:0003700,GO:0009653,GO:0006351,GO:0005634,GO:0000987,GO:0043565	Transcription factor activity, sequence-specific DNA binding|anatomical structure morphogenesis|transcription, DNA-templated|nucleus|core promoter proximal region sequence-specific DNA binding|sequence-specific DNA binding			AT3G27010	TCP20	Transcription factor TCP20 [Source:UniProtKB/Swiss-Prot;Acc:Q9LSD5]
Potri.003G169400	4.03815	2.0137	0.000218188	0.00126431	0.30375	0.599907	0.991244	3.05878	2.24748	1.72086	GO:0006355,GO:0006351,GO:0005634,GO:0003677,GO:0046872	Regulation of transcription, DNA-templated|transcription, DNA-templated|nucleus|DNA binding|metal ion binding			AT5G50670	SPL13B	Squamosa promoter-binding-like protein 13A [Source:UniProtKB/Swiss-Prot;Acc:B9DI20]
Potri.003G171500	0.0671063	-3.89741	1.22424e-10	2.41289e-09	3.33172	2.26095	3.39222	0.404306	0	0.0834035	GO:0009522,GO:0009523,GO:0010287,GO:0016168,GO:0046872,GO:0031409,GO:0009768,GO:0018298,GO:0009416,GO:0009941,GO:0009535,GO:0016021	Photosystem I|photosystem II|plastoglobule|chlorophyll binding|metal ion binding|pigment binding|photosynthesis, light harvesting in photosystem I|protein-chromophore linkage|response to light stimulus|chloroplast envelope|chloroplast thylakoid membrane|integral component of membrane	Ko00196	Photosynthesis - antenna proteins	AT3G61470	LHCA2	Photosystem I light harvesting complex gene 2 [Source:TAIR;Acc:AT3G61470]
Potri.003G172100	0.49284	-1.02081	0.0127153	0.0428637	1.96905	2.51736	3.46094	1.41611	1.73279	2.12764	GO:0016740,GO:0006777,GO:0043545,GO:0008265,GO:0030151,GO:0030170	Transferase activity|Mo-molybdopterin cofactor biosynthetic process|molybdopterin cofactor metabolic process|Mo-molybdopterin cofactor sulfurase activity|molybdenum ion binding|pyridoxal phosphate binding
Potri.003G172300	0.194427	-2.3627	2.84885e-11	6.26662e-10	70.3408	103.148	84.9082	20.5198	25.8291	19.0393	GO:0016021,GO:0005802,GO:0008168,GO:0045492,GO:0005768,GO:0005794,GO:0000139	Integral component of membrane|trans-Golgi network|methyltransferase activity|xylan biosynthetic process|endosome|Golgi apparatus|Golgi membrane			AT1G27930		Protein of unknown function (DUF579) [Source:TAIR;Acc:AT1G27930]
Potri.003G173100	0.144666	-2.7892	7.80659e-10	1.3333e-08	81.7785	137.157	116.57	26.1335	19.4335	12.2055	GO:0080186,GO:0034389,GO:0009555,GO:0045927,GO:1902584,GO:0005783,GO:0005811,GO:0005773	Developmental vegetative growth|lipid particle organization|pollen development|positive regulation of growth|positive regulation of response to water deprivation|endoplasmic reticulum|lipid particle|vacuole			AT1G67360		REF/SRPP-like protein At1g67360 [Source:UniProtKB/Swiss-Prot;Acc:Q9FYF7]
Potri.003G173300	0.0879282	-3.50753	6.6285e-18	3.94296e-16	241.863	355.715	306.652	33.5199	34.5447	26.6449	GO:0000922,GO:0000910,GO:0000226,GO:0007067,GO:0005737,GO:0005874,GO:0005634	Spindle pole|cytokinesis|microtubule cytoskeleton organization|mitotic nuclear division|cytoplasm|microtubule|nucleus			AT1G27920	MAP65-8	65-kDa microtubule-associated protein 8 [Source:UniProtKB/Swiss-Prot;Acc:Q9C7G0]
Potri.003G173400	5.53449	2.46845	1.3311e-22	1.53721e-20	3.81116	5.63787	3.48152	29.3373	38.8368	40.633	GO:0016021,GO:0005742,GO:0045040	Integral component of membrane|mitochondrial outer membrane translocase complex|protein import into mitochondrial outer membrane			AT3G27080	TOM20-3	Mitochondrial import receptor subunit TOM20-3 [Source:UniProtKB/Swiss-Prot;Acc:P82874]
Potri.003G173700	2.00078	1.00056	2.83006e-06	2.54542e-05	9.23751	6.84408	6.95821	20.2739	18.5679	17.71	GO:0004721	Phosphoprotein phosphatase activity			AT5G11860	SSP5	SCP1-like small phosphatase 5 [Source:TAIR;Acc:AT5G11860]
Potri.003G173900	3.67939	1.87947	5.29384e-21	5.03238e-19	6.89371	3.85629	3.61392	20.2617	20.4852	24.2246	GO:0005739,GO:0005524,GO:0042026	Mitochondrion|ATP binding|protein refolding	Ko03018	RNA degradation	AT3G23990	CPN60	Chaperonin CPN60, mitochondrial [Source:UniProtKB/Swiss-Prot;Acc:P29197]
Potri.003G174600	0.401468	-1.31664	1.90176e-06	1.76692e-05	3.70538	4.24143	5.64561	1.62026	1.48988	2.41496	GO:0016021,GO:0009507,GO:0009941,GO:0009706	Integral component of membrane|chloroplast|chloroplast envelope|chloroplast inner membrane			AT4G13590		GDT1-like protein 2, chloroplastic [Source:UniProtKB/Swiss-Prot;Acc:Q9T0H9]
Potri.003G176600	2.1444	1.10057	2.04406e-08	2.73689e-07	7.08159	5.68771	5.52975	14.7417	18.3641	20.5996	GO:0051539,GO:0005507,GO:0004160,GO:0016836,GO:0009082,GO:0009553,GO:0009097,GO:0009555,GO:0009651,GO:0048364,GO:0009099,GO:0009507,GO:0009570,GO:0009536	4 iron, 4 sulfur cluster binding|copper ion binding|dihydroxy-acid dehydratase activity|hydro-lyase activity|branched-chain amino acid biosynthetic process|embryo sac development|isoleucine biosynthetic process|pollen development|response to salt stress|root development|valine biosynthetic process|chloroplast|chloroplast stroma|plastid	Ko01230,ko00290,ko00770,ko01210	Biosynthesis of amino acids|Valine, leucine and isoleucine biosynthesis|Pantothenate and CoA biosynthesis|2-Oxocarboxylic acid metabolism	AT3G23940	DHAD	Dihydroxy-acid dehydratase, chloroplastic [Source:UniProtKB/Swiss-Prot;Acc:Q9LIR4]
Potri.003G177600	0.218462	-2.19455	6.92446e-15	2.70429e-13	14.3394	9.20427	16.5685	4.32285	3.56942	2.62783	GO:0005634,GO:0010438,GO:0009658	Nucleus|cellular response to sulfur starvation|chloroplast organization			AT1G04770		Protein SULFUR DEFICIENCY-INDUCED 2 [Source:UniProtKB/Swiss-Prot;Acc:Q8L730]
Potri.003G177700	0.34249	-1.54587	1.40124e-11	3.24658e-10	246.613	293.04	269.523	135.807	99.4683	88.7327	GO:0016021,GO:0005886,GO:0009506,GO:0031201,GO:0005484,GO:0000149,GO:0009920,GO:0006887,GO:0072661,GO:0006906,GO:0009504,GO:0031901,GO:0005768	Integral component of membrane|plasma membrane|plasmodesma|SNARE complex|SNAP receptor activity|SNARE binding|cell plate formation involved in plant-type cell wall biogenesis|exocytosis|protein targeting to plasma membrane|vesicle fusion|cell plate|early endosome membrane|endosome			AT2G32670	VAMP725	Vesicle-associated membrane protein 725 [Source:UniProtKB/Swiss-Prot;Acc:O48850]
Potri.003G178000	0.441327	-1.18008	1.67592e-11	3.83491e-10	30.3176	29.4952	33.6269	16.3818	17.2514	19.3723	GO:0008422,GO:0004348,GO:0008206,GO:0021954,GO:0006680,GO:0016139,GO:0005789,GO:0000139,GO:0016021	Beta-glucosidase activity|glucosylceramidase activity|bile acid metabolic process|central nervous system neuron development|glucosylceramide catabolic process|glycoside catabolic process|endoplasmic reticulum membrane|Golgi membrane|integral component of membrane	Ko00511,ko00600	Other glycan degradation|Sphingolipid metabolism	AT3G24180		Beta-glucosidase, GBA2 type family protein [Source:TAIR;Acc:AT3G24180]
Potri.003G178200	0.273928	-1.86813	1.53082e-16	7.45587e-15	102.46	118.24	123.325	52.4772	36.602	31.9964	GO:0050661,GO:0045454,GO:0006749,GO:0005737,GO:0050660,GO:0004362	NADP binding|cell redox homeostasis|glutathione metabolic process|cytoplasm|flavin adenine dinucleotide binding|glutathione-disulfide reductase activity	Ko00480	Glutathione metabolism	AT3G24170	ATGR1	Glutathione reductase, cytosolic [Source:UniProtKB/Swiss-Prot;Acc:P48641]
Potri.003G180100	2.25451	1.17281	1.14932e-07	1.34249e-06	2.84788	2.11354	2.64325	6.20525	6.47303	9.15276	GO:0005634,GO:0008139,GO:0005487,GO:0015288,GO:0003723,GO:0017056,GO:0006952,GO:0009870,GO:0051028,GO:0000973,GO:0006606,GO:0005635,GO:0009733,GO:0031965,GO:0034398,GO:0044614	Nucleus|nuclear localization sequence binding|nucleocytoplasmic transporter activity|porin activity|RNA binding|structural constituent of nuclear pore|defense response|defense response signaling pathway, resistance gene-dependent|mRNA transport|posttranscriptional tethering of RNA polymerase II gene DNA at nuclear periphery|protein import into nucleus|nuclear envelope|response to auxin|nuclear me…	Ko03013	RNA transport	AT1G80680	NUP96	Nuclear pore complex protein NUP96 [Source:UniProtKB/Swiss-Prot;Acc:Q8LLD0]
Potri.003G180400	2.92902	1.55042	3.79697e-12	9.72735e-11	10.6653	7.01385	7.37669	35.5511	32.3021	36.1802	GO:0008233	Peptidase activity			AT1G80690		PPPDE putative thiol peptidase family protein [Source:TAIR;Acc:AT1G80690]
Potri.003G180600	5.71613	2.51504	3.02384e-14	1.06806e-12	2.13642	1.84454	1.66805	12.0492	12.9808	14.5575	GO:0046872,GO:0003700,GO:0009640	Metal ion binding|transcription factor activity, sequence-specific DNA binding|photomorphogenesis			AT5G25160	ZFP3	Zinc finger protein 3 [Source:UniProtKB/Swiss-Prot;Acc:Q39262]
Potri.003G181400	0.422907	-1.24159	1.16124e-09	1.93304e-08	265.994	311.408	323.346	185.663	142.525	150.003	GO:0007623,GO:0009809,GO:0009409,GO:0005829,GO:0016621,GO:0050662	Circadian rhythm|lignin biosynthetic process|response to cold|cytosol|cinnamoyl-CoA reductase activity|coenzyme binding	Ko00940	Phenylpropanoid biosynthesis	AT1G15950	CCR1	Cinnamoyl-CoA reductase 1 [Source:UniProtKB/Swiss-Prot;Acc:Q9S9N9]
Potri.003G182200	0.0485039	-4.36576	0.00760146	0.0279619	20.0997	4.78864	4.70879	0.633768	0.745552	0.271889	GO:0044212,GO:0042742,GO:0050832,GO:0045892,GO:0031347,GO:0010200,GO:0002237,GO:0009751,GO:0009611,GO:0006351,GO:0005634,GO:0043565,GO:0003700	Transcription regulatory region DNA binding|defense response to bacterium|defense response to fungus|negative regulation of transcription, DNA-templated|regulation of defense response|response to chitin|response to molecule of bacterial origin|response to salicylic acid|response to wounding|transcription, DNA-templated|nucleus|sequence-specific DNA binding|transcription factor activity, sequence-…			AT1G80840	WRKY40	Probable WRKY transcription factor 40 [Source:UniProtKB/Swiss-Prot;Acc:Q9SAH7]
Potri.003G183000	10.7449	3.42558	2.7279e-24	3.85874e-22	0.971679	0.573885	1.2962	9.01109	13.8276	14.6264	GO:0005249,GO:0009860,GO:0042391,GO:0005887,GO:0030552,GO:0030553	Voltage-gated potassium channel activity|pollen tube growth|regulation of membrane potential|integral component of plasma membrane|cAMP binding|cGMP binding			AT1G19780	CNGC8	Putative cyclic nucleotide-gated ion channel 8 [Source:UniProtKB/Swiss-Prot;Acc:Q9FXH6]
Potri.003G183200	0.295862	-1.757	4.41614e-17	2.35241e-15	6.47585	7.29662	7.13026	2.58088	2.35397	2.46152	GO:0006810,GO:0016021,GO:0005524,GO:0016887	Transport|integral component of membrane|ATP binding|ATPase activity			AT1G15520	ABCG40	ABC transporter G family member 40 [Source:UniProtKB/Swiss-Prot;Acc:Q9M9E1]
Potri.003G183700	0.123339	-3.0193	3.12967e-16	1.47099e-14	39.9598	52.3259	58.0187	9.37039	9.26241	4.66521	GO:0009416,GO:0009507,GO:0009570,GO:0005634	Response to light stimulus|chloroplast|chloroplast stroma|nucleus			AT1G80920	ATJ8	Chaperone protein dnaJ 8, chloroplastic [Source:UniProtKB/Swiss-Prot;Acc:Q9SAG8]
Potri.003G183900	0.220567	-2.18071	4.19077e-16	1.9389e-14	456.973	579.096	552.845	149.173	167.366	133.094	GO:0047205,GO:0047172,GO:0010252,GO:0009809,GO:0009963,GO:0005737,GO:0005829,GO:0016020	Quinate O-hydroxycinnamoyltransferase activity|shikimate O-hydroxycinnamoyltransferase activity|auxin homeostasis|lignin biosynthetic process|positive regulation of flavonoid biosynthetic process|cytoplasm|cytosol|membrane	Ko00940,ko00941,ko00945	Phenylpropanoid biosynthesis|Flavonoid biosynthesis|Stilbenoid, diarylheptanoid and gingerol biosynthesis	AT5G48930	HST	Shikimate O-hydroxycinnamoyltransferase [Source:UniProtKB/Swiss-Prot;Acc:Q9FI78]
Potri.003G187500	0.377625	-1.40498	0.000878123	0.00432752	14.3591	10.8082	24.7728	10.1943	4.68036	4.47524
Potri.003G188500	0.0474515	-4.3974	1.86807e-20	1.61484e-18	158.008	216.262	249.054	19.5207	10.1873	6.12329	GO:0016207,GO:0005524,GO:0009698	4-coumarate-CoA ligase activity|ATP binding|phenylpropanoid metabolic process	Ko00360,ko00940,ko00130	Phenylalanine metabolism|Phenylpropanoid biosynthesis|Ubiquinone and other terpenoid-quinone biosynthesis	AT1G51680	4CL1	4-coumarate--CoA ligase 1 [Source:UniProtKB/Swiss-Prot;Acc:Q42524]
Potri.003G190300	2.69107	1.42818	0.00182342	0.00818642	0.300604	0.589787	1.46262	1.33129	3.34328	3.3618	GO:0019843,GO:0003727,GO:0032502,GO:0006353,GO:0006355,GO:0042255,GO:0000394,GO:0005739,GO:0003690,GO:0003723	RRNA binding|single-stranded RNA binding|developmental process|DNA-templated transcription, termination|regulation of transcription, DNA-templated|ribosome assembly|RNA splicing, via endonucleolytic cleavage and ligation|mitochondrion|double-stranded DNA binding|RNA binding
Potri.003G192500	0	#NAME?	6.00439e-07	6.18299e-06	1.54986	9.10658	4.98071	0	0	0	GO:0006810,GO:0016021,GO:0005886,GO:0022857	Transport|integral component of membrane|plasma membrane|transmembrane transporter activity			AT5G07050		WAT1-related protein At5g07050 [Source:UniProtKB/Swiss-Prot;Acc:Q9FL41]
Potri.003G192900	0.248912	-2.00629	1.71731e-16	8.30941e-15	136.282	168.339	165.705	63.6208	48.9515	36.4066	GO:0006810,GO:0016021,GO:0005886,GO:0022857	Transport|integral component of membrane|plasma membrane|transmembrane transporter activity			AT3G28080		WAT1-related protein At3g28080 [Source:UniProtKB/Swiss-Prot;Acc:F4IYZ0]
Potri.003G193600	2.13943	1.09723	0.000705173	0.00357717	1.20539	1.10595	1.19549	2.31611	2.97291	3.90298					AT1G80270	PPR596	Pentatricopeptide repeat-containing protein At1g80270, mitochondrial [Source:UniProtKB/Swiss-Prot;Acc:Q9C977]
Potri.003G195400	0.477168	-1.06743	8.93701e-07	8.88711e-06	19.2558	21.3589	23.2981	12.6233	15.1694	13.9975					AT1G08315		ARM repeat superfamily protein [Source:TAIR;Acc:AT1G08315]
Potri.003G195500	3.29896	1.72201	2.78947e-18	1.75464e-16	13.7042	9.85289	14.9034	42.9148	56.2614	60.784	GO:0004190,GO:0000166,GO:0030163,GO:0006508,GO:0043067,GO:0009627,GO:0048046,GO:0005618,GO:0009505	Aspartic-type endopeptidase activity|nucleotide binding|protein catabolic process|proteolysis|regulation of programmed cell death|systemic acquired resistance|apoplast|cell wall|plant-type cell wall			AT3G54400		Eukaryotic aspartyl protease family protein [Source:TAIR;Acc:AT3G54400]
Potri.003G195700	0.0716604	-3.80268	1.28321e-14	4.82655e-13	7.45349	10.1384	9.27428	0.781315	0.811572	1.65116	GO:0005886,GO:0010181,GO:0052873,GO:0003955,GO:0042742,GO:0009735,GO:0009651,GO:0009507,GO:0009570,GO:0005829	Plasma membrane|FMN binding|FMN reductase (NADPH) activity|NAD(P)H dehydrogenase (quinone) activity|defense response to bacterium|response to cytokinin|response to salt stress|chloroplast|chloroplast stroma|cytosol			AT3G27890	NQR	NADPH:quinone oxidoreductase [Source:UniProtKB/Swiss-Prot;Acc:Q9LK88]
Potri.003G196100	3.87175	1.95299	1.84059e-06	1.71602e-05	2.98046	3.24554	3.47922	9.99461	20.9814	20.2788	GO:0042803,GO:0009851,GO:0009734,GO:0007275,GO:0005634,GO:0003677,GO:0046872	Protein homodimerization activity|auxin biosynthetic process|auxin-activated signaling pathway|multicellular organism development|nucleus|DNA binding|metal ion binding			AT5G12330	LRP1	Protein LATERAL ROOT PRIMORDIUM 1 [Source:UniProtKB/Swiss-Prot;Acc:Q94CK9]
Potri.003G196200	0.448805	-1.15584	1.70504e-06	1.6028e-05	4.9778	8.00002	5.79182	2.66077	4.55848	4.48162
Potri.003G196300	0.379583	-1.39751	5.74763e-11	1.19748e-09	9.35795	9.36595	8.40899	4.54798	4.61151	4.2137	GO:0016810	Hydrolase activity, acting on carbon-nitrogen (but not peptide) bonds			AT3G55850	LAF3	Amidohydrolase family [Source:TAIR;Acc:AT3G55850]
Potri.003G197800	3.22027	1.68718	1.50002e-06	1.4241e-05	27.0822	7.5982	0	15.9658	37.4127	38.9619					AT3G07910		FUNCTIONS IN: molecular_function unknown; INVOLVED IN: biological_process unknown; LOCATED IN: endomembrane system; EXPRESSED IN: 24 plant structures; EXPRESSED DURING: 15 growth stages; CONTAINS InterPro DOMAIN/s: Reactive oxygen species modulator /.../erPro:IPR018450); Has 192 Blast hits to 192 proteins in 80 species: Archae - 0; Bacteria - 0; Metazoa - 139; Fungi - 6; Plants - 39; Viruses - 0;…
Potri.003G198100	0.21972	-2.18626	3.20245e-18	2.00588e-16	316.054	399.97	332.46	91.7872	109.666	83.6141	GO:0045454,GO:0005886,GO:0009055,GO:0015035	Cell redox homeostasis|plasma membrane|electron carrier activity|protein disulfide oxidoreductase activity			AT5G13810		Glutaredoxin family protein [Source:TAIR;Acc:AT5G13810]
Potri.003G198200	0.174409	-2.51946	6.29078e-12	1.54855e-10	29.5709	45.8376	35.3682	7.9916	10.5899	6.12071	GO:0050355,GO:0048364,GO:0005634,GO:0005524,GO:0016887	Triphosphatase activity|root development|nucleus|ATP binding|ATPase activity			AT2G11890	TTM3	Triphosphate tunel metalloenzyme 3 [Source:UniProtKB/Swiss-Prot;Acc:Q9SIY3]
Potri.003G198300	0.151869	-2.7191	1.20286e-15	5.24505e-14	10.559	12.4518	15.1779	2.46324	2.06464	2.18336	GO:0005096,GO:0046872	GTPase activator activity|metal ion binding	Ko04144	Endocytosis	AT3G07940	AGD11	Probable ADP-ribosylation factor GTPase-activating protein AGD11 [Source:UniProtKB/Swiss-Prot;Acc:Q8L7A4]
Potri.003G198500	2.39684	1.26114	2.39875e-10	4.48272e-09	10.0477	6.17461	5.44337	18.91	22.8401	24.1813	GO:0006207,GO:0044205,GO:0016036,GO:0046686,GO:0005829,GO:0004588,GO:0004590	'de novo' pyrimidine nucleobase biosynthetic process|'de novo' UMP biosynthetic process|cellular response to phosphate starvation|response to cadmium ion|cytosol|orotate phosphoribosyltransferase activity|orotidine-5'-phosphate decarboxylase activity	Ko00240,ko00983	Pyrimidine metabolism|Drug metabolism - other enzymes	AT3G54470	PYRE-F	Uridine 5'-monophosphate synthase [Source:UniProtKB/Swiss-Prot;Acc:Q42586]
Potri.003G198700	2.3845	1.25369	3.62809e-08	4.61734e-07	5.84417	5.27632	4.59037	12.982	14.5871	15.6873	GO:0003743,GO:0006446,GO:0005851,GO:0005525,GO:0005085	Translation initiation factor activity|regulation of translational initiation|eukaryotic translation initiation factor 2B complex|GTP binding|guanyl-nucleotide exchange factor activity	Ko03013	RNA transport	AT3G07300		NagB/RpiA/CoA transferase-like superfamily protein [Source:TAIR;Acc:AT3G07300]
Potri.003G200200	0.240972	-2.05306	0.00104504	0.00504333	3.10473	1.18601	1.79352	1.09284	0.329034	0.562885					AT3G14470	RPPL1	Putative disease resistance RPP13-like protein 1 [Source:UniProtKB/Swiss-Prot;Acc:Q9LRR4]
Potri.003G201400	2.01601	1.0115	9.53061e-05	0.000608559	3.16405	4.4041	5.33479	8.26833	11.9329	11.7612					AT2G38800		Plant calmodulin-binding protein-related [Source:TAIR;Acc:AT2G38800]
Potri.003G202100	2.52962	1.33892	1.15316e-07	1.34592e-06	3.63685	3.28862	3.05184	7.46426	11.5863	12.2939	GO:0000989,GO:0006355,GO:0009739,GO:0006351,GO:0005634,GO:0043565,GO:0003700	Transcription factor activity, transcription factor binding|regulation of transcription, DNA-templated|response to gibberellin|transcription, DNA-templated|nucleus|sequence-specific DNA binding|transcription factor activity, sequence-specific DNA binding			AT1G50420	SCL3	Scarecrow-like protein 3 [Source:UniProtKB/Swiss-Prot;Acc:Q9LPR8]
Potri.003G205800	0.493291	-1.01949	1.16348e-05	9.22171e-05	11.6711	15.1512	14.307	7.18415	9.96152	8.28531	GO:0005524,GO:0016301,GO:0004674,GO:0035556,GO:0005737,GO:0005634,GO:0005886	ATP binding|kinase activity|protein serine/threonine kinase activity|intracellular signal transduction|cytoplasm|nucleus|plasma membrane			AT3G20830	UCNL	Serine/threonine-protein kinase UCNL [Source:UniProtKB/Swiss-Prot;Acc:Q9LT38]
Potri.003G207000	3.38863	1.7607	1.81978e-06	1.69823e-05	27.8562	11.9132	14.8379	89.6175	88.3842	61.22	GO:0009507,GO:0000166,GO:0006281	Chloroplast|nucleotide binding|DNA repair			AT3G20820		Leucine-rich repeat (LRR) family protein [Source:TAIR;Acc:AT3G20820]
Potri.003G207400	3.24163	1.69672	7.56141e-06	6.22863e-05	0.945952	0.338482	0.520686	1.82496	2.05253	3.20814					AT5G12930		Unknown protein; Has 1807 Blast hits to 1807 proteins in 277 species: Archae - 0; Bacteria - 0; Metazoa - 736; Fungi - 347; Plants - 385; Viruses - 0; Other Eukaryotes - 339 (source: NCBI BLink). [Source:TAIR;Acc:AT5G12930]
Potri.003G208300	5.06821	2.34148	0.000734609	0.00370614	0.148295	0.441573	0.354793	1.64804	1.19913	3.94296	GO:0016021,GO:0005886	Integral component of membrane|plasma membrane			AT1G65985		Plant protein of unknown function (DUF247) [Source:TAIR;Acc:AT1G65985]
Potri.003G210100	5.5043	2.46056	0.00388524	0.0158279	2.19492	0	0	1.39043	3.54752	3.31704	GO:0000786,GO:0005634,GO:0003677	Nucleosome|nucleus|DNA binding			AT5G10400	HTR2	Histone H3.2 [Source:UniProtKB/Swiss-Prot;Acc:P59226]
Potri.003G210800	0.130968	-2.93271	2.10178e-30	5.80719e-28	6.70893	5.73358	8.13625	1.77211	0.822007	1.00122	GO:0005886,GO:0009511,GO:0005509,GO:0005544,GO:0008565,GO:0016757,GO:0009908,GO:0009911,GO:0010228,GO:0005783,GO:0005789,GO:0016021	Plasma membrane|plasmodesmatal endoplasmic reticulum|calcium ion binding|calcium-dependent phospholipid binding|protein transporter activity|transferase activity, transferring glycosyl groups|flower development|positive regulation of flower development|vegetative to reproductive phase transition of meristem|endoplasmic reticulum|endoplasmic reticulum membrane|integral component of membrane			AT5G12970		Calcium-dependent lipid-binding (CaLB domain) plant phosphoribosyltransferase family protein [Source:TAIR;Acc:AT5G12970]
Potri.003G211200	2.8843	1.52822	7.87194e-10	1.34291e-08	5.38913	4.45935	2.76584	15.9365	14.4992	13.9011					AT2G42190		Unknown protein; BEST Arabidopsis thaliana protein match is: unknown protein (TAIR:AT3G57930.2); Has 1381 Blast hits to 1230 proteins in 175 species: Archae - 3; Bacteria - 25; Metazoa - 672; Fungi - 135; Plants - 127; Viruses - 30; Other Eukaryotes /.../ (source: NCBI BLink). [Source:TAIR;Acc:AT2G42190]
Potri.003G214700	2.95684	1.56406	3.70216e-15	1.4964e-13	12.6222	14.172	14.4429	50.5507	47.5513	51.0598	GO:0004601,GO:0042744,GO:0006979,GO:0005576,GO:0020037,GO:0046872	Peroxidase activity|hydrogen peroxide catabolic process|response to oxidative stress|extracellular region|heme binding|metal ion binding	Ko00940	Phenylpropanoid biosynthesis	AT5G06720	PER53	Peroxidase 53 [Source:UniProtKB/Swiss-Prot;Acc:Q42578]
Potri.003G214800	3.02287	1.59592	0.000142911	0.000869523	1.03565	1.58028	1.69346	4.92022	4.61978	6.14647	GO:0004601,GO:0042744,GO:0006979,GO:0005576,GO:0020037,GO:0046872	Peroxidase activity|hydrogen peroxide catabolic process|response to oxidative stress|extracellular region|heme binding|metal ion binding	Ko00940	Phenylpropanoid biosynthesis	AT5G06720	PER53	Peroxidase 53 [Source:UniProtKB/Swiss-Prot;Acc:Q42578]
Potri.003G215400	2.70727	1.43684	4.25066e-07	4.48329e-06	4.34641	2.82564	3.24262	8.82676	7.90781	15.5617			Ko04120,ko04115,ko04013,ko04310	Ubiquitin mediated proteolysis|p53 signaling pathway|MAPK signaling pathway - fly|Wnt signaling pathway	AT3G58040	SINAT2	E3 ubiquitin-protein ligase SINAT2 [Source:UniProtKB/Swiss-Prot;Acc:Q9M2P4]
Potri.003G216600	0	#NAME?	2.17875e-06	2.00475e-05	1.25672	2.43553	4.39275	0	0	0	GO:0016021	Integral component of membrane			AT1G55230		Family of unknown function (DUF716) [Source:TAIR;Acc:AT1G55230]
Potri.003G217500	0.00666806	-7.22852	5.36627e-14	1.81728e-12	0	4.63379	0	0	0	0
Potri.003G218900	296.953	8.21409	2.62795e-19	1.93748e-17	0	0.139837	0	12.2705	24.0881	28.8603	GO:0016021,GO:0009536,GO:0051537,GO:0010277,GO:0046872,GO:0015031,GO:0009507,GO:0009941,GO:0009706	Integral component of membrane|plastid|2 iron, 2 sulfur cluster binding|chlorophyllide a oxygenase [overall] activity|metal ion binding|protein transport|chloroplast|chloroplast envelope|chloroplast inner membrane			AT4G25650	PTC52	Protochlorophyllide-dependent translocon component 52, chloroplastic [Source:UniProtKB/Swiss-Prot;Acc:Q8W496]
Potri.003G219300	8.17732	3.03163	7.51235e-09	1.10221e-07	0.252488	0.758025	0.129595	3.82645	5.44291	7.82026	GO:0043733,GO:0016799,GO:0070635,GO:0070636,GO:0042803,GO:0000701,GO:0017065,GO:0009691,GO:0005829,GO:0005634,GO:0070694	DNA-3-methylbase glycosylase activity|hydrolase activity, hydrolyzing N-glycosyl compounds|nicotinamide riboside hydrolase activity|nicotinic acid riboside hydrolase activity|protein homodimerization activity|purine-specific mismatch base pair DNA N-glycosylase activity|single-strand selective uracil DNA N-glycosylase activity|cytokinin biosynthetic process|cytosol|nucleus|deoxyribonucleoside 5'-…			AT5G11950	LOG8	Cytokinin riboside 5'-monophosphate phosphoribohydrolase LOG8 [Source:UniProtKB/Swiss-Prot;Acc:Q84MC2]
Potri.003G222400	2.03252	1.02327	8.73073e-09	1.26465e-07	14.7715	12.3389	15.6463	30.2263	38.9116	41.0932	GO:0022626,GO:0005739,GO:0005730,GO:0005634,GO:0005524,GO:0044183,GO:0051082,GO:0006458,GO:0061077,GO:0007005,GO:0042026,GO:0009507,GO:0009941,GO:0009570	Cytosolic ribosome|mitochondrion|nucleolus|nucleus|ATP binding|protein binding involved in protein folding|unfolded protein binding|'de novo' protein folding|chaperone-mediated protein folding|mitochondrion organization|protein refolding|chloroplast|chloroplast envelope|chloroplast stroma	Ko03018	RNA degradation	AT3G13470	CPN60B2	Chaperonin 60 subunit beta 2, chloroplastic [Source:UniProtKB/Swiss-Prot;Acc:Q9LJE4]
Potri.003G222600	0.310906	-1.68545	7.0815e-16	3.1769e-14	15.0177	14.6424	15.3763	6.4941	6.17773	5.43077			Ko04064	NF-kappa B signaling pathway	AT5G56460		Probable receptor-like protein kinase At5g56460 [Source:UniProtKB/Swiss-Prot;Acc:Q9FM85]
Potri.003G223100	2.11108	1.07798	1.53898e-06	1.45828e-05	5.82436	6.0853	4.4133	14.6946	13.6872	14.5757	GO:0000287,GO:0030955,GO:0004743,GO:0005737,GO:0005524,GO:0016301	Magnesium ion binding|potassium ion binding|pyruvate kinase activity|cytoplasm|ATP binding|kinase activity	Ko01200,ko01230,ko00010,ko00620,ko00230	Carbon metabolism|Biosynthesis of amino acids|Glycolysis / Gluconeogenesis|Pyruvate metabolism|Purine metabolism	AT5G56350		Pyruvate kinase family protein [Source:TAIR;Acc:AT5G56350]
Potri.003G223800	0.123404	-3.01854	2.8831e-13	8.80537e-12	65.9169	98.3124	92.9955	15.1161	13.7284	10.7755	GO:0005524,GO:0016887,GO:0003777,GO:0007018,GO:0005871,GO:0005874,GO:0005739	ATP binding|ATPase activity|microtubule motor activity|microtubule-based movement|kinesin complex|microtubule|mitochondrion			AT1G55550		P-loop containing nucleoside triphosphate hydrolases superfamily protein [Source:TAIR;Acc:AT1G55550]
Potri.004G001800	0.272447	-1.87595	5.27067e-08	6.5499e-07	47.0115	74.1815	54.0493	19.567	25.1911	17.2103					AT1G12020		Unknown protein; BEST Arabidopsis thaliana protein match is: unknown protein (TAIR:AT1G62422.1); Has 89 Blast hits to 88 proteins in 16 species: Archae - 0; Bacteria - 0; Metazoa - 0; Fungi - 0; Plants - 87; Viruses - 0; Other Eukaryotes - 2 (source /.../ BLink). [Source:TAIR;Acc:AT1G12020]
Potri.004G002400	2.56689	1.36002	0.00288473	0.0121887	2.4865	2.42514	1.55371	4.22959	8.12855	10.0775	GO:0009960,GO:0000165,GO:0045944,GO:0006351,GO:0005634,GO:0000977,GO:0003700	Endosperm development|MAPK cascade|positive regulation of transcription from RNA polymerase II promoter|transcription, DNA-templated|nucleus|RNA polymerase II regulatory region sequence-specific DNA binding|transcription factor activity, sequence-specific DNA binding			AT5G65060	MAF3	K-box region and MADS-box transcription factor family protein [Source:TAIR;Acc:AT5G65060]
Potri.004G002600	0.322258	-1.63371	9.46951e-05	0.000605311	3.01482	3.40435	5.49661	1.85349	2.32289	1.11025	GO:0070469,GO:0009579,GO:0009916,GO:0046872,GO:0016117,GO:0009657,GO:0009535,GO:0046862,GO:0016021	Respiratory chain|thylakoid|alternative oxidase activity|metal ion binding|carotenoid biosynthetic process|plastid organization|chloroplast thylakoid membrane|chromoplast membrane|integral component of membrane			AT4G22260	AOX4	Ubiquinol oxidase 4, chloroplastic/chromoplastic [Source:UniProtKB/Swiss-Prot;Acc:Q56X52]
Potri.004G003200	0.418188	-1.25778	0.00155812	0.00714841	6.48915	7.36853	5.39434	6.85704	1.63253	1.93593	GO:0009507	Chloroplast			AT4G22240	PAP2	Probable plastid-lipid-associated protein 2, chloroplastic [Source:UniProtKB/Swiss-Prot;Acc:O49629]
Potri.004G005300	2.12964	1.09061	1.74507e-08	2.36875e-07	22.6724	16.0743	14.5014	47.4406	44.8014	48.5397					AT4G22130	SRF8	Protein STRUBBELIG-RECEPTOR FAMILY 8 [Source:UniProtKB/Swiss-Prot;Acc:Q6R2J8]
Potri.004G005400	2.11468	1.08044	2.92038e-06	2.62267e-05	16.1786	12.2934	14.5956	36.6728	38.074	54.63					AT4G22130	SRF8	Protein STRUBBELIG-RECEPTOR FAMILY 8 [Source:UniProtKB/Swiss-Prot;Acc:Q6R2J8]
Potri.004G007600	0.0853755	-3.55003	1.36979e-20	1.22289e-18	545.214	776.056	771.765	77.3476	82.1654	56.0989	GO:0004190,GO:0004175,GO:0006629,GO:0030163,GO:0006508,GO:0009735,GO:0009651,GO:0005829,GO:0009506,GO:0005773	Aspartic-type endopeptidase activity|endopeptidase activity|lipid metabolic process|protein catabolic process|proteolysis|response to cytokinin|response to salt stress|cytosol|plasmodesma|vacuole			AT1G11910	APA1	Aspartic proteinase A1 [Source:UniProtKB/Swiss-Prot;Acc:O65390]
Potri.004G009600	0.429139	-1.22048	2.954e-09	4.633e-08	607.893	723.297	722.372	416.395	355.069	298.736	GO:0006546,GO:0005739,GO:0004047,GO:0008483	Glycine catabolic process|mitochondrion|aminomethyltransferase activity|transaminase activity	Ko01200,ko00260,ko00630,ko00670	Carbon metabolism|Glycine, serine and threonine metabolism|Glyoxylate and dicarboxylate metabolism|One carbon pool by folate	AT1G11860	GDCST	Aminomethyltransferase, mitochondrial [Source:UniProtKB/Swiss-Prot;Acc:O65396]
Potri.004G010100	2.91567	1.54383	4.37919e-05	0.000304698	1.09167	0.780008	0.752867	2.26471	3.52739	3.14872	GO:0005576,GO:0005507,GO:0016491	Extracellular region|copper ion binding|oxidoreductase activity			AT4G22010	sks4	SKU5 similar 4 [Source:TAIR;Acc:AT4G22010]
Potri.004G011300	54.0259	5.75558	0.0054347	0.0210763	0	0	0	0	3.79167	3.21091
Potri.004G013200	0.442453	-1.1764	5.72262e-10	9.99902e-09	21.6073	23.0346	22.6697	11.8728	11.7217	9.28538	GO:0004462,GO:0046872	Lactoylglutathione lyase activity|metal ion binding	Ko00620	Pyruvate metabolism	AT1G11840	ATGLX1	Glyoxalase I homolog [Source:TAIR;Acc:AT1G11840]
Potri.004G013400	0.371542	-1.4284	3.24533e-11	7.07557e-10	15.3973	18.1575	20.7588	8.7256	10.1541	6.99213	GO:0047769,GO:0004664,GO:0009094,GO:0009507,GO:0009570,GO:0016597	Arogenate dehydratase activity|prephenate dehydratase activity|L-phenylalanine biosynthetic process|chloroplast|chloroplast stroma|amino acid binding	Ko00400,ko01230	Phenylalanine, tyrosine and tryptophan biosynthesis|Biosynthesis of amino acids	AT1G11790	ADT1	Arogenate dehydratase/prephenate dehydratase 1, chloroplastic [Source:UniProtKB/Swiss-Prot;Acc:Q9SA96]
Potri.004G013800	0.108296	-3.20695	9.11346e-16	4.01535e-14	6.24868	11.1088	4.32969	0.500372	1.79363	0.507737
Potri.004G014100	2.18988	1.13085	1.88348e-06	1.7527e-05	1.94279	1.65391	1.49328	3.70731	4.24896	6.34214	GO:0004373,GO:2001070,GO:0009011,GO:0019252,GO:0009501,GO:0009507,GO:0033201	Glycogen (starch) synthase activity|starch binding|starch synthase activity|starch biosynthetic process|amyloplast|chloroplast|alpha-1,4-glucan synthase activity			AT1G11720	SS3	Starch synthase 3, chloroplastic/amyloplastic [Source:UniProtKB/Swiss-Prot;Acc:F4IAG2]
Potri.004G015300	0.354353	-1.49674	8.69171e-19	5.92078e-17	425.613	409.046	378.214	195.775	165.713	162.128	GO:0046872,GO:0004601,GO:0042744,GO:0009664,GO:0006979,GO:0048511,GO:0005576,GO:0009505,GO:0020037	Metal ion binding|peroxidase activity|hydrogen peroxide catabolic process|plant-type cell wall organization|response to oxidative stress|rhythmic process|extracellular region|plant-type cell wall|heme binding	Ko00940	Phenylpropanoid biosynthesis	AT4G21960	PER42	Peroxidase 42 [Source:UniProtKB/Swiss-Prot;Acc:Q9SB81]
Potri.004G015800	5.74058	2.5212	1.16514e-09	1.93845e-08	0.190129	0.421012	0.36324	2.24264	2.09699	3.08929	GO:0009507,GO:0005886,GO:0000902	Chloroplast|plasma membrane|cell morphogenesis			AT1G50660		Unknown protein; INVOLVED IN: biological_process unknown; LOCATED IN: chloroplast; EXPRESSED IN: 22 plant structures; EXPRESSED DURING: 13 growth stages; BEST Arabidopsis thaliana protein match is: unknown protein (TAIR:AT3G20350.1); Has 21445 Blast /.../to 15134 proteins in 1325 species: Archae - 461; Bacteria - 2309; Metazoa - 11052; Fungi - 1737; Plants - 1035; Viruses - 42; Other Eukaryotes -…
Potri.004G017100	2.2341	1.15969	0.0106019	0.0368592	5.13337	2.35184	1.89666	11.3477	10.0773	6.19657	GO:0050832,GO:0006351,GO:0016592,GO:0043078,GO:0001104	Defense response to fungus|transcription, DNA-templated|mediator complex|polar nucleus|RNA polymerase II transcription cofactor activity			AT4G04780	MED21	Mediator of RNA polymerase II transcription subunit 21 [Source:UniProtKB/Swiss-Prot;Acc:C0LU16]
Potri.004G017500	2.38473	1.25383	3.00412e-05	0.000216778	1.65783	0.984319	0.939948	2.64914	3.1405	4.60522	GO:0051301,GO:0007067,GO:0007051,GO:0005737,GO:0005634,GO:0005819	Cell division|mitotic nuclear division|spindle organization|cytoplasm|nucleus|spindle			AT4G21820		Binding;calmodulin binding [Source:TAIR;Acc:AT4G21820]
Potri.004G018000	2.29381	1.19775	8.20292e-09	1.19522e-07	7.41166	6.44561	6.27866	17.6533	20.2147	23.5819					AT1G61870	PPR336	Pentatricopeptide repeat-containing protein At1g61870, mitochondrial [Source:UniProtKB/Swiss-Prot;Acc:Q8LE47]
Potri.004G018600	3.75558	1.90904	6.35271e-09	9.47109e-08	3.17547	2.56752	1.32166	11.7933	10.2351	12.3637
Potri.004G018800	39.9825	5.3213	1.50158e-05	0.000116211	0.0731278	0	0.0372831	1.23792	3.15928	5.54024	GO:0005506,GO:0016709,GO:0010143,GO:0044550,GO:0016020,GO:0052722,GO:0020037	Iron ion binding|oxidoreductase activity, acting on paired donors, with incorporation or reduction of molecular oxygen, NAD(P)H as one donor, and incorporation of one atom of oxygen|cutin biosynthetic process|secondary metabolite biosynthetic process|membrane|fatty acid in-chain hydroxylase activity|heme binding			AT1G11600	CYP77B1	Cytochrome P450, family 77, subfamily B, polypeptide 1 [Source:TAIR;Acc:AT1G11600]
Potri.004G020600	0.0785516	-3.67022	4.6756e-29	1.14239e-26	26.2166	28.3707	32.4319	0.660732	4.38697	2.65291
Potri.004G020700	0.0729998	-3.77596	3.46497e-20	2.85344e-18	5.26607	5.05493	6.76641	0	0.309514	1.23696	GO:0005737,GO:0009860,GO:0040008	Cytoplasm|pollen tube growth|regulation of growth			AT4G21745	RIC11	CRIB domain-containing protein RIC11 [Source:UniProtKB/Swiss-Prot;Acc:Q0WL69]
Potri.004G023000	0.325082	-1.62112	0.000235272	0.00135296	1.81311	3.31755	3.03356	0.703014	1.22692	0.608786					AT4G21215		Unknown protein; Has 35333 Blast hits to 34131 proteins in 2444 species: Archae - 798; Bacteria - 22429; Metazoa - 974; Fungi - 991; Plants - 531; Viruses - 0; Other Eukaryotes - 9610 (source: NCBI BLink). [Source:TAIR;Acc:AT4G21215]
Potri.004G028000	0.233409	-2.09907	5.54875e-19	3.88728e-17	11.2536	14.4274	13.0797	4.13156	3.8039	2.76325					AT4G21380	SD18	Receptor-like serine/threonine-protein kinase SD1-8 [Source:UniProtKB/Swiss-Prot;Acc:O81905]
Potri.004G029500	2.71253	1.43964	0.000517632	0.00272931	1.95075	2.13736	0.965967	4.57112	3.63941	7.52425					AT1G11440		BEST Arabidopsis thaliana protein match is: glycine-rich protein (TAIR:AT3G29075.1); Has 19337 Blast hits to 8589 proteins in 488 species: Archae - 26; Bacteria - 641; Metazoa - 7852; Fungi - 2167; Plants - 955; Viruses - 616; Other Eukaryotes - 708 /.../rce: NCBI BLink). [Source:TAIR;Acc:AT1G11440]
Potri.004G029900	2.07116	1.05044	0.000119714	0.000744943	3.88661	3.00561	3.25305	9.06517	7.33336	9.34317					AT1G55890		Pentatricopeptide repeat-containing protein At1g55890, mitochondrial [Source:UniProtKB/Swiss-Prot;Acc:Q9LG23]
Potri.004G030700	0.206442	-2.27619	2.49265e-16	1.18287e-14	20.8594	26.2773	27.4351	4.45306	8.05124	7.45025	GO:0050662,GO:0016491,GO:0009813,GO:0033729,GO:0050661,GO:0016854	Coenzyme binding|oxidoreductase activity|flavonoid biosynthetic process|anthocyanidin reductase activity|NADP binding|racemase and epimerase activity	Ko00941	Flavonoid biosynthesis	AT1G61720	BAN	Anthocyanidin reductase [Source:UniProtKB/Swiss-Prot;Acc:Q9SEV0]
Potri.004G031300	2.08616	1.06085	0.00153515	0.00705727	11.8718	2.80395	3.47884	12.6643	9.09519	12.6813	GO:0003677,GO:0006342,GO:0000790,GO:0000786,GO:0005634	DNA binding|chromatin silencing|nuclear chromatin|nucleosome|nucleus	Ko04217	Necroptosis	AT1G51060	HTA10	Probable histone H2A.1 [Source:UniProtKB/Swiss-Prot;Acc:Q9C681]
Potri.004G031600	3.8208	1.93388	5.63409e-17	2.93768e-15	2.45529	0.845496	1.79921	6.50671	7.33568	9.72146	GO:0005872,GO:0005634,GO:0009524,GO:0005819,GO:0005524,GO:0008569,GO:0009971,GO:0051301,GO:0007018,GO:0007067,GO:0000777,GO:0005737,GO:0005874	Minus-end kinesin complex|nucleus|phragmoplast|spindle|ATP binding|ATP-dependent microtubule motor activity, minus-end-directed|anastral spindle assembly involved in male meiosis|cell division|microtubule-based movement|mitotic nuclear division|condensed chromosome kinetochore|cytoplasm|microtubule			AT4G05190	ATK5	Kinesin-5 [Source:UniProtKB/Swiss-Prot;Acc:F4JGP4]
Potri.004G032200	3.18016	1.6691	4.47237e-14	1.54284e-12	5.35352	7.16333	8.03706	25.3942	32.5708	26.151					AT4G05150		Octicosapeptide/Phox/Bem1p family protein [Source:TAIR;Acc:AT4G05150]
[truncated: 2,956 more rows]

## Sheet: DMGs.
Table S3. The number of differentially expressed genes (DEGs), differentially methylated regions (DMRs) and differentially methylated regions (DMGs) between JW and MW.
#CHR	POS_L	POS_R	P-value	Q-value	JW_Meth(%)	MW_Meth(%)	Meth_Diff(%)	Mode	DMGs	BestAth	Name	description
[truncated: 14,732 more rows]
