# Supplementary material for: A Comparative Analysis of Transcription Networks Active in Juvenile and Mature Wood in Populus
Source: Front Plant Sci. 2021 May 28;12:675075. doi: 10.3389/fpls.2021.675075 (PMC8193101; doi:10.3389/fpls.2021.675075)
Supplement: Supplementary file 3 [file Table_3.XLSX]

## Sheet: DEGs
SUPPLEMENTARY TABLE S3| Gene ontology (GO) enrichment of the differentially expressed genes (DEGs) in JW and MW.
Go_id	Go_description	Category	List_hits	List_total	Pop_hits	Pop_total	Enrichment score	P-value	P-value (fdr)
GO:0009834	Plant-type secondary cell wall biogenesis	Biological_process	60	2893	105	26214	5.17782	1.46152e-30	3.53396e-27
GO:0003735	Structural constituent of ribosome	Molecular_function	150	2893	515	26214	2.63918	6.40584e-30	7.74466e-27
GO:0006412	Translation	Biological_process	133	2893	477	26214	2.52649	1.11597e-24	8.99468e-22
GO:0005874	Microtubule	Cellular_component	98	2893	322	26214	2.75775	1.76545e-21	1.06722e-18
GO:0022625	Cytosolic large ribosomal subunit	Cellular_component	53	2893	124	26214	3.87292	1.69154e-19	8.18029e-17
GO:0022626	Cytosolic ribosome	Cellular_component	57	2893	151	26214	3.42045	8.29224e-18	3.34177e-15
GO:0007018	Microtubule-based movement	Biological_process	41	2893	103	26214	3.60688	3.92866e-14	1.35707e-11
GO:0003777	Microtubule motor activity	Molecular_function	36	2893	86	26214	3.79305	2.2572e-13	6.82238e-11
GO:0009505	Plant-type cell wall	Cellular_component	83	2893	333	26214	2.25849	6.04333e-13	1.62364e-10
GO:2000652	Regulation of secondary cell wall biogenesis	Biological_process	18	2893	26	26214	6.27313	3.65538e-12	8.8387e-10
GO:0045492	Xylan biosynthetic process	Biological_process	21	2893	36	26214	5.28569	7.90013e-12	1.73659e-09
GO:0022627	Cytosolic small ribosomal subunit	Cellular_component	32	2893	86	26214	3.3716	1.92295e-10	3.87475e-08
GO:0005871	Kinesin complex	Cellular_component	31	2893	82	26214	3.42557	2.30845e-10	3.87475e-08
GO:0005840	Ribosome	Cellular_component	67	2893	278	26214	2.18381	4.67519e-10	3.87475e-08
GO:1901348	Positive regulation of secondary cell wall biogenesis	Biological_process	14	2893	21	26214	6.04079	2.11002e-09	3.87475e-08
GO:0009506	Plasmodesma	Cellular_component	154	2893	930	26214	1.50045	1.53628e-07	3.87475e-08
GO:1990538	Xylan O-acetyltransferase activity	Molecular_function	9	2893	12	26214	6.79589	3.86548e-07	3.87475e-08
GO:0010417	Glucuronoxylan biosynthetic process	Biological_process	10	2893	15	26214	6.04079	4.69129e-07	3.87475e-08
GO:0030515	SnoRNA binding	Molecular_function	13	2893	27	26214	4.36279	1.57206e-06	3.87475e-08
GO:0008017	Microtubule binding	Molecular_function	29	2893	107	26214	2.45583	3.22941e-06	3.87475e-08
GO:0009524	Phragmoplast	Cellular_component	37	2893	155	26214	2.16299	4.31685e-06	3.87475e-08
GO:0031225	Anchored component of membrane	Cellular_component	56	2893	282	26214	1.79938	9.34696e-06	3.87475e-08
GO:0071555	Cell wall organization	Biological_process	86	2893	493	26214	1.58065	1.17116e-05	3.87475e-08
GO:0032040	Small-subunit processome	Cellular_component	18	2893	55	26214	2.96548	1.43148e-05	3.87475e-08
GO:0045548	Phenylalanine ammonia-lyase activity	Molecular_function	5	2893	5	26214	9.06118	1.63207e-05	3.87475e-08
GO:0051301	Cell division	Biological_process	66	2893	358	26214	1.6705	2.02842e-05	3.87475e-08
GO:1901347	Negative regulation of secondary cell wall biogenesis	Biological_process	7	2893	11	26214	5.76621	4.36381e-05	3.87475e-08
GO:0009414	Response to water deprivation	Biological_process	65	2893	365	26214	1.61364	6.92913e-05	3.87475e-08
GO:0007017	Microtubule-based process	Biological_process	15	2893	46	26214	2.95473	7.67302e-05	3.87475e-08
GO:0016572	Histone phosphorylation	Biological_process	5	2893	6	26214	7.55099	8.89323e-05	3.87475e-08
GO:0009073	Aromatic amino acid family biosynthetic process	Biological_process	11	2893	28	26214	3.55975	0.000103817	3.87475e-08
GO:0004478	Methionine adenosyltransferase activity	Molecular_function	6	2893	9	26214	6.04079	0.000112263	3.87475e-08
GO:0005794	Golgi apparatus	Cellular_component	158	2893	1078	26214	1.32808	0.000114928	3.87475e-08
GO:0005200	Structural constituent of cytoskeleton	Molecular_function	17	2893	58	26214	2.65586	0.000118013	3.87475e-08
GO:0000028	Ribosomal small subunit assembly	Biological_process	16	2893	53	26214	2.73545	0.000126371	3.87475e-08
GO:0009992	Cellular water homeostasis	Biological_process	16	2893	53	26214	2.73545	0.000126371	3.87475e-08
GO:0015250	Water channel activity	Molecular_function	16	2893	53	26214	2.73545	0.000126371	3.87475e-08
GO:0015254	Glycerol channel activity	Molecular_function	16	2893	53	26214	2.73545	0.000126371	3.87475e-08
GO:0008810	Cellulase activity	Molecular_function	13	2893	39	26214	3.02039	0.000177846	3.87475e-08
GO:0030245	Cellulose catabolic process	Biological_process	13	2893	39	26214	3.02039	0.000177846	3.87475e-08
GO:0051015	Actin filament binding	Molecular_function	16	2893	55	26214	2.63598	0.000204428	3.87475e-08
GO:0009886	Post-embryonic animal morphogenesis	Biological_process	8	2893	17	26214	4.26409	0.000211046	3.87475e-08
GO:0009902	Chloroplast relocation	Biological_process	8	2893	17	26214	4.26409	0.000211046	3.87475e-08
GO:0006556	S-adenosylmethionine biosynthetic process	Biological_process	6	2893	10	26214	5.43671	0.000254332	3.87475e-08
GO:0031428	Box C/D snoRNP complex	Cellular_component	6	2893	10	26214	5.43671	0.000254332	3.87475e-08
GO:0002181	Cytoplasmic translation	Biological_process	15	2893	51	26214	2.66505	0.000280398	3.87475e-08
GO:0010311	Lateral root formation	Biological_process	14	2893	46	26214	2.75775	0.00029982	3.87475e-08
GO:0009423	Chorismate biosynthetic process	Biological_process	9	2893	22	26214	3.70685	0.0003109	3.87475e-08
GO:0005773	Vacuole	Cellular_component	106	2893	698	26214	1.37605	0.000416847	3.87475e-08
GO:0007067	Mitotic nuclear division	Biological_process	32	2893	157	26214	1.84687	0.000439332	3.87475e-08
GO:0009800	Cinnamic acid biosynthetic process	Biological_process	6	2893	11	26214	4.94246	0.000507164	3.87475e-08
GO:0042026	Protein refolding	Biological_process	7	2893	15	26214	4.22855	0.000569707	3.87475e-08
GO:0044212	Transcription regulatory region DNA binding	Molecular_function	44	2893	242	26214	1.64749	0.00060922	3.87475e-08
GO:0005819	Spindle	Cellular_component	21	2893	90	26214	2.11428	0.000661355	3.87475e-08
GO:0003871	5-methyltetrahydropteroyltriglutamate-homocysteine S-methyltransferase activity	Molecular_function	4	2893	5	26214	7.24895	0.000675053	3.87475e-08
GO:0007019	Microtubule depolymerization	Biological_process	4	2893	5	26214	7.24895	0.000675053	3.87475e-08
GO:0030833	Regulation of actin filament polymerization	Biological_process	4	2893	5	26214	7.24895	0.000675053	3.87475e-08
GO:0047259	Glucomannan 4-beta-mannosyltransferase activity	Molecular_function	4	2893	5	26214	7.24895	0.000675053	3.87475e-08
GO:0047769	Arogenate dehydratase activity	Molecular_function	4	2893	5	26214	7.24895	0.000675053	3.87475e-08
GO:0051650	Establishment of vesicle localization	Biological_process	4	2893	5	26214	7.24895	0.000675053	3.87475e-08
GO:0009538	Photosystem I reaction center	Cellular_component	5	2893	8	26214	5.66324	0.000685194	3.87475e-08
GO:0032147	Activation of protein kinase activity	Biological_process	5	2893	8	26214	5.66324	0.000685194	3.87475e-08
GO:0045927	Positive regulation of growth	Biological_process	5	2893	8	26214	5.66324	0.000685194	3.87475e-08
GO:0009055	Electron carrier activity	Molecular_function	38	2893	202	26214	1.70458	0.000714285	3.87475e-08
GO:0006458	'de novo' protein folding	Biological_process	10	2893	29	26214	3.12455	0.000728307	3.87475e-08
GO:0009299	MRNA transcription	Biological_process	8	2893	20	26214	3.62447	0.000806693	3.87475e-08
GO:0006268	DNA unwinding involved in DNA replication	Biological_process	7	2893	16	26214	3.96427	0.000916602	3.87475e-08
GO:0016722	Oxidoreductase activity, oxidizing metal ions	Molecular_function	17	2893	68	26214	2.2653	0.000919362	3.87475e-08
GO:0006730	One-carbon metabolic process	Biological_process	12	2893	40	26214	2.71835	0.000920803	3.87475e-08
GO:0016413	O-acetyltransferase activity	Molecular_function	16	2893	63	26214	2.30125	0.00107197	3.87475e-08
GO:0005507	Copper ion binding	Molecular_function	41	2893	228	26214	1.62942	0.00114159	3.87475e-08
GO:0009768	Photosynthesis, light harvesting in photosystem I	Biological_process	9	2893	26	26214	3.13656	0.00129668	3.87475e-08
GO:0010215	Cellulose microfibril organization	Biological_process	9	2893	26	26214	3.13656	0.00129668	3.87475e-08
GO:0060236	Regulation of mitotic spindle organization	Biological_process	5	2893	9	26214	5.03399	0.00140136	3.87475e-08
GO:0009809	Lignin biosynthetic process	Biological_process	30	2893	155	26214	1.75378	0.00155266	3.87475e-08
GO:0048046	Apoplast	Cellular_component	89	2893	594	26214	1.35765	0.00173655	3.87475e-08
GO:0009698	Phenylpropanoid metabolic process	Biological_process	9	2893	27	26214	3.02039	0.0017564	3.87475e-08
GO:0004566	Beta-glucuronidase activity	Molecular_function	4	2893	6	26214	6.04079	0.00184729	3.87475e-08
GO:0010389	Regulation of G2/M transition of mitotic cell cycle	Biological_process	4	2893	6	26214	6.04079	0.00184729	3.87475e-08
GO:0030200	Heparan sulfate proteoglycan catabolic process	Biological_process	4	2893	6	26214	6.04079	0.00184729	3.87475e-08
GO:0030305	Heparanase activity	Molecular_function	4	2893	6	26214	6.04079	0.00184729	3.87475e-08
GO:0043395	Heparan sulfate proteoglycan binding	Molecular_function	4	2893	6	26214	6.04079	0.00184729	3.87475e-08
GO:0034220	Ion transmembrane transport	Biological_process	12	2893	43	26214	2.5287	0.00184806	3.87475e-08
GO:0009405	Pathogenesis	Biological_process	7	2893	18	26214	3.52379	0.00208969	3.87475e-08
GO:0048441	Petal development	Biological_process	7	2893	18	26214	3.52379	0.00208969	3.87475e-08
GO:0005730	Nucleolus	Cellular_component	91	2893	614	26214	1.34294	0.00215501	3.87475e-08
GO:0015035	Protein disulfide oxidoreductase activity	Molecular_function	24	2893	118	26214	1.84295	0.00221126	3.87475e-08
GO:0009531	Secondary cell wall	Cellular_component	6	2893	14	26214	3.88336	0.00245851	3.87475e-08
GO:0010444	Guard mother cell differentiation	Biological_process	6	2893	14	26214	3.88336	0.00245851	3.87475e-08
GO:0005886	Plasma membrane	Cellular_component	425	2893	3407	26214	1.13032	0.0025124	3.87475e-08
GO:0044210	'de novo' CTP biosynthetic process	Biological_process	5	2893	10	26214	4.53059	0.00254838	3.87475e-08
GO:0007049	Cell cycle	Biological_process	37	2893	209	26214	1.60413	0.00254966	3.87475e-08
GO:0005618	Cell wall	Cellular_component	124	2893	880	26214	1.2768	0.00254981	3.87475e-08
GO:0005832	Chaperonin-containing T-complex	Cellular_component	7	2893	19	26214	3.33833	0.00299624	3.87475e-08
GO:0000027	Ribosomal large subunit assembly	Biological_process	9	2893	29	26214	2.81209	0.00306201	3.87475e-08
GO:0031409	Pigment binding	Molecular_function	8	2893	24	26214	3.02039	0.00314679	3.87475e-08
GO:0010043	Response to zinc ion	Biological_process	14	2893	58	26214	2.18718	0.003572	3.87475e-08
GO:0046274	Lignin catabolic process	Biological_process	14	2893	58	26214	2.18718	0.003572	3.87475e-08
GO:0052716	Hydroquinone:oxygen oxidoreductase activity	Molecular_function	14	2893	58	26214	2.18718	0.003572	3.87475e-08
GO:0046658	Anchored component of plasma membrane	Cellular_component	43	2893	257	26214	1.51607	0.00365119	3.87475e-08
GO:0016985	Mannan endo-1,4-beta-mannosidase activity	Molecular_function	6	2893	15	26214	3.62447	0.00371772	3.87475e-08
GO:0046355	Mannan catabolic process	Biological_process	6	2893	15	26214	3.62447	0.00371772	3.87475e-08
GO:0051753	Mannan synthase activity	Molecular_function	6	2893	15	26214	3.62447	0.00371772	3.87475e-08
GO:0006513	Protein monoubiquitination	Biological_process	4	2893	7	26214	5.17782	0.00393334	3.87475e-08
GO:0017157	Regulation of exocytosis	Biological_process	4	2893	7	26214	5.17782	0.00393334	3.87475e-08
GO:0018107	Peptidyl-threonine phosphorylation	Biological_process	7	2893	20	26214	3.17141	0.00417523	3.87475e-08
GO:0010069	Zygote asymmetric cytokinesis in embryo sac	Biological_process	5	2893	11	26214	4.11872	0.0042494	3.87475e-08
GO:0043433	Negative regulation of sequence-specific DNA binding transcription factor activity	Biological_process	5	2893	11	26214	4.11872	0.0042494	3.87475e-08
GO:0010051	Xylem and phloem pattern formation	Biological_process	11	2893	42	26214	2.37317	0.00483188	3.87475e-08
