# Supplementary material for: A Comparative Analysis of Transcription Networks Active in Juvenile and Mature Wood in Populus
Source: Front Plant Sci. 2021 May 28;12:675075. doi: 10.3389/fpls.2021.675075 (PMC8193101; doi:10.3389/fpls.2021.675075)
Supplement: Supplementary file 4 [file Table_4.XLSX]

## Sheet: DEGs
SUPPLEMENTARY TABLE S4| KEGG enrichment of the differentially expressed genes (DEGs) in JW and MW.
Kegg_id	Kegg_description	List_hits	List_total	Pop_hits	Pop_total	Enrichment score	P-value	P-value (fdr)
Ko03010	Ribosome	150	874	504	7170	2.44157	3.0489e-28	3.41476e-26
Ko00400	Phenylalanine, tyrosine and tryptophan biosynthesis	22	874	80	7170	2.25601	0.000154636	0.00865962
Ko00196	Photosynthesis - antenna proteins	10	874	28	7170	2.92988	0.00114317	0.0426783
Ko00430	Taurine and hypotaurine metabolism	8	874	21	7170	3.1252	0.00223021	0.062446
Ko00360	Phenylalanine metabolism	21	874	92	7170	1.87257	0.00296578	0.0664334
Ko00270	Cysteine and methionine metabolism	30	874	162	7170	1.5192	0.0119178	0.222466
Ko03008	Ribosome biogenesis in eukaryotes	23	874	118	7170	1.59902	0.0144255	0.230809
Ko00250	Alanine, aspartate and glutamate metabolism	16	874	76	7170	1.72709	0.0191173	0.267642
Ko00260	Glycine, serine and threonine metabolism	20	874	104	7170	1.57763	0.0246841	0.285877
Ko00945	Stilbenoid, diarylheptanoid and gingerol biosynthesis	9	874	36	7170	2.05092	0.0255247	0.285877
Ko04146	Peroxisome	25	874	143	7170	1.43421	0.0387681	0.39473
Ko00941	Flavonoid biosynthesis	10	874	48	7170	1.7091	0.0604981	0.564649
Ko00670	One carbon pool by folate	7	874	31	7170	1.85244	0.075021	0.646335
Ko00450	Selenocompound metabolism	6	874	26	7170	1.89315	0.0879568	0.703655
Ko00053	Ascorbate and aldarate metabolism	11	874	60	7170	1.504	0.107132	0.70369
Ko00590	Arachidonic acid metabolism	6	874	28	7170	1.75793	0.117164	0.70369
Ko00531	Glycosaminoglycan degradation	5	874	22	7170	1.86447	0.120914	0.70369
Ko01040	Biosynthesis of unsaturated fatty acids	9	874	48	7170	1.53819	0.123027	0.70369
Ko00511	Other glycan degradation	7	874	35	7170	1.64073	0.126059	0.70369
Ko04145	Phagosome	20	874	126	7170	1.30217	0.129107	0.70369
Ko00790	Folate biosynthesis	6	874	29	7170	1.69731	0.133369	0.70369
Ko00051	Fructose and mannose metabolism	16	874	99	7170	1.32584	0.144662	0.70369
Ko04075	Plant hormone signal transduction	57	874	409	7170	1.1433	0.150699	0.70369
Ko00330	Arginine and proline metabolism	14	874	86	7170	1.33548	0.157986	0.70369
Ko00514	Other types of O-glycan biosynthesis	4	874	18	7170	1.82304	0.168327	0.70369
Ko00460	Cyanoamino acid metabolism	14	874	87	7170	1.32013	0.168518	0.70369
Ko00903	Limonene and pinene degradation	3	874	12	7170	2.05092	0.172325	0.70369
Ko00940	Phenylpropanoid biosynthesis	40	874	283	7170	1.15953	0.175923	0.70369
Ko00071	Fatty acid degradation	11	874	68	7170	1.32706	0.200601	0.774736
Ko00603	Glycosphingolipid biosynthesis - globo and isoglobo series	3	874	14	7170	1.75793	0.238746	0.891319
Ko00630	Glyoxylate and dicarboxylate metabolism	19	874	132	7170	1.18083	0.252711	0.901106
Ko02010	ABC transporters	10	874	65	7170	1.2621	0.264153	0.901106
Ko00565	Ether lipid metabolism	7	874	43	7170	1.33548	0.265505	0.901106
Ko00340	Histidine metabolism	5	874	29	7170	1.41442	0.274718	0.904953
Ko00561	Glycerolipid metabolism	16	874	112	7170	1.17195	0.286752	0.917606
Ko00100	Steroid biosynthesis	8	874	54	7170	1.21536	0.334668	0.999999
Ko00750	Vitamin B6 metabolism	3	874	17	7170	1.4477	0.343797	0.999999
Ko00480	Glutathione metabolism	23	874	172	7170	1.097	0.349662	0.999999
Ko00410	beta-Alanine metabolism	10	874	72	7170	1.1394	0.380774	0.999999
Ko03030	DNA replication	12	874	91	7170	1.0818	0.432337	0.999999
Ko00280	Valine, leucine and isoleucine degradation	10	874	75	7170	1.09382	0.432417	0.999999
Ko00500	Starch and sucrose metabolism	27	874	213	7170	1.0399	0.444787	0.999999
Ko00564	Glycerophospholipid metabolism	18	874	141	7170	1.04728	0.455161	0.999999
Ko00620	Pyruvate metabolism	17	874	133	7170	1.04859	0.456451	0.999999
Ko00520	Amino sugar and nucleotide sugar metabolism	25	874	200	7170	1.02546	0.479015	0.999999
Ko00020	Citrate cycle (TCA cycle)	11	874	88	7170	1.02546	0.513406	0.999999
Ko00710	Carbon fixation in photosynthetic organisms	15	874	121	7170	1.01698	0.514167	0.999999
Ko00562	Inositol phosphate metabolism	11	874	91	7170	0.991651	0.560395	0.999999
Ko04122	Sulfur relay system	2	874	15	7170	1.09382	0.561647	0.999999
Ko00010	Glycolysis / Gluconeogenesis	23	874	192	7170	0.98273	0.569935	0.999999
Ko00220	Arginine biosynthesis	7	874	58	7170	0.990097	0.571621	0.999999
Ko00130	Ubiquinone and other terpenoid-quinone biosynthesis	8	874	67	7170	0.979542	0.58128	0.999999
Ko00900	Terpenoid backbone biosynthesis	12	874	101	7170	0.974692	0.584118	0.999999
Ko00604	Glycosphingolipid biosynthesis - ganglio series	1	874	7	7170	1.17195	0.597615	0.999999
Ko00040	Pentose and glucuronate interconversions	20	874	172	7170	0.953914	0.625674	0.999999
Ko00650	Butanoate metabolism	4	874	36	7170	0.911518	0.654947	0.999999
Ko00780	Biotin metabolism	3	874	27	7170	0.911518	0.656214	0.999999
Ko00240	Pyrimidine metabolism	20	874	175	7170	0.937561	0.657288	0.999999
Ko00910	Nitrogen metabolism	6	874	55	7170	0.894945	0.676254	0.999999
Ko00072	Synthesis and degradation of ketone bodies	1	874	9	7170	0.911518	0.689825	0.999999
Ko00061	Fatty acid biosynthesis	7	874	65	7170	0.883471	0.693892	0.999999
Ko00909	Sesquiterpenoid and triterpenoid biosynthesis	4	874	39	7170	0.841401	0.717025	0.999999
Ko00591	Linoleic acid metabolism	3	874	30	7170	0.820366	0.726286	0.999999
Ko00730	Thiamine metabolism	4	874	40	7170	0.820366	0.735789	0.999999
Ko00300	Lysine biosynthesis	2	874	21	7170	0.781301	0.745042	0.999999
Ko00760	Nicotinate and nicotinamide metabolism	3	874	31	7170	0.793903	0.747004	0.999999
Ko00860	Porphyrin and chlorophyll metabolism	7	874	69	7170	0.832255	0.752593	0.999999
Ko00660	C5-Branched dibasic acid metabolism	1	874	11	7170	0.745787	0.760923	0.999999
Ko03450	Non-homologous end-joining	1	874	11	7170	0.745787	0.760923	0.999999
Ko00052	Galactose metabolism	9	874	90	7170	0.820366	0.784295	0.999999
Ko00600	Sphingolipid metabolism	4	874	43	7170	0.763131	0.786421	0.999999
Ko00310	Lysine degradation	4	874	44	7170	0.745787	0.801475	0.999999
Ko04016	MAPK signaling pathway - plant	24	874	227	7170	0.867347	0.803366	0.999999
Ko00740	Riboflavin metabolism	2	874	24	7170	0.683638	0.809172	0.999999
Ko04120	Ubiquitin mediated proteolysis	20	874	193	7170	0.85012	0.814145	0.999999
Ko04070	Phosphatidylinositol signaling system	9	874	93	7170	0.793903	0.815604	0.999999
Ko00380	Tryptophan metabolism	5	874	55	7170	0.745787	0.817229	0.999999
Ko04144	Endocytosis	28	874	265	7170	0.866802	0.820121	0.999999
Ko00290	Valine, leucine and isoleucine biosynthesis	2	874	25	7170	0.656293	0.827118	0.999999
Ko04130	SNARE interactions in vesicular transport	5	874	57	7170	0.719619	0.840832	0.999999
Ko00960	Tropane, piperidine and pyridine alkaloid biosynthesis	4	874	47	7170	0.698184	0.841528	0.999999
Ko00062	Fatty acid elongation	5	874	59	7170	0.695226	0.861871	0.999999
Ko03020	RNA polymerase	5	874	60	7170	0.683638	0.871485	0.999999
Ko00195	Photosynthesis	16	874	168	7170	0.781301	0.885477	0.999999
Ko00261	Monobactam biosynthesis	1	874	17	7170	0.482568	0.890572	0.999999
Ko03410	Base excision repair	5	874	63	7170	0.651084	0.896989	0.999999
Ko03018	RNA degradation	14	874	153	7170	0.750662	0.905053	0.999999
Ko00920	Sulfur metabolism	4	874	54	7170	0.607679	0.909238	0.999999
Ko00950	Isoquinoline alkaloid biosynthesis	4	874	54	7170	0.607679	0.909238	0.999999
Ko00770	Pantothenate and CoA biosynthesis	3	874	44	7170	0.559341	0.917514	0.999999
Ko00592	alpha-Linolenic acid metabolism	6	874	77	7170	0.639246	0.920839	0.999999
Ko03430	Mismatch repair	6	874	77	7170	0.639246	0.920839	0.999999
Ko00904	Diterpenoid biosynthesis	2	874	36	7170	0.455759	0.944753	0.999999
Ko00230	Purine metabolism	20	874	222	7170	0.739069	0.947296	0.999999
Ko00350	Tyrosine metabolism	7	874	97	7170	0.592017	0.960278	0.999999
Ko00906	Carotenoid biosynthesis	4	874	65	7170	0.504841	0.964858	0.999999
Ko03420	Nucleotide excision repair	7	874	101	7170	0.568571	0.97059	0.999999
Ko00030	Pentose phosphate pathway	6	874	90	7170	0.546911	0.970698	0.999999
Ko00073	Cutin, suberine and wax biosynthesis	2	874	42	7170	0.390651	0.971258	0.999999
Ko00640	Propanoate metabolism	3	874	57	7170	0.431772	0.976373	0.999999
Ko03440	Homologous recombination	5	874	86	7170	0.476957	0.984458	0.999999
Ko00905	Brassinosteroid biosynthesis	1	874	33	7170	0.248596	0.986431	0.999999
Ko03013	RNA transport	19	874	257	7170	0.606496	0.99585	0.999999
Ko03060	Protein export	3	874	77	7170	0.319623	0.997047	0.999999
Ko00510	N-Glycan biosynthesis	2	874	68	7170	0.241284	0.998539	0.999999
Ko03050	Proteasome	4	874	103	7170	0.318589	0.99915	0.999999
Ko00513	Various types of N-glycan biosynthesis	1	874	57	7170	0.143924	0.999413	0.999999
Ko03040	Spliceosome	19	874	310	7170	0.502805	0.999899	0.999999
Ko00190	Oxidative phosphorylation	10	874	221	7170	0.371206	0.999979	0.999999
Ko00970	Aminoacyl-tRNA biosynthesis	1	874	83	7170	0.0988393	0.999981	0.999999
Ko04141	Protein processing in endoplasmic reticulum	18	874	339	7170	0.435593	0.999996	0.999999
Ko03015	mRNA surveillance pathway	5	874	179	7170	0.229153	0.999999	0.999999
