# Supplementary material for: A Comparative Analysis of Transcription Networks Active in Juvenile and Mature Wood in Populus
Source: Front Plant Sci. 2021 May 28;12:675075. doi: 10.3389/fpls.2021.675075 (PMC8193101; doi:10.3389/fpls.2021.675075)
Supplement: Supplementary file 5 [file Table_5.XLSX]

## Sheet: Sheet1
SUPPLEMENTARY TABLE S5| Differentially expressed transcription factor genes.
Gene family	Gene_id	Fold change MW/JW	Log2 fold change	P-value	P-value (fdr)	FPKM in JW1	FPKM in JW2	FPKM in JW3	FPKM in MW1	FPKM in MW2	FPKM in MW3	Go_id	Go_description	Kegg_id	Kegg_description	Homologs in Arabidopsis	Gene name in Arabidopsis	Gene description in Arabidopsis	Gene Name in Populus
Cell wall formation
MYB	Potri.002G185900	2.21498	1.1473	7.49405e-07	7.56291e-06	4.57111	4.5171	4.38905	11.5183	13.7796	14.6094	GO:0006351,GO:0005634,GO:0003677,GO:0006355	Transcription, DNA-templated|nucleus|DNA binding|regulation of transcription, DNA-templated			AT4G01680	MYB55	Myb domain protein 55 [Source:TAIR;Acc:AT4G01680]	PtrMYB121
MYB	Potri.005G001600	2.13484	1.09413	3.90692e-10	7.01301e-09	37.1079	46.7242	37.6994	99.9583	116.214	110.518	GO:0006351,GO:0005634,GO:0003677,GO:0006355	Transcription, DNA-templated|nucleus|DNA binding|regulation of transcription, DNA-templated			AT4G01680	MYB55	Myb domain protein 55 [Source:TAIR;Acc:AT4G01680]	PtrMYB170
MYB	Potri.001G099800	0.362704	-1.46314	1.11018e-10	2.20574e-09	103.758	121.553	121.556	65.1832	56.5499	38.3993	GO:0006351,GO:0005634,GO:0003677,GO:0006355	Transcription, DNA-templated|nucleus|DNA binding|regulation of transcription, DNA-templated			AT1G63910	AtMYB103	Myb domain protein 103 [Source:TAIR;Acc:AT1G63910]	PtrMYB010
MYB	Potri.017G130300	0.111459	-3.16541	1.28612e-30	3.62121e-28	15.8957	20.547	20.8963	2.5006	3.05083	2.40132					AT1G66230	MYB20	Myb domain protein 20 [Source:TAIR;Acc:AT1G66230]	PtrMYB152
MYB	Potri.001G118800	0.0675637	-3.88761	1.41711e-11	3.28076e-10	41.3203	74.8611	76.4056	7.5562	5.11497	3.00759					AT4G12350	MYB42	Myb domain protein 42 [Source:TAIR;Acc:AT4G12350]	PtrMYB092
MYB	Potri.003G114100	0.0458034	-4.4484	1.47822e-13	4.72965e-12	49.2648	86.0435	86.4631	5.20835	5.37079	2.08014					AT4G12350	MYB42	Myb domain protein 42 [Source:TAIR;Acc:AT4G12350]	PtrMYB125
MYB	Potri.012G127700	0.109457	-3.19156	8.87487e-12	2.12795e-10	52.4125	86.3916	85.8331	12.4331	11.8287	6.63696					AT4G12350	MYB42	Myb domain protein 42 [Source:TAIR;Acc:AT4G12350]	PtrMYB199
MYB	Potri.015G129100	0.16698	-2.58226	2.967e-21	2.88541e-19	23.878	29.6066	27.7666	7.03146	5.70421	3.13491					AT4G12350	MYB42	Myb domain protein 42 [Source:TAIR;Acc:AT4G12350]	PtrMYB075
MYB	Potri.004G086300	0.258846	-1.94984	4.67726e-10	8.28015e-09	4.51117	6.77997	6.24041	2.5942	1.69794	1.42432					AT5G16600	MYB43	Myb domain protein 43 [Source:TAIR;Acc:AT5G16600]	PtrMYB018
MYB	Potri.003G132000	0.338563	-1.56251	2.96757e-10	5.45605e-09	189.382	237.629	203.479	98.3152	87.2745	62.5035	GO:0009834,GO:0009739,GO:0006351,GO:0005634,GO:0003677,GO:0003700	Plant-type secondary cell wall biogenesis|response to gibberellin|transcription, DNA-templated|nucleus|DNA binding|transcription factor activity, sequence-specific DNA binding			AT1G63910	AtMYB103	Myb domain protein 103 [Source:TAIR;Acc:AT1G63910]	PtrMYB128
MYB	Potri.007G134500	0.463894	-1.10813	0.000217293	0.00126011	13.1359	20.248	15.1126	9.95067	11.3112	7.88755	GO:0071555,GO:1901347,GO:0009834,GO:1901348,GO:2000652,GO:0009737,GO:1902074,GO:0009414,GO:0006351,GO:0005634,GO:0003677,GO:0003700	Cell wall organization|negative regulation of secondary cell wall biogenesis|plant-type secondary cell wall biogenesis|positive regulation of secondary cell wall biogenesis|regulation of secondary cell wall biogenesis|response to abscisic acid|response to salt|response to water deprivation|transcription, DNA-templated|nucleus|DNA binding|transcription factor activity, sequence-specific DNA binding			AT1G17950	ATMYB52	Myb domain protein 52 [Source:TAIR;Acc:AT1G17950]	PtrMYB161
MYB	Potri.012G039400	0.0766124	-3.70628	3.99964e-19	2.87003e-17	10.7647	12.4738	10.6633	1.65801	1.69873	0.768353	GO:0071555,GO:1901347,GO:0009834,GO:1901348,GO:2000652,GO:0009737,GO:1902074,GO:0009414,GO:0006351,GO:0005634,GO:0003677,GO:0003700	Cell wall organization|negative regulation of secondary cell wall biogenesis|plant-type secondary cell wall biogenesis|positive regulation of secondary cell wall biogenesis|regulation of secondary cell wall biogenesis|response to abscisic acid|response to salt|response to water deprivation|transcription, DNA-templated|nucleus|DNA binding|transcription factor activity, sequence-specific DNA binding			AT1G73410	ATMYB54	Myb domain protein 54 [Source:TAIR;Acc:AT1G73410]	PtrMYB167
MYB	Potri.015G033600	0.255051	-1.97114	0.000120384	0.000748326	21.8441	37.7509	27.8494	11.9559	11.7822	4.44806	GO:0071555,GO:1901347,GO:0009834,GO:1901348,GO:2000652,GO:0009737,GO:1902074,GO:0009414,GO:0006351,GO:0005634,GO:0003677,GO:0003700	Cell wall organization|negative regulation of secondary cell wall biogenesis|plant-type secondary cell wall biogenesis|positive regulation of secondary cell wall biogenesis|regulation of secondary cell wall biogenesis|response to abscisic acid|response to salt|response to water deprivation|transcription, DNA-templated|nucleus|DNA binding|transcription factor activity, sequence-specific DNA binding			AT1G73410	ATMYB54	Myb domain protein 54 [Source:TAIR;Acc:AT1G73410]	PtrMYB090
MYB	Potri.002G073500	0.150423	-2.7329	3.23617e-08	4.16156e-07	13.1309	21.8942	15.5963	3.5947	3.51644	1.86496	GO:0071555,GO:1901347,GO:0009834,GO:1901348,GO:2000652,GO:0009737,GO:1902074,GO:0009414,GO:0006351,GO:0005634,GO:0003677,GO:0003700	Cell wall organization|negative regulation of secondary cell wall biogenesis|plant-type secondary cell wall biogenesis|positive regulation of secondary cell wall biogenesis|regulation of secondary cell wall biogenesis|response to abscisic acid|response to salt|response to water deprivation|transcription, DNA-templated|nucleus|DNA binding|transcription factor activity, sequence-specific DNA binding			AT4G33450	ATMYB69	Myb domain protein 69 [Source:TAIR;Acc:AT4G33450]	PtrMYB189
MYB	Potri.005G063200	0.0945364	-3.40299	1.86868e-09	3.02739e-08	8.08511	14.5572	13.8083	1.10976	1.85137	1.59631	GO:0071555,GO:1901347,GO:0009834,GO:1901348,GO:2000652,GO:0009737,GO:1902074,GO:0009414,GO:0006351,GO:0005634,GO:0003677,GO:0003700	Cell wall organization|negative regulation of secondary cell wall biogenesis|plant-type secondary cell wall biogenesis|positive regulation of secondary cell wall biogenesis|regulation of secondary cell wall biogenesis|response to abscisic acid|response to salt|response to water deprivation|transcription, DNA-templated|nucleus|DNA binding|transcription factor activity, sequence-specific DNA binding			AT4G33450	ATMYB69	Myb domain protein 69 [Source:TAIR;Acc:AT4G33450]	PtrMYB026
MYB	Potri.005G186400	0.0955093	-3.38821	2.01895e-20	1.73512e-18	45.0602	61.6894	61.8318	9.59167	6.27263	2.33049	GO:0071555,GO:1901347,GO:0009834,GO:1901348,GO:2000652,GO:0009737,GO:1902074,GO:0009414,GO:0006351,GO:0005634,GO:0003677,GO:0003700	Cell wall organization|negative regulation of secondary cell wall biogenesis|plant-type secondary cell wall biogenesis|positive regulation of secondary cell wall biogenesis|regulation of secondary cell wall biogenesis|response to abscisic acid|response to salt|response to water deprivation|transcription, DNA-templated|nucleus|DNA binding|transcription factor activity, sequence-specific DNA binding			AT4G33450	ATMYB69	Myb domain protein 69 [Source:TAIR;Acc:AT4G33450]	PtrMYB158
MYB	Potri.007G106100	0.0865738	-3.52993	4.75885e-18	2.87124e-16	81.4045	118.677	92.961	11.717	12.1956	9.03539	GO:0071555,GO:1901347,GO:0009834,GO:1901348,GO:2000652,GO:0009737,GO:1902074,GO:0009414,GO:0006351,GO:0005634,GO:0003677,GO:0003700	Cell wall organization|negative regulation of secondary cell wall biogenesis|plant-type secondary cell wall biogenesis|positive regulation of secondary cell wall biogenesis|regulation of secondary cell wall biogenesis|response to abscisic acid|response to salt|response to water deprivation|transcription, DNA-templated|nucleus|DNA binding|transcription factor activity, sequence-specific DNA binding			AT4G33450	ATMYB69	Myb domain protein 69 [Source:TAIR;Acc:AT4G33450]	PtrMYB031
MYB	Potri.001G258700	0.33204	-1.59057	3.19314e-11	6.97208e-10	12.9593	15.9208	15.4217	7.52419	6.89425	4.60744	GO:0050832,GO:0009834,GO:1901348,GO:0045893,GO:2000652,GO:0009751,GO:0006351,GO:0005634,GO:0043565,GO:0003700	Defense response to fungus|plant-type secondary cell wall biogenesis|positive regulation of secondary cell wall biogenesis|positive regulation of transcription, DNA-templated|regulation of secondary cell wall biogenesis|response to salicylic acid|transcription, DNA-templated|nucleus|sequence-specific DNA binding|transcription factor activity, sequence-specific DNA binding			AT3G08500	MYB83	Myb domain protein 83 [Source:TAIR;Acc:AT3G08500]	PtrMYB002
MYB	Potri.001G267300	0.459038	-1.12331	3.86621e-07	4.1071e-06	17.3282	20.3351	18.2156	12.152	12.3619	8.29276	GO:0050832,GO:0009834,GO:1901348,GO:0045893,GO:2000652,GO:0009751,GO:0006351,GO:0005634,GO:0043565,GO:0003700	Defense response to fungus|plant-type secondary cell wall biogenesis|positive regulation of secondary cell wall biogenesis|positive regulation of transcription, DNA-templated|regulation of secondary cell wall biogenesis|response to salicylic acid|transcription, DNA-templated|nucleus|sequence-specific DNA binding|transcription factor activity, sequence-specific DNA binding			AT3G08500	MYB83	Myb domain protein 83 [Source:TAIR;Acc:AT3G08500]	PtrMYB003
NAC	Potri.006G152700	0.16409	-2.60744	1.53836e-21	1.56288e-19	23.1554	29.8847	30.3455	5.54584	5.96552	4.73324	GO:0044212,GO:0045893,GO:2000652,GO:0006351,GO:0005634,GO:0043565,GO:0003700	Transcription regulatory region DNA binding|positive regulation of transcription, DNA-templated|regulation of secondary cell wall biogenesis|transcription, DNA-templated|nucleus|sequence-specific DNA binding|transcription factor activity, sequence-specific DNA binding			AT4G29230	Anac075	NAC domain containing protein 75 [Source:TAIR;Acc:AT4G29230]
NAC	Potri.018G068700	0.201952	-2.30791	2.15146e-15	8.94594e-14	11.1166	14.6934	13.2788	4.44356	3.70187	3.21387	GO:0044212,GO:0045893,GO:2000652,GO:0006351,GO:0005634,GO:0043565,GO:0003700	Transcription regulatory region DNA binding|positive regulation of transcription, DNA-templated|regulation of secondary cell wall biogenesis|transcription, DNA-templated|nucleus|sequence-specific DNA binding|transcription factor activity, sequence-specific DNA binding			AT4G29230	Anac075	NAC domain containing protein 75 [Source:TAIR;Acc:AT4G29230]	PtrNAC150
NAC	Potri.004G049300	0.119401	-3.06611	4.96671e-22	5.35897e-20	15.3596	16.1766	20.3918	1.74609	3.54534	2.6745	GO:0044212,GO:0045893,GO:2000652,GO:0006351,GO:0005634,GO:0043565,GO:0003700	Transcription regulatory region DNA binding|positive regulation of transcription, DNA-templated|regulation of secondary cell wall biogenesis|transcription, DNA-templated|nucleus|sequence-specific DNA binding|transcription factor activity, sequence-specific DNA binding			AT1G28470	NAC010	NAC domain-containing protein 10 [Source:UniProtKB/Swiss-Prot;Acc:F4HY61]	PtrNAC157
NAC	Potri.011G058400	0.104171	-3.26297	9.2398e-25	1.39288e-22	28.1503	35.1376	36.6359	3.64743	4.97858	3.92459	GO:0044212,GO:0045893,GO:2000652,GO:0006351,GO:0005634,GO:0043565,GO:0003700	Transcription regulatory region DNA binding|positive regulation of transcription, DNA-templated|regulation of secondary cell wall biogenesis|transcription, DNA-templated|nucleus|sequence-specific DNA binding|transcription factor activity, sequence-specific DNA binding			AT1G28470	NAC010	NAC domain-containing protein 10 [Source:UniProtKB/Swiss-Prot;Acc:F4HY61]	PtrNAC105
NAC	Potri.011G153300	0.451001	-1.1488	9.9397e-05	0.00063304	111.208	140.197	172.265	83.9625	89.2717	69.884	GO:0010047,GO:0009834,GO:0045893,GO:0006351,GO:0005634,GO:0003677,GO:0003700	Fruit dehiscence|plant-type secondary cell wall biogenesis|positive regulation of transcription, DNA-templated|transcription, DNA-templated|nucleus|DNA binding|transcription factor activity, sequence-specific DNA binding			AT1G32770	NAC012	NAC domain-containing protein 12 [Source:UniProtKB/Swiss-Prot;Acc:Q9LPI7]	PtrWND1A	PtrWND1A
NAC	Potri.012G126500	0.228246	-2.13134	4.83852e-15	1.93567e-13	8.24858	7.87189	9.99494	3.6031	1.59018	1.55312	GO:0071555,GO:0007275,GO:1901348,GO:0006355,GO:0006351,GO:0048759,GO:0005634,GO:0043565,GO:0003700	Cell wall organization|multicellular organism development|positive regulation of secondary cell wall biogenesis|regulation of transcription, DNA-templated|transcription, DNA-templated|xylem vessel member cell differentiation|nucleus|sequence-specific DNA binding|transcription factor activity, sequence-specific DNA binding			AT1G62700	NAC026	NAC domain-containing protein 26 [Source:UniProtKB/Swiss-Prot;Acc:F4HYV5]	PtrWND3B	PtrWND3B
NAC	Potri.015G127400	0.134092	-2.8987	2.89449e-11	6.36228e-10	2.78628	3.70046	3.76673	1.05092	0.172652	0.291528	GO:0071555,GO:0007275,GO:1901348,GO:0006355,GO:0006351,GO:0048759,GO:0005634,GO:0043565,GO:0003700	Cell wall organization|multicellular organism development|positive regulation of secondary cell wall biogenesis|regulation of transcription, DNA-templated|transcription, DNA-templated|xylem vessel member cell differentiation|nucleus|sequence-specific DNA binding|transcription factor activity, sequence-specific DNA binding			AT1G62700	NAC026	NAC domain-containing protein 26 [Source:UniProtKB/Swiss-Prot;Acc:F4HYV5]	PtrWND3A	PtrWND3A
NAC	Potri.001G448400	0.394984	-1.34014	7.10799e-07	7.20894e-06	58.5559	83.7307	85.6672	40.0228	39.46	35.6226	GO:0010047,GO:0009834,GO:0045893,GO:0006351,GO:0005634,GO:0043565,GO:0003700	Fruit dehiscence|plant-type secondary cell wall biogenesis|positive regulation of transcription, DNA-templated|transcription, DNA-templated|nucleus|sequence-specific DNA binding|transcription factor activity, sequence-specific DNA binding			AT2G46770	NAC043	NAC domain-containing protein 43 [Source:UniProtKB/Swiss-Prot;Acc:Q84WP6]	PtrWND1B	PtrWND1B
NAC	Potri.005G116800	0.334717	-1.57899	2.30093e-06	2.10864e-05	10.9876	14.0649	13.9799	5.06484	7.63586	3.88754	GO:0044212,GO:1990110,GO:0071555,GO:0007275,GO:1901348,GO:0006355,GO:0010200,GO:0006351,GO:0048759,GO:0005634,GO:0043565,GO:0003700	Transcription regulatory region DNA binding|callus formation|cell wall organization|multicellular organism development|positive regulation of secondary cell wall biogenesis|regulation of transcription, DNA-templated|response to chitin|transcription, DNA-templated|xylem vessel member cell differentiation|nucleus|sequence-specific DNA binding|transcription factor activity, sequence-specific DNA bin…			AT4G36160	NAC076	NAC domain-containing protein 76 [Source:UniProtKB/Swiss-Prot;Acc:O65508]	PtrWND5B	PtrWND5B
NAC	Potri.007G014400	0.170616	-2.55117	6.1916e-18	3.6905e-16	57.287	74.5364	69.0066	18.7722	17.0893	9.91786	GO:0044212,GO:1990110,GO:0071555,GO:0007275,GO:1901348,GO:0006355,GO:0010200,GO:0006351,GO:0048759,GO:0005634,GO:0043565,GO:0003700	Transcription regulatory region DNA binding|callus formation|cell wall organization|multicellular organism development|positive regulation of secondary cell wall biogenesis|regulation of transcription, DNA-templated|response to chitin|transcription, DNA-templated|xylem vessel member cell differentiation|nucleus|sequence-specific DNA binding|transcription factor activity, sequence-specific DNA bin…			AT4G36160	NAC076	NAC domain-containing protein 76 [Source:UniProtKB/Swiss-Prot;Acc:O65508]	PtrWND5A	PtrWND5A
NAC	Potri.014G104800	0.470122	-1.08889	3.854e-07	4.0956e-06	16.8884	12.2968	11.8853	7.61183	8.15494	7.1172	GO:0010047,GO:0009834,GO:0045893,GO:0006351,GO:0005634,GO:0003677,GO:0003700	Fruit dehiscence|plant-type secondary cell wall biogenesis|positive regulation of transcription, DNA-templated|transcription, DNA-templated|nucleus|DNA binding|transcription factor activity, sequence-specific DNA binding			AT2G46770	NAC043	NAC domain-containing protein 43 [Source:UniProtKB/Swiss-Prot;Acc:Q84WP6]	PtrWND2A	PtrWND2A
NAC	Potri.003G113000	0.267102	-1.90454	3.17917e-11	6.94671e-10	8.53525	7.808	10.0473	4.27235	3.01931	2.35374	GO:0071555,GO:0007275,GO:1901348,GO:0006355,GO:0006351,GO:0048759,GO:0005634,GO:0043565,GO:0003700	Cell wall organization|multicellular organism development|positive regulation of secondary cell wall biogenesis|regulation of transcription, DNA-templated|transcription, DNA-templated|xylem vessel member cell differentiation|nucleus|sequence-specific DNA binding|transcription factor activity, sequence-specific DNA binding			AT1G12260	NAC007	NAC domain-containing protein 7 [Source:UniProtKB/Swiss-Prot;Acc:Q9FWX2]	PtrWND4B	PtrWND4B
NAC	Potri.007G135300	0.159705	-2.64652	9.75236e-20	7.62748e-18	130.582	167.471	155.89	40.7676	30.4966	19.6964	GO:0044212,GO:0045893,GO:2000652,GO:0006351,GO:0005634,GO:0043565,GO:0003700	Transcription regulatory region DNA binding|positive regulation of transcription, DNA-templated|regulation of secondary cell wall biogenesis|transcription, DNA-templated|nucleus|sequence-specific DNA binding|transcription factor activity, sequence-specific DNA binding			AT4G28500	NAC073	NAC domain-containing protein 73 [Source:UniProtKB/Swiss-Prot;Acc:O49459]	PtrNAC156
NAC	Potri.017G016700	0.130044	-2.94293	2.25075e-17	1.24843e-15	213.737	300.487	270.466	49.9234	45.4719	32.3207	GO:0044212,GO:0045893,GO:2000652,GO:0006351,GO:0005634,GO:0043565,GO:0003700	Transcription regulatory region DNA binding|positive regulation of transcription, DNA-templated|regulation of secondary cell wall biogenesis|transcription, DNA-templated|nucleus|sequence-specific DNA binding|transcription factor activity, sequence-specific DNA binding			AT4G28500	NAC073	NAC domain-containing protein 73 [Source:UniProtKB/Swiss-Prot;Acc:O49459]	PtrNAC154
WRKY	Potri.002G138900	0.0849165	-3.55781	5.59411e-24	7.48345e-22	27.3086	40.3721	37.0248	2.69654	5.4453	2.92557	GO:0006351,GO:0005634,GO:0043565,GO:0003700	Transcription, DNA-templated|nucleus|sequence-specific DNA binding|transcription factor activity, sequence-specific DNA binding			AT2G44745	WRKY12	Probable WRKY transcription factor 12 [Source:UniProtKB/Swiss-Prot;Acc:Q93WY4]
WRKY	Potri.014G050000	0.247812	-2.01268	5.54995e-10	9.71455e-09	31.5164	43.2918	45.5719	11.9974	12.1783	7.97202	GO:0006351,GO:0005634,GO:0043565,GO:0003700	Transcription, DNA-templated|nucleus|sequence-specific DNA binding|transcription factor activity, sequence-specific DNA binding			AT2G44745	WRKY12	Probable WRKY transcription factor 12 [Source:UniProtKB/Swiss-Prot;Acc:Q93WY4]
MYB	Potri.004G174400	0.096046	-3.38013	4.17347e-06	3.62256e-05	10.7483	24.5196	19.7162	3.02783	1.67702	1.90108	GO:0006351,GO:0005634,GO:0003677,GO:0006355	Transcription, DNA-templated|nucleus|DNA binding|regulation of transcription, DNA-templated			AT4G38620	MYB4	Transcription repressor MYB4 [Source:UniProtKB/Swiss-Prot;Acc:Q9SZP1]	PtrMYB4
MYB	Potri.T011400	0.366877	-1.44663	2.89407e-05	0.000209809	26.23	36.4796	36.4311	19.6351	14.9144	8.34826	GO:1903086,GO:0045892,GO:2000762,GO:0009753,GO:0009751,GO:0010224,GO:0006351,GO:0005634,GO:0003677,GO:0003700	Negative regulation of sinapate ester biosynthetic process|negative regulation of transcription, DNA-templated|regulation of phenylpropanoid metabolic process|response to jasmonic acid|response to salicylic acid|response to UV-B|transcription, DNA-templated|nucleus|DNA binding|transcription factor activity, sequence-specific DNA binding			AT4G09460	MYB6	Transcription repressor MYB6 [Source:UniProtKB/Swiss-Prot;Acc:Q38851]
Hormone biosynthesis and responses
ARF	Potri.006G127500	0.11838	-3.0785	1.28321e-17	7.3521e-16	3.5077	3.38669	4.27176	0.620668	0.645745	0.470214	GO:0006355,GO:0006351,GO:0005634,GO:0003677,GO:0009734	Regulation of transcription, DNA-templated|transcription, DNA-templated|nucleus|DNA binding|auxin-activated signaling pathway			AT4G30080	ARF16	Auxin response factor 16 [Source:UniProtKB/Swiss-Prot;Acc:Q93YR9]
ARF	Potri.008G039000	0.286771	-1.80203	1.79993e-13	5.65497e-12	12.0407	13.2195	15.9592	4.88457	4.6668	4.65391	GO:0006355,GO:0006351,GO:0005634,GO:0003677,GO:0009734	Regulation of transcription, DNA-templated|transcription, DNA-templated|nucleus|DNA binding|auxin-activated signaling pathway			AT4G30080	ARF16	Auxin response factor 16 [Source:UniProtKB/Swiss-Prot;Acc:Q93YR9]
ARF	Potri.010G223200	0.119835	-3.06088	3.91725e-08	4.95124e-07	6.80358	10.97	13.4149	2.49551	1.40736	0.885537	GO:0006355,GO:0006351,GO:0005634,GO:0003677,GO:0009734	Regulation of transcription, DNA-templated|transcription, DNA-templated|nucleus|DNA binding|auxin-activated signaling pathway			AT4G30080	ARF16	Auxin response factor 16 [Source:UniProtKB/Swiss-Prot;Acc:Q93YR9]
ARF	Potri.003G163600	2.13284	1.09278	5.09361e-08	6.34855e-07	4.59254	3.30113	3.56073	8.16441	10.5516	13.3764	GO:0009734,GO:0010227,GO:0010047,GO:0010150,GO:0008285,GO:0045892,GO:0048481,GO:0009911,GO:0009737,GO:0006351,GO:0005634,GO:0043565,GO:0003700,GO:0006355,GO:0003677	Auxin-activated signaling pathway|floral organ abscission|fruit dehiscence|leaf senescence|negative regulation of cell proliferation|negative regulation of transcription, DNA-templated|plant ovule development|positive regulation of flower development|response to abscisic acid|transcription, DNA-templated|nucleus|sequence-specific DNA binding|transcription factor activity, sequence-specific DNA bi…			AT5G62000	ARF2	Auxin response factor 2 [Source:UniProtKB/Swiss-Prot;Acc:Q94JM3]
ARF	Potri.004G050200	0.394384	-1.34233	2.1902e-11	4.89797e-10	46.2894	51.6163	55.476	30.1594	22.8471	26.3039	GO:0010158,GO:0009850,GO:0009734,GO:0010582,GO:0009733,GO:0006351,GO:0010050,GO:0005634,GO:0003677,GO:0003700	Abaxial cell fate specification|auxin metabolic process|auxin-activated signaling pathway|floral meristem determinacy|response to auxin|transcription, DNA-templated|vegetative phase change|nucleus|DNA binding|transcription factor activity, sequence-specific DNA binding			AT2G33860	ARF3	Auxin response factor 3 [Source:UniProtKB/Swiss-Prot;Acc:O23661]
ARF	Potri.011G059300	2.39852	1.26214	6.97317e-07	7.08436e-06	1.94115	1.38981	1.13796	3.57397	4.19573	6.13621	GO:0010158,GO:0009850,GO:0009734,GO:0010582,GO:0009733,GO:0006351,GO:0010050,GO:0005634,GO:0003677,GO:0003700	Abaxial cell fate specification|auxin metabolic process|auxin-activated signaling pathway|floral meristem determinacy|response to auxin|transcription, DNA-templated|vegetative phase change|nucleus|DNA binding|transcription factor activity, sequence-specific DNA binding			AT2G33860	ARF3	Auxin response factor 3 [Source:UniProtKB/Swiss-Prot;Acc:O23661]
ARF	Potri.009G011800	3.63775	1.86305	1.58261e-11	3.64394e-10	4.91539	3.14821	2.77451	13.2646	18.5938	24.0638	GO:0010158,GO:0009734,GO:0006351,GO:0010050,GO:0005634,GO:0003677,GO:0003700	Abaxial cell fate specification|auxin-activated signaling pathway|transcription, DNA-templated|vegetative phase change|nucleus|DNA binding|transcription factor activity, sequence-specific DNA binding			AT5G60450	ARF4	Auxin response factor 4 [Source:UniProtKB/Swiss-Prot;Acc:Q9ZTX9]
ARF	Potri.005G207700	0.438102	-1.19066	1.63916e-09	2.67587e-08	13.1774	13.7856	13.8956	6.27101	6.97527	9.83567	GO:0006355,GO:0006351,GO:0005634,GO:0003677,GO:0009734	Regulation of transcription, DNA-templated|transcription, DNA-templated|nucleus|DNA binding|auxin-activated signaling pathway			AT1G30330	ARF6	Auxin response factor 6 [Source:UniProtKB/Swiss-Prot;Acc:Q9ZTX8]
ARF	Potri.004G078200	2.43309	1.28279	1.11997e-12	3.08008e-11	16.156	14.0999	11.7071	35.614	43.8015	51.1119	GO:0009734,GO:0009908,GO:0009733,GO:0006351,GO:0005634,GO:0043565,GO:0003700	Auxin-activated signaling pathway|flower development|response to auxin|transcription, DNA-templated|nucleus|sequence-specific DNA binding|transcription factor activity, sequence-specific DNA binding			AT5G37020	ARF8	Auxin response factor 8 [Source:UniProtKB/Swiss-Prot;Acc:Q9FGV1]
MYB	Potri.008G166700	0.132711	-2.91364	1.18265e-05	9.36061e-05	1.16313	3.35986	3.01857	0.73099	0.449594	0.225063	GO:0009723,GO:0009753,GO:0009751,GO:0009651,GO:0003677,GO:0003700,GO:0009733	Response to ethylene|response to jasmonic acid|response to salicylic acid|response to salt stress|DNA binding|transcription factor activity, sequence-specific DNA binding|response to auxin			AT3G23250	MYB15	Myb domain protein 15 [Source:TAIR;Acc:AT3G23250]
SRS	Potri.001G276200	2.09627	1.06783	0.00944014	0.0334799	1.14266	1.81564	1.70242	2.35191	4.56316	5.81363	GO:0042803,GO:0009851,GO:0009734,GO:0007275,GO:0005634,GO:0003677,GO:0046872	Protein homodimerization activity|auxin biosynthetic process|auxin-activated signaling pathway|multicellular organism development|nucleus|DNA binding|metal ion binding			AT5G12330	LRP1	Protein LATERAL ROOT PRIMORDIUM 1 [Source:UniProtKB/Swiss-Prot;Acc:Q94CK9]
SRS	Potri.003G196100	3.87175	1.95299	1.84059e-06	1.71602e-05	2.98046	3.24554	3.47922	9.99461	20.9814	20.2788	GO:0042803,GO:0009851,GO:0009734,GO:0007275,GO:0005634,GO:0003677,GO:0046872	Protein homodimerization activity|auxin biosynthetic process|auxin-activated signaling pathway|multicellular organism development|nucleus|DNA binding|metal ion binding			AT5G12330	LRP1	Protein LATERAL ROOT PRIMORDIUM 1 [Source:UniProtKB/Swiss-Prot;Acc:Q94CK9]
SRS	Potri.007G017500	10.5365	3.39733	0.00404992	0.0164016		0.170692	0.296402	1.02252	2.66208	6.5679	GO:0009851,GO:0009734,GO:0007275,GO:0005634,GO:0003677,GO:0046872	Auxin biosynthetic process|auxin-activated signaling pathway|multicellular organism development|nucleus|DNA binding|metal ion binding			AT3G51060	SRS1	Protein SHI RELATED SEQUENCE 1 [Source:UniProtKB/Swiss-Prot;Acc:Q9SD40]
C2H2	Potri.008G140400	0.459614	-1.12151	1.44218e-05	0.000111907	12.924	11.4367	15.8272	6.23171	5.65266	9.38584	GO:0043621,GO:0003700,GO:0044212,GO:0048444,GO:0009630,GO:0009965,GO:0010601,GO:2000012,GO:2000904,GO:0006355,GO:0006351,GO:0005634,GO:0046872,GO:0046982	Protein self-association|transcription factor activity, sequence-specific DNA binding|transcription regulatory region DNA binding|floral organ morphogenesis|gravitropism|leaf morphogenesis|positive regulation of auxin biosynthetic process|regulation of auxin polar transport|regulation of starch metabolic process|regulation of transcription, DNA-templated|transcription, DNA-templated|nucleus|metal…			AT2G01940	SGR5	Protein SHOOT GRAVITROPISM 5 [Source:UniProtKB/Swiss-Prot;Acc:F4IPE3]
C2H2	Potri.010G101200	3.29748	1.72136	5.45783e-15	2.16004e-13	6.23814	4.14451	3.09462	16.0443	17.197	20.7929	GO:0043621,GO:0003700,GO:0044212,GO:0048444,GO:0009630,GO:0009965,GO:0010601,GO:2000012,GO:2000904,GO:0006355,GO:0006351,GO:0005634,GO:0046872,GO:0046982	Protein self-association|transcription factor activity, sequence-specific DNA binding|transcription regulatory region DNA binding|floral organ morphogenesis|gravitropism|leaf morphogenesis|positive regulation of auxin biosynthetic process|regulation of auxin polar transport|regulation of starch metabolic process|regulation of transcription, DNA-templated|transcription, DNA-templated|nucleus|metal…			AT2G01940	SGR5	Protein SHOOT GRAVITROPISM 5 [Source:UniProtKB/Swiss-Prot;Acc:F4IPE3]
AP2	Potri.007G011600	6.78762	2.76291	9.83288e-06	7.89098e-05	1.09767	0.092807	0.254102	2.20453	4.05465	5.72696	GO:0009873,GO:0007275,GO:0006351,GO:0005634,GO:0003677,GO:0003700	Ethylene-activated signaling pathway|multicellular organism development|transcription, DNA-templated|nucleus|DNA binding|transcription factor activity, sequence-specific DNA binding			AT5G10510	AIL6	AP2-like ethylene-responsive transcription factor AIL6 [Source:UniProtKB/Swiss-Prot;Acc:Q52QU2]
ERF	Potri.011G056900	0.345013	-1.53528	0.0120199	0.0409114	5.0348	3.67103	1.38179	0.962024	2.18724	2.40731	GO:0006952,GO:0009873,GO:0006351,GO:0005634,GO:0003677,GO:0003700	Defense response|ethylene-activated signaling pathway|transcription, DNA-templated|nucleus|DNA binding|transcription factor activity, sequence-specific DNA binding			AT1G28360	ERF12	Ethylene-responsive transcription factor 12 [Source:UniProtKB/Swiss-Prot;Acc:Q94ID6]
ERF	Potri.003G150700	0.080626	-3.63261	7.53038e-18	4.43238e-16	5.75429	5.13179	7.53437	0.575727	0.99485	0.423166	GO:0006952,GO:0009873,GO:0006351,GO:0005634,GO:0003677,GO:0003700	Defense response|ethylene-activated signaling pathway|transcription, DNA-templated|nucleus|DNA binding|transcription factor activity, sequence-specific DNA binding			AT4G17500	ERF1A	Ethylene-responsive transcription factor 1A [Source:UniProtKB/Swiss-Prot;Acc:O80337]
ERF	Potri.001G356100	0.474494	-1.07554	4.39584e-09	6.73012e-08	77.9317	81.2086	78.5432	50.3304	53.2938	41.996	GO:0006952,GO:0009873,GO:0010105,GO:0006351,GO:0005634,GO:0043565,GO:0003700	Defense response|ethylene-activated signaling pathway|negative regulation of ethylene-activated signaling pathway|transcription, DNA-templated|nucleus|sequence-specific DNA binding|transcription factor activity, sequence-specific DNA binding			AT1G50640	ERF3	Ethylene-responsive transcription factor 3 [Source:UniProtKB/Swiss-Prot;Acc:O80339]
ERF	Potri.017G013700	0.131363	-2.92837	1.22416e-40	8.04248e-38	18.1989	21.8157	19.84	3.75471	3.2739	2.2661	GO:0003700,GO:0006952,GO:0009873,GO:0019760,GO:0006351,GO:0016020,GO:0005634,GO:0043565	Transcription factor activity, sequence-specific DNA binding|defense response|ethylene-activated signaling pathway|glucosinolate metabolic process|transcription, DNA-templated|membrane|nucleus|sequence-specific DNA binding			AT3G15210	ERF4	Ethylene-responsive transcription factor 4 [Source:UniProtKB/Swiss-Prot;Acc:O80340]
ERF	Potri.004G047600	0.406953	-1.29707	0.00946657	0.033552	8.20496	3.78405	2.25073	1.53286	3.44601	3.36261	GO:0006952,GO:0009873,GO:0006351,GO:0005634,GO:0003677,GO:0003700	Defense response|ethylene-activated signaling pathway|transcription, DNA-templated|nucleus|DNA binding|transcription factor activity, sequence-specific DNA binding			AT5G44210	ERF9	Ethylene-responsive transcription factor 9 [Source:UniProtKB/Swiss-Prot;Acc:Q9FE67]
ERF	Potri.001G048200	4.4162	2.1428	3.56542e-09	5.52164e-08	1.96197	2.54727	3.02245	14.0828	12.8513	13.2613	GO:0009873,GO:0006351,GO:0005634,GO:0003677,GO:0003700	Ethylene-activated signaling pathway|transcription, DNA-templated|nucleus|DNA binding|transcription factor activity, sequence-specific DNA binding			AT5G25190	ERF003	Ethylene-responsive transcription factor ERF003 [Source:UniProtKB/Swiss-Prot;Acc:Q94AW5]
ERF	Potri.006G138800	0.0987242	-3.34045	0.000244275	0.00139821	7.29098	3.11798	3.50676	0.515517	1.19989		GO:0009873,GO:0006351,GO:0005634,GO:0003677,GO:0003700	Ethylene-activated signaling pathway|transcription, DNA-templated|nucleus|DNA binding|transcription factor activity, sequence-specific DNA binding			AT1G74930	ERF018	Ethylene-responsive transcription factor ERF018 [Source:UniProtKB/Swiss-Prot;Acc:Q9S7L5]
ERF	Potri.012G134000	0.305671	-1.70995	0.00614435	0.0233969	6.00632	2.54536	2.89934	2.20906	1.42723	1.05322	GO:0009873,GO:0006351,GO:0005634,GO:0003677,GO:0003700	Ethylene-activated signaling pathway|transcription, DNA-templated|nucleus|DNA binding|transcription factor activity, sequence-specific DNA binding			AT1G12630	ERF027	Ethylene-responsive transcription factor ERF027 [Source:UniProtKB/Swiss-Prot;Acc:Q38Q39]
ERF	Potri.019G102200	0.252273	-1.98694	2.69006e-06	2.43282e-05	2.58873	4.11817	2.46565	1.38846	1.40118	0.645981	GO:0003700,GO:0009873,GO:2000070,GO:0009651,GO:0006351,GO:0005737,GO:0005634,GO:0043565	Transcription factor activity, sequence-specific DNA binding|ethylene-activated signaling pathway|regulation of response to water deprivation|response to salt stress|transcription, DNA-templated|cytoplasm|nucleus|sequence-specific DNA binding			AT2G20880	ERF053	Ethylene-responsive transcription factor ERF053 [Source:UniProtKB/Swiss-Prot;Acc:Q9SKT1]
ERF	Potri.003G150800	0.104209	-3.26244	0.00405925	0.0164349	50.8602	11.1075	24.4382	5.66851	3.9801	1.03789	GO:0009873,GO:0010200,GO:0006351,GO:0005634,GO:0003677,GO:0003700	Ethylene-activated signaling pathway|response to chitin|transcription, DNA-templated|nucleus|DNA binding|transcription factor activity, sequence-specific DNA binding			AT5G51190	ERF105	Ethylene-responsive transcription factor ERF105 [Source:UniProtKB/Swiss-Prot;Acc:Q8VY90]
ERF	Potri.002G124000	0.217478	-2.20106	2.2134e-06	2.03473e-05	5.42622	6.30613	3.79186	1.29211	0.753998	0.769848	GO:0009873,GO:0045893,GO:0009409,GO:0009414,GO:0006351,GO:0005634,GO:0003677,GO:0003700	Ethylene-activated signaling pathway|positive regulation of transcription, DNA-templated|response to cold|response to water deprivation|transcription, DNA-templated|nucleus|DNA binding|transcription factor activity, sequence-specific DNA binding			AT4G36900	RAP2-10	Ethylene-responsive transcription factor RAP2-10 [Source:UniProtKB/Swiss-Prot;Acc:Q9SW63]
ERF	Potri.014G025200	0.250715	-1.99588	3.64277e-05	0.000257952	8.29726	10.1328	8.50996	7.74364	1.15886	1.55799	GO:0009873,GO:0045893,GO:0009409,GO:0009414,GO:0006351,GO:0005634,GO:0003677,GO:0003700	Ethylene-activated signaling pathway|positive regulation of transcription, DNA-templated|response to cold|response to water deprivation|transcription, DNA-templated|nucleus|DNA binding|transcription factor activity, sequence-specific DNA binding			AT4G36900	RAP2-10	Ethylene-responsive transcription factor RAP2-10 [Source:UniProtKB/Swiss-Prot;Acc:Q9SW63]
ERF	Potri.001G004700	0.12136	-3.04263	8.80612e-09	1.27308e-07	4.2149	3.78194	3.6005	0.713112	0.0933215	0.942118	GO:0035865,GO:0009873,GO:0048528,GO:0009723,GO:0000302,GO:0006351,GO:0005634,GO:0043565,GO:0003700	Cellular response to potassium ion|ethylene-activated signaling pathway|post-embryonic root development|response to ethylene|response to reactive oxygen species|transcription, DNA-templated|nucleus|sequence-specific DNA binding|transcription factor activity, sequence-specific DNA binding			AT5G19790	RAP2-11	Ethylene-responsive transcription factor RAP2-11 [Source:UniProtKB/Swiss-Prot;Acc:Q6J9S1]
AP2	Potri.008G045300	0.0756039	-3.7254	5.93551e-12	1.46475e-10	6.94222	9.52796	13.5527	1.07539	0.867594	1.43629	GO:0009873,GO:0007275,GO:0006351,GO:0005634,GO:0003677,GO:0003700,GO:0030154,GO:0009908,GO:0010073,GO:0048481,GO:0048316,GO:0010093	Ethylene-activated signaling pathway|multicellular organism development|transcription, DNA-templated|nucleus|DNA binding|transcription factor activity, sequence-specific DNA binding|cell differentiation|flower development|meristem maintenance|plant ovule development|seed development|specification of floral organ identity			AT2G28550	RAP2-7	Ethylene-responsive transcription factor RAP2-7 [Source:UniProtKB/Swiss-Prot;Acc:Q9SK03]
ERF	Potri.018G028000	7.13811	2.83554	6.42187e-25	9.83711e-23	23.2126	21.3586	22.1576	178.231	262.372	222.652	GO:0009873,GO:0006351,GO:0005634,GO:0003677,GO:0003700	Ethylene-activated signaling pathway|transcription, DNA-templated|nucleus|DNA binding|transcription factor activity, sequence-specific DNA binding			AT5G11190	SHN2	Ethylene-responsive transcription factor SHINE 2 [Source:UniProtKB/Swiss-Prot;Acc:Q9LFN7]	PtrERF118
ERF	Potri.002G246100	0.420223	-1.25077	4.40932e-08	5.54711e-07	11.6235	13.0895	18.1015	7.63573	7.85021	7.79053	GO:0009873,GO:0007275,GO:0006351,GO:0005634,GO:0003677,GO:0003700	Ethylene-activated signaling pathway|multicellular organism development|transcription, DNA-templated|nucleus|DNA binding|transcription factor activity, sequence-specific DNA binding			AT4G13040		Ethylene-responsive transcription factor-like protein At4g13040 [Source:UniProtKB/Swiss-Prot;Acc:Q56XP9]
EIL	Potri.004G197400	0.452294	-1.14467	3.63032e-11	7.8493e-10	64.6086	57.0816	59.3887	31.6919	31.115	40.3309	GO:0000976,GO:0071281,GO:0042742,GO:0009873,GO:0006355,GO:0009723,GO:0001666,GO:0010182,GO:0006351,GO:0005634,GO:0003700,GO:0044212	Transcription regulatory region sequence-specific DNA binding|cellular response to iron ion|defense response to bacterium|ethylene-activated signaling pathway|regulation of transcription, DNA-templated|response to ethylene|response to hypoxia|sugar mediated signaling pathway|transcription, DNA-templated|nucleus|transcription factor activity, sequence-specific DNA binding|transcription regulatory …	Ko04016,ko04075	MAPK signaling pathway - plant|Plant hormone signal transduction	AT3G20770	EIN3	Protein ETHYLENE INSENSITIVE 3 [Source:UniProtKB/Swiss-Prot;Acc:O24606]
C2H2	Potri.004G118100	0.246686	-2.01925	2.92593e-06	2.62685e-05	1.82269	3.0665	2.22226	0.862996	0.816132	0.461286	GO:0043565,GO:0003700,GO:0044212,GO:0009738,GO:0042538,GO:0045892,GO:0010200,GO:0009409,GO:0006351,GO:0005634,GO:0003677,GO:0046872	Sequence-specific DNA binding|transcription factor activity, sequence-specific DNA binding|transcription regulatory region DNA binding|abscisic acid-activated signaling pathway|hyperosmotic salinity response|negative regulation of transcription, DNA-templated|response to chitin|response to cold|transcription, DNA-templated|nucleus|DNA binding|metal ion binding
bZIP	Potri.006G025800	0.432377	-1.20964	7.64431e-08	9.20931e-07	24.9424	16.6814	21.72	13.3196	10.6025	9.41197	GO:0009738,GO:0009737,GO:0006351,GO:0005634,GO:0043565,GO:0003700	Abscisic acid-activated signaling pathway|response to abscisic acid|transcription, DNA-templated|nucleus|sequence-specific DNA binding|transcription factor activity, sequence-specific DNA binding	Ko04075	Plant hormone signal transduction	AT3G56850	DPBF3	ABSCISIC ACID-INSENSITIVE 5-like protein 2 [Source:UniProtKB/Swiss-Prot;Acc:Q9LES3]
bZIP	Potri.009G018500	0.467822	-1.09597	5.81765e-05	0.000392588	9.583	9.84029	9.85685	6.28098	5.82164	5.32924	GO:0009738,GO:0009737,GO:0006351,GO:0005634,GO:0043565,GO:0003700	Abscisic acid-activated signaling pathway|response to abscisic acid|transcription, DNA-templated|nucleus|sequence-specific DNA binding|transcription factor activity, sequence-specific DNA binding	Ko04075	Plant hormone signal transduction	AT2G41070	DPBF4	ABSCISIC ACID-INSENSITIVE 5-like protein 3 [Source:UniProtKB/Swiss-Prot;Acc:Q9C5Q2]
TALE	Potri.001G216600	0.40974	-1.28722	5.68931e-07	5.88519e-06	3.54763	3.62604	4.80993	1.39514	2.44685	2.43859	GO:0046982,GO:0042803,GO:0003700,GO:0010197,GO:0009737,GO:0010201,GO:0009610,GO:0006351,GO:0005737,GO:0005634,GO:0003677	Protein heterodimerization activity|protein homodimerization activity|transcription factor activity, sequence-specific DNA binding|polar nucleus fusion|response to abscisic acid|response to continuous far red light stimulus by the high-irradiance response system|response to symbiotic fungus|transcription, DNA-templated|cytoplasm|nucleus|DNA binding			AT2G35940	BLH1	BEL1-like homeodomain protein 1 [Source:UniProtKB/Swiss-Prot;Acc:Q9SJ56]
MYB	Potri.007G076200	0.476176	-1.07043	6.98609e-06	5.79834e-05	9.2749	11.5467	11.7517	6.7783	6.56191	6.58836	GO:0009738,GO:1901001,GO:0010116,GO:1905615,GO:0045893,GO:0009787,GO:1901371,GO:0006355,GO:0009739,GO:0009751,GO:0009651,GO:0005634,GO:0009414,GO:0003677,GO:0006351,GO:0003700	Abscisic acid-activated signaling pathway|negative regulation of response to salt stress|positive regulation of abscisic acid biosynthetic process|positive regulation of developmental vegetative growth|positive regulation of transcription, DNA-templated|regulation of abscisic acid-activated signaling pathway|regulation of leaf morphogenesis|regulation of transcription, DNA-templated|response to g…			AT5G08520		Duplicated homeodomain-like superfamily protein [Source:TAIR;Acc:AT5G08520]
HD-ZIP	Potri.002G176300	0.00485976	-7.6849	1.87134e-06	1.74195e-05	1.56318	2.02322	3.90642			0.075522	GO:0045893,GO:0009737,GO:0009414,GO:0006351,GO:0005634,GO:0043565,GO:0003700	Positive regulation of transcription, DNA-templated|response to abscisic acid|response to water deprivation|transcription, DNA-templated|nucleus|sequence-specific DNA binding|transcription factor activity, sequence-specific DNA binding			AT3G61890	ATHB-12	Homeobox-leucine zipper protein ATHB-12 [Source:UniProtKB/Swiss-Prot;Acc:Q9M276]
HD-ZIP	Potri.007G097100	0.369758	-1.43535	0.00118549	0.00561843	2.43849	4.24688	3.71138	1.76687	1.09109	2.58247	GO:0030308,GO:0048573,GO:0045893,GO:0048510,GO:0009637,GO:0006351,GO:0005634,GO:0043565,GO:0003700,GO:0009738,GO:0009788,GO:0009414,GO:0003677	Negative regulation of cell growth|photoperiodism, flowering|positive regulation of transcription, DNA-templated|regulation of timing of transition from vegetative to reproductive phase|response to blue light|transcription, DNA-templated|nucleus|sequence-specific DNA binding|transcription factor activity, sequence-specific DNA binding|abscisic acid-activated signaling pathway|negative regulation …			AT2G22430	ATHB-6	Homeobox-leucine zipper protein ATHB-6 [Source:UniProtKB/Swiss-Prot;Acc:P46668]
WRKY	Potri.017G149000	2.78947	1.47999	2.07756e-07	2.30299e-06	1.79912	2.62949	2.25255	6.45239	8.3355	10.3105	GO:0044212,GO:0042742,GO:0045892,GO:0007263,GO:0009739,GO:0006351,GO:0005634,GO:0043565,GO:0003700	Transcription regulatory region DNA binding|defense response to bacterium|negative regulation of transcription, DNA-templated|nitric oxide mediated signal transduction|response to gibberellin|transcription, DNA-templated|nucleus|sequence-specific DNA binding|transcription factor activity, sequence-specific DNA binding			AT5G52830	WRKY27	Probable WRKY transcription factor 27 [Source:UniProtKB/Swiss-Prot;Acc:Q9FLX8]
GRAS	Potri.001G023500	2.94855	1.56001	2.52575e-05	0.000186032	1.55237	1.43652	0.813561	3.57258	5.99394	6.33969	GO:0000989,GO:0006355,GO:0009739,GO:0006351,GO:0005634,GO:0043565,GO:0003700	Transcription factor activity, transcription factor binding|regulation of transcription, DNA-templated|response to gibberellin|transcription, DNA-templated|nucleus|sequence-specific DNA binding|transcription factor activity, sequence-specific DNA binding			AT1G50420	SCL3	Scarecrow-like protein 3 [Source:UniProtKB/Swiss-Prot;Acc:Q9LPR8]
GRAS	Potri.003G202100	2.52962	1.33892	1.15316e-07	1.34592e-06	3.63685	3.28862	3.05184	7.46426	11.5863	12.2939	GO:0000989,GO:0006355,GO:0009739,GO:0006351,GO:0005634,GO:0043565,GO:0003700	Transcription factor activity, transcription factor binding|regulation of transcription, DNA-templated|response to gibberellin|transcription, DNA-templated|nucleus|sequence-specific DNA binding|transcription factor activity, sequence-specific DNA binding			AT1G50420	SCL3	Scarecrow-like protein 3 [Source:UniProtKB/Swiss-Prot;Acc:Q9LPR8]
BES1	Potri.005G126400	0.443481	-1.17305	3.1848e-08	4.10263e-07	34.2954	37.4539	33.6552	19.5259	22.0089	14.1371	GO:0006351,GO:0003677,GO:0003700,GO:0009742	Transcription, DNA-templated|DNA binding|transcription factor activity, sequence-specific DNA binding|brassinosteroid mediated signaling pathway	Ko04075	Plant hormone signal transduction	AT4G36780	BEH2	BES1/BZR1 homolog 2 [Source:TAIR;Acc:AT4G36780]
C2H2	Potri.005G125600	0.323492	-1.6282	1.3021e-07	1.50844e-06	2.91312	2.47275	3.38945	1.49582	1.81022	1.093	GO:0044212,GO:0009937,GO:0010029,GO:0006355,GO:0010431,GO:0006351,GO:0005634,GO:0046872,GO:0003700,GO:0003677	Transcription regulatory region DNA binding|regulation of gibberellic acid mediated signaling pathway|regulation of seed germination|regulation of transcription, DNA-templated|seed maturation|transcription, DNA-templated|nucleus|metal ion binding|transcription factor activity, sequence-specific DNA binding|DNA binding			AT3G50700	IDD2	Protein indeterminate-domain 2 [Source:UniProtKB/Swiss-Prot;Acc:Q9SCQ6]
C2H2	Potri.007G028800	0.460099	-1.11998	1.58221e-06	1.49637e-05	12.4223	15.49	17.0093	7.66851	8.91114	8.37769	GO:0044212,GO:0009937,GO:0010029,GO:0006355,GO:0010431,GO:0006351,GO:0005634,GO:0046872,GO:0003700	Transcription regulatory region DNA binding|regulation of gibberellic acid mediated signaling pathway|regulation of seed germination|regulation of transcription, DNA-templated|seed maturation|transcription, DNA-templated|nucleus|metal ion binding|transcription factor activity, sequence-specific DNA binding			AT3G50700	IDD2	Protein indeterminate-domain 2 [Source:UniProtKB/Swiss-Prot;Acc:Q9SCQ6]
C2H2	Potri.013G019200	2.28276	1.19078	0.00990469	0.03481	1.09928	1.78288	2.01619	2.88289	6.07493	6.0836	GO:0006355,GO:0006351,GO:0003677,GO:0046872,GO:0003700	Regulation of transcription, DNA-templated|transcription, DNA-templated|DNA binding|metal ion binding|transcription factor activity, sequence-specific DNA binding			AT3G50700	IDD2	Protein indeterminate-domain 2 [Source:UniProtKB/Swiss-Prot;Acc:Q9SCQ6]
C2H2	Potri.012G040200	0.460643	-1.11828	5.03581e-05	0.000344898	6.23606	6.07168	7.00345	4.1728	3.36273	3.83251	GO:0006355,GO:0006351,GO:0005634,GO:0003677,GO:0046872	Regulation of transcription, DNA-templated|transcription, DNA-templated|nucleus|DNA binding|metal ion binding			AT2G01940	SGR5	Protein SHOOT GRAVITROPISM 5 [Source:UniProtKB/Swiss-Prot;Acc:F4IPE3]
ERF	Potri.011G061700	7.49418	2.90577	0.00135407	0.00633286	0.434311	0.491427	0.423257	1.64527	5.8229	4.85019	GO:0006952,GO:0006351,GO:0005634,GO:0003677,GO:0003700	Defense response|transcription, DNA-templated|nucleus|DNA binding|transcription factor activity, sequence-specific DNA binding			AT3G23220	ERF095	Ethylene-responsive transcription factor ERF095 [Source:UniProtKB/Swiss-Prot;Acc:Q9LTC6]
bZIP	Potri.004G203400	0.148924	-2.74735	3.3295e-12	8.66491e-11	20.2715	29.7669	27.5588	4.44897	6.01254	4.67274	GO:0043565,GO:0003700,GO:0006351	Sequence-specific DNA binding|transcription factor activity, sequence-specific DNA binding|transcription, DNA-templated	Ko04075	Plant hormone signal transduction	AT1G08320	TGA9	BZIP transcription factor family protein [Source:TAIR;Acc:AT1G08320]
bZIP	Potri.009G164300	0.184416	-2.43897	1.56554e-06	1.48108e-05	3.60534	6.52886	6.1065	1.36611	1.34876	0.834329	GO:0043565,GO:0003700,GO:0006351	Sequence-specific DNA binding|transcription factor activity, sequence-specific DNA binding|transcription, DNA-templated	Ko04075	Plant hormone signal transduction	AT1G08320	TGA9	BZIP transcription factor family protein [Source:TAIR;Acc:AT1G08320]
C2H2	Potri.001G047500	3.58024	1.84006	7.37604e-12	1.7845e-10	3.854	4.42005	5.39168	21.9739	17.7405	19.699	GO:0006355,GO:0046872,GO:0003700,GO:0044212	Regulation of transcription, DNA-templated|metal ion binding|transcription factor activity, sequence-specific DNA binding|transcription regulatory region DNA binding			AT5G25160	ZFP3	Zinc finger protein 3 [Source:UniProtKB/Swiss-Prot;Acc:Q39262]
C2H2	Potri.003G180600	5.71613	2.51504	3.02384e-14	1.06806e-12	2.13642	1.84454	1.66805	12.0492	12.9808	14.5575	GO:0046872,GO:0003700,GO:0009640	Metal ion binding|transcription factor activity, sequence-specific DNA binding|photomorphogenesis			AT5G25160	ZFP3	Zinc finger protein 3 [Source:UniProtKB/Swiss-Prot;Acc:Q39262]
MYB	Potri.010G004300	0.462237	-1.11329	1.72159e-05	0.000131415	7.99089	10.1182	9.61065	3.68197	6.2723	4.79857	GO:0006351,GO:0005634,GO:0003677,GO:0006355	Transcription, DNA-templated|nucleus|DNA binding|regulation of transcription, DNA-templated			AT1G57560	AtMYB50	Myb domain protein 50 [Source:TAIR;Acc:AT1G57560]
BES1	Potri.011G106800	2.22627	1.15463	3.48955e-05	0.000248112	10.9939	3.65581	5.88003	16.9284	22.5205	22.9152	GO:0006355,GO:0006351,GO:0003677,GO:0003700,GO:0009742	Regulation of transcription, DNA-templated|transcription, DNA-templated|DNA binding|transcription factor activity, sequence-specific DNA binding|brassinosteroid mediated signaling pathway			AT1G78700	BEH4	BES1/BZR1 homolog protein 4 [Source:UniProtKB/Swiss-Prot;Acc:Q9ZV88]
Plant growth and development
C3H	Potri.005G176900	0.384248	-1.37989	8.17549e-07	8.17107e-06	7.90799	9.71047	9.587	4.83939	4.70248	3.42713	GO:1905516,GO:1990124,GO:0043406,GO:0043186,GO:1904146,GO:0046872,GO:0003730,GO:0061158,GO:0051303,GO:0051078,GO:0060282,GO:1904145,GO:0071168,GO:0060280,GO:0017148,GO:0001555,GO:0005813,GO:0001556,GO:0005737,GO:0048601,GO:0005829	Positive regulation of fertilization|messenger ribonucleoprotein complex|positive regulation of MAP kinase activity|P granule|positive regulation of meiotic cell cycle process involved in oocyte maturation|metal ion binding|mRNA 3'-UTR binding|3'-UTR-mediated mRNA destabilization|establishment of chromosome localization|meiotic nuclear envelope disassembly|positive regulation of oocyte developmen…
MIKC_MADS	Potri.001G112400	2.21347	1.14631	1.05764e-05	8.43033e-05	6.57374	5.01737	6.52381	18.2684	15.4585	14.6721	GO:0009908,GO:0000165,GO:0045944,GO:0048510,GO:0006351,GO:0010048,GO:0005634,GO:0000977,GO:0003700	Flower development|MAPK cascade|positive regulation of transcription from RNA polymerase II promoter|regulation of timing of transition from vegetative to reproductive phase|transcription, DNA-templated|vernalization response|nucleus|RNA polymerase II regulatory region sequence-specific DNA binding|transcription factor activity, sequence-specific DNA binding			AT4G11880	AGL14	Agamous-like MADS-box protein AGL14 [Source:UniProtKB/Swiss-Prot;Acc:Q38838]
bZIP	Potri.019G091900	2.34227	1.22791	0.00495602	0.0194763	1.27811	1.13496	1.4383	2.20708	5.70452	5.90153	GO:0003700,GO:0009555,GO:0045893,GO:0006351,GO:0005634,GO:0003677,GO:0000977	Transcription factor activity, sequence-specific DNA binding|pollen development|positive regulation of transcription, DNA-templated|transcription, DNA-templated|nucleus|DNA binding|RNA polymerase II regulatory region sequence-specific DNA binding			AT2G42380	BZIP34	Basic leucine zipper 34 [Source:UniProtKB/Swiss-Prot;Acc:F4IN23]
TALE	Potri.009G009800	0.483602	-1.04811	2.38208e-07	2.61799e-06	12.0404	11.0616	13.2384	5.83772	8.46413	8.16815	GO:0010229,GO:0080006,GO:0010076,GO:0010077,GO:0007389,GO:1905393,GO:0010223,GO:0006351,GO:0010228,GO:0005634,GO:0003677,GO:0003700	Inflorescence development|internode patterning|maintenance of floral meristem identity|maintenance of inflorescence meristem identity|pattern specification process|plant organ formation|secondary shoot formation|transcription, DNA-templated|vegetative to reproductive phase transition of meristem|nucleus|DNA binding|transcription factor activity, sequence-specific DNA binding			AT2G27990	BLH8	BEL1-like homeodomain protein 8 [Source:UniProtKB/Swiss-Prot;Acc:Q9SJJ3]
TALE	Potri.004G213300	0.40583	-1.30105	1.73806e-06	1.62968e-05	4.61436	6.9808	5.59949	3.14669	3.10749	2.51228	GO:0010229,GO:0080006,GO:0010076,GO:0010077,GO:0007389,GO:1905393,GO:0010223,GO:0006351,GO:0010228,GO:0005634,GO:0003677,GO:0003700	Inflorescence development|internode patterning|maintenance of floral meristem identity|maintenance of inflorescence meristem identity|pattern specification process|plant organ formation|secondary shoot formation|transcription, DNA-templated|vegetative to reproductive phase transition of meristem|nucleus|DNA binding|transcription factor activity, sequence-specific DNA binding			AT2G27990	BLH8	BEL1-like homeodomain protein 8 [Source:UniProtKB/Swiss-Prot;Acc:Q9SJJ3]
TALE	Potri.008G061000	2.13935	1.09718	0.000924297	0.00452566	2.03556	1.40005	2.25236	4.29455	5.32594	6.10627	GO:0010051,GO:0003700,GO:0010089,GO:0048457,GO:0010154,GO:0080006,GO:0010076,GO:0010077,GO:0045892,GO:0007389,GO:1905393,GO:0010223,GO:0048367,GO:0005829,GO:0006351,GO:0005634,GO:0010228,GO:0043565	Xylem and phloem pattern formation|transcription factor activity, sequence-specific DNA binding|xylem development|floral whorl morphogenesis|fruit development|internode patterning|maintenance of floral meristem identity|maintenance of inflorescence meristem identity|negative regulation of transcription, DNA-templated|pattern specification process|plant organ formation|secondary shoot formation|sh…			AT5G02030	BLH9	BEL1-like homeodomain protein 9 [Source:UniProtKB/Swiss-Prot;Acc:Q9LZM8]
bZIP	Potri.008G018400	0.30986	-1.69031	2.96955e-19	2.1677e-17	53.9432	55.7141	52.503	24.9723	20.3852	17.9064	GO:0003700,GO:0009555,GO:0045893,GO:0006351,GO:0005634,GO:0003677,GO:0000977	Transcription factor activity, sequence-specific DNA binding|pollen development|positive regulation of transcription, DNA-templated|transcription, DNA-templated|nucleus|DNA binding|RNA polymerase II regulatory region sequence-specific DNA binding			AT5G04840		BZIP protein [Source:TAIR;Acc:AT5G04840]
Dof	Potri.017G084600	0.444704	-1.16908	1.05057e-05	8.38075e-05	5.12562	5.33529	7.09171	3.02445	3.98987	2.99641	GO:0003700,GO:0009908,GO:0006355,GO:0006351,GO:0005634,GO:0046872,GO:0043565	Transcription factor activity, sequence-specific DNA binding|flower development|regulation of transcription, DNA-templated|transcription, DNA-templated|nucleus|metal ion binding|sequence-specific DNA binding			AT3G47500	CDF3	Cyclic dof factor 3 [Source:UniProtKB/Swiss-Prot;Acc:Q8LFV3]
Dof	Potri.007G038100	3.82695	1.93619	8.53198e-09	1.23768e-07	8.05206	2.9126	6.2323	19.9397	28.4956	36.1161	GO:0044212,GO:0006355,GO:0048364,GO:0006351,GO:0005634,GO:0046872,GO:0003700	Transcription regulatory region DNA binding|regulation of transcription, DNA-templated|root development|transcription, DNA-templated|nucleus|metal ion binding|transcription factor activity, sequence-specific DNA binding			AT5G62940	DOF5.6	Dof zinc finger protein DOF5.6 [Source:UniProtKB/Swiss-Prot;Acc:Q9FM03]
MYB	Potri.007G076200	0.476176	-1.07043	6.98609e-06	5.79834e-05	9.2749	11.5467	11.7517	6.7783	6.56191	6.58836	GO:0009738,GO:1901001,GO:0010116,GO:1905615,GO:0045893,GO:0009787,GO:1901371,GO:0006355,GO:0009739,GO:0009751,GO:0009651,GO:0005634,GO:0009414,GO:0003677,GO:0006351,GO:0003700	Abscisic acid-activated signaling pathway|negative regulation of response to salt stress|positive regulation of abscisic acid biosynthetic process|positive regulation of developmental vegetative growth|positive regulation of transcription, DNA-templated|regulation of abscisic acid-activated signaling pathway|regulation of leaf morphogenesis|regulation of transcription, DNA-templated|response to g…			AT5G08520		Duplicated homeodomain-like superfamily protein [Source:TAIR;Acc:AT5G08520]
AP2	Potri.007G046200	0.375609	-1.4127	1.13403e-12	3.11584e-11	9.59345	9.66395	10.4576	4.31847	5.57059	5.72694	GO:0030154,GO:0009908,GO:0010073,GO:0048481,GO:0048316,GO:0010093,GO:0006351,GO:0005634,GO:0003677,GO:0003700	Cell differentiation|flower development|meristem maintenance|plant ovule development|seed development|specification of floral organ identity|transcription, DNA-templated|nucleus|DNA binding|transcription factor activity, sequence-specific DNA binding			AT4G36920	AP2	Floral homeotic protein APETALA 2 [Source:UniProtKB/Swiss-Prot;Acc:P47927]
Trihelix	Potri.001G150600	0.338277	-1.56372	1.46054e-08	2.01877e-07	16.3906	19.5708	21.7766	8.54355	8.89109	5.95425	GO:0009793,GO:0006355,GO:0010431,GO:0006351,GO:0005634,GO:0043565,GO:0003700	Embryo development ending in seed dormancy|regulation of transcription, DNA-templated|seed maturation|transcription, DNA-templated|nucleus|sequence-specific DNA binding|transcription factor activity, sequence-specific DNA binding			AT4G17060	FIP2	FRIGIDA interacting protein 2 [Source:TAIR;Acc:AT4G17060]
GRF	Potri.006G115200	0.490024	-1.02908	0.00243934	0.0105403	1.91008	3.15782	2.99283	1.19972	1.7223	0.71971	GO:0006355,GO:0006351,GO:0005634,GO:0005524,GO:0048366	Regulation of transcription, DNA-templated|transcription, DNA-templated|nucleus|ATP binding|leaf development			AT2G36400	GRF3	Growth-regulating factor 3 [Source:UniProtKB/Swiss-Prot;Acc:Q9SJR5]
GRF	Potri.003G100800	0.35236	-1.50488	0.000381473	0.00208656	1.73381	2.9563	3.16282	0.834708	1.44225	0.816344	GO:0006355,GO:0006351,GO:0005634,GO:0005524,GO:0032502	Regulation of transcription, DNA-templated|transcription, DNA-templated|nucleus|ATP binding|developmental process			AT2G06200	GRF6	Growth-regulating factor 6 [Source:UniProtKB/Swiss-Prot;Acc:Q9ZQ12]
GRF	Potri.015G006200	2.41449	1.27172	1.65568e-05	0.000126679	1.37631	2.11292	1.92599	5.21129	5.53539	4.13342	GO:0006355,GO:0010218,GO:0080167,GO:0010114,GO:0006351,GO:0005634,GO:0005524,GO:0048366,GO:0032502	Regulation of transcription, DNA-templated|response to far red light|response to karrikin|response to red light|transcription, DNA-templated|nucleus|ATP binding|leaf development|developmental process			AT4G24150	GRF8	Growth-regulating factor 8 [Source:UniProtKB/Swiss-Prot;Acc:Q9SU44]
MYB	Potri.001G248800	0.0766556	-3.70546	5.77905e-05	0.000390257	2.68815	9.42396	8.59209	0.476622	0.737691	0.534068	GO:0009908,GO:0006355,GO:0006351,GO:0005634,GO:0003677,GO:0048262	Flower development|regulation of transcription, DNA-templated|transcription, DNA-templated|nucleus|DNA binding|determination of dorsal/ventral asymmetry			AT5G58900		Homeodomain-like transcriptional regulator [Source:TAIR;Acc:AT5G58900]
MYB	Potri.009G042600	0.327715	-1.60949	8.91864e-09	1.28495e-07	14.6546	19.187	18.8528	4.26793	9.17747	7.78315	GO:0009908,GO:0006355,GO:0006351,GO:0005634,GO:0003677,GO:0048262	Flower development|regulation of transcription, DNA-templated|transcription, DNA-templated|nucleus|DNA binding|determination of dorsal/ventral asymmetry			AT5G58900		Homeodomain-like transcriptional regulator [Source:TAIR;Acc:AT5G58900]
M-type_MADS	Potri.004G002400	2.56689	1.36002	0.00288473	0.0121887	2.4865	2.42514	1.55371	4.22959	8.12855	10.0775	GO:0009960,GO:0000165,GO:0045944,GO:0006351,GO:0005634,GO:0000977,GO:0003700	Endosperm development|MAPK cascade|positive regulation of transcription from RNA polymerase II promoter|transcription, DNA-templated|nucleus|RNA polymerase II regulatory region sequence-specific DNA binding|transcription factor activity, sequence-specific DNA binding			AT5G65060	MAF3	K-box region and MADS-box transcription factor family protein [Source:TAIR;Acc:AT5G65060]
LBD	Potri.002G149000	0.0463231	-4.43212	8.6368e-18	5.01647e-16	5.56796	5.84158	6.12641	1.17011			GO:0010089,GO:0005634,GO:0010311,GO:0045893	Xylem development|nucleus|lateral root formation|positive regulation of transcription, DNA-templated			AT2G45420	LBD18	LOB domain-containing protein 18 [Source:UniProtKB/Swiss-Prot;Acc:O22131]
LBD	Potri.014G070400	0.085454	-3.54871	9.18281e-10	1.55132e-08	5.91418	10.4783	9.26097	1.24912		1.02889	GO:0010089,GO:0005634,GO:0010311,GO:0045893	Xylem development|nucleus|lateral root formation|positive regulation of transcription, DNA-templated			AT2G45420	LBD18	LOB domain-containing protein 18 [Source:UniProtKB/Swiss-Prot;Acc:O22131]
LBD	Potri.005G134900	0.0829885	-3.59095	2.159e-05	0.000160899	4.24489	10.1227	7.34721	0.980688	0.697763	0.159248	GO:0006355,GO:0009965,GO:0048441,GO:0009954	Regulation of transcription, DNA-templated|leaf morphogenesis|petal development|proximal/distal pattern formation			AT5G66870	LBD36	LOB domain-containing protein 36 [Source:UniProtKB/Swiss-Prot;Acc:Q9FKZ3]
LBD	Potri.007G039500	0.20464	-2.28884	6.95763e-08	8.46832e-07	11.2297	15.5345	12.8567	4.70184	3.05848	1.51572	GO:0006355,GO:0009965,GO:0048441,GO:0009954	Regulation of transcription, DNA-templated|leaf morphogenesis|petal development|proximal/distal pattern formation			AT5G66870	LBD36	LOB domain-containing protein 36 [Source:UniProtKB/Swiss-Prot;Acc:Q9FKZ3]
ZF-HD	Potri.004G126600	0.0813789	-3.6192	4.46779e-29	1.10072e-26	64.1562	53.4772	41.6755	4.36901	5.01475	10.5374	GO:0046872,GO:0042803,GO:0007275,GO:0006355,GO:0006351,GO:0005737,GO:0005634,GO:0003677	Metal ion binding|protein homodimerization activity|multicellular organism development|regulation of transcription, DNA-templated|transcription, DNA-templated|cytoplasm|nucleus|DNA binding			AT3G28917	MIF2	Mini zinc finger protein 2 [Source:UniProtKB/Swiss-Prot;Acc:Q9LJW5]
ZF-HD	Potri.017G082700	0.0684527	-3.86875	1.0539e-43	8.90212e-41	39.577	31.6803	30.889	4.00697	2.12004	1.05588	GO:0046872,GO:0042803,GO:0007275,GO:0006355,GO:0006351,GO:0005737,GO:0005634,GO:0003677	Metal ion binding|protein homodimerization activity|multicellular organism development|regulation of transcription, DNA-templated|transcription, DNA-templated|cytoplasm|nucleus|DNA binding			AT3G28917	MIF2	Mini zinc finger protein 2 [Source:UniProtKB/Swiss-Prot;Acc:Q9LJW5]
MYB	Potri.008G148400	0.152303	-2.71499	3.04532e-24	4.26691e-22	8.33011	11.3961	8.01408	1.00683	2.01147	2.51761	GO:0006355,GO:0009553,GO:0009737,GO:0010052,GO:0009629,GO:0010235,GO:0010444,GO:0048527,GO:0009554,GO:0050891,GO:0010376,GO:1901333,GO:0006351,GO:1901002,GO:1902584,GO:1902806,GO:0005634,GO:0032875,GO:0043565,GO:2000037,GO:0003700	Regulation of transcription, DNA-templated|embryo sac development|response to abscisic acid|guard cell differentiation|response to gravity|guard mother cell cytokinesis|guard mother cell differentiation|lateral root development|megasporogenesis|multicellular organismal water homeostasis|stomatal complex formation|positive regulation of lateral root development|transcription, DNA-templated|positiv…			AT2G02820	MYB88	Myb domain protein 88 [Source:TAIR;Acc:AT2G02820]
MYB_related	Potri.017G037000	0.238572	-2.0675	1.05204e-13	3.45584e-12	21.8038	14.5735	15.572	6.79629		10.7259	GO:0009913,GO:0007275,GO:0010063,GO:0009753,GO:0009751,GO:0006351,GO:0005634,GO:0003677,GO:0003700	Epidermal cell differentiation|multicellular organism development|positive regulation of trichoblast fate specification|response to jasmonic acid|response to salicylic acid|transcription, DNA-templated|nucleus|DNA binding|transcription factor activity, sequence-specific DNA binding			AT1G01380	ETC1	MYB-like transcription factor ETC1 [Source:UniProtKB/Swiss-Prot;Acc:Q9LNI5]
G2-like	Potri.008G117500	0.273949	-1.86802	4.1908e-18	2.56515e-16	9.55619	11.3088	10.9167	4.38008	4.03174	3.21471	GO:0009908,GO:0009740,GO:0010452,GO:0048579,GO:1903507,GO:0006355,GO:0009266,GO:0006351,GO:0005634,GO:0003677,GO:0003700	Flower development|gibberellic acid mediated signaling pathway|histone H3-K36 methylation|negative regulation of long-day photoperiodism, flowering|negative regulation of nucleic acid-templated transcription|regulation of transcription, DNA-templated|response to temperature stimulus|transcription, DNA-templated|nucleus|DNA binding|transcription factor activity, sequence-specific DNA binding			AT1G25550		Myb-like transcription factor family protein [Source:TAIR;Acc:AT1G25550]
G2-like	Potri.010G128900	0.340432	-1.55456	4.40435e-14	1.52471e-12	19.368	16.7456	18.0403	8.72102	7.89883	7.14099	GO:0009908,GO:0009740,GO:0010452,GO:0048579,GO:1903507,GO:0006355,GO:0009266,GO:0006351,GO:0005634,GO:0003677,GO:0003700	Flower development|gibberellic acid mediated signaling pathway|histone H3-K36 methylation|negative regulation of long-day photoperiodism, flowering|negative regulation of nucleic acid-templated transcription|regulation of transcription, DNA-templated|response to temperature stimulus|transcription, DNA-templated|nucleus|DNA binding|transcription factor activity, sequence-specific DNA binding			AT1G25550		Myb-like transcription factor family protein [Source:TAIR;Acc:AT1G25550]
NAC	Potri.011G123500	0.00381905	-8.03257	3.5859e-11	7.76087e-10	1.63564	2.68244	3.91692		0.0523128		GO:0080060,GO:0045995,GO:0009753,GO:0048317,GO:0006351,GO:0005634,GO:0003700,GO:0044212	Integument development|regulation of embryonic development|response to jasmonic acid|seed morphogenesis|transcription, DNA-templated|nucleus|transcription factor activity, sequence-specific DNA binding|transcription regulatory region DNA binding			AT3G15510	ATNAC2	NAC domain containing protein 2 [Source:TAIR;Acc:AT3G15510]
NAC	Potri.003G166500	0.439271	-1.18682	0.00342796	0.0141939	3.28434	2.63084	4.15087	2.60561	1.86148	1.80045	GO:0010150,GO:0045892,GO:0009737,GO:0009651,GO:0006351,GO:0016032,GO:0010089,GO:0005634,GO:0003677,GO:0003700	Leaf senescence|negative regulation of transcription, DNA-templated|response to abscisic acid|response to salt stress|transcription, DNA-templated|viral process|xylem development|nucleus|DNA binding|transcription factor activity, sequence-specific DNA binding			AT5G13180	ANAC083	NAC domain containing protein 83 [Source:TAIR;Acc:AT5G13180]
NF-YA	Potri.001G257600	0.266565	-1.90744	6.74066e-06	5.61196e-05	1.57464	2.18246	3.07924	0.768562	0.656588	0.675816	GO:0009793,GO:0055046,GO:0048510,GO:0006355,GO:0048316,GO:0010262,GO:0006351,GO:0016602,GO:0003677,GO:0003700	Embryo development ending in seed dormancy|microgametogenesis|regulation of timing of transition from vegetative to reproductive phase|regulation of transcription, DNA-templated|seed development|somatic embryogenesis|transcription, DNA-templated|CCAAT-binding factor complex|DNA binding|transcription factor activity, sequence-specific DNA binding			AT3G20910	NFYA9	Nuclear transcription factor Y subunit A-9 [Source:UniProtKB/Swiss-Prot;Acc:Q945M9]
NF-YA	Potri.009G060600	0.378105	-1.40314	3.98658e-13	1.1917e-11	20.1217	21.2088	17.4247	7.94296	8.82327	9.09332	GO:0009793,GO:0055046,GO:0048510,GO:0006355,GO:0048316,GO:0010262,GO:0006351,GO:0016602,GO:0003677,GO:0003700	Embryo development ending in seed dormancy|microgametogenesis|regulation of timing of transition from vegetative to reproductive phase|regulation of transcription, DNA-templated|seed development|somatic embryogenesis|transcription, DNA-templated|CCAAT-binding factor complex|DNA binding|transcription factor activity, sequence-specific DNA binding			AT3G20910	NFYA9	Nuclear transcription factor Y subunit A-9 [Source:UniProtKB/Swiss-Prot;Acc:Q945M9]
WRKY	Potri.011G169300	0.347728	-1.52397	1.33508e-12	3.63446e-11	15.0384	18.6967	18.4551	6.72076	8.12424	8.35955	GO:0030010,GO:0009942,GO:0009555,GO:0006355,GO:0006351,GO:0005634,GO:0043565,GO:0003700	Establishment of cell polarity|longitudinal axis specification|pollen development|regulation of transcription, DNA-templated|transcription, DNA-templated|nucleus|sequence-specific DNA binding|transcription factor activity, sequence-specific DNA binding			AT5G56270	WRKY2	Probable WRKY transcription factor 2 [Source:UniProtKB/Swiss-Prot;Acc:Q9FG77]
WRKY	Potri.014G119800	0.0308338	-5.01934	2.21168e-26	4.08664e-24	7.22593	10.3524	9.44147	1.09193		0.0695189	GO:0009793,GO:0009555,GO:0006351,GO:0005634,GO:0043565,GO:0003700	Embryo development ending in seed dormancy|pollen development|transcription, DNA-templated|nucleus|sequence-specific DNA binding|transcription factor activity, sequence-specific DNA binding			AT5G52830	WRKY27	Probable WRKY transcription factor 27 [Source:UniProtKB/Swiss-Prot;Acc:Q9FLX8]
WRKY	Potri.002G195300	0.425958	-1.23122	0.000173118	0.00102834	3.74654	4.21334	5.52173	1.73935	3.54882	3.00956	GO:0009793,GO:0009555,GO:0006351,GO:0005634,GO:0043565,GO:0003700	Embryo development ending in seed dormancy|pollen development|transcription, DNA-templated|nucleus|sequence-specific DNA binding|transcription factor activity, sequence-specific DNA binding			AT2G34830	WRKY35	Probable WRKY transcription factor 35 [Source:UniProtKB/Swiss-Prot;Acc:O64747]
GRAS	Potri.016G018900	0.43275	-1.20839	7.07595e-06	5.86633e-05	7.02616	6.81767	8.42693	2.74585	5.05738	4.31246	GO:0090610,GO:0048366,GO:0006355,GO:0006351,GO:0005634,GO:0043565,GO:0003700	Bundle sheath cell fate specification|leaf development|regulation of transcription, DNA-templated|transcription, DNA-templated|nucleus|sequence-specific DNA binding|transcription factor activity, sequence-specific DNA binding			AT5G41920	SCL23	Scarecrow-like protein 23 [Source:UniProtKB/Swiss-Prot;Acc:Q9FHZ1]
SBP	Potri.011G055900	31.6307	4.98325	1.42758e-16	7.02245e-15	1.01412	0.985815	0.403119	27.6124	46.892	45.8177	GO:0003700,GO:0009908,GO:0006351,GO:0005634,GO:0003677,GO:0046872	Transcription factor activity, sequence-specific DNA binding|flower development|transcription, DNA-templated|nucleus|DNA binding|metal ion binding			AT2G47070	SPL1	Squamosa promoter-binding-like protein 1 [Source:UniProtKB/Swiss-Prot;Acc:Q9SMX9]
SBP	Potri.012G100700	3.40506	1.76768	1.66468e-17	9.41003e-16	7.08135	8.6676	7.20372	24.539	33.4841	33.8574	GO:0048653,GO:0006355,GO:0006351,GO:0005634,GO:0003677,GO:0046872	Anther development|regulation of transcription, DNA-templated|transcription, DNA-templated|nucleus|DNA binding|metal ion binding			AT5G50670	SPL13B	Squamosa promoter-binding-like protein 13A [Source:UniProtKB/Swiss-Prot;Acc:B9DI20]
SBP	Potri.016G048500	2.40329	1.26501	0.000479189	0.00254158	4.6871	3.04473	2.92401	13.4917	8.53188	10.8772	GO:0046872,GO:0003700,GO:0048653,GO:0048366,GO:2000025,GO:0006355,GO:0006351,GO:0005737,GO:0005634,GO:0003677	Metal ion binding|transcription factor activity, sequence-specific DNA binding|anther development|leaf development|regulation of leaf formation|regulation of transcription, DNA-templated|transcription, DNA-templated|cytoplasm|nucleus|DNA binding			AT2G42200	SPL9	Squamosa promoter-binding-like protein 9 [Source:UniProtKB/Swiss-Prot;Acc:Q700W2]
bHLH	Potri.004G156000	0.32032	-1.64242	4.36298e-12	1.10529e-10	4.06878	4.5963	5.04644	1.61727	2.32495	1.60221	GO:0009908,GO:0009911,GO:0009637,GO:0006351,GO:0005634,GO:0003677,GO:0003700	Flower development|positive regulation of flower development|response to blue light|transcription, DNA-templated|nucleus|DNA binding|transcription factor activity, sequence-specific DNA binding			AT4G34530	BHLH63	Transcription factor bHLH63 [Source:UniProtKB/Swiss-Prot;Acc:Q8GY61]
bHLH	Potri.006G135600	2.1657	1.11484	6.70603e-08	8.18905e-07	12.0452	6.28155	7.34657	19.5427	24.4921	29.1826	GO:0001228,GO:0006355,GO:0080147,GO:0006366,GO:0005634,GO:0001046,GO:0003700	Transcriptional activator activity, RNA polymerase II transcription regulatory region sequence-specific binding|regulation of transcription, DNA-templated|root hair cell development|transcription from RNA polymerase II promoter|nucleus|core promoter sequence-specific DNA binding|transcription factor activity, sequence-specific DNA binding			AT2G24260	BHLH66	Transcription factor bHLH66 [Source:UniProtKB/Swiss-Prot;Acc:Q9ZUG9]
bHLH	Potri.001G141100	0.180166	-2.4726	6.66491e-18	3.95666e-16	6.58049	6.4338	5.94185	1.24695	3.06821	1.20948	GO:0007275,GO:0006355,GO:0006351,GO:0005634,GO:0003677,GO:0003700	Multicellular organism development|regulation of transcription, DNA-templated|transcription, DNA-templated|nucleus|DNA binding|transcription factor activity, sequence-specific DNA binding			AT1G72210	BHLH96	Transcription factor bHLH96 [Source:UniProtKB/Swiss-Prot;Acc:Q9C7T4]
bHLH	Potri.003G128000	2.39937	1.26265	4.7089e-06	4.04927e-05	1.77458	1.01238	0.930903	2.92073	3.98651	4.816	GO:0001708,GO:0009957,GO:0009867,GO:0007275,GO:0031542,GO:0006351,GO:0010091,GO:0010026,GO:0005634,GO:0003677,GO:0003700	Cell fate specification|epidermal cell fate specification|jasmonic acid mediated signaling pathway|multicellular organism development|positive regulation of anthocyanin biosynthetic process|transcription, DNA-templated|trichome branching|trichome differentiation|nucleus|DNA binding|transcription factor activity, sequence-specific DNA binding			AT1G63650	BHLH2	Transcription factor EGL1 [Source:UniProtKB/Swiss-Prot;Acc:Q9CAD0]
MYB	Potri.006G066400	0.0645381	-3.95371	6.93908e-19	4.79316e-17	5.28851	7.77244	6.26074	0.348921	0.534735	0.637167	GO:0045893,GO:0006351,GO:0010026,GO:0005634,GO:0003677,GO:0007275	Positive regulation of transcription, DNA-templated|transcription, DNA-templated|trichome differentiation|nucleus|DNA binding|multicellular organism development			AT5G52600	MYB82	Transcription factor MYB82 [Source:UniProtKB/Swiss-Prot;Acc:Q9LTF7]
bHLH	Potri.002G159400	2.27474	1.1857	0.00871641	0.0313837	2.05092	1.4478	1.65051	2.7158	6.01666	6.68359	GO:0001708,GO:0009957,GO:0009867,GO:0007275,GO:0031542,GO:0006351,GO:0010091,GO:0010026,GO:0005634,GO:0003677,GO:0003700	Cell fate specification|epidermal cell fate specification|jasmonic acid mediated signaling pathway|multicellular organism development|positive regulation of anthocyanin biosynthetic process|transcription, DNA-templated|trichome branching|trichome differentiation|nucleus|DNA binding|transcription factor activity, sequence-specific DNA binding			AT4G00480	BHLH12	Transcription factor MYC1 [Source:UniProtKB/Swiss-Prot;Acc:Q8W2F1]
TCP	Potri.004G065800	2.16358	1.11342	0.000231808	0.00133382	6.02406	5.72319	5.89539	11.4605	14.3651	23.0754	GO:0030154,GO:0048366,GO:0009965,GO:0045962,GO:1903508,GO:2000306,GO:0006355,GO:0009637,GO:0006351,GO:0005634,GO:0003677,GO:0003700	Cell differentiation|leaf development|leaf morphogenesis|positive regulation of development, heterochronic|positive regulation of nucleic acid-templated transcription|positive regulation of photomorphogenesis|regulation of transcription, DNA-templated|response to blue light|transcription, DNA-templated|nucleus|DNA binding|transcription factor activity, sequence-specific DNA binding			AT4G18390	TCP2	Transcription factor TCP2 [Source:UniProtKB/Swiss-Prot;Acc:Q93V43]
TCP	Potri.013G119400	3.40989	1.76973	3.37905e-06	2.99365e-05	4.24714	4.72879	3.21632	12.6106	21.0851	26.1759	GO:0030154,GO:0009793,GO:0048366,GO:0009965,GO:0045962,GO:0006355,GO:0006351,GO:0005634,GO:0003677,GO:0003700	Cell differentiation|embryo development ending in seed dormancy|leaf development|leaf morphogenesis|positive regulation of development, heterochronic|regulation of transcription, DNA-templated|transcription, DNA-templated|nucleus|DNA binding|transcription factor activity, sequence-specific DNA binding			AT3G15030	TCP4	Transcription factor TCP4 [Source:UniProtKB/Swiss-Prot;Acc:Q8LPR5]
bHLH	Potri.005G053500	0.0688072	-3.8613	1.31981e-14	4.94534e-13	8.68616	14.0193	12.2323	0.498555	1.7696	1.03349	GO:0001228,GO:0009567,GO:0007275,GO:0031347,GO:0006355,GO:0006366,GO:0005634,GO:0001046,GO:0003700	Transcriptional activator activity, RNA polymerase II transcription regulatory region sequence-specific binding|double fertilization forming a zygote and endosperm|multicellular organism development|regulation of defense response|regulation of transcription, DNA-templated|transcription from RNA polymerase II promoter|nucleus|core promoter sequence-specific DNA binding|transcription factor activit…			AT4G02590	UNE12	Transcription factor UNE12 [Source:UniProtKB/Swiss-Prot;Acc:O22768]
bHLH	Potri.013G041000	0.00822336	-6.92606	7.94242e-15	3.08554e-13	10.6892	21.8784	17.4651		0.113711	0.287854	GO:0001228,GO:0009567,GO:0007275,GO:0031347,GO:0006355,GO:0006366,GO:0005634,GO:0001046,GO:0003700	Transcriptional activator activity, RNA polymerase II transcription regulatory region sequence-specific binding|double fertilization forming a zygote and endosperm|multicellular organism development|regulation of defense response|regulation of transcription, DNA-templated|transcription from RNA polymerase II promoter|nucleus|core promoter sequence-specific DNA binding|transcription factor activit…			AT4G02590	UNE12	Transcription factor UNE12 [Source:UniProtKB/Swiss-Prot;Acc:O22768]
Trihelix	Potri.008G025600	2.18793	1.12957	1.39419e-10	2.72425e-09	32.8089	22.2189	19.7023	60.7261	64.3466	76.2903	GO:0003700,GO:0048498,GO:0046621,GO:0090428,GO:0048441,GO:0009909,GO:0006355,GO:0010200,GO:0048442,GO:0006351,GO:0005634,GO:0003677,GO:0042803	Transcription factor activity, sequence-specific DNA binding|establishment of petal orientation|negative regulation of organ growth|perianth development|petal development|regulation of flower development|regulation of transcription, DNA-templated|response to chitin|sepal development|transcription, DNA-templated|nucleus|DNA binding|protein homodimerization activity			AT5G03680	PTL	Trihelix transcription factor PTL [Source:UniProtKB/Swiss-Prot;Acc:Q9LZS0]
Trihelix	Potri.010G235000	2.15145	1.10531	2.00435e-07	2.22937e-06	6.51684	3.01977	4.27753	11.4947	12.3808	13.3031	GO:0003700,GO:0048498,GO:0046621,GO:0090428,GO:0048441,GO:0009909,GO:0006355,GO:0010200,GO:0048442,GO:0006351,GO:0005634,GO:0003677,GO:0042803	Transcription factor activity, sequence-specific DNA binding|establishment of petal orientation|negative regulation of organ growth|perianth development|petal development|regulation of flower development|regulation of transcription, DNA-templated|response to chitin|sepal development|transcription, DNA-templated|nucleus|DNA binding|protein homodimerization activity			AT5G03680	PTL	Trihelix transcription factor PTL [Source:UniProtKB/Swiss-Prot;Acc:Q9LZS0]
WOX	Potri.002G008800	0.195701	-2.35328	1.09733e-12	3.02908e-11	272.588	374.89	320.582	77.0039	80.9017	68.2703	GO:0006355,GO:0006351,GO:0005634,GO:0003677,GO:0007275	Regulation of transcription, DNA-templated|transcription, DNA-templated|nucleus|DNA binding|multicellular organism development			AT4G35550	WOX13	WUSCHEL-related homeobox 13 [Source:UniProtKB/Swiss-Prot;Acc:O81788]
bZIP	Potri.013G124400	2.14131	1.09849	0.00105418	0.00508084	2.94617	0.934602	1.24224	4.06043	5.2313	3.74909	GO:0003700,GO:0045893,GO:0006351,GO:0005634,GO:0003677,GO:0000977	Transcription factor activity, sequence-specific DNA binding|positive regulation of transcription, DNA-templated|transcription, DNA-templated|nucleus|DNA binding|RNA polymerase II regulatory region sequence-specific DNA binding			AT2G42380	BZIP34	Basic leucine zipper 34 [Source:UniProtKB/Swiss-Prot;Acc:F4IN23]
TALE	Potri.007G032700	0.163824	-2.60978	4.16249e-25	6.47683e-23	29.7819	38.2637	33.3026	7.61771	7.93025	5.04049	GO:0009965,GO:0006351,GO:0005634,GO:0003677,GO:0003700	Leaf morphogenesis|transcription, DNA-templated|nucleus|DNA binding|transcription factor activity, sequence-specific DNA binding			AT2G23760	BLH4	BEL1-like homeodomain protein 4 [Source:UniProtKB/Swiss-Prot;Acc:Q94KL5]
TALE	Potri.005G129500	0.106352	-3.23308	1.04169e-34	4.33755e-32	21.6248	25.604	26.7794	4.09221	3.55791	2.38312	GO:0009965,GO:0006351,GO:0005634,GO:0003677,GO:0003700	Leaf morphogenesis|transcription, DNA-templated|nucleus|DNA binding|transcription factor activity, sequence-specific DNA binding			AT2G23760	BLH4	BEL1-like homeodomain protein 4 [Source:UniProtKB/Swiss-Prot;Acc:Q94KL5]
LBD	Potri.010G217700	2.68467	1.42475	0.000829804	0.00412169	2.94402	0.725633	1.33222	4.37793	6.84865	5.95893	GO:0005739	Mitochondrion			AT1G07900	LBD1	LOB domain-containing protein 1 [Source:UniProtKB/Swiss-Prot;Acc:Q9LQR0]
LBD	Potri.013G081200	0.0278672	-5.16529	6.72612e-17	3.45228e-15	19.4584	33.206	34.8334	2.40404	0.711183	0.242191	GO:0005634	Nucleus			AT2G40470	LBD15	LOB domain-containing protein 15 [Source:UniProtKB/Swiss-Prot;Acc:Q8L5T5]
LBD	Potri.013G156200	0.0558169	-4.16315	1.28461e-18	8.47731e-17	9.2954	9.97962	15.9282	1.31645	0.796287	0.232837	GO:0005634	Nucleus			AT2G40470	LBD15	LOB domain-containing protein 15 [Source:UniProtKB/Swiss-Prot;Acc:Q8L5T5]
LBD	Potri.009G089600	5.8816	2.55621	1.29178e-09	2.13472e-08	4.05275	4.85037	4.21061	43.2266	32.1467	23.1132					AT4G37540	LBD39	LOB domain-containing protein 39 [Source:UniProtKB/Swiss-Prot;Acc:Q9SZE8]
LBD	Potri.001G081400	2.04632	1.03304	0.000210478	0.00122661	10.2895	6.86203	9.21398	18.1815	22.4761	20.0319					AT1G31320	LBD4	LOB domain-containing protein 4 [Source:UniProtKB/Swiss-Prot;Acc:Q9SHE9]
LBD	Potri.003G149000	6.06091	2.59953	1.6374e-08	2.23905e-07	0.734332			2.46015	3.22206	5.72821					AT1G31320	LBD4	LOB domain-containing protein 4 [Source:UniProtKB/Swiss-Prot;Acc:Q9SHE9]
SBP	Potri.001G058600	2.6481	1.40496	9.33544e-07	9.2584e-06	3.52716	3.99211	1.96496	8.35106	9.93068	13.8342	GO:0005634,GO:0003677,GO:0046872	Nucleus|DNA binding|metal ion binding			AT5G50670	SPL13B	Squamosa promoter-binding-like protein 13A [Source:UniProtKB/Swiss-Prot;Acc:B9DI20]
TCP	Potri.003G167900	0.176935	-2.49871	1.44161e-17	8.19612e-16	11.4283	11.788	15.6707	3.16922	2.55613	2.43988	GO:0003700,GO:0009653,GO:0006351,GO:0005634,GO:0000987,GO:0043565	Transcription factor activity, sequence-specific DNA binding|anatomical structure morphogenesis|transcription, DNA-templated|nucleus|core promoter proximal region sequence-specific DNA binding|sequence-specific DNA binding			AT3G27010	TCP20	Transcription factor TCP20 [Source:UniProtKB/Swiss-Prot;Acc:Q9LSD5]
WRKY	Potri.014G090300	2.46637	1.30239	0.00325393	0.0135498	1.60022	1.45148	0.95385	4.53664	3.65787	3.80137	GO:0006952,GO:0010150,GO:0010200,GO:0006351,GO:0005634,GO:0043565,GO:0003700	Defense response|leaf senescence|response to chitin|transcription, DNA-templated|nucleus|sequence-specific DNA binding|transcription factor activity, sequence-specific DNA binding	Ko04016	MAPK signaling pathway - plant	AT4G01250	WRKY22	WRKY transcription factor 22 [Source:UniProtKB/Swiss-Prot;Acc:O04609]
MYB_related	Potri.006G125400	0.410527	-1.28445	1.456e-08	2.01428e-07	5.79123	6.56094	5.9912	3.01065	2.75518	3.13944	GO:0006355,GO:0006351,GO:0005634,GO:0003682,GO:0003677	Regulation of transcription, DNA-templated|transcription, DNA-templated|nucleus|chromatin binding|DNA binding			AT2G36960	TKI1	TSL-kinase interacting protein 1 [Source:UniProtKB/Swiss-Prot;Acc:Q8LJT8]
CO-like	Potri.014G170600	0.366808	-1.4469	3.59868e-09	5.57023e-08	10.8205	10.2126	14.6086	4.36169	6.50953	6.3243	GO:0007623,GO:0048579,GO:0006355,GO:0005634,GO:0003700,GO:0008270,GO:0005886	Circadian rhythm|negative regulation of long-day photoperiodism, flowering|regulation of transcription, DNA-templated|nucleus|transcription factor activity, sequence-specific DNA binding|zinc ion binding|plasma membrane			AT3G07650	COL9	Zinc finger protein CONSTANS-LIKE 9 [Source:UniProtKB/Swiss-Prot;Acc:Q9SSE5]
C3H	Potri.007G138300	0.10657	-3.23012	6.84444e-20	5.45415e-18	9.47063	9.98231	7.96105	1.6875	1.31512	0.147309	GO:0003700,GO:0010187,GO:0006355,GO:0006351,GO:0005634,GO:0003677,GO:0046872	Transcription factor activity, sequence-specific DNA binding|negative regulation of seed germination|regulation of transcription, DNA-templated|transcription, DNA-templated|nucleus|DNA binding|metal ion binding			AT5G44260		Zinc finger CCCH domain-containing protein 61 [Source:UniProtKB/Swiss-Prot;Acc:Q9FKW2]
B3	Potri.011G043600	0.436425	-1.19619	1.23992e-07	1.43809e-06	3.89818	4.80238	5.47424	2.35965	2.62095	3.26706	GO:0006355,GO:0006351,GO:0005634,GO:0003677,GO:0008270	Regulation of transcription, DNA-templated|transcription, DNA-templated|nucleus|DNA binding|zinc ion binding			AT4G21550	VAL3	B3 domain-containing transcription factor VAL3 [Source:UniProtKB/Swiss-Prot;Acc:O65420]
B3	Potri.006G108300	0.299973	-1.7371	7.222e-09	1.06383e-07	18.656	26.5734	26.3538	10.082	9.90361	7.55273	GO:0006355,GO:0006351,GO:0005634,GO:0003677,GO:0008270,GO:0043565,GO:0003700	Regulation of transcription, DNA-templated|transcription, DNA-templated|nucleus|DNA binding|zinc ion binding|sequence-specific DNA binding|transcription factor activity, sequence-specific DNA binding			AT4G32010	VAL2	B3 domain-containing transcription repressor VAL2 [Source:UniProtKB/Swiss-Prot;Acc:Q5CCK4]
NF-YA	Potri.006G053500	2.58786	1.37176	0.00114249	0.00544693	0.973934	0.591189	0.752041	2.3027	3.14565	3.04614	GO:0045892,GO:0006351,GO:0005634,GO:0003677,GO:0003700	Negative regulation of transcription, DNA-templated|transcription, DNA-templated|nucleus|DNA binding|transcription factor activity, sequence-specific DNA binding			AT3G20910	NFYA9	Nuclear transcription factor Y subunit A-9 [Source:UniProtKB/Swiss-Prot;Acc:Q945M9]
B3	Potri.016G136500	0.243697	-2.03684	6.70763e-10	1.16171e-08	19.3016	28.2708	26.5102	9.16287	7.27315	6.22191	GO:0006355,GO:0006351,GO:0005634,GO:0003677,GO:0008270	Regulation of transcription, DNA-templated|transcription, DNA-templated|nucleus|DNA binding|zinc ion binding			AT4G32010	VAL2	B3 domain-containing transcription repressor VAL2 [Source:UniProtKB/Swiss-Prot;Acc:Q5CCK4]
SBP	Potri.003G169400	4.03815	2.0137	0.000218188	0.00126431	0.30375	0.599907	0.991244	3.05878	2.24748	1.72086	GO:0006355,GO:0006351,GO:0005634,GO:0003677,GO:0046872	Regulation of transcription, DNA-templated|transcription, DNA-templated|nucleus|DNA binding|metal ion binding			AT5G50670	SPL13B	Squamosa promoter-binding-like protein 13A [Source:UniProtKB/Swiss-Prot;Acc:B9DI20]
Whirly	Potri.003G048700	2.00515	1.00371	3.64197e-06	3.19689e-05	15.152	10.4836	10.0509	28.7357	30.8315	31.2318	GO:0006355,GO:0005739,GO:0003677,GO:0006281,GO:0006952,GO:0003729	Regulation of transcription, DNA-templated|mitochondrion|DNA binding|DNA repair|defense response|mRNA binding			AT1G71260	WHY2	Single-stranded DNA-binding protein WHY2, mitochondrial [Source:UniProtKB/Swiss-Prot;Acc:Q8VYF7]
G2-like	Potri.001G243600	0.321472	-1.63724	3.35499e-14	1.1752e-12	11.4981	9.88476	13.3841	4.90184	5.73043	8.08914	GO:0007623,GO:0042753,GO:0006351,GO:0005634,GO:0003677,GO:0003700	Circadian rhythm|positive regulation of circadian rhythm|transcription, DNA-templated|nucleus|DNA binding|transcription factor activity, sequence-specific DNA binding			AT3G46640	LUX	Transcription factor LUX [Source:UniProtKB/Swiss-Prot;Acc:Q9SNB4]
G2-like	Potri.009G035000	0.328988	-1.60389	9.68609e-08	1.14635e-06	8.51564	10.456	12.1263	3.83033	4.55814	3.93318	GO:0007623,GO:0042753,GO:0006351,GO:0005634,GO:0003677,GO:0003700	Circadian rhythm|positive regulation of circadian rhythm|transcription, DNA-templated|nucleus|DNA binding|transcription factor activity, sequence-specific DNA binding			AT3G46640	LUX	Transcription factor LUX [Source:UniProtKB/Swiss-Prot;Acc:Q9SNB4]
C2H2	Potri.002G041700	0.11962	-3.06347	3.40133e-10	6.18052e-09	6.20174	4.48266	3.79384	1.09149	0.320002	0.161344	GO:0003700,GO:0044212,GO:0006355,GO:0005634,GO:0046872,GO:0043565	Transcription factor activity, sequence-specific DNA binding|transcription regulatory region DNA binding|regulation of transcription, DNA-templated|nucleus|metal ion binding|sequence-specific DNA binding			AT2G42410	ZFP11	Zinc finger protein 11 [Source:TAIR;Acc:AT2G42410]
C2H2	Potri.005G221400	0.0437567	-4.51435	1.10627e-14	4.20383e-13	18.6915	34.1701	23.8853	2.15786	1.70728	0.515137	GO:0003700,GO:0044212,GO:0006355,GO:0005634,GO:0046872,GO:0043565	Transcription factor activity, sequence-specific DNA binding|transcription regulatory region DNA binding|regulation of transcription, DNA-templated|nucleus|metal ion binding|sequence-specific DNA binding			AT2G42410	ZFP11	Zinc finger protein 11 [Source:TAIR;Acc:AT2G42410]
bZIP	Potri.007G029400	0.406221	-1.29966	7.90352e-09	1.15616e-07	6.37274	6.89713	7.40738	3.38548	3.97351	4.36268	GO:0043565,GO:0003700,GO:0044212,GO:0010629,GO:0090342,GO:0010310,GO:0006351,GO:0005737,GO:0005634,GO:0003677	Sequence-specific DNA binding|transcription factor activity, sequence-specific DNA binding|transcription regulatory region DNA binding|negative regulation of gene expression|regulation of cell aging|regulation of hydrogen peroxide metabolic process|transcription, DNA-templated|cytoplasm|nucleus|DNA binding			AT4G36730	GBF1	G-box-binding factor 1 [Source:UniProtKB/Swiss-Prot;Acc:P42774]
ZF-HD	Potri.013G108900	3.0304	1.59951	7.83018e-05	0.000511696	1.33558	0.880334	1.24219	4.75421	7.28725	3.80613	GO:0042803,GO:0009793,GO:0006355,GO:0006351,GO:0005634,GO:0003677,GO:0046872	Protein homodimerization activity|embryo development ending in seed dormancy|regulation of transcription, DNA-templated|transcription, DNA-templated|nucleus|DNA binding|metal ion binding			AT4G24660	ZHD1	Zinc-finger homeodomain protein 2 [Source:UniProtKB/Swiss-Prot;Acc:Q9SB61]
Cell fate
AP2	Potri.007G007400	2.31646	1.21192	0.00013935	0.000850838	2.82365	1.55645	1.40798	3.83897	5.19984	7.01366	GO:0003700,GO:0030154,GO:0009908,GO:0019760,GO:0010492,GO:0042127,GO:0006351,GO:0005634,GO:0003677,GO:0043565	Transcription factor activity, sequence-specific DNA binding|cell differentiation|flower development|glucosinolate metabolic process|maintenance of shoot apical meristem identity|regulation of cell proliferation|transcription, DNA-templated|nucleus|DNA binding|sequence-specific DNA binding			AT4G37750	ANT	AP2-like ethylene-responsive transcription factor ANT [Source:UniProtKB/Swiss-Prot;Acc:Q38914]
ERF	Potri.004G141200	0.0379802	-4.71861	0.000113423	0.000711184	3.85685	2.11138	0.953634		0.368802		GO:0051301,GO:0050832,GO:0009873,GO:0010200,GO:0006351,GO:0001944,GO:0005634,GO:0003677,GO:0003700	Cell division|defense response to fungus|ethylene-activated signaling pathway|response to chitin|transcription, DNA-templated|vasculature development|nucleus|DNA binding|transcription factor activity, sequence-specific DNA binding			AT1G43160	RAP2-6	Ethylene-responsive transcription factor RAP2-6 [Source:UniProtKB/Swiss-Prot;Acc:Q7G1L2]
ERF	Potri.009G101900	0.0267049	-5.22675	0.00869059	0.0313099	5.57987	1.74804	0.619093	0.125911	0.0622346		GO:0051301,GO:0050832,GO:0009873,GO:0010200,GO:0006351,GO:0001944,GO:0005634,GO:0003677,GO:0003700	Cell division|defense response to fungus|ethylene-activated signaling pathway|response to chitin|transcription, DNA-templated|vasculature development|nucleus|DNA binding|transcription factor activity, sequence-specific DNA binding			AT1G43160	RAP2-6	Ethylene-responsive transcription factor RAP2-6 [Source:UniProtKB/Swiss-Prot;Acc:Q7G1L2]
AP2	Potri.010G216200	0.195828	-2.35234	4.18469e-08	5.27574e-07	7.00081	8.12969	11.1996	2.45509	2.68373	1.39355	GO:0030154,GO:0009908,GO:0010073,GO:0048481,GO:0048316,GO:0010093,GO:0006351,GO:0005634,GO:0003677,GO:0003700,GO:0009873,GO:0007275,GO:0005730	Cell differentiation|flower development|meristem maintenance|plant ovule development|seed development|specification of floral organ identity|transcription, DNA-templated|nucleus|DNA binding|transcription factor activity, sequence-specific DNA binding|ethylene-activated signaling pathway|multicellular organism development|nucleolus			AT2G28550	RAP2-7	Ethylene-responsive transcription factor RAP2-7 [Source:UniProtKB/Swiss-Prot;Acc:Q9SK03]
AP2	Potri.007G046200	0.375609	-1.4127	1.13403e-12	3.11584e-11	9.59345	9.66395	10.4576	4.31847	5.57059	5.72694	GO:0030154,GO:0009908,GO:0010073,GO:0048481,GO:0048316,GO:0010093,GO:0006351,GO:0005634,GO:0003677,GO:0003700	Cell differentiation|flower development|meristem maintenance|plant ovule development|seed development|specification of floral organ identity|transcription, DNA-templated|nucleus|DNA binding|transcription factor activity, sequence-specific DNA binding			AT4G36920	AP2	Floral homeotic protein APETALA 2 [Source:UniProtKB/Swiss-Prot;Acc:P47927]
GATA	Potri.006G237700	0.443128	-1.1742	0.00286457	0.0121174	11.3198	17.6394	12.4757	8.86706	8.11578	7.45394	GO:0000977,GO:0001085,GO:0003700,GO:0001228,GO:0008270,GO:0030154,GO:0007623,GO:0009416,GO:0005634,GO:0005667,GO:0003682	RNA polymerase II regulatory region sequence-specific DNA binding|RNA polymerase II transcription factor binding|transcription factor activity, sequence-specific DNA binding|transcriptional activator activity, RNA polymerase II transcription regulatory region sequence-specific binding|zinc ion binding|cell differentiation|circadian rhythm|response to light stimulus|nucleus|transcription factor co…			AT5G25830	GATA12	GATA transcription factor 12 [Source:UniProtKB/Swiss-Prot;Acc:P69781]
GATA	Potri.007G116700	2.13617	1.09503	2.15585e-08	2.87485e-07	5.77027	6.60581	6.29414	15.1936	18.6078	20.6355	GO:0000977,GO:0001085,GO:0001228,GO:0008270,GO:0030154,GO:0005634,GO:0005667,GO:0003682	RNA polymerase II regulatory region sequence-specific DNA binding|RNA polymerase II transcription factor binding|transcriptional activator activity, RNA polymerase II transcription regulatory region sequence-specific binding|zinc ion binding|cell differentiation|nucleus|transcription factor complex|chromatin binding			AT3G21175	GATA24	GATA transcription factor 24 [Source:UniProtKB/Swiss-Prot;Acc:Q8GXL7]
GATA	Potri.002G110800	0.400932	-1.31857	3.32766e-10	6.06528e-09	5.31068	4.29002	6.57638	2.6333	2.4103	3.26947	GO:0000977,GO:0001085,GO:0001228,GO:0008270,GO:0030154,GO:0005634,GO:0005667,GO:0003682	RNA polymerase II regulatory region sequence-specific DNA binding|RNA polymerase II transcription factor binding|transcriptional activator activity, RNA polymerase II transcription regulatory region sequence-specific binding|zinc ion binding|cell differentiation|nucleus|transcription factor complex|chromatin binding			AT1G51600	GATA28	GATA transcription factor 28 [Source:UniProtKB/Swiss-Prot;Acc:Q8H1G0]
GATA	Potri.008G038900	0.483764	-1.04763	1.58566e-09	2.59427e-08	120.613	102.361	115.482	64.699	75.0592	69.6616	GO:0000977,GO:0001085,GO:0003700,GO:0001228,GO:0008270,GO:0030154,GO:0007623,GO:0009845,GO:0005634,GO:0005667,GO:0003682	RNA polymerase II regulatory region sequence-specific DNA binding|RNA polymerase II transcription factor binding|transcription factor activity, sequence-specific DNA binding|transcriptional activator activity, RNA polymerase II transcription regulatory region sequence-specific binding|zinc ion binding|cell differentiation|circadian rhythm|seed germination|nucleus|transcription factor complex|chro…			AT3G54810	GATA8	GATA transcription factor 8 [Source:UniProtKB/Swiss-Prot;Acc:Q9SV30]
GATA	Potri.010G223300	0.348411	-1.52114	1.89332e-16	9.12787e-15	37.6709	29.402	32.8572	19.2557	11.6901	12.1763	GO:0000977,GO:0001085,GO:0003700,GO:0001228,GO:0008270,GO:0030154,GO:0007623,GO:0009845,GO:0005634,GO:0005667,GO:0003682	RNA polymerase II regulatory region sequence-specific DNA binding|RNA polymerase II transcription factor binding|transcription factor activity, sequence-specific DNA binding|transcriptional activator activity, RNA polymerase II transcription regulatory region sequence-specific binding|zinc ion binding|cell differentiation|circadian rhythm|seed germination|nucleus|transcription factor complex|chro…			AT3G54810	GATA8	GATA transcription factor 8 [Source:UniProtKB/Swiss-Prot;Acc:Q9SV30]
HSF	Potri.009G068000	3.14255	1.65194	1.70539e-07	1.92582e-06	1.8752	3.50037	2.71665	7.23943	11.9357	11.2717	GO:0003700,GO:0008356,GO:0006351,GO:0005737,GO:0005634,GO:0043565	Transcription factor activity, sequence-specific DNA binding|asymmetric cell division|transcription, DNA-templated|cytoplasm|nucleus|sequence-specific DNA binding			AT1G46264	HSFB4	Heat stress transcription factor B-4 [Source:UniProtKB/Swiss-Prot;Acc:Q9C635]
HSF	Potri.014G027100	2.03498	1.02501	0.0031585	0.0132039	10.9729	8.76788	6.43777	14.4709	28.1834	27.8867	GO:0003700,GO:0008356,GO:0006351,GO:0005737,GO:0005634,GO:0043565	Transcription factor activity, sequence-specific DNA binding|asymmetric cell division|transcription, DNA-templated|cytoplasm|nucleus|sequence-specific DNA binding			AT1G46264	HSFB4	Heat stress transcription factor B-4 [Source:UniProtKB/Swiss-Prot;Acc:Q9C635]
C2H2	Potri.016G088500	2.8831	1.52762	7.12208e-12	1.72871e-10	4.01153	5.07875	4.22575	14.1254	15.9826	17.2208	GO:0003700,GO:0008356,GO:0051302,GO:0045604,GO:0010075,GO:0006355,GO:0048364,GO:0006351,GO:0005634,GO:0003677,GO:0046872	Transcription factor activity, sequence-specific DNA binding|asymmetric cell division|regulation of cell division|regulation of epidermal cell differentiation|regulation of meristem growth|regulation of transcription, DNA-templated|root development|transcription, DNA-templated|nucleus|DNA binding|metal ion binding			AT3G13810	IDD11	Protein indeterminate-domain 11 [Source:UniProtKB/Swiss-Prot;Acc:Q9LRW7]
C2H2	Potri.005G215100	2.00425	1.00306	5.32393e-06	4.53723e-05	16.0502	14.6617	18.9541	31.9493	48.5427	49.037	GO:0044212,GO:0008356,GO:0006355,GO:0006351,GO:0005634,GO:0046872,GO:0003700	Transcription regulatory region DNA binding|asymmetric cell division|regulation of transcription, DNA-templated|transcription, DNA-templated|nucleus|metal ion binding|transcription factor activity, sequence-specific DNA binding			AT4G02670	IDD12	Protein indeterminate-domain 12 [Source:UniProtKB/Swiss-Prot;Acc:O22759]
GRAS	Potri.007G029200	9.25626	3.21043	1.99213e-18	1.28033e-16	0.390528	0.699508	0.490725	5.3081	6.96045	8.76174	GO:0030154,GO:0048831,GO:0006355,GO:0006351,GO:0005634,GO:0043565,GO:0003700	Cell differentiation|regulation of shoot system development|regulation of transcription, DNA-templated|transcription, DNA-templated|nucleus|sequence-specific DNA binding|transcription factor activity, sequence-specific DNA binding			AT4G36710	SCL15	Scarecrow-like protein 15 [Source:UniProtKB/Swiss-Prot;Acc:O23210]
GRAS	Potri.002G144200	2.51672	1.33155	1.35651e-06	1.29702e-05	1.67463	1.0312	1.66289	3.58714	5.17771	6.12764	GO:0030154,GO:0051301,GO:0007623,GO:0006355,GO:0048768,GO:0006351,GO:0005634,GO:0043565,GO:0003700	Cell differentiation|cell division|circadian rhythm|regulation of transcription, DNA-templated|root hair cell tip growth|transcription, DNA-templated|nucleus|sequence-specific DNA binding|transcription factor activity, sequence-specific DNA binding			AT4G00150	SCL6	Scarecrow-like protein 6 [Source:UniProtKB/Swiss-Prot;Acc:O81316]
GRAS	Potri.014G060200	2.03116	1.0223	5.8625e-05	0.000395344	2.5035	1.93648	2.84079	5.66493	5.11132	6.83611	GO:0030154,GO:0051301,GO:0007623,GO:0006355,GO:0048768,GO:0006351,GO:0005634,GO:0043565,GO:0003700	Cell differentiation|cell division|circadian rhythm|regulation of transcription, DNA-templated|root hair cell tip growth|transcription, DNA-templated|nucleus|sequence-specific DNA binding|transcription factor activity, sequence-specific DNA binding			AT4G00150	SCL6	Scarecrow-like protein 6 [Source:UniProtKB/Swiss-Prot;Acc:O81316]
MYB	Potri.006G085900	5.7008	2.51116	5.75479e-07	5.9446e-06	0.52755	0.139246	0.429438	2.586	1.95173	3.18879	GO:0009733,GO:0003677,GO:0046686,GO:0042803,GO:0009739,GO:0043565,GO:0003700,GO:0008356,GO:0042742,GO:0050832,GO:0009753,GO:0009908,GO:0009751,GO:0010338,GO:0009651,GO:0009965,GO:0009615,GO:0045892,GO:0000793,GO:0006351,GO:0009944,GO:0005730,GO:0045088,GO:0005634	Response to auxin|DNA binding|response to cadmium ion|protein homodimerization activity|response to gibberellin|sequence-specific DNA binding|transcription factor activity, sequence-specific DNA binding|asymmetric cell division|defense response to bacterium|defense response to fungus|response to jasmonic acid|flower development|response to salicylic acid|leaf formation|response to salt stress|lea…			AT2G37630	AS1	Transcription factor AS1 [Source:UniProtKB/Swiss-Prot;Acc:O80931]
TCP	Potri.004G065800	2.16358	1.11342	0.000231808	0.00133382	6.02406	5.72319	5.89539	11.4605	14.3651	23.0754	GO:0030154,GO:0048366,GO:0009965,GO:0045962,GO:1903508,GO:2000306,GO:0006355,GO:0009637,GO:0006351,GO:0005634,GO:0003677,GO:0003700	Cell differentiation|leaf development|leaf morphogenesis|positive regulation of development, heterochronic|positive regulation of nucleic acid-templated transcription|positive regulation of photomorphogenesis|regulation of transcription, DNA-templated|response to blue light|transcription, DNA-templated|nucleus|DNA binding|transcription factor activity, sequence-specific DNA binding			AT4G18390	TCP2	Transcription factor TCP2 [Source:UniProtKB/Swiss-Prot;Acc:Q93V43]
TCP	Potri.013G119400	3.40989	1.76973	3.37905e-06	2.99365e-05	4.24714	4.72879	3.21632	12.6106	21.0851	26.1759	GO:0030154,GO:0009793,GO:0048366,GO:0009965,GO:0045962,GO:0006355,GO:0006351,GO:0005634,GO:0003677,GO:0003700	Cell differentiation|embryo development ending in seed dormancy|leaf development|leaf morphogenesis|positive regulation of development, heterochronic|regulation of transcription, DNA-templated|transcription, DNA-templated|nucleus|DNA binding|transcription factor activity, sequence-specific DNA binding			AT3G15030	TCP4	Transcription factor TCP4 [Source:UniProtKB/Swiss-Prot;Acc:Q8LPR5]
ARF	Potri.004G050200	0.394384	-1.34233	2.1902e-11	4.89797e-10	46.2894	51.6163	55.476	30.1594	22.8471	26.3039	GO:0010158,GO:0009850,GO:0009734,GO:0010582,GO:0009733,GO:0006351,GO:0010050,GO:0005634,GO:0003677,GO:0003700	Abaxial cell fate specification|auxin metabolic process|auxin-activated signaling pathway|floral meristem determinacy|response to auxin|transcription, DNA-templated|vegetative phase change|nucleus|DNA binding|transcription factor activity, sequence-specific DNA binding			AT2G33860	ARF3	Auxin response factor 3 [Source:UniProtKB/Swiss-Prot;Acc:O23661]
ARF	Potri.011G059300	2.39852	1.26214	6.97317e-07	7.08436e-06	1.94115	1.38981	1.13796	3.57397	4.19573	6.13621	GO:0010158,GO:0009850,GO:0009734,GO:0010582,GO:0009733,GO:0006351,GO:0010050,GO:0005634,GO:0003677,GO:0003700	Abaxial cell fate specification|auxin metabolic process|auxin-activated signaling pathway|floral meristem determinacy|response to auxin|transcription, DNA-templated|vegetative phase change|nucleus|DNA binding|transcription factor activity, sequence-specific DNA binding			AT2G33860	ARF3	Auxin response factor 3 [Source:UniProtKB/Swiss-Prot;Acc:O23661]
ARF	Potri.009G011800	3.63775	1.86305	1.58261e-11	3.64394e-10	4.91539	3.14821	2.77451	13.2646	18.5938	24.0638	GO:0010158,GO:0009734,GO:0006351,GO:0010050,GO:0005634,GO:0003677,GO:0003700	Abaxial cell fate specification|auxin-activated signaling pathway|transcription, DNA-templated|vegetative phase change|nucleus|DNA binding|transcription factor activity, sequence-specific DNA binding			AT5G60450	ARF4	Auxin response factor 4 [Source:UniProtKB/Swiss-Prot;Acc:Q9ZTX9]
GRAS	Potri.016G018900	0.43275	-1.20839	7.07595e-06	5.86633e-05	7.02616	6.81767	8.42693	2.74585	5.05738	4.31246	GO:0090610,GO:0048366,GO:0006355,GO:0006351,GO:0005634,GO:0043565,GO:0003700	Bundle sheath cell fate specification|leaf development|regulation of transcription, DNA-templated|transcription, DNA-templated|nucleus|sequence-specific DNA binding|transcription factor activity, sequence-specific DNA binding			AT5G41920	SCL23	Scarecrow-like protein 23 [Source:UniProtKB/Swiss-Prot;Acc:Q9FHZ1]
bHLH	Potri.003G128000	2.39937	1.26265	4.7089e-06	4.04927e-05	1.77458	1.01238	0.930903	2.92073	3.98651	4.816	GO:0001708,GO:0009957,GO:0009867,GO:0007275,GO:0031542,GO:0006351,GO:0010091,GO:0010026,GO:0005634,GO:0003677,GO:0003700	Cell fate specification|epidermal cell fate specification|jasmonic acid mediated signaling pathway|multicellular organism development|positive regulation of anthocyanin biosynthetic process|transcription, DNA-templated|trichome branching|trichome differentiation|nucleus|DNA binding|transcription factor activity, sequence-specific DNA binding			AT1G63650	BHLH2	Transcription factor EGL1 [Source:UniProtKB/Swiss-Prot;Acc:Q9CAD0]
bHLH	Potri.002G159400	2.27474	1.1857	0.00871641	0.0313837	2.05092	1.4478	1.65051	2.7158	6.01666	6.68359	GO:0001708,GO:0009957,GO:0009867,GO:0007275,GO:0031542,GO:0006351,GO:0010091,GO:0010026,GO:0005634,GO:0003677,GO:0003700	Cell fate specification|epidermal cell fate specification|jasmonic acid mediated signaling pathway|multicellular organism development|positive regulation of anthocyanin biosynthetic process|transcription, DNA-templated|trichome branching|trichome differentiation|nucleus|DNA binding|transcription factor activity, sequence-specific DNA binding			AT4G00480	BHLH12	Transcription factor MYC1 [Source:UniProtKB/Swiss-Prot;Acc:Q8W2F1]
ERF	Potri.010G006800	4.38963	2.1341	0.000970145	0.004715	0.849265	0.342699		2.73709	0.725457	3.39178	GO:0003677,GO:0043565,GO:0003700,GO:0008219,GO:0009873,GO:0010286,GO:0045893,GO:0009735,GO:0009723,GO:0009753,GO:0051707,GO:0005737,GO:0006351,GO:0005634,GO:0005886	DNA binding|sequence-specific DNA binding|transcription factor activity, sequence-specific DNA binding|cell death|ethylene-activated signaling pathway|heat acclimation|positive regulation of transcription, DNA-templated|response to cytokinin|response to ethylene|response to jasmonic acid|response to other organism|cytoplasm|transcription, DNA-templated|nucleus|plasma membrane			AT3G16770	RAP2-3	Ethylene-responsive transcription factor RAP2-3 [Source:UniProtKB/Swiss-Prot;Acc:P42736]
LSD	Potri.003G090300	0.290172	-1.78502	1.54621e-22	1.77869e-20	184.306	200.987	221.29	81.1849	92.0365	61.9694	GO:0009626,GO:0034052,GO:0043068,GO:2000121,GO:0005634,GO:0003677,GO:0009814	Plant-type hypersensitive response|positive regulation of plant-type hypersensitive response|positive regulation of programmed cell death|regulation of removal of superoxide radicals|nucleus|DNA binding|defense response, incompatible interaction			AT1G32540	LOL1	Protein LOL1 [Source:UniProtKB/Swiss-Prot;Acc:Q93ZB1]
LSD	Potri.001G442400	0.414087	-1.27199	1.45466e-06	1.38504e-05	13.4625	8.34388	14.9499	4.98566	7.4109	5.79865	GO:0009626,GO:0005737,GO:0005634,GO:0043069	Plant-type hypersensitive response|cytoplasm|nucleus|negative regulation of programmed cell death			AT4G20380	LSD1	Protein LSD1 [Source:UniProtKB/Swiss-Prot;Acc:P94077]
E2F/DP	Potri.015G070300	2.54128	1.34556	8.85484e-09	1.27887e-07	4.22439	2.96138	3.62964	11.5122	10.1045	12.8126	GO:0003700,GO:0042023,GO:0032876,GO:0006351,GO:0005634,GO:0005667,GO:0003677	Transcription factor activity, sequence-specific DNA binding|DNA endoreduplication|negative regulation of DNA endoreduplication|transcription, DNA-templated|nucleus|transcription factor complex|DNA binding			AT3G48160	E2FE	E2F transcription factor-like E2FE [Source:UniProtKB/Swiss-Prot;Acc:Q8LSZ4]
MYB	Potri.006G241700	2.91289	1.54245	7.6268e-12	1.83914e-10	3.86022	2.11357	2.61831	7.59625	11.0822	12.2029	GO:0045892,GO:0045893,GO:0032465,GO:0005634,GO:0003677,GO:0008285,GO:0032875,GO:0006355,GO:0009620,GO:0009623,GO:0009751,GO:0003713,GO:0003700	Negative regulation of transcription, DNA-templated|positive regulation of transcription, DNA-templated|regulation of cytokinesis|nucleus|DNA binding|negative regulation of cell proliferation|regulation of DNA endoreduplication|regulation of transcription, DNA-templated|response to fungus|response to parasitic fungus|response to salicylic acid|transcription coactivator activity|transcription fact…			AT4G32730	MYB3R-1	Myb-related protein 3R-1 [Source:UniProtKB/Swiss-Prot;Acc:Q9S7G7]
MYB	Potri.014G081200	0.0444583	-4.4914	1.10132e-22	1.29204e-20	3.85733	5.91989	5.14738	0.378349	0.320871	0.194146					AT3G61250	AtMYB17	Myb domain protein 17 [Source:TAIR;Acc:AT3G61250]
E2F/DP	Potri.006G124200	0.487369	-1.03691	2.23434e-05	0.000165803	7.35781	7.50176	7.85651	4.01542	4.10006	5.44334	GO:0003677,GO:0046982,GO:0000981,GO:0042023,GO:0000082,GO:0006357,GO:0006351,GO:0005737,GO:0005634,GO:0005667	DNA binding|protein heterodimerization activity|RNA polymerase II transcription factor activity, sequence-specific DNA binding|DNA endoreduplication|G1/S transition of mitotic cell cycle|regulation of transcription from RNA polymerase II promoter|transcription, DNA-templated|cytoplasm|nucleus|transcription factor complex	Ko04110,ko04350	Cell cycle|TGF-beta signaling pathway	AT5G03415	DPB	Transcription factor-like protein DPB [Source:UniProtKB/Swiss-Prot;Acc:Q9FNY2]
NAC	Potri.005G064100	0.444797	-1.16878	0.00520228	0.0202929	3.30843	4.84709	8.34665	2.14452	2.61959	2.64587	GO:0043067,GO:0048367,GO:0006351,GO:0010089,GO:0005634,GO:0003677,GO:0003700	Regulation of programmed cell death|shoot system development|transcription, DNA-templated|xylem development|nucleus|DNA binding|transcription factor activity, sequence-specific DNA binding			AT5G64530	ANAC104	Xylem NAC domain 1 [Source:TAIR;Acc:AT5G64530]
Response to abiotic and biotic stimulus
DBB	Potri.017G028300	0.402651	-1.3124	4.31198e-06	3.73293e-05	3.1606	3.36969	5.34716	2.89762	1.86612	0.726511	GO:0003700,GO:0008270,GO:0048573,GO:0006355,GO:0080167,GO:0009416,GO:0006351,GO:0010228,GO:0005634,GO:0003677,GO:0003712	Transcription factor activity, sequence-specific DNA binding|zinc ion binding|photoperiodism, flowering|regulation of transcription, DNA-templated|response to karrikin|response to light stimulus|transcription, DNA-templated|vegetative to reproductive phase transition of meristem|nucleus|DNA binding|transcription cofactor activity			AT1G06040	BBX24	B-box zinc finger protein 24 [Source:UniProtKB/Swiss-Prot;Acc:Q96288]
TALE	Potri.001G216600	0.40974	-1.28722	5.68931e-07	5.88519e-06	3.54763	3.62604	4.80993	1.39514	2.44685	2.43859	GO:0046982,GO:0042803,GO:0003700,GO:0010197,GO:0009737,GO:0010201,GO:0009610,GO:0006351,GO:0005737,GO:0005634,GO:0003677	Protein heterodimerization activity|protein homodimerization activity|transcription factor activity, sequence-specific DNA binding|polar nucleus fusion|response to abscisic acid|response to continuous far red light stimulus by the high-irradiance response system|response to symbiotic fungus|transcription, DNA-templated|cytoplasm|nucleus|DNA binding			AT2G35940	BLH1	BEL1-like homeodomain protein 1 [Source:UniProtKB/Swiss-Prot;Acc:Q9SJ56]
CO-like	Potri.006G267700	0.268592	-1.89651	4.32934e-10	7.7197e-09	12.5549	14.3111	16.6444	2.95397	6.30137	4.58959	GO:0009416,GO:0005634,GO:0008270,GO:0009909	Response to light stimulus|nucleus|zinc ion binding|regulation of flower development			AT5G24930	ATCOL4	CONSTANS-like 4 [Source:TAIR;Acc:AT5G24930]
TALE	Potri.018G022700	0.334502	-1.57991	6.25406e-17	3.22679e-15	14.2736	16.1596	16.1629	6.01897	6.53469	7.25636	GO:0005634,GO:0003677,GO:0006355,GO:0003700,GO:0071345,GO:0009722,GO:0009416,GO:0005829	Nucleus|DNA binding|regulation of transcription, DNA-templated|transcription factor activity, sequence-specific DNA binding|cellular response to cytokine stimulus|detection of cytokinin stimulus|response to light stimulus|cytosol			AT5G11060	KNAT4	Homeobox protein knotted-1-like 4 [Source:UniProtKB/Swiss-Prot;Acc:P48001]
TALE	Potri.006G259400	0.164984	-2.59961	6.60398e-10	1.1451e-08	8.40662	14.662	15.497	2.14422	3.15772	3.01973	GO:0003700,GO:0071345,GO:0009722,GO:0009416,GO:0005829,GO:0005634,GO:0003677	Transcription factor activity, sequence-specific DNA binding|cellular response to cytokine stimulus|detection of cytokinin stimulus|response to light stimulus|cytosol|nucleus|DNA binding			AT5G11060	KNAT4	Homeobox protein knotted-1-like 4 [Source:UniProtKB/Swiss-Prot;Acc:P48001]
MYB	Potri.007G076200	0.476176	-1.07043	6.98609e-06	5.79834e-05	9.2749	11.5467	11.7517	6.7783	6.56191	6.58836	GO:0009738,GO:1901001,GO:0010116,GO:1905615,GO:0045893,GO:0009787,GO:1901371,GO:0006355,GO:0009739,GO:0009751,GO:0009651,GO:0005634,GO:0009414,GO:0003677,GO:0006351,GO:0003700	Abscisic acid-activated signaling pathway|negative regulation of response to salt stress|positive regulation of abscisic acid biosynthetic process|positive regulation of developmental vegetative growth|positive regulation of transcription, DNA-templated|regulation of abscisic acid-activated signaling pathway|regulation of leaf morphogenesis|regulation of transcription, DNA-templated|response to g…			AT5G08520		Duplicated homeodomain-like superfamily protein [Source:TAIR;Acc:AT5G08520]
MYB	Potri.008G166700	0.132711	-2.91364	1.18265e-05	9.36061e-05	1.16313	3.35986	3.01857	0.73099	0.449594	0.225063	GO:0009723,GO:0009753,GO:0009751,GO:0009651,GO:0003677,GO:0003700,GO:0009733	Response to ethylene|response to jasmonic acid|response to salicylic acid|response to salt stress|DNA binding|transcription factor activity, sequence-specific DNA binding|response to auxin			AT3G23250	MYB15	Myb domain protein 15 [Source:TAIR;Acc:AT3G23250]
MYB	Potri.005G142600	0.354305	-1.49693	0.00218393	0.00956812	3.46957	1.44978	2.35811	1.04772	1.35571	0.671841	GO:0009651,GO:0009738,GO:0009414,GO:0042742,GO:0006351,GO:0050832,GO:2000022,GO:2000031,GO:0009737,GO:0009733,GO:0046686,GO:0010200,GO:0009723,GO:0009739,GO:0005634,GO:0009753,GO:0003677,GO:0009751,GO:0003700	Response to salt stress|abscisic acid-activated signaling pathway|response to water deprivation|defense response to bacterium|transcription, DNA-templated|defense response to fungus|regulation of jasmonic acid mediated signaling pathway|regulation of salicylic acid mediated signaling pathway|response to abscisic acid|response to auxin|response to cadmium ion|response to chitin|response to ethylen…			AT4G37260	MYB73	Myb domain protein 73 [Source:TAIR;Acc:AT4G37260]
NAC	Potri.003G166500	0.439271	-1.18682	0.00342796	0.0141939	3.28434	2.63084	4.15087	2.60561	1.86148	1.80045	GO:0010150,GO:0045892,GO:0009737,GO:0009651,GO:0006351,GO:0016032,GO:0010089,GO:0005634,GO:0003677,GO:0003700	Leaf senescence|negative regulation of transcription, DNA-templated|response to abscisic acid|response to salt stress|transcription, DNA-templated|viral process|xylem development|nucleus|DNA binding|transcription factor activity, sequence-specific DNA binding			AT5G13180	ANAC083	NAC domain containing protein 83 [Source:TAIR;Acc:AT5G13180]
WRKY	Potri.010G160100	7.10687	2.82921	4.09881e-07	4.3355e-06	1.85122	0.66905	1.47873	14.3645	7.64553	10.6567	GO:0044212,GO:0006970,GO:0009651,GO:0009414,GO:0006351,GO:0005634,GO:0043565,GO:0003700	Transcription regulatory region DNA binding|response to osmotic stress|response to salt stress|response to water deprivation|transcription, DNA-templated|nucleus|sequence-specific DNA binding|transcription factor activity, sequence-specific DNA binding			AT1G69310	WRKY57	Probable WRKY transcription factor 57 [Source:UniProtKB/Swiss-Prot;Acc:Q9C983]
MYB_related	Potri.002G180800	7.4436	2.896	1.75452e-08	2.38048e-07	0.343759	0.74803	0.347087	4.8378	3.78013	2.84459	GO:0009751,GO:0007623,GO:0009651,GO:0048574,GO:0006351,GO:0042754,GO:0043433,GO:0042752,GO:0006355,GO:0009737,GO:0009733,GO:0046686,GO:0009409,GO:0009723,GO:0005634,GO:0009739,GO:0003700,GO:0009753,GO:0044212	Response to salicylic acid|circadian rhythm|response to salt stress|long-day photoperiodism, flowering|transcription, DNA-templated|negative regulation of circadian rhythm|negative regulation of sequence-specific DNA binding transcription factor activity|regulation of circadian rhythm|regulation of transcription, DNA-templated|response to abscisic acid|response to auxin|response to cadmium ion|re…			AT1G01060	LHY	Protein LHY [Source:UniProtKB/Swiss-Prot;Acc:Q6R0H1]
MYB_related	Potri.014G106800	2.89937	1.53574	8.37036e-06	6.80774e-05	1.44149	1.64907	1.79535	6.84113	4.64273	5.00277	GO:0009751,GO:0007623,GO:0009651,GO:0048574,GO:0006351,GO:0042754,GO:0043433,GO:0042752,GO:0006355,GO:0009737,GO:0009733,GO:0046686,GO:0009409,GO:0009723,GO:0005634,GO:0009739,GO:0003700,GO:0009753,GO:0044212	Response to salicylic acid|circadian rhythm|response to salt stress|long-day photoperiodism, flowering|transcription, DNA-templated|negative regulation of circadian rhythm|negative regulation of sequence-specific DNA binding transcription factor activity|regulation of circadian rhythm|regulation of transcription, DNA-templated|response to abscisic acid|response to auxin|response to cadmium ion|re…			AT1G01060	LHY	Protein LHY [Source:UniProtKB/Swiss-Prot;Acc:Q6R0H1]
MYB_related	Potri.015G030400	2.02807	1.02011	0.00791254	0.0289119	2.45084	0.979338	1.26697	2.75476	3.54089	4.56959	GO:0007623,GO:0006355,GO:0046686,GO:0009723,GO:0009651,GO:0006351,GO:0005634,GO:0003677,GO:0003700	Circadian rhythm|regulation of transcription, DNA-templated|response to cadmium ion|response to ethylene|response to salt stress|transcription, DNA-templated|nucleus|DNA binding|transcription factor activity, sequence-specific DNA binding			AT1G18330	RVE7	Protein REVEILLE 7 [Source:UniProtKB/Swiss-Prot;Acc:B3H5A8]
MYB	Potri.019G081500	0.077765	-3.68473	3.22077e-13	9.75602e-12	2.79284	4.02173	3.64923	0.310632	0.436318	0.557303	GO:0009800,GO:0009892,GO:0009737,GO:0009751,GO:0009651,GO:0009611,GO:0006351,GO:0005634,GO:0043565,GO:0003700	Cinnamic acid biosynthetic process|negative regulation of metabolic process|response to abscisic acid|response to salicylic acid|response to salt stress|response to wounding|transcription, DNA-templated|nucleus|sequence-specific DNA binding|transcription factor activity, sequence-specific DNA binding			AT1G22640	MYB3	Transcription factor MYB3 [Source:UniProtKB/Swiss-Prot;Acc:Q9S9K9]
C2H2	Potri.002G119300	0.0434456	-4.52464	0.0111795	0.0385232	12.0335	1.56056	3.31392	0.753879			GO:0009611,GO:0003700,GO:0006351,GO:0044212,GO:0035264,GO:0045892,GO:0010117,GO:0015979,GO:0009737,GO:0010200,GO:0009409,GO:0009644,GO:0006979,GO:0005634,GO:0009651,GO:0046872,GO:0009414,GO:0043565	Response to wounding|transcription factor activity, sequence-specific DNA binding|transcription, DNA-templated|transcription regulatory region DNA binding|multicellular organism growth|negative regulation of transcription, DNA-templated|photoprotection|photosynthesis|response to abscisic acid|response to chitin|response to cold|response to high light intensity|response to oxidative stress|nucleus…			AT1G27730	ZAT10	Zinc finger protein ZAT10 [Source:UniProtKB/Swiss-Prot;Acc:Q96289]
C2H2	Potri.014G017300	0.0494926	-4.33664	0.0149427	0.0489979	18.2929	3.41113	3.98986	0.103759	1.29059	0.107701	GO:0009611,GO:0003700,GO:0006351,GO:0044212,GO:0035264,GO:0045892,GO:0010117,GO:0015979,GO:0009737,GO:0010200,GO:0009409,GO:0009644,GO:0006979,GO:0005634,GO:0009651,GO:0046872,GO:0009414,GO:0043565	Response to wounding|transcription factor activity, sequence-specific DNA binding|transcription, DNA-templated|transcription regulatory region DNA binding|multicellular organism growth|negative regulation of transcription, DNA-templated|photoprotection|photosynthesis|response to abscisic acid|response to chitin|response to cold|response to high light intensity|response to oxidative stress|nucleus…			AT1G27730	ZAT10	Zinc finger protein ZAT10 [Source:UniProtKB/Swiss-Prot;Acc:Q96289]
bZIP	Potri.013G040700	0.379159	-1.39912	1.77088e-05	0.000134865	13.3154	14.5009	21.2457	9.3606	8.10855	6.36291	GO:0006351,GO:0005634,GO:0043565,GO:0003700	Transcription, DNA-templated|nucleus|sequence-specific DNA binding|transcription factor activity, sequence-specific DNA binding			AT5G28770	BZIP63	Basic leucine zipper 63 [Source:UniProtKB/Swiss-Prot;Acc:B9DGI8]
ERF	Potri.001G110800	0.021974	-5.50806	2.42166e-06	2.21105e-05	4.13718	2.37187	1.00537		0.202784		GO:0009631,GO:0009409,GO:0006351,GO:0005634,GO:0043565,GO:0003700	Cold acclimation|response to cold|transcription, DNA-templated|nucleus|sequence-specific DNA binding|transcription factor activity, sequence-specific DNA binding			AT5G51990	DREB1D	Dehydration-responsive element-binding protein 1D [Source:UniProtKB/Swiss-Prot;Acc:Q9FJ93]
ERF	Potri.010G183700	0.499334	-1.00192	0.0125957	0.0424995	3.08601	1.66308	2.25403	1.29498	1.57459	1.03472	GO:0044212,GO:0010286,GO:0045893,GO:0009408,GO:0042542,GO:0010224,GO:0009414,GO:0006351,GO:0005634,GO:0043565,GO:0003700	Transcription regulatory region DNA binding|heat acclimation|positive regulation of transcription, DNA-templated|response to heat|response to hydrogen peroxide|response to UV-B|response to water deprivation|transcription, DNA-templated|nucleus|sequence-specific DNA binding|transcription factor activity, sequence-specific DNA binding			AT5G05410	DREB2A	Dehydration-responsive element-binding protein 2A [Source:UniProtKB/Swiss-Prot;Acc:O82132]
WRKY	Potri.007G047400	0.388941	-1.36238	6.58705e-07	6.72443e-06	8.88823	7.19766	8.98163	2.35373	4.18036	4.85387	GO:0003700,GO:0006351,GO:0005634,GO:0005516,GO:0043565	Transcription factor activity, sequence-specific DNA binding|transcription, DNA-templated|nucleus|calmodulin binding|sequence-specific DNA binding			AT2G23320	WRKY15	Probable WRKY transcription factor 15 [Source:UniProtKB/Swiss-Prot;Acc:O22176]
WRKY	Potri.005G141400	2.56273	1.35768	3.01513e-05	0.00021736	2.19696	1.71191	2.17753	4.85197	7.66858	8.41273	GO:0003700,GO:0006351,GO:0005634,GO:0005516,GO:0043565	Transcription factor activity, sequence-specific DNA binding|transcription, DNA-templated|nucleus|calmodulin binding|sequence-specific DNA binding			AT2G23320	WRKY15	Probable WRKY transcription factor 15 [Source:UniProtKB/Swiss-Prot;Acc:O22176]
WRKY	Potri.001G121300	0.160772	-2.63691	2.56397e-05	0.000188607	2.26781	3.71442	4.5158	1.15321	0.43122	0.433119	GO:0003700,GO:0042742,GO:0010200,GO:0006351,GO:0005634,GO:0005516,GO:0043565	Transcription factor activity, sequence-specific DNA binding|defense response to bacterium|response to chitin|transcription, DNA-templated|nucleus|calmodulin binding|sequence-specific DNA binding			AT2G30590	WRKY21	Probable WRKY transcription factor 21 [Source:UniProtKB/Swiss-Prot;Acc:O04336]
WRKY	Potri.002G043500	2.07357	1.05212	1.60778e-05	0.000123205	6.21691	3.62368	4.57007	9.84757	12.2662	14.8128	GO:0003700,GO:0019760,GO:0006351,GO:0005634,GO:0005516,GO:0043565	Transcription factor activity, sequence-specific DNA binding|glucosinolate metabolic process|transcription, DNA-templated|nucleus|calmodulin binding|sequence-specific DNA binding			AT2G30590	WRKY21	Probable WRKY transcription factor 21 [Source:UniProtKB/Swiss-Prot;Acc:O04336]
WRKY	Potri.003G182200	0.0485039	-4.36576	0.00760146	0.0279619	20.0997	4.78864	4.70879	0.633768	0.745552	0.271889	GO:0044212,GO:0042742,GO:0050832,GO:0045892,GO:0031347,GO:0010200,GO:0002237,GO:0009751,GO:0009611,GO:0006351,GO:0005634,GO:0043565,GO:0003700	Transcription regulatory region DNA binding|defense response to bacterium|defense response to fungus|negative regulation of transcription, DNA-templated|regulation of defense response|response to chitin|response to molecule of bacterial origin|response to salicylic acid|response to wounding|transcription, DNA-templated|nucleus|sequence-specific DNA binding|transcription factor activity, sequence-…			AT1G80840	WRKY40	Probable WRKY transcription factor 40 [Source:UniProtKB/Swiss-Prot;Acc:Q9SAH7]
WRKY	Potri.018G019800	0.0872184	-3.51922	5.73701e-07	5.92831e-06	7.85042	3.095	3.55819	0.304768	0.979334	0.576715	GO:0044212,GO:0042742,GO:0050832,GO:0045892,GO:0031347,GO:0010200,GO:0002237,GO:0009751,GO:0009611,GO:0006351,GO:0005634,GO:0043565,GO:0003700,GO:0042802	Transcription regulatory region DNA binding|defense response to bacterium|defense response to fungus|negative regulation of transcription, DNA-templated|regulation of defense response|response to chitin|response to molecule of bacterial origin|response to salicylic acid|response to wounding|transcription, DNA-templated|nucleus|sequence-specific DNA binding|transcription factor activity, sequence-…			AT1G80840	WRKY40	Probable WRKY transcription factor 40 [Source:UniProtKB/Swiss-Prot;Acc:Q9SAH7]
WRKY	Potri.006G072400	2.74913	1.45898	9.13726e-14	3.02841e-12	18.2975	18.7112	14.4152	53.1759	52.247	65.6671	GO:0003700,GO:0042742,GO:0010200,GO:0006351,GO:0005634,GO:0005516,GO:0043565	Transcription factor activity, sequence-specific DNA binding|defense response to bacterium|response to chitin|transcription, DNA-templated|nucleus|calmodulin binding|sequence-specific DNA binding			AT4G24240	WRKY7	Probable WRKY transcription factor 7 [Source:UniProtKB/Swiss-Prot;Acc:Q9STX0]
FAR1	Potri.008G108800	0.475222	-1.07333	3.32047e-05	0.000237346	4.92672	5.68885	5.67086	3.10103	3.27223	3.60624	GO:0005634,GO:0008270,GO:0006355	Nucleus|zinc ion binding|regulation of transcription, DNA-templated			AT1G10240	FRS11	Protein FAR1-RELATED SEQUENCE 11 [Source:UniProtKB/Swiss-Prot;Acc:Q9SY66]
FAR1	Potri.003G031400	0.470319	-1.08829	0.00010178	0.000646131	3.241	3.46586	4.61888	2.28665	2.28135	2.2467	GO:0005634,GO:0008270,GO:0006355	Nucleus|zinc ion binding|regulation of transcription, DNA-templated			AT1G52520	FRS6	Protein FAR1-RELATED SEQUENCE 6 [Source:UniProtKB/Swiss-Prot;Acc:Q9SSQ4]
Nin-like	Potri.003G143000	3.56112	1.83233	2.56139e-09	4.04946e-08	0.524356	0.615152	0.85741	2.5863	2.46574	3.28897	GO:0042128,GO:0010167,GO:0009414,GO:0010118,GO:0006351,GO:0005634,GO:0003677,GO:0003700	Nitrate assimilation|response to nitrate|response to water deprivation|stomatal movement|transcription, DNA-templated|nucleus|DNA binding|transcription factor activity, sequence-specific DNA binding			AT1G64530	NLP6	Protein NLP6 [Source:UniProtKB/Swiss-Prot;Acc:Q8RWY4]
MYB_related	Potri.009G027300	0.434209	-1.20354	0.00930339	0.0330743	1.31852	3.29135	3.46518	0.939129	1.33843	2.20162	GO:0006355,GO:0009751,GO:0006351,GO:0005634,GO:0003677,GO:0003700	Regulation of transcription, DNA-templated|response to salicylic acid|transcription, DNA-templated|nucleus|DNA binding|transcription factor activity, sequence-specific DNA binding			AT3G46130	MYB48	Transcription factor MYB48 [Source:UniProtKB/Swiss-Prot;Acc:Q9LX82]
WRKY	Potri.002G221600	0.461385	-1.11596	2.18431e-05	0.000162581	3.56674	4.32392	3.91643	2.1129	2.51201	4.22995	GO:0008270,GO:0045893,GO:0009863,GO:0006351,GO:0005634,GO:0043565,GO:0003700,GO:0009961,GO:0009611	Zinc ion binding|positive regulation of transcription, DNA-templated|salicylic acid mediated signaling pathway|transcription, DNA-templated|nucleus|sequence-specific DNA binding|transcription factor activity, sequence-specific DNA binding|response to 1-aminocyclopropane-1-carboxylic acid|response to wounding			AT2G04880	WRKY1	WRKY transcription factor 1 [Source:UniProtKB/Swiss-Prot;Acc:Q9SI37]
ARR-B	Potri.003G087700	0.295839	-1.75711	1.27469e-11	2.9767e-10	5.7628	5.34068	6.25015	2.16228	2.08114	2.09867	GO:0000160,GO:0006351,GO:0005634,GO:0003677,GO:0003700	Phosphorelay signal transduction system|transcription, DNA-templated|nucleus|DNA binding|transcription factor activity, sequence-specific DNA binding			AT4G18020	APRR2	Two-component response regulator-like APRR2 [Source:UniProtKB/Swiss-Prot;Acc:Q6LA43]
DBB	Potri.004G162600	0.391876	-1.35153	2.26728e-11	5.06268e-10	49.2115	45.4954	45.5688	25.2065	21.3709	16.9183	GO:0006355,GO:0006351,GO:0005634,GO:0008270,GO:0010100	Regulation of transcription, DNA-templated|transcription, DNA-templated|nucleus|zinc ion binding|negative regulation of photomorphogenesis			AT2G21320	BBX18	B-box zinc finger protein 18 [Source:UniProtKB/Swiss-Prot;Acc:Q9SJU5]
DBB	Potri.011G105400	0.465103	-1.10438	0.000480262	0.00254635	6.50914	7.29315	8.56201	2.91799	5.73502	4.51094	GO:0006355,GO:0006351,GO:0005634,GO:0000989,GO:0008270	Regulation of transcription, DNA-templated|transcription, DNA-templated|nucleus|transcription factor activity, transcription factor binding|zinc ion binding			AT1G78600	BBX22	B-box zinc finger protein 22 [Source:UniProtKB/Swiss-Prot;Acc:Q9SYM2]
C2H2	Potri.007G094100	0.247493	-2.01454	5.92638e-09	8.89379e-08	5.74129	5.79604	7.4048	1.78685	2.42004	1.7198	GO:0006355,GO:0006351,GO:0005634,GO:0046872,GO:0003676	Regulation of transcription, DNA-templated|transcription, DNA-templated|nucleus|metal ion binding|nucleic acid binding			AT5G22890		C2H2 and C2HC zinc fingers superfamily protein [Source:TAIR;Acc:AT5G22890]
HSF	Potri.006G226800	2.26576	1.17999	6.91035e-09	1.02149e-07	8.80569	8.01868	4.46258	17.1819	22.2283	20.1451	GO:0006351,GO:0005634,GO:0043565,GO:0003700	Transcription, DNA-templated|nucleus|sequence-specific DNA binding|transcription factor activity, sequence-specific DNA binding			AT2G26150	HSFA2	Heat stress transcription factor A-2 [Source:UniProtKB/Swiss-Prot;Acc:O80982]
HSF	Potri.002G048200	3.02118	1.59511	1.51388e-07	1.72938e-06	2.7292	1.94788	1.63864	6.42726	8.42143	8.02202	GO:0003700,GO:0006351,GO:0005737,GO:0005634,GO:0043565	Transcription factor activity, sequence-specific DNA binding|transcription, DNA-templated|cytoplasm|nucleus|sequence-specific DNA binding			AT3G22830	HSFA6B	Heat stress transcription factor A-6b [Source:UniProtKB/Swiss-Prot;Acc:Q9LUH8]
HSF	Potri.005G214800	5.16143	2.36777	5.00421e-15	1.99655e-13	3.29148	3.67513	4.45875	17.667	26.4317	26.5454	GO:0003700,GO:0006351,GO:0005737,GO:0005634,GO:0043565	Transcription factor activity, sequence-specific DNA binding|transcription, DNA-templated|cytoplasm|nucleus|sequence-specific DNA binding			AT3G22830	HSFA6B	Heat stress transcription factor A-6b [Source:UniProtKB/Swiss-Prot;Acc:Q9LUH8]
HSF	Potri.007G043800	0.328416	-1.6064	6.96291e-11	1.42894e-09	15.2062	16.2516	14.206	9.43822	5.40428	4.19109	GO:0006351,GO:0005634,GO:0043565,GO:0003700	Transcription, DNA-templated|nucleus|sequence-specific DNA binding|transcription factor activity, sequence-specific DNA binding			AT4G36990	HSFB1	Heat stress transcription factor B-1 [Source:UniProtKB/Swiss-Prot;Acc:Q96320]
HSF	Potri.012G138900	2.48827	1.31514	0.00135784	0.00634775	0.72195	2.16289	0.703667	2.86328	3.39851	2.15964	GO:0010200,GO:0006351,GO:0005634,GO:0043565,GO:0003700	Response to chitin|transcription, DNA-templated|nucleus|sequence-specific DNA binding|transcription factor activity, sequence-specific DNA binding			AT5G62020	HSFB2A	Heat stress transcription factor B-2a [Source:UniProtKB/Swiss-Prot;Acc:Q9SCW4]
HSF	Potri.006G049200	0.0800173	-3.64354	2.08089e-09	3.35256e-08	22.7275	43.6496	31.9396	2.97903	3.03966	3.85572	GO:0003700,GO:0046686,GO:0006351,GO:0005737,GO:0005634,GO:0043565	Transcription factor activity, sequence-specific DNA binding|response to cadmium ion|transcription, DNA-templated|cytoplasm|nucleus|sequence-specific DNA binding			AT2G41690	HSFB3	Heat stress transcription factor B-3 [Source:UniProtKB/Swiss-Prot;Acc:O22230]
HSF	Potri.016G056500	0.122581	-3.02819	2.02105e-11	4.54375e-10	54.7424	88.5925	90.9027	13.3151	12.0082	10.4057	GO:0003700,GO:0046686,GO:0006351,GO:0005737,GO:0005634,GO:0043565	Transcription factor activity, sequence-specific DNA binding|response to cadmium ion|transcription, DNA-templated|cytoplasm|nucleus|sequence-specific DNA binding			AT2G41690	HSFB3	Heat stress transcription factor B-3 [Source:UniProtKB/Swiss-Prot;Acc:O22230]
HSF	Potri.001G273700	3.32698	1.73421	1.07615e-08	1.53032e-07	5.00034	6.40472	7.1504	18.9522	26.4576	31.8972	GO:0003700,GO:0006351,GO:0005634,GO:0042802,GO:0043565	Transcription factor activity, sequence-specific DNA binding|transcription, DNA-templated|nucleus|identical protein binding|sequence-specific DNA binding			AT1G46264	HSFB4	Heat stress transcription factor B-4 [Source:UniProtKB/Swiss-Prot;Acc:Q9C635]
SBP	Potri.008G097900	2.42549	1.27828	5.91049e-05	0.000398036	1.98597	1.53601	1.48543	5.88424	5.66275	3.39352	GO:0003700,GO:0042742,GO:0010468,GO:0006355,GO:0006351,GO:0005634,GO:0003677,GO:0046872	Transcription factor activity, sequence-specific DNA binding|defense response to bacterium|regulation of gene expression|regulation of transcription, DNA-templated|transcription, DNA-templated|nucleus|DNA binding|metal ion binding			AT1G69170	SPL6	Squamosa promoter-binding-like protein 6 [Source:UniProtKB/Swiss-Prot;Acc:Q94JW8]
C3H	Potri.001G258400	0.205264	-2.28444	8.74642e-17	4.42016e-15	5.92533	5.93321	7.80811	1.37562	2.58356	1.2357	GO:0003700,GO:0006355,GO:0005737,GO:0003677,GO:0046872	Transcription factor activity, sequence-specific DNA binding|regulation of transcription, DNA-templated|cytoplasm|DNA binding|metal ion binding			AT5G12850		Zinc finger CCCH domain-containing protein 56 [Source:UniProtKB/Swiss-Prot;Acc:Q9LXV4]
C3H	Potri.009G053500	2.13764	1.09602	0.000472689	0.00251206	1.12032	1.90313	1.66846	3.7476	4.86114	3.21338	GO:0003700,GO:0006355,GO:0005737,GO:0003677,GO:0046872	Transcription factor activity, sequence-specific DNA binding|regulation of transcription, DNA-templated|cytoplasm|DNA binding|metal ion binding			AT5G12850		Zinc finger CCCH domain-containing protein 56 [Source:UniProtKB/Swiss-Prot;Acc:Q9LXV4]
bHLH	Potri.013G001300	0.341061	-1.5519	1.20127e-08	1.69036e-07	3.18695	4.11684	2.93852	1.44772	1.40912	1.82629	GO:0003700,GO:0009704,GO:0009740,GO:0031539,GO:0010017,GO:0009585,GO:0006355,GO:0009639,GO:0006351,GO:0005634,GO:0003677,GO:0042802	Transcription factor activity, sequence-specific DNA binding|de-etiolation|gibberellic acid mediated signaling pathway|positive regulation of anthocyanin metabolic process|red or far-red light signaling pathway|red, far-red light phototransduction|regulation of transcription, DNA-templated|response to red or far red light|transcription, DNA-templated|nucleus|DNA binding|identical protein binding	Ko04075	Plant hormone signal transduction	AT1G09530	PIF3	Transcription factor PIF3 [Source:UniProtKB/Swiss-Prot;Acc:O80536]
Other biological processes
FAR1	Potri.007G128800	0.302905	-1.72306	1.76392e-07	1.98585e-06	10.7374	16.1415	14.6509	5.93272	5.63257	6.68913	GO:0005634,GO:0008270,GO:0006355	Nucleus|zinc ion binding|regulation of transcription, DNA-templated
C2H2	Potri.017G091800	0.320386	-1.64212	7.43649e-12	1.79618e-10	6.80621	7.41169	8.17257	3.66462	2.66201	2.0557	GO:0003700,GO:0044212,GO:0006355,GO:0006351,GO:0005634,GO:0046872,GO:0043565	Transcription factor activity, sequence-specific DNA binding|transcription regulatory region DNA binding|regulation of transcription, DNA-templated|transcription, DNA-templated|nucleus|metal ion binding|sequence-specific DNA binding
GRAS	Potri.019G085600	2.67456	1.4193	0.000129986	0.000799771	0.843434	1.76168	1.78238	6.129	4.82371	4.96813	GO:0006355,GO:0006351,GO:0005634,GO:0043565,GO:0003700	Regulation of transcription, DNA-templated|transcription, DNA-templated|nucleus|sequence-specific DNA binding|transcription factor activity, sequence-specific DNA binding
bHLH	Potri.015G134400	Inf	Inf	4.88281e-10	8.61823e-09				2.19263	3.07756	1.39374	GO:0006351,GO:0090575,GO:0000977,GO:0006357	Transcription, DNA-templated|RNA polymerase II transcription factor complex|RNA polymerase II regulatory region sequence-specific DNA binding|regulation of transcription from RNA polymerase II promoter
B3	Potri.002G129800	2.59915	1.37804	5.37186e-06	4.57504e-05	2.43473	1.56903	1.74532	4.32345	5.73886	6.93147	GO:0006355,GO:0006351,GO:0005634,GO:0005773,GO:0003677	Regulation of transcription, DNA-templated|transcription, DNA-templated|nucleus|vacuole|DNA binding
bHLH	Potri.008G161800	0.370789	-1.43133	3.4564e-09	5.37532e-08	7.74328	8.0917	9.0217	3.42477	4.41265	4.02709	GO:0006355,GO:0006351,GO:0005634,GO:0003677,GO:0003700	Regulation of transcription, DNA-templated|transcription, DNA-templated|nucleus|DNA binding|transcription factor activity, sequence-specific DNA binding			AT1G35190		2-oxoglutarate (2OG) and Fe(II)-dependent oxygenase superfamily protein [Source:TAIR;Acc:AT1G35190]
Trihelix	Potri.008G027000	0.465686	-1.10257	3.68172e-05	0.000260335	2.896	3.7862	2.90919	1.91574	1.53787	2.1396	GO:0044210,GO:0005737,GO:0005524,GO:0033862	'de novo' CTP biosynthetic process|cytoplasm|ATP binding|UMP kinase activity	Ko00240	Pyrimidine metabolism	AT3G10030		Aspartate/glutamate/uridylate kinase family protein [Source:TAIR;Acc:AT3G10030]
Trihelix	Potri.010G233500	0.482934	-1.0501	0.000182252	0.00107676	3.28411	3.50609	3.5468	2.05003	2.01248	2.07935	GO:0044210,GO:0005737,GO:0005524,GO:0033862	'de novo' CTP biosynthetic process|cytoplasm|ATP binding|UMP kinase activity			AT3G10030		Aspartate/glutamate/uridylate kinase family protein [Source:TAIR;Acc:AT3G10030]
B3	Potri.014G031600	3.6265	1.85858	0.00374706	0.0153603	1.64969	1.42192	1.3415	2.38419	6.46422	10.1256	GO:0006351,GO:0005634,GO:0003677,GO:0006355	Transcription, DNA-templated|nucleus|DNA binding|regulation of transcription, DNA-templated			AT5G42700		B3 domain-containing protein At5g42700 [Source:UniProtKB/Swiss-Prot;Acc:Q9FMZ4]
B3	Potri.014G031700	4.28102	2.09796	0.000650338	0.00333332	1.93265	0.639244	0.436529	3.09158	7.84967	8.12123	GO:0006351,GO:0005634,GO:0003677,GO:0006355	Transcription, DNA-templated|nucleus|DNA binding|regulation of transcription, DNA-templated			AT5G42700		B3 domain-containing protein At5g42700 [Source:UniProtKB/Swiss-Prot;Acc:Q9FMZ4]
bZIP	Potri.014G007100	3.60908	1.85163	5.21837e-05	0.000356213	0.585038	1.42202	2.49166	7.88514	4.84427	7.02712	GO:0003700,GO:0044212,GO:0009845,GO:0006351,GO:0005634,GO:0046982,GO:0043565	Transcription factor activity, sequence-specific DNA binding|transcription regulatory region DNA binding|seed germination|transcription, DNA-templated|nucleus|protein heterodimerization activity|sequence-specific DNA binding			AT2G22850	AtbZIP6	Basic leucine-zipper 6 [Source:TAIR;Acc:AT2G22850]
TALE	Potri.002G031000	0.484296	-1.04604	0.000226722	0.00130819	18.1481	17.0658	16.3949	14.0401	9.76346	6.02027	GO:0048510,GO:0006351,GO:0005634,GO:0043565,GO:0003700	Regulation of timing of transition from vegetative to reproductive phase|transcription, DNA-templated|nucleus|sequence-specific DNA binding|transcription factor activity, sequence-specific DNA binding			AT1G19700	BLH10	BEL1-like homeodomain protein 10 [Source:UniProtKB/Swiss-Prot;Acc:Q9FXG8]
TALE	Potri.004G159300	0.449084	-1.15494	1.31103e-11	3.05673e-10	76.8997	84.7075	77.2254	48.9235	45.7997	35.578	GO:0006351,GO:0005634,GO:0003677,GO:0003700	Transcription, DNA-templated|nucleus|DNA binding|transcription factor activity, sequence-specific DNA binding			AT4G34610	BLH6	BEL1-like homeodomain protein 6 [Source:UniProtKB/Swiss-Prot;Acc:O65685]
TALE	Potri.009G120800	0.49828	-1.00497	1.32251e-08	1.84253e-07	31.7083	29.1057	30.9814	21.0208	17.9994	17.5659	GO:0006351,GO:0005634,GO:0003677,GO:0003700,GO:0044212	Transcription, DNA-templated|nucleus|DNA binding|transcription factor activity, sequence-specific DNA binding|transcription regulatory region DNA binding			AT4G34610	BLH6	BEL1-like homeodomain protein 6 [Source:UniProtKB/Swiss-Prot;Acc:O65685]
bZIP	Potri.007G019900	2.89874	1.53543	2.98361e-10	5.48212e-09	7.49281	5.83543	6.04672	19.0096	24.2015	28.8282	GO:0003700,GO:0044212,GO:0009845,GO:0006351,GO:0005634,GO:0046982,GO:0043565	Transcription factor activity, sequence-specific DNA binding|transcription regulatory region DNA binding|seed germination|transcription, DNA-templated|nucleus|protein heterodimerization activity|sequence-specific DNA binding			AT2G18162	CPuORF1	Conserved peptide upstream open reading frame 1 [Source:TAIR;Acc:AT2G18162]
bZIP	Potri.002G031900	0.201243	-2.31299	1.41575e-13	4.5594e-12	75.3088	95.3815	106.831	18.6112	25.5083	18.5253	GO:0003700,GO:0044212,GO:0009845,GO:0006351,GO:0005634,GO:0046982,GO:0043565	Transcription factor activity, sequence-specific DNA binding|transcription regulatory region DNA binding|seed germination|transcription, DNA-templated|nucleus|protein heterodimerization activity|sequence-specific DNA binding			AT4G34588	CPuORF2	Conserved peptide upstream open reading frame 2 [Source:TAIR;Acc:AT4G34588]
bZIP	Potri.002G196200	0.44157	-1.17929	2.79681e-08	3.64572e-07	26.2533	27.324	16.1102	16.7189	15.7043	8.53835	GO:0043565,GO:0003700,GO:0009267,GO:0006971,GO:2000693,GO:0045893,GO:0006351,GO:0005634,GO:0045735,GO:0046982	Sequence-specific DNA binding|transcription factor activity, sequence-specific DNA binding|cellular response to starvation|hypotonic response|positive regulation of seed maturation|positive regulation of transcription, DNA-templated|transcription, DNA-templated|nucleus|nutrient reservoir activity|protein heterodimerization activity			AT3G62422	CPuORF3	Conserved peptide upstream open reading frame 3 [Source:TAIR;Acc:AT3G62422]
bZIP	Potri.014G120800	0.443218	-1.17391	0.000216303	0.00125634	29.9155	10.3089	19.5214	12.842	10.3243	8.71103	GO:0043565,GO:0003700,GO:0009267,GO:0006971,GO:2000693,GO:0045893,GO:0006351,GO:0005634,GO:0045735,GO:0046982	Sequence-specific DNA binding|transcription factor activity, sequence-specific DNA binding|cellular response to starvation|hypotonic response|positive regulation of seed maturation|positive regulation of transcription, DNA-templated|transcription, DNA-templated|nucleus|nutrient reservoir activity|protein heterodimerization activity			AT3G62422	CPuORF3	Conserved peptide upstream open reading frame 3 [Source:TAIR;Acc:AT3G62422]
Dof	Potri.004G046600	2.84081	1.5063	0.000294347	0.00165219	1.08384	0.970565	0.705878	1.8558	3.22224	3.92031	GO:0006355,GO:0006351,GO:0005634,GO:0003677,GO:0046872	Regulation of transcription, DNA-templated|transcription, DNA-templated|nucleus|DNA binding|metal ion binding			AT1G28310	DOF1.4	Dof zinc finger protein DOF1.4 [Source:UniProtKB/Swiss-Prot;Acc:Q9FZA4]
Dof	Potri.014G036600	2.07108	1.05038	3.63616e-07	3.88365e-06	24.5397	16.4719	11.8537	41.7656	43.6133	49.715	GO:0003700,GO:0006355,GO:0006351,GO:0005634,GO:0003677,GO:0046872	Transcription factor activity, sequence-specific DNA binding|regulation of transcription, DNA-templated|transcription, DNA-templated|nucleus|DNA binding|metal ion binding			AT1G47655	DOF1.6	Dof zinc finger protein DOF1.6 [Source:UniProtKB/Swiss-Prot;Acc:Q9SX97]
Dof	Potri.003G034200	2.02532	1.01815	0.000147799	0.000895763	6.33789	3.00905	3.32099	12.7398	11.5219	12.4098	GO:0044212,GO:0006355,GO:0010200,GO:0006351,GO:0005634,GO:0046872,GO:0003700	Transcription regulatory region DNA binding|regulation of transcription, DNA-templated|response to chitin|transcription, DNA-templated|nucleus|metal ion binding|transcription factor activity, sequence-specific DNA binding			AT1G51700	DOF1.7	Dof zinc finger protein DOF1.7 [Source:UniProtKB/Swiss-Prot;Acc:O82155]
Dof	Potri.001G086400	2.0053	1.00382	4.84408e-05	0.000333513	20.9385	10.8351	7.71826	39.2237	35.4086	33.0826	GO:0006355,GO:0006351,GO:0005634,GO:0003677,GO:0046872,GO:0003700	Regulation of transcription, DNA-templated|transcription, DNA-templated|nucleus|DNA binding|metal ion binding|transcription factor activity, sequence-specific DNA binding			AT4G24060	DOF4.6	Dof zinc finger protein DOF4.6 [Source:UniProtKB/Swiss-Prot;Acc:Q8LAP8]
Dof	Potri.015G009300	3.05293	1.61019	1.53066e-13	4.87634e-12	15.2428	10.3866	11.6719	47.7555	54.1162	41.5027	GO:0003700,GO:0006355,GO:0006351,GO:0005634,GO:0003677,GO:0046872	Transcription factor activity, sequence-specific DNA binding|regulation of transcription, DNA-templated|transcription, DNA-templated|nucleus|DNA binding|metal ion binding			AT4G24060	DOF4.6	Dof zinc finger protein DOF4.6 [Source:UniProtKB/Swiss-Prot;Acc:Q8LAP8]
C2H2	Potri.009G149400	2.40019	1.26315	5.51592e-09	8.29042e-08	51.1836	29.4961	31.7288	117.9	109.261	104.034	GO:0016569,GO:0009294,GO:0009944,GO:0006355,GO:0010162,GO:0006351,GO:0005730,GO:0016787,GO:0046872	Covalent chromatin modification|DNA mediated transformation|polarity specification of adaxial/abaxial axis|regulation of transcription, DNA-templated|seed dormancy process|transcription, DNA-templated|nucleolus|hydrolase activity|metal ion binding			AT3G44750	HDT1	Histone deacetylase HDT1 [Source:UniProtKB/Swiss-Prot;Acc:Q9FVE6]
TALE	Potri.002G113300	2.14902	1.10368	7.69869e-10	1.31792e-08	26.9727	20.0186	16.6207	53.4371	53.4559	58.1473	GO:0005634,GO:0043565,GO:0006355	Nucleus|sequence-specific DNA binding|regulation of transcription, DNA-templated			AT4G08150	KNAT1	Homeobox protein knotted-1-like 1 [Source:UniProtKB/Swiss-Prot;Acc:P46639]
TALE	Potri.001G112200	0.410341	-1.2851	1.61535e-07	1.83325e-06	165.773	198.119	190.621	111.644	92.5853	67.861	GO:0005634,GO:0003677,GO:0006355	Nucleus|DNA binding|regulation of transcription, DNA-templated			AT1G62990	KNAT7	Homeobox protein knotted-1-like 7 [Source:UniProtKB/Swiss-Prot;Acc:Q9FPQ8]
HD-ZIP	Potri.006G193700	2.19472	1.13404	0.00736201	0.0271927	0.626836	1.31722	0.783297	1.45778	2.54854	3.3838	GO:0006351,GO:0005634,GO:0043565,GO:0003700	Transcription, DNA-templated|nucleus|sequence-specific DNA binding|transcription factor activity, sequence-specific DNA binding			AT5G06710	HAT14	Homeobox-leucine zipper protein HAT14 [Source:UniProtKB/Swiss-Prot;Acc:P46665]
G2-like	Potri.013G048000	0.475974	-1.07104	8.34139e-05	0.000540326	2.95441	4.06965	4.38279	2.61821	2.77321	3.15568	GO:0006351,GO:0005634,GO:0003677,GO:0003700	Transcription, DNA-templated|nucleus|DNA binding|transcription factor activity, sequence-specific DNA binding			AT3G04450		Homeodomain-like superfamily protein [Source:TAIR;Acc:AT3G04450]
G2-like	Potri.001G314800	0.468954	-1.09248	0.000112468	0.000705948	14.2374	18.0656	13.7302	8.72033	8.10879	9.49577	GO:0006351,GO:0005634,GO:0003677,GO:0006355	Transcription, DNA-templated|nucleus|DNA binding|regulation of transcription, DNA-templated			AT3G24120		Homeodomain-like superfamily protein [Source:TAIR;Acc:AT3G24120]
G2-like	Potri.001G133400	3.87799	1.95531	3.59775e-07	3.84679e-06	1.24904	0.534718	0.403598	3.24116	3.65704	4.94739	GO:0006351,GO:0005634,GO:0003677,GO:0006355	Transcription, DNA-templated|nucleus|DNA binding|regulation of transcription, DNA-templated			AT5G45580		Homeodomain-like superfamily protein [Source:TAIR;Acc:AT5G45580]
G2-like	Potri.007G003200	0.329584	-1.60128	4.34582e-12	1.10283e-10	8.2509	10.9437	9.2046	3.94693	3.96658	3.49847	GO:0006355,GO:0006351,GO:0005634,GO:0003677,GO:0003700	Regulation of transcription, DNA-templated|transcription, DNA-templated|nucleus|DNA binding|transcription factor activity, sequence-specific DNA binding			AT3G13040		Myb-like HTH transcriptional regulator family protein [Source:TAIR;Acc:AT3G13040]
MYB_related	Potri.003G079500	0.251965	-1.98871	4.54237e-12	1.1468e-10	18.3429	13.9304	22.3168	7.0081	5.64938	6.26686	GO:0008270,GO:0006355,GO:0006351,GO:0005634,GO:0003677,GO:0003700	Zinc ion binding|regulation of transcription, DNA-templated|transcription, DNA-templated|nucleus|DNA binding|transcription factor activity, sequence-specific DNA binding			AT5G47390		Myb-like transcription factor family protein [Source:TAIR;Acc:AT5G47390]
NF-YA	Potri.006G201900	0.28937	-1.78901	1.92554e-07	2.15305e-06	3.13143	6.02582	3.61629	0.724597	2.47069	1.69613	GO:0006351,GO:0016602,GO:0003677,GO:0003700	Transcription, DNA-templated|CCAAT-binding factor complex|DNA binding|transcription factor activity, sequence-specific DNA binding			AT5G06510	NFYA10	Nuclear transcription factor Y subunit A-10 [Source:UniProtKB/Swiss-Prot;Acc:Q8LFU0]
C2H2	Potri.002G048000	2.56837	1.36086	5.0529e-13	1.48789e-11	17.3333	12.0296	12.7727	38.0367	51.8885	53.2412	GO:0006355,GO:0006351,GO:0003677,GO:0046872,GO:0003700	Regulation of transcription, DNA-templated|transcription, DNA-templated|DNA binding|metal ion binding|transcription factor activity, sequence-specific DNA binding			AT4G02670	IDD12	Protein indeterminate-domain 12 [Source:UniProtKB/Swiss-Prot;Acc:O22759]
C2H2	Potri.008G142500	2.02242	1.01608	0.00055824	0.00291844	2.00569	1.83734	1.6981	3.58767	6.35899	5.70104	GO:0003700,GO:0006355,GO:0006351,GO:0009507,GO:0003677,GO:0046872	Transcription factor activity, sequence-specific DNA binding|regulation of transcription, DNA-templated|transcription, DNA-templated|chloroplast|DNA binding|metal ion binding			AT1G14580	IDD6	Protein indeterminate-domain 6, chloroplastic [Source:UniProtKB/Swiss-Prot;Acc:Q8RWX7]
Nin-like	Potri.001G293300	11.1571	3.4799	0.00151234	0.00696323	1.11683	0.125459	0.353009	10.7389	4.59669	4.57392	GO:0006351,GO:0005634,GO:0003677,GO:0006355	Transcription, DNA-templated|nucleus|DNA binding|regulation of transcription, DNA-templated			AT4G35270	NLP2	Protein NLP2 [Source:UniProtKB/Swiss-Prot;Acc:Q7X9B9]
Nin-like	Potri.005G251700	2.12052	1.08442	0.000159529	0.000956849	3.78237	2.6476	2.28431	5.82972	7.17362	11.4304	GO:0006351,GO:0005634,GO:0003677,GO:0006355	Transcription, DNA-templated|nucleus|DNA binding|regulation of transcription, DNA-templated			AT1G76350	NLP5	Protein NLP5 [Source:UniProtKB/Swiss-Prot;Acc:Q9SFW8]
MYB_related	Potri.005G122200	11.1187	3.47491	2.96497e-08	3.84626e-07				7.98718	17.8988	14.1006	GO:0006351,GO:0005634,GO:0003677,GO:0006355	Transcription, DNA-templated|nucleus|DNA binding|regulation of transcription, DNA-templated			AT1G75250	RL6	Protein RADIALIS-like 6 [Source:UniProtKB/Swiss-Prot;Acc:Q1A173]
GRAS	Potri.006G016200	0.210805	-2.24602	0.00392048	0.0159561	32.5736	11.6733	12.34	4.77732	5.35468	4.78307	GO:0003700,GO:0006351,GO:0005737,GO:0005634,GO:0043565	Transcription factor activity, sequence-specific DNA binding|transcription, DNA-templated|cytoplasm|nucleus|sequence-specific DNA binding			AT4G17230	SCL13	SCARECROW-like 13 [Source:TAIR;Acc:AT4G17230]
GRAS	Potri.001G109400	3.65637	1.87041	5.32574e-06	4.53747e-05	1.27394	0.945956	0.748466	2.81795	4.03676	5.78325	GO:0006355,GO:0006351,GO:0005634,GO:0043565,GO:0003700	Regulation of transcription, DNA-templated|transcription, DNA-templated|nucleus|sequence-specific DNA binding|transcription factor activity, sequence-specific DNA binding			AT1G63100	SCL28	Scarecrow-like protein 28 [Source:UniProtKB/Swiss-Prot;Acc:Q9CAN3]
GRAS	Potri.003G122400	3.50904	1.81108	2.21918e-13	6.88435e-12	3.15092	1.32456	1.64537	7.37295	8.89267	11.0293	GO:0006355,GO:0006351,GO:0005634,GO:0043565,GO:0003700	Regulation of transcription, DNA-templated|transcription, DNA-templated|nucleus|sequence-specific DNA binding|transcription factor activity, sequence-specific DNA binding			AT1G63100	SCL28	Scarecrow-like protein 28 [Source:UniProtKB/Swiss-Prot;Acc:Q9CAN3]
GRAS	Potri.004G078800	0.355244	-1.49312	1.84036e-15	7.80607e-14	29.4319	30.2457	32.3558	11.8308	16.1861	14.751	GO:0003700,GO:0006355,GO:0006351,GO:0005737,GO:0005634,GO:0043565	Transcription factor activity, sequence-specific DNA binding|regulation of transcription, DNA-templated|transcription, DNA-templated|cytoplasm|nucleus|sequence-specific DNA binding			AT5G52510	SCL8	Scarecrow-like protein 8 [Source:UniProtKB/Swiss-Prot;Acc:Q9FYR7]
GRAS	Potri.017G142400	0.354154	-1.49755	1.88685e-14	6.92956e-13	28.374	28.0722	32.0124	12.4432	14.9333	12.0253	GO:0003700,GO:0006355,GO:0006351,GO:0005737,GO:0005634,GO:0043565	Transcription factor activity, sequence-specific DNA binding|regulation of transcription, DNA-templated|transcription, DNA-templated|cytoplasm|nucleus|sequence-specific DNA binding			AT5G52510	SCL8	Scarecrow-like protein 8 [Source:UniProtKB/Swiss-Prot;Acc:Q9FYR7]
MYB_related	Potri.001G241600	0.346147	-1.53054	7.86501e-16	3.48608e-14	20.7506	20.7357	22.8588	8.98357	9.53961	8.8488	GO:0031627,GO:0006351,GO:0000783,GO:0003691,GO:0006355	Telomeric loop formation|transcription, DNA-templated|nuclear telomere cap complex|double-stranded telomeric DNA binding|regulation of transcription, DNA-templated			AT1G07540	TRP5	Telomere repeat-binding protein 5 [Source:UniProtKB/Swiss-Prot;Acc:Q6R0E3]
MYB_related	Potri.006G086500	0.488758	-1.03281	4.06254e-05	0.000285014	3.17507	2.31353	3.28498	1.04307	1.84559	1.72139	GO:0031627,GO:0006351,GO:0000783,GO:0003691,GO:0006355	Telomeric loop formation|transcription, DNA-templated|nuclear telomere cap complex|double-stranded telomeric DNA binding|regulation of transcription, DNA-templated			AT1G07540	TRP5	Telomere repeat-binding protein 5 [Source:UniProtKB/Swiss-Prot;Acc:Q6R0E3]
bHLH	Potri.009G064700	0.070725	-3.82164	6.89901e-09	1.02032e-07	1.84892	4.09635	4.11763	0.31409	0.237912	0.12172	GO:0001228,GO:0048573,GO:0006355,GO:0006366,GO:0005634,GO:0001046,GO:0003700	Transcriptional activator activity, RNA polymerase II transcription regulatory region sequence-specific binding|photoperiodism, flowering|regulation of transcription, DNA-templated|transcription from RNA polymerase II promoter|nucleus|core promoter sequence-specific DNA binding|transcription factor activity, sequence-specific DNA binding			AT1G51140	BHLH122	Transcription factor bHLH122 [Source:UniProtKB/Swiss-Prot;Acc:Q9C690]
bHLH	Potri.015G142700	0.400316	-1.32079	9.48768e-07	9.39678e-06	10.7351	8.98356	12.6034	6.88979	3.42389	5.29114	GO:0010106,GO:0055072,GO:0006355,GO:0006351,GO:0005634,GO:0003677,GO:0003700	Cellular response to iron ion starvation|iron ion homeostasis|regulation of transcription, DNA-templated|transcription, DNA-templated|nucleus|DNA binding|transcription factor activity, sequence-specific DNA binding			AT3G47640	BHLH47	Transcription factor bHLH47 [Source:UniProtKB/Swiss-Prot;Acc:Q9SN74]
bHLH	Potri.013G025900	2.74874	1.45877	1.90949e-15	8.0646e-14	21.0902	24.3564	22.5055	65.3503	81.6022	74.5693	GO:0003700,GO:0006351,GO:0005634,GO:0016597,GO:0003677	Transcription factor activity, sequence-specific DNA binding|transcription, DNA-templated|nucleus|amino acid binding|DNA binding			AT5G46690	BHLH71	Transcription factor bHLH71 [Source:UniProtKB/Swiss-Prot;Acc:Q56XR0]
bHLH	Potri.002G248500	2.14707	1.10237	1.12209e-07	1.31277e-06	24.683	19.1195	18.0152	47.085	51.1343	72.56	GO:0006355,GO:0006351,GO:0005634,GO:0003677,GO:0003700	Regulation of transcription, DNA-templated|transcription, DNA-templated|nucleus|DNA binding|transcription factor activity, sequence-specific DNA binding			AT5G48560	BHLH78	Transcription factor bHLH78 [Source:UniProtKB/Swiss-Prot;Acc:Q9FJL4]
bHLH	Potri.005G039800	2.73783	1.45303	2.37968e-16	1.1329e-14	37.8346	35.5611	47.6747	117.74	158.235	137.878	GO:0003700,GO:0006351,GO:0005634,GO:0016597,GO:0003677	Transcription factor activity, sequence-specific DNA binding|transcription, DNA-templated|nucleus|amino acid binding|DNA binding			AT1G72210	BHLH96	Transcription factor bHLH96 [Source:UniProtKB/Swiss-Prot;Acc:Q9C7T4]
C2H2	Potri.001G249900	0.461877	-1.11442	1.09299e-07	1.28125e-06	33.176	41.8731	41.0762	19.473	26.6603	23.4727					AT2G29660		Zinc finger (C2H2 type) family protein [Source:TAIR;Acc:AT2G29660]
C3H	Potri.007G016000	0.492257	-1.02252	1.15543e-06	1.12514e-05	8.18022	10.3827	10.0909	5.40755	5.98563	6.62445	GO:0008270,GO:0032776,GO:0031047,GO:0010964,GO:0006351,GO:0005634,GO:0003677,GO:0042393	Zinc ion binding|DNA methylation on cytosine|gene silencing by RNA|regulation of chromatin silencing by small RNA|transcription, DNA-templated|nucleus|DNA binding|histone binding			AT3G51120		Zinc finger CCCH domain-containing protein 44 [Source:UniProtKB/Swiss-Prot;Acc:Q9SD34]
C3H	Potri.001G252600	0.369604	-1.43595	1.12944e-08	1.59765e-07	6.45271	4.43637	5.75373	2.90469	2.09274	2.91984	GO:0006355,GO:0003677,GO:0046872,GO:0003700	Regulation of transcription, DNA-templated|DNA binding|metal ion binding|transcription factor activity, sequence-specific DNA binding			AT5G58620		Zinc finger CCCH domain-containing protein 66 [Source:UniProtKB/Swiss-Prot;Acc:Q9LUZ4]
C3H	Potri.005G182900	0.461191	-1.11657	3.29132e-06	2.92557e-05	3.90134	4.92763	3.86516	1.59498	1.93937	3.4886	GO:0046872,GO:0003723,GO:0006378,GO:0016973,GO:0005847,GO:0003677,GO:0004521	Metal ion binding|RNA binding|mRNA polyadenylation|poly(A)+ mRNA export from nucleus|mRNA cleavage and polyadenylation specificity factor complex|DNA binding|endoribonuclease activity			AT1G21580		Zinc finger C-x8-C-x5-C-x3-H type family protein [Source:TAIR;Acc:AT1G21580]
DBB	Potri.001G061800	0.453315	-1.14141	1.18334e-06	1.14815e-05	7.49689	6.18953	7.7867	3.09615	4.65363	4.35164	GO:0006355,GO:0005634,GO:0003700,GO:0008270	Regulation of transcription, DNA-templated|nucleus|transcription factor activity, sequence-specific DNA binding|zinc ion binding			AT2G33500	COL14	Zinc finger protein CONSTANS-LIKE 14 [Source:UniProtKB/Swiss-Prot;Acc:O22800]
C2H2	Potri.001G157700	0.351913	-1.50671	2.56853e-12	6.78607e-11	17.7451	19.4578	19.0733	9.51118	6.87057	6.5801	GO:0003700,GO:0044212,GO:0006355,GO:0006351,GO:0005634,GO:0046872,GO:0043565	Transcription factor activity, sequence-specific DNA binding|transcription regulatory region DNA binding|regulation of transcription, DNA-templated|transcription, DNA-templated|nucleus|metal ion binding|sequence-specific DNA binding			AT3G60580	ZAT9	Zinc finger protein ZAT9 [Source:UniProtKB/Swiss-Prot;Acc:Q9M202]
C2H2	Potri.002G143800	0.252136	-1.98773	9.94629e-10	1.67456e-08	4.52125	3.62688	4.6617	1.46932	0.891849	1.22528	GO:0003700,GO:0044212,GO:0006355,GO:0006351,GO:0005634,GO:0046872,GO:0043565	Transcription factor activity, sequence-specific DNA binding|transcription regulatory region DNA binding|regulation of transcription, DNA-templated|transcription, DNA-templated|nucleus|metal ion binding|sequence-specific DNA binding			AT3G60580	ZAT9	Zinc finger protein ZAT9 [Source:UniProtKB/Swiss-Prot;Acc:Q9M202]
C2H2	Potri.014G066100	0.198484	-2.33291	8.73114e-13	2.47414e-11	11.7132	14.8914	18.237	4.75041	3.83709	2.50582	GO:0003700,GO:0044212,GO:0006355,GO:0006351,GO:0005634,GO:0046872,GO:0043565	Transcription factor activity, sequence-specific DNA binding|transcription regulatory region DNA binding|regulation of transcription, DNA-templated|transcription, DNA-templated|nucleus|metal ion binding|sequence-specific DNA binding			AT3G60580	ZAT9	Zinc finger protein ZAT9 [Source:UniProtKB/Swiss-Prot;Acc:Q9M202]
GRAS	Potri.002G073400	0.259994	-1.94345	1.72774e-20	1.51121e-18	57.1507	69.5469	69.4876	17.3579	22.6523	24.6918	GO:0006355,GO:0006351,GO:0005634,GO:0043565,GO:0003700	Regulation of transcription, DNA-templated|transcription, DNA-templated|nucleus|sequence-specific DNA binding|transcription factor activity, sequence-specific DNA binding			AT1G21450	SCL1	Scarecrow-like protein 1 [Source:UniProtKB/Swiss-Prot;Acc:Q9SDQ3]
GRAS	Potri.005G186500	0.418168	-1.25785	1.0929e-11	2.5807e-10	37.804	31.2783	36.3806	19.6072	16.6035	20.5022	GO:0006355,GO:0006351,GO:0005634,GO:0043565,GO:0003700	Regulation of transcription, DNA-templated|transcription, DNA-templated|nucleus|sequence-specific DNA binding|transcription factor activity, sequence-specific DNA binding			AT1G21450	SCL1	Scarecrow-like protein 1 [Source:UniProtKB/Swiss-Prot;Acc:Q9SDQ3]
STAT	Potri.001G380900	2.82171	1.49657	0.000219683	0.00127173	3.36913	2.93181	2.85914	5.37388	10.4123	11.7506					AT1G78540	SHB	SH2 domain protein B [Source:TAIR;Acc:AT1G78540]
Trihelix	Potri.008G179700	0.432487	-1.20927	9.70779e-06	7.80318e-05	13.5469	19.1893	16.2804	7.98307	8.78962	7.7123	GO:0003700,GO:0006355,GO:0006351,GO:0005634,GO:0042802,GO:0043565	Transcription factor activity, sequence-specific DNA binding|regulation of transcription, DNA-templated|transcription, DNA-templated|nucleus|identical protein binding|sequence-specific DNA binding			AT1G13450	GT-1	Trihelix transcription factor GT-1 [Source:UniProtKB/Swiss-Prot;Acc:Q9FX53]
TCP	Potri.006G207700	4.04182	2.015	0.00263174	0.0112593	0.979119	0.184371	0.558691	1.38788	3.13074	4.26755	GO:0047427,GO:0006807	Cyanoalanine nitrilase activity|nitrogen compound metabolic process	Ko00460	Cyanoamino acid metabolism	AT5G22300	NIT4	Bifunctional nitrilase/nitrile hydratase NIT4 [Source:UniProtKB/Swiss-Prot;Acc:P46011]
bZIP	Potri.007G029400	0.406221	-1.29966	7.90352e-09	1.15616e-07	6.37274	6.89713	7.40738	3.38548	3.97351	4.36268	GO:0043565,GO:0003700,GO:0044212,GO:0010629,GO:0090342,GO:0010310,GO:0006351,GO:0005737,GO:0005634,GO:0003677	Sequence-specific DNA binding|transcription factor activity, sequence-specific DNA binding|transcription regulatory region DNA binding|negative regulation of gene expression|regulation of cell aging|regulation of hydrogen peroxide metabolic process|transcription, DNA-templated|cytoplasm|nucleus|DNA binding			AT4G36730	GBF1	G-box-binding factor 1 [Source:UniProtKB/Swiss-Prot;Acc:P42774]
ZF-HD	Potri.017G082900	0.163873	-2.60935	1.68118e-19	1.2755e-17	33.6235	37.1713	37.0628	10.0894	7.45938	5.55836	GO:0042803,GO:0043565,GO:0044212,GO:0019760,GO:0006355,GO:0006351,GO:0005634,GO:0003677,GO:0046872	Protein homodimerization activity|sequence-specific DNA binding|transcription regulatory region DNA binding|glucosinolate metabolic process|regulation of transcription, DNA-templated|transcription, DNA-templated|nucleus|DNA binding|metal ion binding			AT5G39760	ZHD10	Zinc-finger homeodomain protein 10 [Source:UniProtKB/Swiss-Prot;Acc:Q9FIW9]
ZF-HD	Potri.004G126500	0.382044	-1.38819	4.77412e-10	8.4415e-09	22.4652	24.2497	28.1254	15.1556	11.7151	10.9805	GO:0042803,GO:0043565,GO:0044212,GO:0019760,GO:0006355,GO:0006351,GO:0005634,GO:0003677,GO:0046872	Protein homodimerization activity|sequence-specific DNA binding|transcription regulatory region DNA binding|glucosinolate metabolic process|regulation of transcription, DNA-templated|transcription, DNA-templated|nucleus|DNA binding|metal ion binding			AT3G28920	ZHD9	Zinc-finger homeodomain protein 9 [Source:UniProtKB/Swiss-Prot;Acc:Q9LHF0]
GeBP	Potri.007G119800	2.45814	1.29757	1.02809e-08	1.46691e-07	1.67183	0.979356	1.31173	4.37028	4.20347	5.23138					AT1G61730		DNA-binding storekeeper protein-related transcriptional regulator [Source:TAIR;Acc:AT1G61730]
MYB_related	Potri.010G039300	0.0894026	-3.48354	8.4766e-29	2.03742e-26	11.1425	11.6408	13.0439	1.2456	1.07468	1.43282	GO:0006355,GO:0006351,GO:0005829,GO:0005634,GO:0003677	Regulation of transcription, DNA-templated|transcription, DNA-templated|cytosol|nucleus|DNA binding			AT1G70000		Myb-like transcription factor family protein [Source:TAIR;Acc:AT1G70000]
