# Supplementary material for: A Comparative Analysis of Transcription Networks Active in Juvenile and Mature Wood in Populus
Source: Front Plant Sci. 2021 May 28;12:675075. doi: 10.3389/fpls.2021.675075 (PMC8193101; doi:10.3389/fpls.2021.675075)
Supplement: Supplementary file 6 [file Table_6.XLSX]

## Sheet: Sheet1
SUPPLEMENTARY TABLE S6| Differentially expressed genes related to cell wall formation.
Gene_id	Fold change MW/JW	Log2 fold change	P-value	P-value (fdr)	FPKM in JW1	FPKM in JW2	FPKM in JW3	FPKM in MW1	FPKM in MW2	FPKM in MW3	Go_id	Go_description	Kegg_id	Kegg_description	Homologs in Arabidopsis	Gene name in Arabidopsis	Gene description in Arabidopsis
Potri.014G140300	4.77779	2.25634	6.04e-15	2.37e-13	2.42689	2.09588	1.43709	13.5821	9.6953	14.9405	GO:0016762,GO:0042546,GO:0071555,GO:0010411,GO:0048046,GO:0005618,GO:0004553	Xyloglucan:xyloglucosyl transferase activity|cell wall biogenesis|cell wall organization|xyloglucan metabolic process|apoplast|cell wall|hydrolase activity, hydrolyzing O-glycosyl compounds			AT5G13870	XTH5	Probable xyloglucan endotransglucosylase/hydrolase protein 5 [Source:UniProtKB/Swiss-Prot;Acc:Q9XIW1]
Potri.006G122900	4.31438	2.10915	3.75e-07	3.99e-06	7.49316	4.13532	5.39811	21.2663	39.9829	34.13	GO:0016762,GO:0042546,GO:0016998,GO:0071555,GO:0010411,GO:0048046,GO:0005618,GO:0004553	Xyloglucan:xyloglucosyl transferase activity|cell wall biogenesis|cell wall macromolecule catabolic process|cell wall organization|xyloglucan metabolic process|apoplast|cell wall|hydrolase activity, hydrolyzing O-glycosyl compounds			AT2G36870	XTH32	Probable xyloglucan endotransglucosylase/hydrolase protein 32 [Source:UniProtKB/Swiss-Prot;Acc:Q9SJL9]
Potri.001G136100	2.07485	1.05301	0.00796504	0.0290714	1.12115	1.51189	2.07401	3.34234	3.42445	4.05937	GO:0016762,GO:0042546,GO:0071555,GO:0010411,GO:0048046,GO:0005618,GO:0004553	Xyloglucan:xyloglucosyl transferase activity|cell wall biogenesis|cell wall organization|xyloglucan metabolic process|apoplast|cell wall|hydrolase activity, hydrolyzing O-glycosyl compounds			AT1G32170	XTH30	Probable xyloglucan endotransglucosylase/hydrolase protein 30 [Source:UniProtKB/Swiss-Prot;Acc:Q38908]
Potri.003G097300	0.168502	-2.56917	1.27e-14	4.81e-13	69.6259	79.1612	88.8626	27.5733	13.3845	8.24264	GO:0016762,GO:0042546,GO:0071555,GO:0010411,GO:0048046,GO:0005618,GO:0004553	Xyloglucan:xyloglucosyl transferase activity|cell wall biogenesis|cell wall organization|xyloglucan metabolic process|apoplast|cell wall|hydrolase activity, hydrolyzing O-glycosyl compounds			AT1G32170	XTH30	Probable xyloglucan endotransglucosylase/hydrolase protein 30 [Source:UniProtKB/Swiss-Prot;Acc:Q38908]
Potri.010G102300	0.404386	-1.3062	1.18e-12	3.22e-11	52.035	55.4396	64.2562	32.5507	28.7193	27.8019	GO:0016762,GO:0042546,GO:0071555,GO:0010154,GO:0080086,GO:0010411,GO:0048046,GO:0005618,GO:0004553	Xyloglucan:xyloglucosyl transferase activity|cell wall biogenesis|cell wall organization|fruit development|stamen filament development|xyloglucan metabolic process|apoplast|cell wall|hydrolase activity, hydrolyzing O-glycosyl compounds			AT1G14720	XTH28	Probable xyloglucan endotransglucosylase/hydrolase protein 28 [Source:UniProtKB/Swiss-Prot;Acc:Q38909]
Potri.008G138400	3.25396	1.7022	2.89e-10	5.34e-09	62.6403	45.45	44.5857	259.201	188.83	192.018	GO:0016762,GO:0042546,GO:0071555,GO:0010154,GO:0080086,GO:0010411,GO:0048046,GO:0005618,GO:0004553	Xyloglucan:xyloglucosyl transferase activity|cell wall biogenesis|cell wall organization|fruit development|stamen filament development|xyloglucan metabolic process|apoplast|cell wall|hydrolase activity, hydrolyzing O-glycosyl compounds			AT2G01850	XTH27	Probable xyloglucan endotransglucosylase/hydrolase protein 27 [Source:UniProtKB/Swiss-Prot;Acc:Q8LDS2]
Potri.006G239700	3.99486	1.99814	0.000790566	0.00395471	47.7093	42.2591	52.7556	99.1041	293.218	272.788	GO:0015254,GO:0015250,GO:0009992,GO:0034220,GO:0042807,GO:0005887,GO:0009705	Glycerol channel activity|water channel activity|cellular water homeostasis|ion transmembrane transport|central vacuole|integral component of plasma membrane|plant-type vacuole membrane			AT2G25810	TIP4-1	Aquaporin TIP4-1 [Source:UniProtKB/Swiss-Prot;Acc:O82316]
Potri.006G121700	2.83229	1.50197	6.74e-19	4.69e-17	792.479	454.995	503.46	2161.79	2120.41	2010.88	GO:0009705,GO:0000326,GO:0005774,GO:0005773,GO:0015254,GO:0015204,GO:0015250,GO:0009992,GO:0080170,GO:0034220,GO:0015840,GO:0042807,GO:0006833,GO:0009941,GO:0005887	Plant-type vacuole membrane|protein storage vacuole|vacuolar membrane|vacuole|glycerol channel activity|urea transmembrane transporter activity|water channel activity|cellular water homeostasis|hydrogen peroxide transmembrane transport|ion transmembrane transport|urea transport|central vacuole|water transport|chloroplast envelope|integral component of plasma membrane			AT2G36830	TIP1-1	Aquaporin TIP1-1 [Source:UniProtKB/Swiss-Prot;Acc:P25818]
Potri.009G027200	2.28078	1.18952	2.58e-05	0.000189584	6.38245	5.40919	4.88658	11.737	19.6842	17.3633	GO:0015254,GO:0015204,GO:0015250,GO:0009992,GO:0034220,GO:0015840,GO:0006833,GO:0042807,GO:0005887,GO:0009705	Glycerol channel activity|urea transmembrane transporter activity|water channel activity|cellular water homeostasis|ion transmembrane transport|urea transport|water transport|central vacuole|integral component of plasma membrane|plant-type vacuole membrane			AT2G36830	TIP1-1	Aquaporin TIP1-1 [Source:UniProtKB/Swiss-Prot;Acc:P25818]
Potri.010G229000	2.39366	1.25922	7.13e-11	1.46e-09	15.3828	9.92475	9.26387	38.1424	29.173	38.8423	GO:0030570,GO:0042547,GO:0009814,GO:0045490,GO:0031225,GO:0046658,GO:0046872	Pectate lyase activity|cell wall modification involved in multidimensional cell growth|defense response, incompatible interaction|pectin catabolic process|anchored component of membrane|anchored component of plasma membrane|metal ion binding	Ko02024,ko00040	Quorum sensing|Pentose and glucuronate interconversions	AT3G54920	PMR6	Probable pectate lyase 13 [Source:UniProtKB/Swiss-Prot;Acc:Q93Z04]
Potri.016G017700	0.0151996	-6.03982	9.42e-15	3.61e-13	3.36444	4.10978	6.45721	0.213214	0.0549373	0	GO:0030599,GO:0042545,GO:0045490,GO:0005618,GO:0005576,GO:0045330	Pectinesterase activity|cell wall modification|pectin catabolic process|cell wall|extracellular region|aspartyl esterase activity			AT1G05310	PME8	Probable pectinesterase 8 [Source:UniProtKB/Swiss-Prot;Acc:O23038]
Potri.003G076900	30.4942	4.93046	2.23e-05	0.000165613	0.0968271	0.0945884	0.0478029	2.18468	4.43518	6.52155	GO:0030599,GO:0042545,GO:0045490,GO:0005618,GO:0005576,GO:0045330	Pectinesterase activity|cell wall modification|pectin catabolic process|cell wall|extracellular region|aspartyl esterase activity			AT5G47500	PME68	Probable pectinesterase 68 [Source:UniProtKB/Swiss-Prot;Acc:Q8LPF3]
Potri.006G134500	3.10355	1.63392	5.38e-17	2.82e-15	118.662	82.3611	73.1336	376.347	322.303	359.293	GO:0004857,GO:0030599,GO:0042545,GO:0045490,GO:0005618,GO:0005576,GO:0045330	Enzyme inhibitor activity|pectinesterase activity|cell wall modification|pectin catabolic process|cell wall|extracellular region|aspartyl esterase activity	Ko00040	Pentose and glucuronate interconversions	AT3G43270	PME32	Probable pectinesterase/pectinesterase inhibitor 32 [Source:UniProtKB/Swiss-Prot;Acc:Q9LXK7]
Potri.001G162400	2.1443	1.10051	1.64e-07	1.86e-06	71.9983	37.4378	41.4488	114.382	129.97	161.963	GO:0004857,GO:0030599,GO:0042545,GO:0045490,GO:0005618,GO:0005576,GO:0045330	Enzyme inhibitor activity|pectinesterase activity|cell wall modification|pectin catabolic process|cell wall|extracellular region|aspartyl esterase activity	Ko00040	Pentose and glucuronate interconversions	AT1G53830	PME2	Pectinesterase 2 [Source:UniProtKB/Swiss-Prot;Acc:Q42534]
Potri.004G176300	0.23965	-2.061	2.08e-21	2.07e-19	476.299	462.362	397.861	196.432	110.226	91.2048	GO:0005634,GO:0005886,GO:0009506,GO:0005773,GO:0015254,GO:0003729,GO:0015250,GO:0009992,GO:0034220,GO:0009737,GO:0046658,GO:0005887,GO:0016020	Nucleus|plasma membrane|plasmodesma|vacuole|glycerol channel activity|mRNA binding|water channel activity|cellular water homeostasis|ion transmembrane transport|response to abscisic acid|anchored component of plasma membrane|integral component of plasma membrane|membrane			AT4G35100	PIP2-7	Aquaporin PIP2-7 [Source:UniProtKB/Swiss-Prot;Acc:P93004]
Potri.006G128000	0.205974	-2.27947	5.62e-32	1.87e-29	18.5715	21.746	25.5754	7.26232	4.76617	2.8904	GO:0015254,GO:0015250,GO:0009992,GO:0034220,GO:0005887,GO:0009506,GO:0005773	Glycerol channel activity|water channel activity|cellular water homeostasis|ion transmembrane transport|integral component of plasma membrane|plasmodesma|vacuole			AT2G37170	PIP2-2	Aquaporin PIP2-2 [Source:UniProtKB/Swiss-Prot;Acc:P43287]
Potri.006G128200	0.281163	-1.83052	1.28e-14	4.83e-13	42.8195	53.276	51.8486	18.2893	23.4294	16.1753	GO:0015254,GO:0015250,GO:0009992,GO:0034220,GO:0005887,GO:0009506,GO:0005773	Glycerol channel activity|water channel activity|cellular water homeostasis|ion transmembrane transport|integral component of plasma membrane|plasmodesma|vacuole			AT2G37170	PIP2-2	Aquaporin PIP2-2 [Source:UniProtKB/Swiss-Prot;Acc:P43287]
Potri.016G089500	6.27954	2.65066	6.02e-15	2.37e-13	22.2705	20.407	27.0247	181.686	166.065	142.079	GO:0005773,GO:0015254,GO:0015250,GO:0009992,GO:0034220,GO:0009414,GO:0005887,GO:0005886,GO:0009506	Vacuole|glycerol channel activity|water channel activity|cellular water homeostasis|ion transmembrane transport|response to water deprivation|integral component of plasma membrane|plasma membrane|plasmodesma			AT2G37170	PIP2-2	Aquaporin PIP2-2 [Source:UniProtKB/Swiss-Prot;Acc:P43287]
Potri.009G013900	5.90209	2.56123	2.89e-07	3.13e-06	24.0978	13.8229	19.5408	182.185	123.949	120.39	GO:0009506,GO:0005773,GO:0015254,GO:0003729,GO:0015250,GO:0009992,GO:0034220,GO:0009737,GO:0009414,GO:0006833,GO:0009507,GO:0005887,GO:0005886	Plasmodesma|vacuole|glycerol channel activity|mRNA binding|water channel activity|cellular water homeostasis|ion transmembrane transport|response to abscisic acid|response to water deprivation|water transport|chloroplast|integral component of plasma membrane|plasma membrane			AT3G53420	PIP2-1	Aquaporin PIP2-1 [Source:UniProtKB/Swiss-Prot;Acc:P43286]
Potri.008G065600	5.32906	2.41388	2.54e-42	1.83e-39	48.1973	40.8947	51.3397	278.077	327.757	351.125	GO:0015254,GO:0015250,GO:0009992,GO:0034220,GO:0005887,GO:0009506,GO:0005773	Glycerol channel activity|water channel activity|cellular water homeostasis|ion transmembrane transport|integral component of plasma membrane|plasmodesma|vacuole			AT4G23400	PIP1-5	Probable aquaporin PIP1-5 [Source:UniProtKB/Swiss-Prot;Acc:Q8LAA6]
Potri.006G098100	0.448918	-1.15548	1.27e-05	9.98e-05	11.4091	10.3201	15.0046	7.74675	7.2798	3.98817	GO:0009506,GO:0005773,GO:0015254,GO:0015250,GO:0009992,GO:0034220,GO:0009414,GO:0006833,GO:0005887,GO:0016020,GO:0005886,GO:0043234,GO:0005215,GO:0051290,GO:0051289,GO:0005829,GO:0016021	Plasmodesma|vacuole|glycerol channel activity|water channel activity|cellular water homeostasis|ion transmembrane transport|response to water deprivation|water transport|integral component of plasma membrane|membrane|plasma membrane|protein complex|transporter activity|protein heterotetramerization|protein homotetramerization|cytosol|integral component of membrane			AT4G00430	PIP1.4	Probable aquaporin PIP1-4 [Source:UniProtKB/Swiss-Prot;Acc:Q39196]
Potri.016G113300	0.160646	-2.63804	8.19e-24	1.08e-21	48.0736	49.2445	61.3118	13.7114	10.7984	7.74087	GO:0009506,GO:0005773,GO:0015254,GO:0015250,GO:0009992,GO:0034220,GO:0009414,GO:0006833,GO:0005887,GO:0016020,GO:0005886	Plasmodesma|vacuole|glycerol channel activity|water channel activity|cellular water homeostasis|ion transmembrane transport|response to water deprivation|water transport|integral component of plasma membrane|membrane|plasma membrane			AT4G00430	PIP1.4	Probable aquaporin PIP1-4 [Source:UniProtKB/Swiss-Prot;Acc:Q39196]
Potri.003G046200	2.25427	1.17266	7.26e-09	1.07e-07	127.502	67.8637	77.0737	256.658	236.232	268.987	GO:0009505,GO:0005886,GO:0009506,GO:0052793,GO:0071555,GO:0005618,GO:0005829,GO:0005576,GO:0016787,GO:0016020	Plant-type cell wall|plasma membrane|plasmodesma|pectin acetylesterase activity|cell wall organization|cell wall|cytosol|extracellular region|hydrolase activity|membrane	Ko04310	Wnt signaling pathway	AT4G19410	PAE7	Pectin acetylesterase 7 [Source:UniProtKB/Swiss-Prot;Acc:Q940J8]
Potri.004G233900	3.58867	1.84345	1.71e-08	2.32e-07	4.41036	1.72124	1.95958	14.4335	14.4987	10.6046	GO:0009505,GO:0005886,GO:0009506,GO:0052793,GO:0071555,GO:0005618,GO:0005829,GO:0005576	Plant-type cell wall|plasma membrane|plasmodesma|pectin acetylesterase activity|cell wall organization|cell wall|cytosol|extracellular region	Ko04310	Wnt signaling pathway	AT4G19410	PAE7	Pectin acetylesterase 7 [Source:UniProtKB/Swiss-Prot;Acc:Q940J8]
Potri.005G001500	2.68752	1.42627	9.98e-14	3.29e-12	23.336	11.6731	14.4756	41.7844	55.1456	61.8411	GO:0071555,GO:0005576,GO:0009505,GO:0052793	Cell wall organization|extracellular region|plant-type cell wall|pectin acetylesterase activity	Ko04310	Wnt signaling pathway	AT3G05910	PAE12	Pectin acetylesterase 12 [Source:UniProtKB/Swiss-Prot;Acc:Q9SFF6]
Potri.013G000900	2.0531	1.0378	1.2e-07	1.4e-06	25.7492	12.7954	14.8934	48.8479	44.8607	48.9042	GO:0071555,GO:0005576,GO:0009505,GO:0052793	Cell wall organization|extracellular region|plant-type cell wall|pectin acetylesterase activity			AT3G05910	PAE12	Pectin acetylesterase 12 [Source:UniProtKB/Swiss-Prot;Acc:Q9SFF6]
Potri.012G131400	7.43423	2.89418	1.03e-43	8.9e-41	4.47068	3.55581	4.12543	40.8941	35.7046	37.7392	GO:0005975,GO:0006516,GO:0048046,GO:0005773,GO:0004560	Carbohydrate metabolic process|glycoprotein catabolic process|apoplast|vacuole|alpha-L-fucosidase activity	Ko00511	Other glycan degradation	AT2G28100	FUC1	Alpha-L-fucosidase 1 [Source:UniProtKB/Swiss-Prot;Acc:Q8GW72]
Potri.013G134300	2.05075	1.03615	0.00513806	0.0200742	2.37405	0.937542	1.50905	3.56564	5.46652	4.60699					AT4G28250	EXPB3	Expansin-B3 [Source:UniProtKB/Swiss-Prot;Acc:Q9M0I2]
Potri.001G240900	2.17314	1.11978	1.79e-11	4.08e-10	234.293	197.68	196.446	516.334	606.721	695.743					AT2G28950	EXPA6	Expansin-A6 [Source:UniProtKB/Swiss-Prot;Acc:Q38865]
Potri.008G057100	2.72272	1.44505	0.00512406	0.0200301	24.6633	17.3013	21.8764	36.3926	79.9061	95.5341					AT2G28950	EXPA6	Expansin-A6 [Source:UniProtKB/Swiss-Prot;Acc:Q38865]
Potri.009G031800	2.1514	1.10528	9.17e-09	1.32e-07	188.086	164.474	146.907	375.862	483.5	561.442					AT2G28950	EXPA6	Expansin-A6 [Source:UniProtKB/Swiss-Prot;Acc:Q38865]
Potri.008G088300	3.44545	1.78469	3.47e-06	3.07e-05	14.2701	8.21166	9.22376	35.3248	55.541	58.6069					AT2G03090	EXPA15	Expansin-A15 [Source:UniProtKB/Swiss-Prot;Acc:O80622]
Potri.017G140000	2.32069	1.21455	1.85e-11	4.19e-10	29.216	22.5386	29.4922	67.6786	97.4211	84.8219					AT3G03220	EXPA13	Expansin-A13 [Source:UniProtKB/Swiss-Prot;Acc:Q9M9P0]
Potri.010G167200	3.23825	1.69522	1.16e-06	1.13e-05	11.0482	9.12775	9.08797	43.4504	53.3815	34.0229					AT1G26770	EXPA10	Expansin-A10 [Source:UniProtKB/Swiss-Prot;Acc:Q9LDR9]
Potri.019G057500	9.64253	3.26941	1.05e-09	1.76e-08	1.10973	1.26297	1.21168	23.0662	14.5768	14.0589					AT1G26770	EXPA10	Expansin-A10 [Source:UniProtKB/Swiss-Prot;Acc:Q9LDR9]
Potri.005G232600	2.10872	1.07637	7.46e-07	7.53e-06	15.583	8.71417	10.2924	26.566	28.7469	38.5655	GO:0005773,GO:0004565,GO:0030246,GO:0005975,GO:0048046,GO:0005618,GO:0009505	Vacuole|beta-galactosidase activity|carbohydrate binding|carbohydrate metabolic process|apoplast|cell wall|plant-type cell wall			AT1G45130	BGAL5	Beta-galactosidase 5 [Source:UniProtKB/Swiss-Prot;Acc:Q9MAJ7]
Potri.007G018100	2.32805	1.21912	2.58e-11	5.73e-10	41.587	28.7053	26.6622	83.224	71.324	115.77	GO:0005773,GO:0004565,GO:0030246,GO:0005975,GO:0048046,GO:0005618,GO:0009505	Vacuole|beta-galactosidase activity|carbohydrate binding|carbohydrate metabolic process|apoplast|cell wall|plant-type cell wall			AT4G36360	BGAL3	Beta-galactosidase 3 [Source:UniProtKB/Swiss-Prot;Acc:Q9SCV9]
Potri.007G099800	0.273496	-1.87041	3.01e-21	2.92e-19	63.0515	75.484	75.016	24.0579	24.3686	25.4464	GO:0004565,GO:0030246,GO:0005975,GO:0048046,GO:0005618,GO:0005773	Beta-galactosidase activity|carbohydrate binding|carbohydrate metabolic process|apoplast|cell wall|vacuole			AT5G63810	BGAL10	Beta-galactosidase 10 [Source:UniProtKB/Swiss-Prot;Acc:Q9FN08]
Potri.001G450200	3.81291	1.93089	1.56e-22	1.79e-20	4.97195	3.38246	3.88436	16.2757	19.2487	23.3819	GO:0009793,GO:0006486,GO:0000139,GO:0016021,GO:0008378	Embryo development ending in seed dormancy|protein glycosylation|Golgi membrane|integral component of membrane|galactosyltransferase activity			AT1G32930	B3GALT6	Probable beta-1,3-galactosyltransferase 6 [Source:UniProtKB/Swiss-Prot;Acc:Q9MAP8]
Potri.002G228900	0.433236	-1.20677	2.26e-09	3.62e-08	20.7018	23.9803	28.573	15.6995	13.395	9.66096	GO:0008378,GO:0006486,GO:0005794,GO:0000139,GO:0016021	Galactosyltransferase activity|protein glycosylation|Golgi apparatus|Golgi membrane|integral component of membrane			AT1G05170	B3GALT2	Probable beta-1,3-galactosyltransferase 2 [Source:UniProtKB/Swiss-Prot;Acc:A8MRC7]
Potri.014G153700	0.3077	-1.7004	1.24e-11	2.9e-10	25.5553	35.0494	30.4002	11.551	13.0338	9.8159	GO:0008378,GO:0006486,GO:0005794,GO:0000139,GO:0016021	Galactosyltransferase activity|protein glycosylation|Golgi apparatus|Golgi membrane|integral component of membrane			AT1G05170	B3GALT2	Probable beta-1,3-galactosyltransferase 2 [Source:UniProtKB/Swiss-Prot;Acc:A8MRC7]
Potri.015G066000	2.82166	1.49654	6.94e-10	1.2e-08	22.6191	17.1184	15.103	53.0255	62.2165	85.0683	GO:0005886,GO:0005524,GO:0008553,GO:0046872,GO:0006754,GO:1902600,GO:0051453,GO:0005887,GO:0043231,GO:0016020	Plasma membrane|ATP binding|hydrogen-exporting ATPase activity, phosphorylative mechanism|metal ion binding|ATP biosynthetic process|hydrogen ion transmembrane transport|regulation of intracellular pH|integral component of plasma membrane|intracellular membrane-bounded organelle|membrane	Ko00190	Oxidative phosphorylation	AT5G62670	AHA11	ATPase 11, plasma membrane-type [Source:UniProtKB/Swiss-Prot;Acc:Q9LV11]
Potri.019G069300	4.54542	2.18441	1.16469e-08	1.6428e-07	94.2693	67.9937	59.395	284.877	399.036	564.731	GO:0009505,GO:0005886,GO:0009506,GO:0008810,GO:0071555,GO:0030245,GO:0005618,GO:0005576,GO:0005794	Plant-type cell wall|plasma membrane|plasmodesma|cellulase activity|cell wall organization|cellulose catabolic process|cell wall|extracellular region|Golgi apparatus	Ko00500	Starch and sucrose metabolism	AT1G71380	CEL3	Endoglucanase 9 [Source:UniProtKB/Swiss-Prot;Acc:Q9C9H5]
Potri.001G186700	2.78883	1.47966	5.95128e-17	3.08673e-15	115.162	69.3529	89.3018	334.264	342.068	310.604	GO:0009992,GO:0009941,GO:0006833,GO:0005794,GO:0005887,GO:0009505,GO:0009705,GO:0005886,GO:0009506,GO:0000326,GO:0005774,GO:0005773,GO:0015254,GO:0005618,GO:0015200,GO:0042807,GO:0015250,GO:0009507	Cellular water homeostasis|chloroplast envelope|water transport|Golgi apparatus|integral component of plasma membrane|plant-type cell wall|plant-type vacuole membrane|plasma membrane|plasmodesma|protein storage vacuole|vacuolar membrane|vacuole|glycerol channel activity|cell wall|methylammonium transmembrane transporter activity|central vacuole|water channel activity|chloroplast			AT3G16240	TIP2-1	Aquaporin TIP2-1 [Source:UniProtKB/Swiss-Prot;Acc:Q41951]
Potri.003G050900	3.27089	1.70968	1.04916e-21	1.09219e-19	73.1873	46.9934	84.3533	292.13	282.529	273.806	GO:0009992,GO:0009941,GO:0006833,GO:0005794,GO:0005887,GO:0009505,GO:0009705,GO:0005886,GO:0009506,GO:0000326,GO:0005774,GO:0005773,GO:0015254,GO:0005618,GO:0015200,GO:0042807,GO:0015250,GO:0009507	Cellular water homeostasis|chloroplast envelope|water transport|Golgi apparatus|integral component of plasma membrane|plant-type cell wall|plant-type vacuole membrane|plasma membrane|plasmodesma|protein storage vacuole|vacuolar membrane|vacuole|glycerol channel activity|cell wall|methylammonium transmembrane transporter activity|central vacuole|water channel activity|chloroplast			AT3G16240	TIP2-1	Aquaporin TIP2-1 [Source:UniProtKB/Swiss-Prot;Acc:Q41951]
Potri.006G086100	8.69438	3.12008	2.39203e-38	1.41436e-35	13.1493	13.2886	13.1918	164.214	139.136	139.556					AT5G02260	EXPA9	Expansin-A9 [Source:UniProtKB/Swiss-Prot;Acc:Q9LZ99]
Potri.009G072800	3.12204	1.64249	2.02066e-10	3.83925e-09	2.53819	2.17253	1.40643	7.10384	8.73759	10.5588	GO:0016413,GO:0071554,GO:0006952,GO:0009620,GO:0005783,GO:0005794,GO:0016021	O-acetyltransferase activity|cell wall organization or biogenesis|defense response|response to fungus|endoplasmic reticulum|Golgi apparatus|integral component of membrane			AT5G58600	PMR5	Protein PMR5 [Source:UniProtKB/Swiss-Prot;Acc:Q9LUZ6]
Potri.011G025400	0.435522	-1.19918	0.00217123	0.00951812	20.6949	15.5981	17.2414	17.7026	5.17935	5.90691	GO:0004857,GO:0030599,GO:0042545,GO:0045490,GO:0005618,GO:0005576,GO:0045330	Enzyme inhibitor activity|pectinesterase activity|cell wall modification|pectin catabolic process|cell wall|extracellular region|aspartyl esterase activity	Ko00040	Pentose and glucuronate interconversions	AT1G11580	PME18	Pectinesterase/pectinesterase inhibitor 18 [Source:UniProtKB/Swiss-Prot;Acc:Q1JPL7]
Potri.011G135000	4.70887	2.23538	1.27351e-35	5.79234e-33	31.9048	21.1868	23.9782	133.902	142.223	177.24	GO:0045330,GO:0030599,GO:0046910,GO:0042545,GO:0009835,GO:0045490,GO:0071944,GO:0005618,GO:0005576	Aspartyl esterase activity|pectinesterase activity|pectinesterase inhibitor activity|cell wall modification|fruit ripening|pectin catabolic process|cell periphery|cell wall|extracellular region	Ko00040	Pentose and glucuronate interconversions	AT1G11580	PME18	Pectinesterase/pectinesterase inhibitor 18 [Source:UniProtKB/Swiss-Prot;Acc:Q1JPL7]
Potri.002G080700	0.0399846	-4.64441	1.61314e-10	3.11909e-09	2.55752	3.62394	1.75937	0.10257	0.20786	0.0636047	GO:0004565,GO:0030246,GO:0005975,GO:0048046,GO:0005618,GO:0005773	Beta-galactosidase activity|carbohydrate binding|carbohydrate metabolic process|apoplast|cell wall|vacuole			AT1G77410	BGAL16	Beta-galactosidase 16 [Source:UniProtKB/Swiss-Prot;Acc:Q8GX69]
Potri.017G057900	0.166346	-2.58774	3.3692e-32	1.15822e-29	106.37	127.912	119.153	22.0528	27.2367	22.9905	GO:0005773,GO:0004565,GO:0030246,GO:0005975,GO:0048046,GO:0009505,GO:0005774	Vacuole|beta-galactosidase activity|carbohydrate binding|carbohydrate metabolic process|apoplast|plant-type cell wall|vacuolar membrane			AT2G32810	BGAL9	Beta-galactosidase 9 [Source:UniProtKB/Swiss-Prot;Acc:Q9SCV3]
Potri.001G017500	75.021	6.22922	4.83e-14	1.65e-12	0	0	0.326289	4.32137	11.4278	13.4649	GO:0009507,GO:0000166,GO:0006281	Chloroplast|nucleotide binding|DNA repair			AT3G20820		Leucine-rich repeat (LRR) family protein [Source:TAIR;Acc:AT3G20820]
Potri.001G052300	4.08504	2.03035	1.27e-31	3.96e-29	85.1643	71.5238	63.4249	332.661	341.024	437.104	GO:0046872,GO:0030570,GO:0045490	Metal ion binding|pectate lyase activity|pectin catabolic process	Ko02024,ko00040	Quorum sensing|Pentose and glucuronate interconversions	AT4G13710		Probable pectate lyase 15 [Source:UniProtKB/Swiss-Prot;Acc:Q944R1]
Potri.001G100000	2.21052	1.14439	9.81e-06	7.88e-05	5.15326	4.38499	5.83795	10.2444	16.9374	15.7367	GO:0016021,GO:0004650,GO:0005975	Integral component of membrane|polygalacturonase activity|carbohydrate metabolic process			AT4G23500		Pectin lyase-like superfamily protein [Source:TAIR;Acc:AT4G23500]
Potri.001G171900	2.26891	1.182	3.57e-05	0.000253125	1.74347	1.35284	1.29765	4.51589	3.8942	4.67943	GO:0005975,GO:0071555,GO:0005576,GO:0009505,GO:0004650	Carbohydrate metabolic process|cell wall organization|extracellular region|plant-type cell wall|polygalacturonase activity	Ko00040	Pentose and glucuronate interconversions	AT1G80170		Probable polygalacturonase At1g80170 [Source:UniProtKB/Swiss-Prot;Acc:Q94AJ5]
Potri.001G339500	3.96563	1.98755	5.96e-08	7.33e-07	45.7791	27.1051	23.625	114.588	151.445	226.966	GO:0046872,GO:0030570,GO:0045490	Metal ion binding|pectate lyase activity|pectin catabolic process	Ko02024,ko00040	Quorum sensing|Pentose and glucuronate interconversions	AT3G27400		Putative pectate lyase 11 [Source:UniProtKB/Swiss-Prot;Acc:Q9LTZ0]
Potri.001G463000	0.0806437	-3.63229	2.38e-53	5.87e-50	80.5951	89.9991	91.3249	8.65752	11.1827	5.30811	GO:0005975,GO:0071555,GO:0005576,GO:0009505,GO:0004650	Carbohydrate metabolic process|cell wall organization|extracellular region|plant-type cell wall|polygalacturonase activity			AT1G23460		Pectin lyase-like superfamily protein [Source:TAIR;Acc:AT1G23460]
Potri.002G162400	3.00013	1.58503	6.05e-20	4.83e-18	36.7098	38.8874	48.4129	145.858	160.057	149.531	GO:0016021,GO:0004650,GO:0005975	Integral component of membrane|polygalacturonase activity|carbohydrate metabolic process			AT3G61490		Pectin lyase-like superfamily protein [Source:TAIR;Acc:AT3G61490]
Potri.003G131700	0.0414152	-4.5937	4.93e-32	1.67e-29	61.9018	78.3063	83.9703	6.91421	2.30392	1.6437	GO:0016021,GO:0004650,GO:0005975	Integral component of membrane|polygalacturonase activity|carbohydrate metabolic process			AT4G23500		Pectin lyase-like superfamily protein [Source:TAIR;Acc:AT4G23500]
Potri.003G139100	2.30495	1.20474	4.39e-11	9.35e-10	25.3556	17.7507	17.4521	57.651	57.8477	56.9662	GO:0016021,GO:0004650,GO:0005975	Integral component of membrane|polygalacturonase activity|carbohydrate metabolic process			AT4G23820		Pectin lyase-like superfamily protein [Source:TAIR;Acc:AT4G23820]
Potri.003G207000	3.38863	1.7607	1.82e-06	1.7e-05	27.8562	11.9132	14.8379	89.6175	88.3842	61.22	GO:0009507,GO:0000166,GO:0006281	Chloroplast|nucleotide binding|DNA repair			AT3G20820		Leucine-rich repeat (LRR) family protein [Source:TAIR;Acc:AT3G20820]
Potri.006G122000	2.47067	1.3049	1.6e-06	1.51e-05	29.6655	21.384	25.3004	54.6251	84.8956	93.7694	GO:0045490,GO:0031225,GO:0046872,GO:0030570	Pectin catabolic process|anchored component of membrane|metal ion binding|pectate lyase activity	Ko02024,ko00040	Quorum sensing|Pentose and glucuronate interconversions	AT3G53190		Probable pectate lyase 12 [Source:UniProtKB/Swiss-Prot;Acc:Q9SCP2]
Potri.006G139500	0.359498	-1.47595	2.74e-14	9.73e-13	178.097	204.991	182.349	104.388	87.4268	66.003	GO:0016021,GO:0004650,GO:0005975	Integral component of membrane|polygalacturonase activity|carbohydrate metabolic process			AT3G42950		Pectin lyase-like superfamily protein [Source:TAIR;Acc:AT3G42950]
Potri.006G196400	10.2047	3.35116	1.94e-06	1.8e-05	0.783084	1.09562	0	5.5739	5.32087	4.91653	GO:0045490,GO:0016020,GO:0046872,GO:0030570	Pectin catabolic process|membrane|metal ion binding|pectate lyase activity	Ko02024,ko00040	Quorum sensing|Pentose and glucuronate interconversions	AT1G67750		Probable pectate lyase 5 [Source:UniProtKB/Swiss-Prot;Acc:Q9FXD8]
Potri.008G100500	16.6476	4.05724	2.68e-11	5.94e-10	0.281902	0.176631	1.04197	8.53358	12.2428	6.93144	GO:0005975,GO:0071555,GO:0005618,GO:0005576,GO:0004650	Carbohydrate metabolic process|cell wall organization|cell wall|extracellular region|polygalacturonase activity			AT1G48100		Polygalacturonase At1g48100 [Source:UniProtKB/Swiss-Prot;Acc:Q949Z1]
Potri.008G102600	7.48739	2.90446	1.13e-06	1.1e-05	3.68161	1.82745	2.20037	30.1804	34.0774	15.7309	GO:0043086,GO:0005618,GO:0005773,GO:0004857	Negative regulation of catalytic activity|cell wall|vacuole|enzyme inhibitor activity
Potri.008G132600	2.63645	1.3986	8.87e-14	2.95e-12	56.1082	47.8054	52.4904	149.041	168.68	166.392	GO:0004857	Enzyme inhibitor activity			AT1G14890		Plant invertase/pectin methylesterase inhibitor superfamily protein [Source:TAIR;Acc:AT1G14890]
Potri.008G182200	12.4703	3.64043	1.56e-68	9.19e-65	2.74219	2.64348	2.98836	44.3275	41.3885	44.0876	GO:0046872,GO:0030570,GO:0045490	Metal ion binding|pectate lyase activity|pectin catabolic process	Ko02024,ko00040	Quorum sensing|Pentose and glucuronate interconversions	AT1G67750		Probable pectate lyase 5 [Source:UniProtKB/Swiss-Prot;Acc:Q9FXD8]
Potri.010G042100	2.02633	1.01887	3.53e-05	0.000250925	1.52842	1.64812	2.22015	4.88429	5.27763	3.77214	GO:0005975,GO:0071555,GO:0005618,GO:0005576,GO:0004650	Carbohydrate metabolic process|cell wall organization|cell wall|extracellular region|polygalacturonase activity			AT1G60590		Pectin lyase-like superfamily protein [Source:TAIR;Acc:AT1G60590]
Potri.010G109300	3.01935	1.59424	1.67e-20	1.46e-18	229.789	174.54	151.315	623.049	775.847	861.144	GO:0004857	Enzyme inhibitor activity			AT1G14890		Plant invertase/pectin methylesterase inhibitor superfamily protein [Source:TAIR;Acc:AT1G14890]
Potri.010G152000	3.31281	1.72806	0.000191431	0.00112536	3.64773	6.46893	7.02983	29.5296	25.406	16.7826	GO:0005975,GO:0071555,GO:0005618,GO:0005576,GO:0004650	Carbohydrate metabolic process|cell wall organization|cell wall|extracellular region|polygalacturonase activity			AT1G48100		Polygalacturonase At1g48100 [Source:UniProtKB/Swiss-Prot;Acc:Q949Z1]
Potri.011G159000	0.0996219	-3.32739	5.13e-19	3.62e-17	72.6311	100.859	96.1602	16.5298	11.8946	4.98696	GO:0005975,GO:0071555,GO:0005576,GO:0009505,GO:0004650	Carbohydrate metabolic process|cell wall organization|extracellular region|plant-type cell wall|polygalacturonase activity	Ko00040	Pentose and glucuronate interconversions	AT1G23460		Pectin lyase-like superfamily protein [Source:TAIR;Acc:AT1G23460]
Potri.012G091300	2.55929	1.35574	0.00612318	0.0233341	5.53995	15.0679	4.59386	27.2985	24.5001	39.2179	GO:0045490,GO:0016020,GO:0046872,GO:0030570	Pectin catabolic process|membrane|metal ion binding|pectate lyase activity	Ko02024,ko00040	Quorum sensing|Pentose and glucuronate interconversions	AT1G67750		Probable pectate lyase 5 [Source:UniProtKB/Swiss-Prot;Acc:Q9FXD8]
Potri.012G091500	4.33536	2.11615	2.79e-06	2.51e-05	15.7772	14.7151	12.8283	72.4554	73.7968	127.305	GO:0045490,GO:0016020,GO:0046872,GO:0030570	Pectin catabolic process|membrane|metal ion binding|pectate lyase activity	Ko02024,ko00040	Quorum sensing|Pentose and glucuronate interconversions	AT1G67750		Probable pectate lyase 5 [Source:UniProtKB/Swiss-Prot;Acc:Q9FXD8]
Potri.014G044100	0.114397	-3.12788	8.72e-53	1.72e-49	117.177	126.411	126.243	26.6084	17.7859	12.9353	GO:0005576,GO:0004857	Extracellular region|enzyme inhibitor activity
Potri.015G087800	5.66953	2.50323	2.13e-46	2.33e-43	70.2596	79.1094	65.4937	493.577	473.466	573.949	GO:0046872,GO:0030570,GO:0045490	Metal ion binding|pectate lyase activity|pectin catabolic process	Ko02024,ko00040	Quorum sensing|Pentose and glucuronate interconversions	AT4G24780		Probable pectate lyase 18 [Source:UniProtKB/Swiss-Prot;Acc:Q9C5M8]
Potri.015G128500	7.29125	2.86617	0.000396371	0.00215688	0.611799	0.482086	0.626734	4.31377	11.6502	12.8122	GO:0004857	Enzyme inhibitor activity			AT4G25250		Plant invertase/pectin methylesterase inhibitor superfamily protein [Source:TAIR;Acc:AT4G25250]
Potri.016G051200	0.360872	-1.47044	4.16e-12	1.06e-10	16.8072	15.2619	18.8146	7.17581	8.54158	8.41485	GO:0005975,GO:0071555,GO:0005576,GO:0033917,GO:0004650	Carbohydrate metabolic process|cell wall organization|extracellular region|exo-poly-alpha-galacturonosidase activity|polygalacturonase activity			AT3G57790		Pectin lyase-like superfamily protein [Source:TAIR;Acc:AT3G57790]
Potri.018G062700	0.331223	-1.59412	2.37e-15	9.78e-14	51.7017	59.9089	62.3731	28.758	20.5258	24.1298	GO:0016021,GO:0004650,GO:0005975	Integral component of membrane|polygalacturonase activity|carbohydrate metabolic process			AT3G42950		Pectin lyase-like superfamily protein [Source:TAIR;Acc:AT3G42950]
Potri.001G036900	0.135566	-2.88293	1.08e-16	5.43e-15	845.608	1185.04	1129.32	190.077	187.16	148.57	GO:0016207,GO:0005524,GO:0009698	4-coumarate-CoA ligase activity|ATP binding|phenylpropanoid metabolic process	Ko00360,ko00940,ko00130	Phenylalanine metabolism|Phenylpropanoid biosynthesis|Ubiquinone and other terpenoid-quinone biosynthesis	AT1G51680	4CL1	4-coumarate--CoA ligase 1 [Source:UniProtKB/Swiss-Prot;Acc:Q42524]
Potri.001G055100	0.0776121	-3.68757	2.56e-14	9.15e-13	51.8526	80.9201	64.4866	6.07198	7.52594	4.72165	GO:0000922,GO:0000910,GO:0000226,GO:0007067,GO:0005737,GO:0005874,GO:0005634	Spindle pole|cytokinesis|microtubule cytoskeleton organization|mitotic nuclear division|cytoplasm|microtubule|nucleus			AT1G27920	MAP65-8	65-kDa microtubule-associated protein 8 [Source:UniProtKB/Swiss-Prot;Acc:Q9C7G0]
Potri.001G068100	0.350198	-1.51376	1.86e-11	4.22e-10	792.417	936.632	863.692	439.904	431.587	268.648					AT1G27440	IRX10	Probable beta-1,4-xylosyltransferase IRX10 [Source:UniProtKB/Swiss-Prot;Acc:Q9FZJ1]
Potri.001G090700	2.06216	1.04416	0.000385949	0.0021087	26.4669	21.5974	33.28	67.7086	85.2282	57.7123	GO:0003978,GO:0006012	UDP-glucose 4-epimerase activity|galactose metabolic process	Ko00052,ko00520	Galactose metabolism|Amino sugar and nucleotide sugar metabolism	AT4G10960	UGE5	UDP-glucose 4-epimerase 5 [Source:UniProtKB/Swiss-Prot;Acc:Q9SN58]
Potri.001G104600	0.12785	-2.96747	4.8e-17	2.54e-15	591.649	815.174	597.057	139.68	107.875	62.4939	GO:0003924,GO:0005200,GO:0007017,GO:0005737,GO:0005874,GO:0005525	GTPase activity|structural constituent of cytoskeleton|microtubule-based process|cytoplasm|microtubule|GTP binding	Ko04540,ko04145	Gap junction|Phagosome	AT5G12250	TUBB6	Tubulin beta-6 chain [Source:UniProtKB/Swiss-Prot;Acc:P29514]
Potri.001G106100	0.246173	-2.02226	4.18e-29	1.04e-26	1331.76	1274.06	1126.56	517.559	375.251	241.769	GO:0045298,GO:0005525,GO:0003924,GO:0005200,GO:0007017,GO:0009651,GO:0005794,GO:0016020,GO:0005874	Tubulin complex|GTP binding|GTPase activity|structural constituent of cytoskeleton|microtubule-based process|response to salt stress|Golgi apparatus|membrane|microtubule	Ko04540,ko04145	Gap junction|Phagosome	AT5G62690	TUBB2	Tubulin beta-2 chain [Source:UniProtKB/Swiss-Prot;Acc:Q56YW9]
Potri.001G272700	0.329038	-1.60367	2.12e-21	2.09e-19	560.183	596.803	602.516	268.706	251.863	197.888	GO:0003924,GO:0005200,GO:0007017,GO:0005737,GO:0005874,GO:0005525	GTPase activity|structural constituent of cytoskeleton|microtubule-based process|cytoplasm|microtubule|GTP binding	Ko04540,ko04145	Gap junction|Phagosome	AT5G12250	TUBB6	Tubulin beta-6 chain [Source:UniProtKB/Swiss-Prot;Acc:P29514]
Potri.001G304800	0.201047	-2.31439	2.11e-09	3.4e-08	1241.52	1842.79	1826.49	628.282	354.295	230.052	GO:0042409,GO:0046872,GO:0009809	Caffeoyl-CoA O-methyltransferase activity|metal ion binding|lignin biosynthetic process	Ko00945,ko00360,ko00940,ko00941	Stilbenoid, diarylheptanoid and gingerol biosynthesis|Phenylalanine metabolism|Phenylpropanoid biosynthesis|Flavonoid biosynthesis	AT4G34050	CCOAOMT1	Caffeoyl-CoA O-methyltransferase 1 [Source:UniProtKB/Swiss-Prot;Acc:O49499]
Potri.001G320800	0.216398	-2.20824	9.18e-15	3.53e-13	1026.99	1441.66	1249.83	382.793	407.362	273.702	GO:0031225,GO:0005886,GO:0009834	Anchored component of membrane|plasma membrane|plant-type secondary cell wall biogenesis			AT5G60490	FLA12	Fasciclin-like arabinogalactan protein 12 [Source:UniProtKB/Swiss-Prot;Acc:Q8LEE9]
Potri.001G360200	3.20857	1.68193	1.35e-06	1.3e-05	4.41686	2.36569	3.30568	10.2634	12.8856	17.5504	GO:0008574,GO:0007018,GO:0005871,GO:0005874,GO:0005524	ATP-dependent microtubule motor activity, plus-end-directed|microtubule-based movement|kinesin complex|microtubule|ATP binding			AT3G20150		Kinesin motor family protein [Source:TAIR;Acc:AT3G20150]
Potri.001G416300	0.390288	-1.35739	1.05e-11	2.48e-10	245.275	286.93	258.533	143.279	144.667	99.2064	GO:0005524,GO:0016887,GO:0008017,GO:0003777,GO:0007018,GO:0005737,GO:0005871,GO:0005874	ATP binding|ATPase activity|microtubule binding|microtubule motor activity|microtubule-based movement|cytoplasm|kinesin complex|microtubule			AT4G27180	ATK2	Kinesin-2 [Source:UniProtKB/Swiss-Prot;Acc:P46864]
Potri.001G416800	0.148254	-2.75385	2.05e-17	1.15e-15	931.081	1255.75	1154.99	222.199	220.285	150.861	GO:0047262,GO:0071555,GO:0010417,GO:0010413,GO:0045489,GO:0045492,GO:0005794,GO:0000139,GO:0016021	Polygalacturonate 4-alpha-galacturonosyltransferase activity|cell wall organization|glucuronoxylan biosynthetic process|glucuronoxylan metabolic process|pectin biosynthetic process|xylan biosynthetic process|Golgi apparatus|Golgi membrane|integral component of membrane			AT5G54690	GAUT12	Probable galacturonosyltransferase 12 [Source:UniProtKB/Swiss-Prot;Acc:Q9FH36]
Potri.001G464400	0.470332	-1.08825	9.59e-11	1.92e-09	263.293	251.157	253.925	168.65	158.268	126.44	GO:0003924,GO:0005200,GO:0007017,GO:0005737,GO:0005874,GO:0005525	GTPase activity|structural constituent of cytoskeleton|microtubule-based process|cytoplasm|microtubule|GTP binding	Ko04540,ko04145	Gap junction|Phagosome	AT4G20890	TUBB9	Tubulin beta-9 chain [Source:UniProtKB/Swiss-Prot;Acc:P29517]
Potri.002G111900	0.455414	-1.13475	5.83e-12	1.44e-10	7371.83	7273.69	6872.37	4507.16	4242.97	3474.29	GO:0003924,GO:0005200,GO:0007017,GO:0005737,GO:0005874,GO:0005525	GTPase activity|structural constituent of cytoskeleton|microtubule-based process|cytoplasm|microtubule|GTP binding	Ko04145,ko04210,ko04530,ko04540	Phagosome|Apoptosis|Tight junction|Gap junction	AT1G50010	TUBA4	Tubulin alpha-4 chain [Source:UniProtKB/Swiss-Prot;Acc:Q0WV25]
Potri.002G146400	0.332209	-1.58984	1.43e-14	5.34e-13	306.666	365.132	381.386	154.128	144.149	136.923	GO:0009423,GO:0009635,GO:0009507,GO:0003866,GO:0009073	Chorismate biosynthetic process|response to herbicide|chloroplast|3-phosphoshikimate 1-carboxyvinyltransferase activity|aromatic amino acid family biosynthetic process	Ko00400,ko01230	Phenylalanine, tyrosine and tryptophan biosynthesis|Biosynthesis of amino acids	AT1G48860	EPSPS	RNA 3'-terminal phosphate cyclase/enolpyruvate transferase, alpha/beta [Source:TAIR;Acc:AT1G48860]
Potri.002G189000	0.263582	-1.92368	1.11e-18	7.38e-17	171.083	238.05	211.942	71.8822	79.9657	70.4759	GO:0004478,GO:0006730,GO:0006556,GO:0005737,GO:0005524,GO:0046872	Methionine adenosyltransferase activity|one-carbon metabolic process|S-adenosylmethionine biosynthetic process|cytoplasm|ATP binding|metal ion binding	Ko00270,ko01230	Cysteine and methionine metabolism|Biosynthesis of amino acids	AT1G02500	SAM1	S-adenosylmethionine synthase 1 [Source:UniProtKB/Swiss-Prot;Acc:P23686]
Potri.002G189200	0.0325855	-4.93963	0.00644311	0.0243555	152.403	129.043	196.564	62.5169	47.9579	25.7224	GO:0004478,GO:0006730,GO:0006556,GO:0005737,GO:0005524,GO:0046872	Methionine adenosyltransferase activity|one-carbon metabolic process|S-adenosylmethionine biosynthetic process|cytoplasm|ATP binding|metal ion binding	Ko00270,ko01230	Cysteine and methionine metabolism|Biosynthesis of amino acids	AT1G02500	SAM1	S-adenosylmethionine synthase 1 [Source:UniProtKB/Swiss-Prot;Acc:P23686]
Potri.003G059200	0.229408	-2.12401	7.47e-11	1.53e-09	436.476	607.249	563.849	180.999	159.547	129.758	GO:0009506,GO:0003846,GO:0090430,GO:0016787,GO:0004622,GO:0009809,GO:0006629,GO:0046686,GO:0042542,GO:0006979,GO:0010043,GO:0005783,GO:0005794,GO:0005886	Plasmodesma|2-acylglycerol O-acyltransferase activity|caffeoyl-CoA: alcohol caffeoyl transferase activity|hydrolase activity|lysophospholipase activity|lignin biosynthetic process|lipid metabolic process|response to cadmium ion|response to hydrogen peroxide|response to oxidative stress|response to zinc ion|endoplasmic reticulum|Golgi apparatus|plasma membrane	Ko00940	Phenylpropanoid biosynthesis	AT1G52760	CSE	Caffeoylshikimate esterase [Source:UniProtKB/Swiss-Prot;Acc:Q9C942]
Potri.003G070200	0.159387	-2.6494	1.78e-19	1.34e-17	240.513	305.856	317.32	60.8858	69.5245	43.958					AT3G14170		Plant protein of unknown function (DUF936) [Source:TAIR;Acc:AT3G14170]
Potri.003G126800	0.365303	-1.45284	1.79e-10	3.43e-09	237.293	207.679	214.045	141.83	90.5356	61.0843	GO:0003924,GO:0005200,GO:0007017,GO:0005737,GO:0005874,GO:0005525	GTPase activity|structural constituent of cytoskeleton|microtubule-based process|cytoplasm|microtubule|GTP binding	Ko04540,ko04145	Gap junction|Phagosome	AT5G12250	TUBB6	Tubulin beta-6 chain [Source:UniProtKB/Swiss-Prot;Acc:P29514]
Potri.003G151700	0.33624	-1.57243	2.4e-15	9.93e-14	1034.89	1213.44	1231.83	514.575	512.126	432.775	GO:0005794,GO:0016021,GO:0005886,GO:0005802,GO:0008810,GO:0071555,GO:0030244,GO:0030245,GO:0043622,GO:0042538,GO:0009735,GO:0009504,GO:0048367,GO:0005769,GO:0009826,GO:0005768	Golgi apparatus|integral component of membrane|plasma membrane|trans-Golgi network|cellulase activity|cell wall organization|cellulose biosynthetic process|cellulose catabolic process|cortical microtubule organization|hyperosmotic salinity response|response to cytokinin|cell plate|shoot system development|early endosome|unidimensional cell growth|endosome			AT5G49720	KOR	Endoglucanase 25 [Source:UniProtKB/Swiss-Prot;Acc:Q38890]
Potri.003G161900	0.358834	-1.47861	2.23e-12	5.92e-11	795.024	932.954	915.461	494.24	389.43	296.035	GO:0006098,GO:0005737,GO:0004801,GO:0005975	Pentose-phosphate shunt|cytoplasm|sedoheptulose-7-phosphate:D-glyceraldehyde-3-phosphate glyceronetransferase activity|carbohydrate metabolic process	Ko00030,ko01200,ko01230	Pentose phosphate pathway|Carbon metabolism|Biosynthesis of amino acids	AT5G13420		Aldolase-type TIM barrel family protein [Source:TAIR;Acc:AT5G13420]
Potri.003G173300	0.0879282	-3.50753	6.63e-18	3.94e-16	241.863	355.715	306.652	33.5199	34.5447	26.6449	GO:0000922,GO:0000910,GO:0000226,GO:0007067,GO:0005737,GO:0005874,GO:0005634	Spindle pole|cytokinesis|microtubule cytoskeleton organization|mitotic nuclear division|cytoplasm|microtubule|nucleus			AT1G27920	MAP65-8	65-kDa microtubule-associated protein 8 [Source:UniProtKB/Swiss-Prot;Acc:Q9C7G0]
Potri.003G181400	0.422907	-1.24159	1.16e-09	1.93e-08	265.994	311.408	323.346	185.663	142.525	150.003	GO:0007623,GO:0009809,GO:0009409,GO:0005829,GO:0016621,GO:0050662	Circadian rhythm|lignin biosynthetic process|response to cold|cytosol|cinnamoyl-CoA reductase activity|coenzyme binding	Ko00940	Phenylpropanoid biosynthesis	AT1G15950	CCR1	Cinnamoyl-CoA reductase 1 [Source:UniProtKB/Swiss-Prot;Acc:Q9S9N9]
Potri.003G183900	0.220567	-2.18071	4.19e-16	1.94e-14	456.973	579.096	552.845	149.173	167.366	133.094	GO:0047205,GO:0047172,GO:0010252,GO:0009809,GO:0009963,GO:0005737,GO:0005829,GO:0016020	Quinate O-hydroxycinnamoyltransferase activity|shikimate O-hydroxycinnamoyltransferase activity|auxin homeostasis|lignin biosynthetic process|positive regulation of flavonoid biosynthetic process|cytoplasm|cytosol|membrane	Ko00940,ko00941,ko00945	Phenylpropanoid biosynthesis|Flavonoid biosynthesis|Stilbenoid, diarylheptanoid and gingerol biosynthesis	AT5G48930	HCT	Shikimate O-hydroxycinnamoyltransferase [Source:UniProtKB/Swiss-Prot;Acc:Q9FI78]
Potri.003G188500	0.0474515	-4.3974	1.87e-20	1.61e-18	158.008	216.262	249.054	19.5207	10.1873	6.12329	GO:0016207,GO:0005524,GO:0009698	4-coumarate-CoA ligase activity|ATP binding|phenylpropanoid metabolic process	Ko00360,ko00940,ko00130	Phenylalanine metabolism|Phenylpropanoid biosynthesis|Ubiquinone and other terpenoid-quinone biosynthesis	AT1G51680	4CL1	4-coumarate--CoA ligase 1 [Source:UniProtKB/Swiss-Prot;Acc:Q42524]
Potri.004G013400	0.371542	-1.4284	3.25e-11	7.08e-10	15.3973	18.1575	20.7588	8.7256	10.1541	6.99213	GO:0047769,GO:0004664,GO:0009094,GO:0009507,GO:0009570,GO:0016597	Arogenate dehydratase activity|prephenate dehydratase activity|L-phenylalanine biosynthetic process|chloroplast|chloroplast stroma|amino acid binding	Ko00400,ko01230	Phenylalanine, tyrosine and tryptophan biosynthesis|Biosynthesis of amino acids	AT1G11790	ADT1	Arogenate dehydratase/prephenate dehydratase 1, chloroplastic [Source:UniProtKB/Swiss-Prot;Acc:Q9SA96]
Potri.004G031600	3.8208	1.93388	5.63e-17	2.94e-15	2.45529	0.845496	1.79921	6.50671	7.33568	9.72146	GO:0005872,GO:0005634,GO:0009524,GO:0005819,GO:0005524,GO:0008569,GO:0009971,GO:0051301,GO:0007018,GO:0007067,GO:0000777,GO:0005737,GO:0005874	Minus-end kinesin complex|nucleus|phragmoplast|spindle|ATP binding|ATP-dependent microtubule motor activity, minus-end-directed|anastral spindle assembly involved in male meiosis|cell division|microtubule-based movement|mitotic nuclear division|condensed chromosome kinetochore|cytoplasm|microtubule			AT4G05190	ATK5	Kinesin-5 [Source:UniProtKB/Swiss-Prot;Acc:F4JGP4]
Potri.004G089300	0.358412	-1.48031	8.67e-13	2.46e-11	23.9674	18.5475	19.1959	11.4849	8.75793	9.42432	GO:0008865,GO:0004747,GO:0006014,GO:0019252,GO:0009507,GO:0009570,GO:0005524	Fructokinase activity|ribokinase activity|D-ribose metabolic process|starch biosynthetic process|chloroplast|chloroplast stroma|ATP binding	Ko00051,ko00500,ko00520	Fructose and mannose metabolism|Starch and sucrose metabolism|Amino sugar and nucleotide sugar metabolism	AT1G66430	FRK6	Probable fructokinase-6, chloroplastic [Source:UniProtKB/Swiss-Prot;Acc:Q9C524]
Potri.004G118600	0.487405	-1.03681	1.13e-05	8.94e-05	682.088	722.664	769.34	597.87	417.95	320.339	GO:0003979,GO:0005975,GO:0006024,GO:0006065,GO:0005829,GO:0005634,GO:0051287	UDP-glucose 6-dehydrogenase activity|carbohydrate metabolic process|glycosaminoglycan biosynthetic process|UDP-glucuronate biosynthetic process|cytosol|nucleus|NAD binding	Ko00040,ko00053,ko00520	Pentose and glucuronate interconversions|Ascorbate and aldarate metabolism|Amino sugar and nucleotide sugar metabolism	AT5G15490	UGD3	UDP-glucose 6-dehydrogenase 3 [Source:UniProtKB/Swiss-Prot;Acc:Q9LF33]
Potri.004G161100	0.25934	-1.94708	1.69e-11	3.87e-10	94.3437	132.637	118.342	36.4501	38.4319	36.1246	GO:0005524,GO:0016887,GO:0003777,GO:0008270,GO:0007018,GO:0031347,GO:0005871,GO:0005874,GO:0005739	ATP binding|ATPase activity|microtubule motor activity|zinc ion binding|microtubule-based movement|regulation of defense response|kinesin complex|microtubule|mitochondrion			AT4G39050		Kinesin motor family protein [Source:TAIR;Acc:AT4G39050]
Potri.004G188100	0.115683	-3.11175	3.39e-15	1.38e-13	175.5	254.476	237.017	31.4779	37.4735	32.7901	GO:0047769,GO:0009094,GO:0009507,GO:0009570,GO:0016597	Arogenate dehydratase activity|L-phenylalanine biosynthetic process|chloroplast|chloroplast stroma|amino acid binding	Ko00400,ko01230	Phenylalanine, tyrosine and tryptophan biosynthesis|Biosynthesis of amino acids	AT2G27820	ADT3	Arogenate dehydratase 3, chloroplastic [Source:UniProtKB/Swiss-Prot;Acc:Q9ZUY3]
Potri.004G210600	0.120315	-3.05511	4.31e-05	0.000300224	11.033	13.1876	22.5008	2.67524	2.15896	2.90983	GO:0031225,GO:0005886,GO:0009834	Anchored component of membrane|plasma membrane|plant-type secondary cell wall biogenesis			AT5G60490	FLA12	Fasciclin-like arabinogalactan protein 12 [Source:UniProtKB/Swiss-Prot;Acc:Q8LEE9]
Potri.005G021100	0.24729	-2.01572	2.81e-17	1.54e-15	24.1714	31.6402	28.5357	8.88474	8.90724	7.02835	GO:0007018,GO:0005874,GO:0005524,GO:0003777,GO:0016887,GO:0005871	Microtubule-based movement|microtubule|ATP binding|microtubule motor activity|ATPase activity|kinesin complex			AT5G27000	ATK4	Kinesin-4 [Source:UniProtKB/Swiss-Prot;Acc:O81635]
Potri.005G034600	2.06093	1.0433	0.00449014	0.0179218	0.949794	0.893033	1.08654	3.45674	3.59743	3.20733	GO:0004496,GO:0019287,GO:0016126,GO:0016125,GO:0005737,GO:0005829,GO:0005524	Mevalonate kinase activity|isopentenyl diphosphate biosynthetic process, mevalonate pathway|sterol biosynthetic process|sterol metabolic process|cytoplasm|cytosol|ATP binding	Ko04146,ko00900	Peroxisome|Terpenoid backbone biosynthesis	AT5G27450	MVK	Mevalonate kinase [Source:UniProtKB/Swiss-Prot;Acc:P46086]
Potri.005G080100	0.381723	-1.3894	2.48e-16	1.18e-14	63.7527	70.0481	71.7848	30.5121	30.365	33.6451	GO:0009414,GO:0009833,GO:0009898,GO:0048868,GO:0005794,GO:0010208,GO:0036449,GO:0005634,GO:0005886,GO:0009506,GO:0008017,GO:0072699,GO:0051211,GO:0008360,GO:0009901,GO:0040008,GO:0030244,GO:0070507,GO:0010215,GO:0010330,GO:2000067,GO:0043622,GO:0055028,GO:0051592,GO:0048467,GO:0005737	Response to water deprivation|plant-type primary cell wall biogenesis|cytoplasmic side of plasma membrane|pollen tube development|Golgi apparatus|pollen wall assembly|microtubule minus-end|nucleus|plasma membrane|plasmodesma|microtubule binding|protein localization to cortical microtubule cytoskeleton|anisotropic cell growth|regulation of cell shape|anther dehiscence|regulation of growth|cellulos…			AT2G22125	CSI1	binding [Source:TAIR;Acc:AT2G22125]
Potri.005G117500	0.0985456	-3.34306	1.09e-18	7.31e-17	1338.76	1908.78	1766.49	238.676	220.831	144.021	GO:0020037,GO:0005506,GO:0004497,GO:0016709,GO:0009809,GO:0009699,GO:0010224,GO:0005783,GO:0016021,GO:0016020	Heme binding|iron ion binding|monooxygenase activity|oxidoreductase activity, acting on paired donors, with incorporation or reduction of molecular oxygen, NAD(P)H as one donor, and incorporation of one atom of oxygen|lignin biosynthetic process|phenylpropanoid biosynthetic process|response to UV-B|endoplasmic reticulum|integral component of membrane|membrane	Ko00940	Phenylpropanoid biosynthesis	AT4G36220	CYP84A1	Cytochrome P450 84A1 [Source:UniProtKB/Swiss-Prot;Acc:Q42600]
Potri.005G141300	0.215734	-2.21267	1.79e-14	6.6e-13	1403.43	1809.36	1623.32	526.985	486.973	343.054	GO:0009834,GO:0045492,GO:0005794,GO:0000139,GO:0016021	Plant-type secondary cell wall biogenesis|xylan biosynthetic process|Golgi apparatus|Golgi membrane|integral component of membrane			AT5G67210	IRX15-L	Protein IRX15-LIKE [Source:UniProtKB/Swiss-Prot;Acc:Q9FH92]
Potri.005G144900	2.02819	1.02019	3.19e-09	4.98e-08	435.932	239.21	252.497	808.728	835.946	912.061
Potri.005G237700	0.395508	-1.33822	4.25e-13	1.26e-11	262.061	301.663	296.119	169.842	138.175	117.752	GO:0030245,GO:0005576,GO:0008810,GO:0071555	Cellulose catabolic process|extracellular region|cellulase activity|cell wall organization			AT1G75680	AtGH9B7	Endoglucanase 10 [Source:UniProtKB/Swiss-Prot;Acc:Q8LCP6]
Potri.005G239900	2.00351	1.00253	0.00108648	0.00521472	74.4139	59.1113	65.5649	201.992	154.327	139.194	GO:0016020,GO:0005874,GO:0005886,GO:0045298,GO:0005774,GO:0005525,GO:0003924,GO:0005200,GO:0007017,GO:0005618,GO:0009507,GO:0009570	Membrane|microtubule|plasma membrane|tubulin complex|vacuolar membrane|GTP binding|GTPase activity|structural constituent of cytoskeleton|microtubule-based process|cell wall|chloroplast|chloroplast stroma	Ko04540,ko04145	Gap junction|Phagosome	AT1G75780	TUBB1	Tubulin beta-1 chain [Source:UniProtKB/Swiss-Prot;Acc:P12411]
Potri.006G018000	0.0555891	-4.16905	1.42e-18	9.31e-17	91.6107	136.157	137.878	11.7466	8.07471	5.99091	GO:0071555,GO:0007010,GO:0009832,GO:0010051,GO:0005737,GO:0005874,GO:0008017	Cell wall organization|cytoskeleton organization|plant-type cell wall biogenesis|xylem and phloem pattern formation|cytoplasm|microtubule|microtubule binding			AT4G17220	MAP70.5	Microtubule-associated protein 70-5 [Source:UniProtKB/Swiss-Prot;Acc:Q8GYX3]
Potri.006G033300	0.442623	-1.17585	1.49e-09	2.44e-08	1177.95	1374.17	1413.42	814.993	695.921	618.224	GO:0005506,GO:0016709,GO:0009809,GO:0016021,GO:0016020,GO:0020037	Iron ion binding|oxidoreductase activity, acting on paired donors, with incorporation or reduction of molecular oxygen, NAD(P)H as one donor, and incorporation of one atom of oxygen|lignin biosynthetic process|integral component of membrane|membrane|heme binding	Ko00940,ko00941,ko00945	Phenylpropanoid biosynthesis|Flavonoid biosynthesis|Stilbenoid, diarylheptanoid and gingerol biosynthesis	AT2G40890	CYP98A3	Cytochrome P450 98A3 [Source:UniProtKB/Swiss-Prot;Acc:O22203]
Potri.006G039200	3.14206	1.65171	0.000767456	0.00385213	13.3329	17.4821	12.745	32.4216	52.7383	81.6757	GO:0007010,GO:0005737,GO:0005874,GO:0008017	Cytoskeleton organization|cytoplasm|microtubule|microtubule binding			AT2G01750	MAP70.3	Microtubule-associated protein 70-3 [Source:UniProtKB/Swiss-Prot;Acc:Q9ZUA3]
Potri.006G126800	0.0452477	-4.46601	6.43e-16	2.9e-14	104.32	155.399	186.094	10.8199	7.78804	6.56098	GO:0006559,GO:0005737,GO:0045548,GO:0009800	L-phenylalanine catabolic process|cytoplasm|phenylalanine ammonia-lyase activity|cinnamic acid biosynthetic process	Ko00360,ko00940	Phenylalanine metabolism|Phenylpropanoid biosynthesis	AT2G37040	PAL1	Phenylalanine ammonia-lyase 1 [Source:UniProtKB/Swiss-Prot;Acc:P35510]
Potri.006G136700	0.489726	-1.02995	2.36e-08	3.13e-07	2806.26	2970.33	3002.37	2185.87	1779.46	1430.13	GO:0016157,GO:0009877,GO:0005985	Sucrose synthase activity|nodulation|sucrose metabolic process	Ko00500	Starch and sucrose metabolism	AT3G43190	SUS4	Sucrose synthase 4 [Source:UniProtKB/Swiss-Prot;Acc:Q9LXL5]
Potri.006G200300	0.274549	-1.86486	4.52e-11	9.6e-10	352.369	456.936	465.59	144.093	161.084	145.346	GO:0005576,GO:0005773	Extracellular region|vacuole			AT5G06390	FLA17	Fasciclin-like arabinogalactan protein 17 [Source:UniProtKB/Swiss-Prot;Acc:Q66GR0]
Potri.007G016400	0.139772	-2.83885	5.81e-15	2.3e-13	1316.17	1858.4	1770.58	333.814	327.458	205.172	GO:0020037,GO:0005506,GO:0004497,GO:0016709,GO:0009809,GO:0009699,GO:0010224,GO:0005783,GO:0016021,GO:0016020	Heme binding|iron ion binding|monooxygenase activity|oxidoreductase activity, acting on paired donors, with incorporation or reduction of molecular oxygen, NAD(P)H as one donor, and incorporation of one atom of oxygen|lignin biosynthetic process|phenylpropanoid biosynthetic process|response to UV-B|endoplasmic reticulum|integral component of membrane|membrane	Ko00940	Phenylpropanoid biosynthesis	AT4G36220	CYP84A1	Cytochrome P450 84A1 [Source:UniProtKB/Swiss-Prot;Acc:Q42600]
Potri.007G047000	0.18766	-2.41381	1.16e-12	3.19e-11	389.901	549.129	484.373	129.7	126.881	80.8706	GO:0009834,GO:0045492,GO:0005794,GO:0000139,GO:0016021	Plant-type secondary cell wall biogenesis|xylan biosynthetic process|Golgi apparatus|Golgi membrane|integral component of membrane			AT5G67210	IRX15-L	Protein IRX15-LIKE [Source:UniProtKB/Swiss-Prot;Acc:Q9FH92]
Potri.007G051600	2.81256	1.49188	1.23e-14	4.64e-13	42.1147	30.158	32.4587	118.667	123.57	127.994
Potri.007G073700	4.64243	2.21488	2.25e-14	8.1e-13	4.89847	5.87136	4.33151	25.1591	31.3152	21.0241	GO:0015145,GO:0008506,GO:0046323,GO:0035428,GO:0015770,GO:0005887,GO:0005886,GO:0005355	Monosaccharide transmembrane transporter activity|sucrose:proton symporter activity|glucose import|hexose transmembrane transport|sucrose transport|integral component of plasma membrane|plasma membrane|glucose transmembrane transporter activity			AT1G50310	STP9	Sugar transport protein 9 [Source:UniProtKB/Swiss-Prot;Acc:Q9SX48]
Potri.007G131600	0.0816318	-3.61472	2.5e-18	1.58e-16	31.2012	46.2121	44.2184	4.82287	4.23738	3.22494					AT1G08760		Plant protein of unknown function (DUF936) [Source:TAIR;Acc:AT1G08760]
Potri.008G012400	0.265338	-1.9141	9.72e-13	2.73e-11	523.823	682.033	684.865	233.889	229.896	176.624	GO:0005576,GO:0005773	Extracellular region|vacuole			AT2G35860	FLA16	Fasciclin-like arabinogalactan protein 16 [Source:UniProtKB/Swiss-Prot;Acc:Q8RWC5]
Potri.008G038200	0.0880263	-3.50592	4.25e-19	3.03e-17	221.332	304.684	324.944	39.2825	33.2661	20.7394	GO:0006559,GO:0005737,GO:0045548,GO:0009800	L-phenylalanine catabolic process|cytoplasm|phenylalanine ammonia-lyase activity|cinnamic acid biosynthetic process	Ko00360,ko00940	Phenylalanine metabolism|Phenylpropanoid biosynthesis	AT2G37040	PAL1	Phenylalanine ammonia-lyase 1 [Source:UniProtKB/Swiss-Prot;Acc:P35510]
Potri.008G099300	0.414157	-1.27175	1.72e-06	1.61e-05	1260.37	1495.41	1644.94	963.319	716.564	581.587	GO:0004478,GO:0006730,GO:0006556,GO:0005737,GO:0005524,GO:0046872	Methionine adenosyltransferase activity|one-carbon metabolic process|S-adenosylmethionine biosynthetic process|cytoplasm|ATP binding|metal ion binding	Ko00270,ko01230	Cysteine and methionine metabolism|Biosynthesis of amino acids	AT3G17390	METK4	S-adenosylmethionine synthase 4 [Source:UniProtKB/Swiss-Prot;Acc:Q9LUT2]
Potri.008G101500	0.448205	-1.15777	4.61e-05	0.000318787	3.30495	2.59543	3.27129	2.49091	1.28855	1.3508	GO:0007623,GO:0010029,GO:0048510,GO:0005987,GO:0005739,GO:0033926,GO:0004575	Circadian rhythm|regulation of seed germination|regulation of timing of transition from vegetative to reproductive phase|sucrose catabolic process|mitochondrion|glycopeptide alpha-N-acetylgalactosaminidase activity|sucrose alpha-glucosidase activity			AT3G06500	INVC	Alkaline/neutral invertase C, mitochondrial [Source:UniProtKB/Swiss-Prot;Acc:B9DFA8]
Potri.008G139700	0.200789	-2.31624	1.37e-19	1.05e-17	56.641	64.6054	73.2115	14.852	18.7059	16.2386	GO:0009524,GO:0009536,GO:0009574,GO:0008017,GO:0000910,GO:0000226,GO:0007067,GO:0005874,GO:0005739,GO:0005634	Phragmoplast|plastid|preprophase band|microtubule binding|cytokinesis|microtubule cytoskeleton organization|mitotic nuclear division|microtubule|mitochondrion|nucleus			AT2G01910	MAP65-6	65-kDa microtubule-associated protein 6 [Source:UniProtKB/Swiss-Prot;Acc:Q9SIS3]
Potri.009G006500	0.167462	-2.57809	2.04e-22	2.33e-20	556.092	696.085	677.461	152.328	145.346	116.388	GO:0015020,GO:0071555,GO:0010417,GO:0009834,GO:0005794,GO:0000139,GO:0016021	Glucuronosyltransferase activity|cell wall organization|glucuronoxylan biosynthetic process|plant-type secondary cell wall biogenesis|Golgi apparatus|Golgi membrane|integral component of membrane			AT2G28110	IRX7	Probable glucuronoxylan glucuronosyltransferase IRX7 [Source:UniProtKB/Swiss-Prot;Acc:Q9ZUV3]
Potri.009G012100	0.223423	-2.16215	1.04e-10	2.07e-09	38.4338	39.3473	23.5564	10.0226	11.586	6.35934	GO:0031225,GO:0005886,GO:0009834	Anchored component of membrane|plasma membrane|plant-type secondary cell wall biogenesis
Potri.009G012200	0.00678677	-7.20306	2.69e-36	1.3e-33	505.959	675.883	793.119	10.3811	3.43472	2.83138	GO:0031225,GO:0005886,GO:0009834	Anchored component of membrane|plasma membrane|plant-type secondary cell wall biogenesis
Potri.009G040200	3.74608	1.90538	3.09e-23	3.84e-21	17.8162	12.8365	14.4055	52.1668	78.4152	75.8741	GO:0045298,GO:0005525,GO:0003924,GO:0005200,GO:0007017,GO:0009651,GO:0005794,GO:0016020,GO:0005874	Tubulin complex|GTP binding|GTPase activity|structural constituent of cytoskeleton|microtubule-based process|response to salt stress|Golgi apparatus|membrane|microtubule	Ko04540,ko04145	Gap junction|Phagosome	AT5G62700	TUBB2	Tubulin beta-2 chain [Source:UniProtKB/Swiss-Prot;Acc:Q56YW9]
Potri.009G067200	0.415846	-1.26588	3.67e-12	9.42e-11	506.808	446.716	462.239	333.133	232.179	191.108	GO:0003924,GO:0005200,GO:0007017,GO:0005737,GO:0005874,GO:0005525	GTPase activity|structural constituent of cytoskeleton|microtubule-based process|cytoplasm|microtubule|GTP binding	Ko04540,ko04145	Gap junction|Phagosome	AT5G62690	TUBB2	Tubulin beta-2 chain [Source:UniProtKB/Swiss-Prot;Acc:Q56YW9]
Potri.009G095800	0.205575	-2.28227	4.4e-18	2.68e-16	2117.18	2628	2573.36	839.717	631.072	431.113	GO:0009809,GO:0045551,GO:0052747,GO:0008270	Lignin biosynthetic process|cinnamyl-alcohol dehydrogenase activity|sinapyl alcohol dehydrogenase activity|zinc ion binding	Ko00940	Phenylpropanoid biosynthesis	AT4G34230	CAD5	Cinnamyl alcohol dehydrogenase 5 [Source:UniProtKB/Swiss-Prot;Acc:O49482]
Potri.009G099800	0.306272	-1.70711	1.04e-12	2.91e-11	2102.24	2738.41	2610.9	1065.69	960.18	722.888	GO:0042409,GO:0046872,GO:0009809	Caffeoyl-CoA O-methyltransferase activity|metal ion binding|lignin biosynthetic process	Ko00945,ko00360,ko00940,ko00941	Stilbenoid, diarylheptanoid and gingerol biosynthesis|Phenylalanine metabolism|Phenylpropanoid biosynthesis|Flavonoid biosynthesis	AT4G34050	CCOAOMT1	Caffeoyl-CoA O-methyltransferase 1 [Source:UniProtKB/Swiss-Prot;Acc:O49499]
Potri.009G148800	0.0623608	-4.00322	3.45e-12	8.96e-11	112.016	188.593	180.125	13.7718	15.7068	9.98332	GO:0047769,GO:0009094,GO:0009507,GO:0009570,GO:0016597	Arogenate dehydratase activity|L-phenylalanine biosynthetic process|chloroplast|chloroplast stroma|amino acid binding	Ko00400,ko01230	Phenylalanine, tyrosine and tryptophan biosynthesis|Biosynthesis of amino acids	AT2G27820	ADT3	Arogenate dehydratase 3, chloroplastic [Source:UniProtKB/Swiss-Prot;Acc:Q9ZUY3]
Potri.009G164100	0.487398	-1.03683	5.48e-05	0.000371735	3.81382	3.71048	3.74614	1.63642	2.78688	3.00046	GO:0009535,GO:0005525,GO:0003924,GO:0043621,GO:0010020,GO:0009507,GO:0009570,GO:0009534	Chloroplast thylakoid membrane|GTP binding|GTPase activity|protein self-association|chloroplast fission|chloroplast|chloroplast stroma|chloroplast thylakoid	Ko04112	Cell cycle - Caulobacter	AT3G52750	FTSZ2-2	Cell division protein FtsZ homolog 2-2, chloroplastic [Source:UniProtKB/Swiss-Prot;Acc:Q9LXJ0]
Potri.010G141600	0.233004	-2.10157	2.72e-17	1.5e-15	3829.06	4717.15	4439.95	1400.93	1478	964.616	GO:0006032,GO:0005576,GO:0005975,GO:0016998	Chitin catabolic process|extracellular region|carbohydrate metabolic process|cell wall macromolecule catabolic process			AT3G16920	CTL2	chitinase-like protein 2 [Source:TAIR;Acc:AT3G16920]
Potri.010G180500	0.120764	-3.04974	1.46e-13	4.69e-12	28.2062	32.7798	38.5286	6.01503	4.07652	5.70629	GO:0015136,GO:0005351,GO:0015739,GO:0005794,GO:0000139,GO:0016021	Sialic acid transmembrane transporter activity|sugar:proton symporter activity|sialic acid transport|Golgi apparatus|Golgi membrane|integral component of membrane			AT3G59360	UTR6	CMP-sialic acid transporter 3 [Source:UniProtKB/Swiss-Prot;Acc:Q9C5H6]
Potri.010G221600	0.39212	-1.35063	7.26e-14	2.43e-12	61.9717	69.2742	73.6039	33.9744	30.8447	27.548	GO:0005730,GO:0009536,GO:0004107,GO:0010181,GO:0009073,GO:0009423,GO:0009507,GO:0009570,GO:0005829	Nucleolus|plastid|chorismate synthase activity|FMN binding|aromatic amino acid family biosynthetic process|chorismate biosynthetic process|chloroplast|chloroplast stroma|cytosol	Ko00400,ko01230	Phenylalanine, tyrosine and tryptophan biosynthesis|Biosynthesis of amino acids	AT1G48850	EMB1144	Chorismate synthase, chloroplastic [Source:UniProtKB/Swiss-Prot;Acc:P57720]
Potri.010G224100	0.117343	-3.09119	3.26e-20	2.71e-18	227.799	311.507	303.187	38.7359	45.2288	34.8645	GO:0006559,GO:0005737,GO:0045548,GO:0009800	L-phenylalanine catabolic process|cytoplasm|phenylalanine ammonia-lyase activity|cinnamic acid biosynthetic process	Ko00360,ko00940	Phenylalanine metabolism|Phenylpropanoid biosynthesis	AT2G37040	PAL1	Phenylalanine ammonia-lyase 1 [Source:UniProtKB/Swiss-Prot;Acc:P35510]
Potri.010G224200	0.111153	-3.16938	1.18e-18	7.82e-17	40.4614	58.4994	57.9952	8.51076	9.57928	7.52996	GO:0006559,GO:0005737,GO:0045548,GO:0009800	L-phenylalanine catabolic process|cytoplasm|phenylalanine ammonia-lyase activity|cinnamic acid biosynthetic process	Ko00360,ko00940	Phenylalanine metabolism|Phenylpropanoid biosynthesis	AT2G37040	PAL1	Phenylalanine ammonia-lyase 1 [Source:UniProtKB/Swiss-Prot;Acc:P35510]
Potri.010G236100	0.363487	-1.46003	1.92e-12	5.13e-11	18.58	20.2802	19.2657	12.011	6.0441	7.12695	GO:0048825,GO:0005982,GO:0005987,GO:0009507,GO:0033926,GO:0004575	Cotyledon development|starch metabolic process|sucrose catabolic process|chloroplast|glycopeptide alpha-N-acetylgalactosaminidase activity|sucrose alpha-glucosidase activity			AT5G22510	INVE	Alkaline/neutral invertase E, chloroplastic [Source:UniProtKB/Swiss-Prot;Acc:Q9FK88]
Potri.010G244900	0.25942	-1.94664	1.37e-12	3.73e-11	344.231	444.349	458.953	147.716	153.698	119.008	GO:0005576,GO:0005773	Extracellular region|vacuole			AT2G35860	FLA16	Fasciclin-like arabinogalactan protein 16 [Source:UniProtKB/Swiss-Prot;Acc:Q8RWC5]
Potri.011G004700	0.377079	-1.40706	4.26e-06	3.69e-05	19.5056	23.6639	26.5044	13.1095	10.0824	10.4587	GO:0047769,GO:0004664,GO:0009094,GO:0009507,GO:0009570,GO:0016597	Arogenate dehydratase activity|prephenate dehydratase activity|L-phenylalanine biosynthetic process|chloroplast|chloroplast stroma|amino acid binding	Ko00400,ko01230	Phenylalanine, tyrosine and tryptophan biosynthesis|Biosynthesis of amino acids	AT1G11790	ADT1	Arogenate dehydratase/prephenate dehydratase 1, chloroplastic [Source:UniProtKB/Swiss-Prot;Acc:Q9SA96]
Potri.011G031200	3.38674	1.7599	9.1e-12	2.18e-10	1.7128	0.600767	1.12532	4.27762	4.14746	6.54102	GO:0005872,GO:0005634,GO:0009524,GO:0005819,GO:0005524,GO:0008569,GO:0009971,GO:0051301,GO:0007018,GO:0007067,GO:0000777,GO:0005737,GO:0005874	Minus-end kinesin complex|nucleus|phragmoplast|spindle|ATP binding|ATP-dependent microtubule motor activity, minus-end-directed|anastral spindle assembly involved in male meiosis|cell division|microtubule-based movement|mitotic nuclear division|condensed chromosome kinetochore|cytoplasm|microtubule			AT4G05190	ATK5	Kinesin-5 [Source:UniProtKB/Swiss-Prot;Acc:F4JGP4]
Potri.011G053600	2.21049	1.14437	2.75e-10	5.11e-09	69.8339	36.3194	37.5503	119.9	151.293	156.879	GO:0009506,GO:0009753,GO:0005576,GO:0009505,GO:0005886	Plasmodesma|response to jasmonic acid|extracellular region|plant-type cell wall|plasma membrane
Potri.011G092500	2.5621	1.35733	1.64e-08	2.24e-07	15.8998	11.2882	11.9102	30.7976	42.7058	53.9409	GO:0009524,GO:0005819,GO:0046983,GO:0043622,GO:0000910,GO:0007067,GO:0005938,GO:0005874,GO:0005634	Phragmoplast|spindle|protein dimerization activity|cortical microtubule organization|cytokinesis|mitotic nuclear division|cell cortex|microtubule|nucleus			AT5G55230	MAP65-1	65-kDa microtubule-associated protein 1 [Source:UniProtKB/Swiss-Prot;Acc:Q9FLP0]
Potri.011G131900	0.312792	-1.67672	1.9e-21	1.89e-19	41.4432	47.1157	46.979	15.2759	17.9466	20.0185	GO:0005524,GO:0016887,GO:0008017,GO:0003777,GO:0007018,GO:0005737,GO:0005871,GO:0005874	ATP binding|ATPase activity|microtubule binding|microtubule motor activity|microtubule-based movement|cytoplasm|kinesin complex|microtubule			AT5G54670	ATK3	Kinesin-3 [Source:UniProtKB/Swiss-Prot;Acc:P46875]
Potri.011G165200	2.59204	1.37409	6.48e-08	7.94e-07	5.2097	3.66809	3.60678	10.1756	13.5407	17.344	GO:0003777,GO:0009060,GO:0007018,GO:0009845,GO:0005874,GO:0005739,GO:0005524	Microtubule motor activity|aerobic respiration|microtubule-based movement|seed germination|microtubule|mitochondrion|ATP binding			AT3G44730	KP1	Kinesin KP1 [Source:UniProtKB/Swiss-Prot;Acc:Q8W1Y3]
Potri.012G006200	0.312889	-1.67628	0.000127686	0.00078693	2.46524	4.3542	2.70179	1.33621	1.49546	1.26554	GO:0005576,GO:0005773	Extracellular region|vacuole			AT3G52370	FLA15	Fasciclin-like arabinogalactan protein 15 [Source:UniProtKB/Swiss-Prot;Acc:Q9FT45]
Potri.012G006400	0.315699	-1.66338	1.03e-18	6.92e-17	2876.29	3383.76	3316.08	1490.88	1310.99	983.108	GO:0047763,GO:0009809	Caffeate O-methyltransferase activity|lignin biosynthetic process	Ko00940	Phenylpropanoid biosynthesis	AT5G54160	OMT1	Flavone 3'-O-methyltransferase 1 [Source:UniProtKB/Swiss-Prot;Acc:Q9FK25]
Potri.012G015000	0.099533	-3.32868	2.49e-71	1.84e-67	118.113	135.752	124.788	10.2059	22.3597	11.0928	GO:0031225,GO:0005886,GO:0009834	Anchored component of membrane|plasma membrane|plant-type secondary cell wall biogenesis			AT5G60490	FLA12	Fasciclin-like arabinogalactan protein 12 [Source:UniProtKB/Swiss-Prot;Acc:Q8LEE9]
Potri.012G047600	70.7018	6.14367	3.62e-05	0.000256943	0	0.0457827	0.0465663	0.729698	3.16483	3.41746	GO:0003924,GO:0005200,GO:0007017,GO:0005737,GO:0005874,GO:0005525	GTPase activity|structural constituent of cytoskeleton|microtubule-based process|cytoplasm|microtubule|GTP binding	Ko04540,ko04145	Gap junction|Phagosome	AT5G23860	TUBB8	Tubulin beta-8 chain [Source:UniProtKB/Swiss-Prot;Acc:P29516]
Potri.012G127900	0.39773	-1.33014	6.93e-13	1.99e-11	1392.5	1148.88	1315.99	795.349	684.08	462.134	GO:0031225,GO:0005886,GO:0009834	Anchored component of membrane|plasma membrane|plant-type secondary cell wall biogenesis			AT5G60490	FLA12	Fasciclin-like arabinogalactan protein 12 [Source:UniProtKB/Swiss-Prot;Acc:Q8LEE9]
Potri.012G129600	2.15919	1.11049	6.78e-07	6.91e-06	3.43826	2.51584	2.37676	6.42972	6.4627	9.02998	GO:0009524,GO:0009574,GO:0008017,GO:0000911,GO:0052096,GO:0000226,GO:0046785,GO:0007067,GO:0000280,GO:0009624,GO:0055028,GO:0005874,GO:0005634	Phragmoplast|preprophase band|microtubule binding|cytokinesis by cell plate formation|formation by symbiont of syncytium involving giant cell for nutrient acquisition from host|microtubule cytoskeleton organization|microtubule polymerization|mitotic nuclear division|nuclear division|response to nematode|cortical microtubule|microtubule|nucleus			AT5G51600	MAP65-3	65-kDa microtubule-associated protein 3 [Source:UniProtKB/Swiss-Prot;Acc:Q9FHM4]
Potri.013G004100	0.12843	-2.96094	3.61e-20	2.97e-18	1764.06	2373.89	2238.73	434.599	339.996	236.97	GO:0004478,GO:0006730,GO:0006556,GO:0005737,GO:0005524,GO:0046872	Methionine adenosyltransferase activity|one-carbon metabolic process|S-adenosylmethionine biosynthetic process|cytoplasm|ATP binding|metal ion binding	Ko00270,ko01230	Cysteine and methionine metabolism|Biosynthesis of amino acids	AT3G17390	METK4	S-adenosylmethionine synthase 4 [Source:UniProtKB/Swiss-Prot;Acc:Q9LUT2]
Potri.013G006600	0.270255	-1.8876	3.17e-13	9.61e-12	4.0581	4.54264	4.951	1.58527	1.11661	1.80059	GO:0042542,GO:0048364,GO:0005987,GO:0005739,GO:0033926,GO:0004575	Response to hydrogen peroxide|root development|sucrose catabolic process|mitochondrion|glycopeptide alpha-N-acetylgalactosaminidase activity|sucrose alpha-glucosidase activity			AT1G56560	INVA	Alkaline/neutral invertase A, mitochondrial [Source:UniProtKB/Swiss-Prot;Acc:Q9FXA8]
Potri.013G011500	0.483613	-1.04808	6.24e-09	9.33e-08	16.1355	14.7282	17.8427	11.0861	9.88834	7.36149	GO:0005524,GO:0016887,GO:0008017,GO:0003777,GO:0007018,GO:0005737,GO:0005871,GO:0005874	ATP binding|ATPase activity|microtubule binding|microtubule motor activity|microtubule-based movement|cytoplasm|kinesin complex|microtubule			AT2G47500		P-loop nucleoside triphosphate hydrolases superfamily protein with CH (Calponin Homology) domain [Source:TAIR;Acc:AT2G47500]
Potri.013G014200	0.0073325	-7.09148	1.96e-130	5.8e-126	561.031	640.996	539	11.1772	3.51098	1.13501	GO:0031225,GO:0005886,GO:0009834	Anchored component of membrane|plasma membrane|plant-type secondary cell wall biogenesis			AT5G60490	FLA12	Fasciclin-like arabinogalactan protein 12 [Source:UniProtKB/Swiss-Prot;Acc:Q8LEE9]
Potri.013G056800	0.414105	-1.27193	1.17e-10	2.3e-09	35.969	43.5612	42.595	24.9056	18.2309	20.3516	GO:0003924,GO:0005200,GO:0007017,GO:0005737,GO:0005874,GO:0005525	GTPase activity|structural constituent of cytoskeleton|microtubule-based process|cytoplasm|microtubule|GTP binding	Ko04145,ko04210,ko04530,ko04540	Phagosome|Apoptosis|Tight junction|Gap junction	AT5G19770	TUBA5	Tubulin alpha-3 chain [Source:UniProtKB/Swiss-Prot;Acc:Q56WH1]
Potri.013G120600	0.335851	-1.57411	0.00074605	0.00375425	40.3501	22.0612	18.8658	9.19731	13.6734	13.1983	GO:0009505,GO:0005886,GO:0009506,GO:0031225,GO:0046658,GO:0005794	Plant-type cell wall|plasma membrane|plasmodesma|anchored component of membrane|anchored component of plasma membrane|Golgi apparatus			AT2G20520	FLA6	Fasciclin-like arabinogalactan protein 6 [Source:UniProtKB/Swiss-Prot;Acc:Q9SIL7]
Potri.013G151400	0.00553324	-7.49766	3.12e-62	1.02e-58	39.7018	50.2977	52.1117	0.463448	0.322888	0.244544	GO:0031225,GO:0005886,GO:0009834	Anchored component of membrane|plasma membrane|plant-type secondary cell wall biogenesis			AT5G60490	FLA12	Fasciclin-like arabinogalactan protein 12 [Source:UniProtKB/Swiss-Prot;Acc:Q8LEE9]
Potri.013G151500	0.00216563	-8.851	3.43e-68	1.69e-64	71.5364	93.1482	94.9055	0.19887	0.207959	0.201643	GO:0031225,GO:0005886,GO:0009834	Anchored component of membrane|plasma membrane|plant-type secondary cell wall biogenesis			AT5G60490	FLA12	Fasciclin-like arabinogalactan protein 12 [Source:UniProtKB/Swiss-Prot;Acc:Q8LEE9]
Potri.013G157900	0.161865	-2.62713	3.57e-16	1.67e-14	1717.44	2327.13	2035.92	508.605	405.784	313.89	GO:0020037,GO:0005506,GO:0016710	Heme binding|iron ion binding|trans-cinnamate 4-monooxygenase activity	Ko00945,ko00130,ko01220,ko00360,ko00940,ko00941	Stilbenoid, diarylheptanoid and gingerol biosynthesis|Ubiquinone and other terpenoid-quinone biosynthesis|Degradation of aromatic compounds|Phenylalanine metabolism|Phenylpropanoid biosynthesis|Flavonoid biosynthesis	AT2G30490	CYP73A5	Trans-cinnamate 4-monooxygenase [Source:UniProtKB/Swiss-Prot;Acc:P92994]
Potri.014G071700	2.14424	1.10046	2.01e-08	2.7e-07	538.272	320.271	304.174	885.593	1063.33	1272.18	GO:0009505,GO:0005886,GO:0031225,GO:0046658,GO:0048046	Plant-type cell wall|plasma membrane|anchored component of membrane|anchored component of plasma membrane|apoplast			AT3G60900	FLA10	Fasciclin-like arabinogalactan protein 10 [Source:UniProtKB/Swiss-Prot;Acc:Q9LZX4]
Potri.014G094800	3.88468	1.95779	7.41e-26	1.3e-23	89.8348	18.1266	9.52585	207.335	184.805	123.463					AT2G46330	AGP16	Arabinogalactan peptide 16 [Source:UniProtKB/Swiss-Prot;Acc:O82337]
Potri.014G114700	0.281853	-1.82699	1.07e-12	2.96e-11	2157.97	2680.86	2734.72	1033.37	879.993	721.707	GO:0004478,GO:0006730,GO:0006556,GO:0005737,GO:0005524,GO:0046872	Methionine adenosyltransferase activity|one-carbon metabolic process|S-adenosylmethionine biosynthetic process|cytoplasm|ATP binding|metal ion binding	Ko00270,ko01230	Cysteine and methionine metabolism|Biosynthesis of amino acids	AT1G02500	SAM1	S-adenosylmethionine synthase 1 [Source:UniProtKB/Swiss-Prot;Acc:P23686]
Potri.015G003100	12.6294	3.65872	6.38e-50	9.93e-47	4.11911	2.72494	1.93632	57.8457	48.2387	56.9903	GO:0047763,GO:0009809	Caffeate O-methyltransferase activity|lignin biosynthetic process	Ko00940	Phenylpropanoid biosynthesis	AT5G54160	OMT1	Flavone 3'-O-methyltransferase 1 [Source:UniProtKB/Swiss-Prot;Acc:Q9FK25]
Potri.015G013300	0.00330907	-8.23936	1.44e-47	1.78e-44	12.8697	13.1856	14.5172	0.216661	0	0	GO:0031225,GO:0005886,GO:0009834	Anchored component of membrane|plasma membrane|plant-type secondary cell wall biogenesis
Potri.015G060100	0.297729	-1.74793	3.89e-12	9.93e-11	857.12	1012.37	1038.14	457.905	397.791	264.029	GO:0016049,GO:0010215,GO:0009834,GO:0031225,GO:0005886,GO:0005774	Cell growth|cellulose microfibril organization|plant-type secondary cell wall biogenesis|anchored component of membrane|plasma membrane|vacuolar membrane			AT5G15630	COBL4	COBRA-like protein 4 [Source:UniProtKB/Swiss-Prot;Acc:Q9LFW3]
Potri.015G063700	2.80044	1.48566	5.3e-17	2.78e-15	58.1373	29.5149	41.4331	141.713	150.752	166.721					AT5G62550		unknown protein; FUNCTIONS IN: molecular_function unknown; INVOLVED IN: biological_process unknown; LOCATED IN: plasma membrane; EXPRESSED IN: 17 plant structures; EXPRESSED DURING: 9 growth stages; Has 14949 Blast hits to 9947 proteins in 971 speci /.../chae - 43; Bacteria - 3248; Metazoa - 4424; Fungi - 1542; Plants - 562; Viruses - 55; Other Eukaryotes - 5075 (source: NCBI BLink). [Source:TAIR…
Potri.015G129400	0.438934	-1.18792	1.87e-11	4.23e-10	4427.97	4620.96	4580.96	3013.59	2538.23	1920.91	GO:0031225,GO:0005886,GO:0009834	Anchored component of membrane|plasma membrane|plant-type secondary cell wall biogenesis			AT5G60490	FLA12	Fasciclin-like arabinogalactan protein 12 [Source:UniProtKB/Swiss-Prot;Acc:Q8LEE9]
Potri.015G131400	2.36078	1.23926	1.99e-07	2.22e-06	4.94474	2.50727	4.49461	10.1612	10.9778	14.0229	GO:0009524,GO:0009574,GO:0008017,GO:0000911,GO:0052096,GO:0000226,GO:0046785,GO:0007067,GO:0000280,GO:0009624,GO:0055028,GO:0005874,GO:0005634	Phragmoplast|preprophase band|microtubule binding|cytokinesis by cell plate formation|formation by symbiont of syncytium involving giant cell for nutrient acquisition from host|microtubule cytoskeleton organization|microtubule polymerization|mitotic nuclear division|nuclear division|response to nematode|cortical microtubule|microtubule|nucleus			AT5G51600	MAP65-3	65-kDa microtubule-associated protein 3 [Source:UniProtKB/Swiss-Prot;Acc:Q9FHM4]
Potri.016G006900	0.0398794	-4.64821	4.59e-13	1.36e-11	42.3383	78.8474	69.6153	2.85814	4.07531	3.0904	GO:0071555,GO:0007010,GO:0009832,GO:0010051,GO:0005737,GO:0005874,GO:0008017	Cell wall organization|cytoskeleton organization|plant-type cell wall biogenesis|xylem and phloem pattern formation|cytoplasm|microtubule|microtubule binding			AT4G17220	MAP70.5	Microtubule-associated protein 70-5 [Source:UniProtKB/Swiss-Prot;Acc:Q8GYX3]
Potri.016G033200	0.439086	-1.18743	9.23e-13	2.6e-11	1079.08	1124.22	1106.43	636.281	635.665	544.316	GO:0003924,GO:0005200,GO:0007017,GO:0005737,GO:0005874,GO:0005525	GTPase activity|structural constituent of cytoskeleton|microtubule-based process|cytoplasm|microtubule|GTP binding	Ko04540,ko04145	Gap junction|Phagosome	AT5G62690	TUBB2	Tubulin beta-2 chain [Source:UniProtKB/Swiss-Prot;Acc:Q56YW9]
Potri.016G036300	3.37692	1.75571	1.28e-21	1.3e-19	13.0639	10.0089	10.3379	42.7576	46.3768	45.4456	GO:0008017,GO:0071555,GO:0007010,GO:0009832,GO:0010051,GO:0010005,GO:0009524,GO:0005819,GO:0005737,GO:0005874	Microtubule binding|cell wall organization|cytoskeleton organization|plant-type cell wall biogenesis|xylem and phloem pattern formation|cortical microtubule, transverse to long axis|phragmoplast|spindle|cytoplasm|microtubule			AT1G68060	MAP70.1	Microtubule-associated protein 70-1 [Source:UniProtKB/Swiss-Prot;Acc:Q9C9X0]
Potri.016G066500	0.268882	-1.89495	1.19e-17	6.84e-16	135.743	164.997	161.429	61.9772	51.6659	45.1497	GO:0005576,GO:0005773	Extracellular region|vacuole			AT3G11700	FLA18	Fasciclin-like arabinogalactan protein 18 [Source:UniProtKB/Swiss-Prot;Acc:Q93W32]
Potri.016G091100	0.0324957	-4.94361	1.8e-23	2.29e-21	287.914	426.883	440.229	29.1237	8.61232	8.27356	GO:0006559,GO:0005737,GO:0045548,GO:0009800	L-phenylalanine catabolic process|cytoplasm|phenylalanine ammonia-lyase activity|cinnamic acid biosynthetic process	Ko00360,ko00940	Phenylalanine metabolism|Phenylpropanoid biosynthesis	AT2G37040	PAL1	Phenylalanine ammonia-lyase 1 [Source:UniProtKB/Swiss-Prot;Acc:P35510]
Potri.016G138600	0.0537831	-4.2167	5.81e-41	4e-38	276.026	330.356	377.742	22.849	28.423	14.1187	GO:0009845,GO:0005576,GO:0016985,GO:0046355	Seed germination|extracellular region|mannan endo-1,4-beta-mannosidase activity|mannan catabolic process	Ko00051	Fructose and mannose metabolism	AT5G01930	MAN6	Mannan endo-1,4-beta-mannosidase 6 [Source:UniProtKB/Swiss-Prot;Acc:Q9LZV3]
Potri.017G000300	0.364445	-1.45623	2.07e-10	3.92e-09	502.972	638.059	594.436	313.581	244.32	227.24	GO:0006730,GO:0035999,GO:0005829,GO:0004489,GO:0006555	One-carbon metabolic process|tetrahydrofolate interconversion|cytosol|methylenetetrahydrofolate reductase (NAD(P)H) activity|methionine metabolic process	Ko00720,ko00670,ko01200	Carbon fixation pathways in prokaryotes|One carbon pool by folate|Carbon metabolism	AT3G59970	MTHFR1	Methylenetetrahydrofolate reductase 1 [Source:UniProtKB/Swiss-Prot;Acc:Q9SE60]
Potri.017G026200	0.332117	-1.59024	2.03e-08	2.72e-07	44.0752	63.6083	55.1922	20.0957	23.6899	22.4545					AT1G08760		Plant protein of unknown function (DUF936) [Source:TAIR;Acc:AT1G08760]
Potri.005G084600	0.172418	-2.53602	5.12e-07	5.34e-06	4.90371	6.25712	6.2995	1.77081	0.696371	0.779616	GO:0004765,GO:0009073,GO:0009423,GO:0009507,GO:0005524,GO:0000287	Shikimate kinase activity|aromatic amino acid family biosynthetic process|chorismate biosynthetic process|chloroplast|ATP binding|magnesium ion binding	Ko00400,ko01230	Phenylalanine, tyrosine and tryptophan biosynthesis|Biosynthesis of amino acids	AT2G21940	SK1	Shikimate kinase 1, chloroplastic [Source:UniProtKB/Swiss-Prot;Acc:Q9SJ05]
Potri.017G050300	2.0777	1.05499	0.000852656	0.00422031	188.624	63.6352	86.092	310.417	297.067	292.258
Potri.017G081000	3.29067	1.71838	4.54e-13	1.35e-11	41.5187	19.713	31.1201	93.1479	131.761	143.456	GO:0003924,GO:0005200,GO:0007017,GO:0005737,GO:0005874,GO:0005525	GTPase activity|structural constituent of cytoskeleton|microtubule-based process|cytoplasm|microtubule|GTP binding	Ko04145,ko04210,ko04530,ko04540	Phagosome|Apoptosis|Tight junction|Gap junction	AT4G14960	TUBA6	Tubulin alpha-6 chain [Source:UniProtKB/Swiss-Prot;Acc:P29511]
Potri.018G070300	0.383369	-1.3832	1.86e-05	0.00014056	7.56876	8.88039	7.47638	3.26818	4.63698	2.13061	GO:0009809,GO:0005829,GO:0042409,GO:0046872	Lignin biosynthetic process|cytosol|caffeoyl-CoA O-methyltransferase activity|metal ion binding	Ko00945,ko00360,ko00940,ko00941	Stilbenoid, diarylheptanoid and gingerol biosynthesis|Phenylalanine metabolism|Phenylpropanoid biosynthesis|Flavonoid biosynthesis	AT4G26220		Probable caffeoyl-CoA O-methyltransferase At4g26220 [Source:UniProtKB/Swiss-Prot;Acc:Q9C5D7]
Potri.019G008400	0.288498	-1.79337	8.01e-11	1.62e-09	70.3685	91.2832	94.5725	31.5943	37.2469	26.1973	GO:0005576,GO:0005773	Extracellular region|vacuole			AT3G52370	FLA15	Fasciclin-like arabinogalactan protein 15 [Source:UniProtKB/Swiss-Prot;Acc:Q9FT45]
Potri.019G085800	0.124677	-3.00373	4.63e-31	1.35e-28	25.2833	19.574	17.5807	4.63794	1.59854	0.786533	GO:0005985,GO:0005887,GO:0005886,GO:0008506	Sucrose metabolic process|integral component of plasma membrane|plasma membrane|sucrose:proton symporter activity			AT1G22710	SUC2	Sucrose transport protein SUC2 [Source:UniProtKB/Swiss-Prot;Acc:Q39231]
Potri.019G121100	0.0127463	-6.29378	9.5e-14	3.14e-12	7.2584	9.41603	9.88748	0.197082	0.102858	0	GO:0031225,GO:0005886,GO:0009834	Anchored component of membrane|plasma membrane|plant-type secondary cell wall biogenesis			AT5G60490	FLA12	Fasciclin-like arabinogalactan protein 12 [Source:UniProtKB/Swiss-Prot;Acc:Q8LEE9]
Potri.019G121300	0	#NAME?	0.0125084	0.0422482	51.1518	63.4114	52.6951	0.777186	0.403774	0.398659	GO:0031225,GO:0005886,GO:0009834	Anchored component of membrane|plasma membrane|plant-type secondary cell wall biogenesis
Potri.019G123000	0.00251858	-8.63317	2.05e-09	3.31e-08	11.3922	22.4987	18.5187	0	0.299464	0.0994687	GO:0031225,GO:0005886,GO:0009834	Anchored component of membrane|plasma membrane|plant-type secondary cell wall biogenesis			AT5G60490	FLA12	Fasciclin-like arabinogalactan protein 12 [Source:UniProtKB/Swiss-Prot;Acc:Q8LEE9]
Potri.019G123100	0	#NAME?	2.26e-08	3.01e-07	9.99037	12.6801	7.54674	0.0980676	0.10178	0.30184	GO:0031225,GO:0005886,GO:0009834	Anchored component of membrane|plasma membrane|plant-type secondary cell wall biogenesis			AT5G60490	FLA12	Fasciclin-like arabinogalactan protein 12 [Source:UniProtKB/Swiss-Prot;Acc:Q8LEE9]
Potri.019G123200	0	#NAME?	7.8e-65	3.3e-61	69.4965	46.2988	55.6172	0.874335	1.51415	0.797318	GO:0031225,GO:0005886,GO:0009834	Anchored component of membrane|plasma membrane|plant-type secondary cell wall biogenesis
Potri.019G130700	0.0975889	-3.35714	3.93e-19	2.83e-17	513.885	664.297	740.547	92.3756	87.3445	59.2314	GO:0020037,GO:0005506,GO:0016710	Heme binding|iron ion binding|trans-cinnamate 4-monooxygenase activity	Ko00945,ko00130,ko01220,ko00360,ko00940,ko00941	Stilbenoid, diarylheptanoid and gingerol biosynthesis|Ubiquinone and other terpenoid-quinone biosynthesis|Degradation of aromatic compounds|Phenylalanine metabolism|Phenylpropanoid biosynthesis|Flavonoid biosynthesis	AT2G30490	CYP73A5	Trans-cinnamate 4-monooxygenase [Source:UniProtKB/Swiss-Prot;Acc:P92994]
Potri.T059900	0.398985	-1.32559	9.94e-11	1.99e-09	252.1	246.728	292.986	145.232	131.73	86.505	GO:0005819,GO:0032147,GO:0051301,GO:0007067,GO:0090307,GO:0060236,GO:0005874,GO:0005654,GO:0009524	Spindle|activation of protein kinase activity|cell division|mitotic nuclear division|mitotic spindle assembly|regulation of mitotic spindle organization|microtubule|nucleoplasm|phragmoplast			AT5G37478		TPX2 (targeting protein for Xklp2) protein family [Source:TAIR;Acc:AT5G37478]
Potri.001G254800	2.6608	1.41186	0.000101	0.000644	1.73636	1.07756	0.457489	3.40925	2.40414	4.10304	GO:0009536,GO:0005524,GO:0005536,GO:0019158,GO:0001678,GO:0006096,GO:0009409,GO:0006970,GO:0009651,GO:0080147,GO:0005829,GO:0031307,GO:0005739	Plastid|ATP binding|glucose binding|mannokinase activity|cellular glucose homeostasis|glycolytic process|response to cold|response to osmotic stress|response to salt stress|root hair cell development|cytosol|integral component of mitochondrial outer membrane|mitochondrion	Ko00010,ko00051,ko00052,ko00500,ko00520,ko01200,ko04066,ko00521,ko00524	Glycolysis / Gluconeogenesis|Fructose and mannose metabolism|Galactose metabolism|Starch and sucrose metabolism|Amino sugar and nucleotide sugar metabolism|Carbon metabolism|HIF-1 signaling pathway|Streptomycin biosynthesis|Neomycin, kanamycin and gentamicin biosynthesis	AT1G50460	HKL1	Hexokinase-3 [Source:UniProtKB/Swiss-Prot;Acc:Q9LPS1]
Potri.002G200300	3.38827	1.76055	4.19e-07	4.42e-06	0.516067	0.242904	0.354292	1.47092	1.40921	1.86011	GO:0016760,GO:0046527,GO:0051753,GO:0000919,GO:0042546,GO:0071555,GO:0030244,GO:0071669,GO:0006970,GO:0009651,GO:0009414,GO:0005794,GO:0048367,GO:0000139,GO:0016021	Cellulose synthase (UDP-forming) activity|glucosyltransferase activity|mannan synthase activity|cell plate assembly|cell wall biogenesis|cell wall organization|cellulose biosynthetic process|plant-type cell wall organization or biogenesis|response to osmotic stress|response to salt stress|response to water deprivation|Golgi apparatus|shoot system development|Golgi membrane|integral component of m…	Ko00520	Amino sugar and nucleotide sugar metabolism	AT1G02730	CSLD5	Cellulose synthase-like protein D5 [Source:UniProtKB/Swiss-Prot;Acc:Q9SRW9]
Potri.010G074700	0.019275	-5.69712	1.06e-06	1.04e-05	0.344728	0.818335	0.493227	0	0.05478	0	GO:0005886,GO:0016760,GO:0016759,GO:0071555,GO:0030244,GO:0009833,GO:0005794,GO:0000139,GO:0016021	Plasma membrane|cellulose synthase (UDP-forming) activity|cellulose synthase activity|cell wall organization|cellulose biosynthetic process|plant-type primary cell wall biogenesis|Golgi apparatus|Golgi membrane|integral component of membrane			AT2G32530	CSLB3	Cellulose synthase-like protein B3 [Source:UniProtKB/Swiss-Prot;Acc:Q8RX83]
Potri.007G081000	0.106567	-3.23017	3.52e-16	1.65e-14	116.378	157.965	168.601	19.2611	18.6487	17.6363	GO:0004765,GO:0009073,GO:0009423,GO:0019632,GO:0009507,GO:0005524,GO:0000287	Shikimate kinase activity|aromatic amino acid family biosynthetic process|chorismate biosynthetic process|shikimate metabolic process|chloroplast|ATP binding|magnesium ion binding	Ko00400,ko01230	Phenylalanine, tyrosine and tryptophan biosynthesis|Biosynthesis of amino acids	AT4G39540	SK2	Shikimate kinase 2, chloroplastic [Source:UniProtKB/Swiss-Prot;Acc:Q8GY88]
Potri.001G054600	0.0845189	-3.56458	4.74931e-18	2.87124e-16	138.452	118.103	184.354	21.9386	15.7917	8.69406	GO:0016491,GO:0016722,GO:0009809,GO:0046274,GO:0009698,GO:0048046,GO:0005507,GO:0052716	Oxidoreductase activity|oxidoreductase activity, oxidizing metal ions|lignin biosynthetic process|lignin catabolic process|phenylpropanoid metabolic process|apoplast|copper ion binding|hydroquinone:oxygen oxidoreductase activity			AT5G60020	LAC17	Laccase-17 [Source:UniProtKB/Swiss-Prot;Acc:Q9FJD5]
Potri.001G184300	0.300203	-1.73599	1.00332e-15	4.414e-14	36.2588	32.0256	43.2893	15.4284	13.7969	13.5575	GO:0016722,GO:0009809,GO:0046274,GO:0009414,GO:0048046,GO:0005507,GO:0052716	Oxidoreductase activity, oxidizing metal ions|lignin biosynthetic process|lignin catabolic process|response to water deprivation|apoplast|copper ion binding|hydroquinone:oxygen oxidoreductase activity			AT5G60020	LAC17	Laccase-17 [Source:UniProtKB/Swiss-Prot;Acc:Q9FJD5]
Potri.001G401300	0.16271	-2.61962	1.17174e-28	2.74932e-26	256.231	228.887	297.637	53.7913	67.8535	40.4514	GO:0016491,GO:0016722,GO:0009809,GO:0046274,GO:0009698,GO:0048046,GO:0005507,GO:0052716	Oxidoreductase activity|oxidoreductase activity, oxidizing metal ions|lignin biosynthetic process|lignin catabolic process|phenylpropanoid metabolic process|apoplast|copper ion binding|hydroquinone:oxygen oxidoreductase activity			AT5G60020	LAC17	Laccase-17 [Source:UniProtKB/Swiss-Prot;Acc:Q9FJD5]
Potri.007G023300	0.0584214	-4.09736	3.32876e-25	5.26264e-23	46.4712	51.3547	67.2985	5.81398	4.71075	1.69736	GO:0016722,GO:0009809,GO:0046274,GO:0048046,GO:0005507,GO:0052716	Oxidoreductase activity, oxidizing metal ions|lignin biosynthetic process|lignin catabolic process|apoplast|copper ion binding|hydroquinone:oxygen oxidoreductase activity			AT5G03260	LAC11	Laccase-11 [Source:UniProtKB/Swiss-Prot;Acc:Q8VZA1]
Potri.009G034500	0.446012	-1.16485	2.18779e-05	0.000162798	12.5953	12.6294	16.0644	5.25954	10.8908	7.66936	GO:0016722,GO:0009809,GO:0046274,GO:0009414,GO:0048046,GO:0005507,GO:0052716	Oxidoreductase activity, oxidizing metal ions|lignin biosynthetic process|lignin catabolic process|response to water deprivation|apoplast|copper ion binding|hydroquinone:oxygen oxidoreductase activity			AT5G60020	LAC17	Laccase-17 [Source:UniProtKB/Swiss-Prot;Acc:Q9FJD5]
Potri.009G109900	8.11471	3.02054	6.70486e-32	2.17827e-29	0.787094	0.613542	0.831659	8.17447	8.0811	8.11087	GO:0102391,GO:0004467,GO:0031957,GO:0010143,GO:0050832,GO:0006631,GO:0010311,GO:0005783,GO:0009506,GO:0005524	Decanoate--CoA ligase activity|long-chain fatty acid-CoA ligase activity|very long-chain fatty acid-CoA ligase activity|cutin biosynthetic process|defense response to fungus|fatty acid metabolic process|lateral root formation|endoplasmic reticulum|plasmodesma|ATP binding	Ko00061,ko00071,ko01212,ko04216,ko02024,ko04146	Fatty acid biosynthesis|Fatty acid degradation|Fatty acid metabolism|Ferroptosis|Quorum sensing|Peroxisome	AT1G49430	LACS2	Long chain acyl-CoA synthetase 2 [Source:UniProtKB/Swiss-Prot;Acc:Q9XIA9]
Potri.009G156600	0.226509	-2.14236	2.834e-12	7.43428e-11	4.51434	4.78493	4.49499	1.19136	1.19627	1.50432	GO:0016722,GO:0009809,GO:0046274,GO:0009414,GO:0048046,GO:0005507,GO:0052716	Oxidoreductase activity, oxidizing metal ions|lignin biosynthetic process|lignin catabolic process|response to water deprivation|apoplast|copper ion binding|hydroquinone:oxygen oxidoreductase activity			AT2G29130	LAC2	Laccase-2 [Source:UniProtKB/Swiss-Prot;Acc:O81081]
Potri.009G156800	0.347296	-1.52576	2.47948e-10	4.61607e-09	16.2378	11.5036	15.3542	5.34301	4.75319	10.002	GO:0016722,GO:0009809,GO:0046274,GO:0009414,GO:0048046,GO:0005507,GO:0052716	Oxidoreductase activity, oxidizing metal ions|lignin biosynthetic process|lignin catabolic process|response to water deprivation|apoplast|copper ion binding|hydroquinone:oxygen oxidoreductase activity			AT5G60020	LAC17	Laccase-17 [Source:UniProtKB/Swiss-Prot;Acc:Q9FJD5]
Potri.011G120200	0.0559055	-4.16087	4.87342e-14	1.66564e-12	44.1749	54.7896	73.86	2.80652	5.85704	3.44041	GO:0016491,GO:0016722,GO:0009809,GO:0046274,GO:0009698,GO:0048046,GO:0005507,GO:0052716	Oxidoreductase activity|oxidoreductase activity, oxidizing metal ions|lignin biosynthetic process|lignin catabolic process|phenylpropanoid metabolic process|apoplast|copper ion binding|hydroquinone:oxygen oxidoreductase activity			AT5G60020	LAC17	Laccase-17 [Source:UniProtKB/Swiss-Prot;Acc:Q9FJD5]
Potri.011G120300	0.0761954	-3.71415	4.71333e-33	1.76386e-30	109.806	111.674	142.334	8.04707	18.1767	8.45137	GO:0016491,GO:0016722,GO:0009809,GO:0046274,GO:0009698,GO:0048046,GO:0005507,GO:0052716	Oxidoreductase activity|oxidoreductase activity, oxidizing metal ions|lignin biosynthetic process|lignin catabolic process|phenylpropanoid metabolic process|apoplast|copper ion binding|hydroquinone:oxygen oxidoreductase activity			AT5G60020	LAC17	Laccase-17 [Source:UniProtKB/Swiss-Prot;Acc:Q9FJD5]
Potri.013G021300	0.435261	-1.20005	2.09824e-10	3.96627e-09	16.2864	14.2947	20.4328	7.65497	9.04748	10.9472	GO:0004467,GO:0006631,GO:0010193,GO:0009651,GO:0005777,GO:0005524,GO:0102391	Long-chain fatty acid-CoA ligase activity|fatty acid metabolic process|response to ozone|response to salt stress|peroxisome|ATP binding|decanoate--CoA ligase activity	Ko00061,ko00071,ko01212,ko04216,ko02024,ko04146	Fatty acid biosynthesis|Fatty acid degradation|Fatty acid metabolism|Ferroptosis|Quorum sensing|Peroxisome	AT5G27600	LACS7	Long chain acyl-CoA synthetase 7, peroxisomal [Source:UniProtKB/Swiss-Prot;Acc:Q8LKS5]
Potri.014G169400	2.10016	1.0705	1.83739e-09	2.98138e-08	13.6295	13.774	13.0619	30.7331	37.457	38.147	GO:0005524,GO:0102391,GO:0004467,GO:0006631,GO:0009941,GO:0005783,GO:0005794	ATP binding|decanoate--CoA ligase activity|long-chain fatty acid-CoA ligase activity|fatty acid metabolic process|chloroplast envelope|endoplasmic reticulum|Golgi apparatus	Ko00061,ko00071,ko01212,ko04216,ko02024,ko04146	Fatty acid biosynthesis|Fatty acid degradation|Fatty acid metabolism|Ferroptosis|Quorum sensing|Peroxisome	AT2G04350	LACS8	Long chain acyl-CoA synthetase 8 [Source:UniProtKB/Swiss-Prot;Acc:Q9SJD4]
Potri.001G351000	2.56699	1.36008	6.8786e-14	2.3109e-12	70.1763	45.3393	45.8768	162.741	178.244	190.628	GO:0020037,GO:0046872,GO:0004601,GO:0042744,GO:0006979,GO:0005829,GO:0005576,GO:0009505	Heme binding|metal ion binding|peroxidase activity|hydrogen peroxide catabolic process|response to oxidative stress|cytosol|extracellular region|plant-type cell wall	Ko00940	Phenylpropanoid biosynthesis	AT3G28200	PER31	Peroxidase 31 [Source:UniProtKB/Swiss-Prot;Acc:Q9LHA7]
Potri.003G214700	2.95684	1.56406	3.70216e-15	1.4964e-13	12.6222	14.172	14.4429	50.5507	47.5513	51.0598	GO:0004601,GO:0042744,GO:0006979,GO:0005576,GO:0020037,GO:0046872	Peroxidase activity|hydrogen peroxide catabolic process|response to oxidative stress|extracellular region|heme binding|metal ion binding	Ko00940	Phenylpropanoid biosynthesis	AT5G06720	PER53	Peroxidase 53 [Source:UniProtKB/Swiss-Prot;Acc:Q42578]
Potri.003G214800	3.02287	1.59592	0.000142911	0.000869523	1.03565	1.58028	1.69346	4.92022	4.61978	6.14647	GO:0004601,GO:0042744,GO:0006979,GO:0005576,GO:0020037,GO:0046872	Peroxidase activity|hydrogen peroxide catabolic process|response to oxidative stress|extracellular region|heme binding|metal ion binding	Ko00940	Phenylpropanoid biosynthesis	AT5G06720	PER53	Peroxidase 53 [Source:UniProtKB/Swiss-Prot;Acc:Q42578]
Potri.004G015300	0.354353	-1.49674	8.69171e-19	5.92078e-17	425.613	409.046	378.214	195.775	165.713	162.128	GO:0046872,GO:0004601,GO:0042744,GO:0009664,GO:0006979,GO:0048511,GO:0005576,GO:0009505,GO:0020037	Metal ion binding|peroxidase activity|hydrogen peroxide catabolic process|plant-type cell wall organization|response to oxidative stress|rhythmic process|extracellular region|plant-type cell wall|heme binding	Ko00940	Phenylpropanoid biosynthesis	AT4G21960	PER42	Peroxidase 42 [Source:UniProtKB/Swiss-Prot;Acc:Q9SB81]
Potri.004G052100	3.1459	1.65347	0.0120181	0.04091	0.648889	1.17637	0.714227	1.34386	3.28188	4.73475	GO:0046872,GO:0004601,GO:0042744,GO:0009664,GO:0006979,GO:0005576,GO:0009505,GO:0020037	Metal ion binding|peroxidase activity|hydrogen peroxide catabolic process|plant-type cell wall organization|response to oxidative stress|extracellular region|plant-type cell wall|heme binding	Ko00940	Phenylpropanoid biosynthesis	AT2G34060	PER19	Peroxidase 19 [Source:UniProtKB/Swiss-Prot;Acc:O22959]
Potri.005G195600	3.09212	1.6286	3.93597e-22	4.27806e-20	402.297	363.284	410.995	1208.38	1633.83	1730.29	GO:0009505,GO:0009506,GO:0005773,GO:0020037,GO:0046872,GO:0004601,GO:0042744,GO:0009664,GO:0006979,GO:0005618,GO:0005576,GO:0016020	Plant-type cell wall|plasmodesma|vacuole|heme binding|metal ion binding|peroxidase activity|hydrogen peroxide catabolic process|plant-type cell wall organization|response to oxidative stress|cell wall|extracellular region|membrane	Ko00940	Phenylpropanoid biosynthesis	AT1G71695	PER12	Peroxidase 12 [Source:UniProtKB/Swiss-Prot;Acc:Q96520]
Potri.006G129900	0.01045	-6.58035	7.21577e-08	8.75367e-07	6.87883	26.9814	21.9003	0.124292	0.570211	0.191827	GO:0046872,GO:0004601,GO:0050832,GO:0042744,GO:0009664,GO:0006979,GO:0048511,GO:0005829,GO:0009505,GO:0020037	Metal ion binding|peroxidase activity|defense response to fungus|hydrogen peroxide catabolic process|plant-type cell wall organization|response to oxidative stress|rhythmic process|cytosol|plant-type cell wall|heme binding	Ko00940	Phenylpropanoid biosynthesis	AT2G37130	PER21	Peroxidase 21 [Source:UniProtKB/Swiss-Prot;Acc:Q42580]
Potri.007G053400	8.47283	3.08284	6.03871e-27	1.17453e-24	2.14439	1.55994	0.941362	18.0668	20.2376	24.1076	GO:0004601,GO:0042744,GO:0006979,GO:0005576,GO:0020037,GO:0046872	Peroxidase activity|hydrogen peroxide catabolic process|response to oxidative stress|extracellular region|heme binding|metal ion binding	Ko00940	Phenylpropanoid biosynthesis	AT5G67400	PER73	Peroxidase 73 [Source:UniProtKB/Swiss-Prot;Acc:Q43873]
Potri.013G156500	8.20158	3.0359	0.000650241	0.00333332	0.32214	0.0643053	0.395994	1.04029	2.4186	4.26709	GO:0004601,GO:0042744,GO:0006979,GO:0005576,GO:0020037,GO:0046872	Peroxidase activity|hydrogen peroxide catabolic process|response to oxidative stress|extracellular region|heme binding|metal ion binding	Ko00940	Phenylpropanoid biosynthesis	AT5G58390	PER67	Peroxidase 67 [Source:UniProtKB/Swiss-Prot;Acc:Q9LVL2]
Potri.017G037900	2.79259	1.4816	0.0147721	0.04853	2.01772	3.0071	3.67412	4.63949	10.7497	12.4893	GO:0020037,GO:0046872,GO:0004601,GO:0042744,GO:0042538,GO:0009664,GO:0009409,GO:0009269,GO:0006979,GO:0005783,GO:0005576,GO:0009505	Heme binding|metal ion binding|peroxidase activity|hydrogen peroxide catabolic process|hyperosmotic salinity response|plant-type cell wall organization|response to cold|response to desiccation|response to oxidative stress|endoplasmic reticulum|extracellular region|plant-type cell wall	Ko00940	Phenylpropanoid biosynthesis	AT1G05260	PER3	Peroxidase 3 [Source:UniProtKB/Swiss-Prot;Acc:O23044]
Potri.006G087100	0.0611387	-4.03177	5.75127e-27	1.12603e-24	1322.37	1795.6	1689.11	171.944	121.855	72.1826	GO:0016491,GO:0016722,GO:0009809,GO:0046274,GO:0009698,GO:0048046,GO:0005507,GO:0052716	Oxidoreductase activity|oxidoreductase activity, oxidizing metal ions|lignin biosynthetic process|lignin catabolic process|phenylpropanoid metabolic process|apoplast|copper ion binding|hydroquinone:oxygen oxidoreductase activity			AT5G60020	LAC17	Laccase-17 [Source:UniProtKB/Swiss-Prot;Acc:Q9FJD5]
Potri.010G193100	0.0772164	-3.69495	5.53508e-16	2.5253e-14	537.662	820.477	794.997	80.2453	81.4945	45.0669	GO:0016491,GO:0016722,GO:0009809,GO:0046274,GO:0009834,GO:0048046,GO:0005507,GO:0052716	Oxidoreductase activity|oxidoreductase activity, oxidizing metal ions|lignin biosynthetic process|lignin catabolic process|plant-type secondary cell wall biogenesis|apoplast|copper ion binding|hydroquinone:oxygen oxidoreductase activity			AT5G01190	LAC10	Laccase-10 [Source:UniProtKB/Swiss-Prot;Acc:Q6ID18]
Potri.002G257900	0.219204	-2.18966	8.8522e-23	1.05103e-20	1290.21	1532.87	1553.6	471.016	409.225	299.997	GO:0016760,GO:0016759,GO:0046872,GO:0071555,GO:0030244,GO:0042742,GO:0050832,GO:0009834,GO:0005618,GO:0016021,GO:0005886	Cellulose synthase (UDP-forming) activity|cellulose synthase activity|metal ion binding|cell wall organization|cellulose biosynthetic process|defense response to bacterium|defense response to fungus|plant-type secondary cell wall biogenesis|cell wall|integral component of membrane|plasma membrane			AT5G44030	CESA4	Cellulose synthase A catalytic subunit 4 [UDP-forming] [Source:UniProtKB/Swiss-Prot;Acc:Q84JA6]
Potri.004G059600	0.206169	-2.2781	2.94233e-20	2.46422e-18	896.042	1104.64	1081	326.178	284.2	189.139	GO:0016760,GO:0046872,GO:0071555,GO:0030244,GO:0042742,GO:0050832,GO:0009834,GO:0006970,GO:0009414,GO:0005618,GO:0016021,GO:0005886	Cellulose synthase (UDP-forming) activity|metal ion binding|cell wall organization|cellulose biosynthetic process|defense response to bacterium|defense response to fungus|plant-type secondary cell wall biogenesis|response to osmotic stress|response to water deprivation|cell wall|integral component of membrane|plasma membrane			AT4G18780	CESA8	Cellulose synthase A catalytic subunit 8 [UDP-forming] [Source:UniProtKB/Swiss-Prot;Acc:Q8LPK5]
Potri.006G181900	0.216649	-2.20657	2.54173e-20	2.15311e-18	643.473	782.741	779.703	234.984	218.373	148.626	GO:0016021,GO:0005886,GO:0016760,GO:0016759,GO:0008270,GO:0030244,GO:0009833,GO:0009834,GO:0010400,GO:0010330,GO:0009507,GO:0005794,GO:0009832	Integral component of membrane|plasma membrane|cellulose synthase (UDP-forming) activity|cellulose synthase activity|zinc ion binding|cellulose biosynthetic process|plant-type primary cell wall biogenesis|plant-type secondary cell wall biogenesis|rhamnogalacturonan I side chain metabolic process|cellulose synthase complex|chloroplast|Golgi apparatus|plant-type cell wall biogenesis			AT5G17420	CESA7	Cellulose synthase A catalytic subunit 7 [UDP-forming] [Source:UniProtKB/Swiss-Prot;Acc:Q9SWW6]
Potri.011G069600	0.360946	-1.47014	4.66509e-14	1.6037e-12	396.873	430.16	472.224	232.914	208.375	157.321	GO:0016760,GO:0046872,GO:0071555,GO:0030244,GO:0042742,GO:0050832,GO:0009834,GO:0006970,GO:0009414,GO:0005618,GO:0016021,GO:0005886	Cellulose synthase (UDP-forming) activity|metal ion binding|cell wall organization|cellulose biosynthetic process|defense response to bacterium|defense response to fungus|plant-type secondary cell wall biogenesis|response to osmotic stress|response to water deprivation|cell wall|integral component of membrane|plasma membrane			AT4G18780	CESA8	Cellulose synthase A catalytic subunit 8 [UDP-forming] [Source:UniProtKB/Swiss-Prot;Acc:Q8LPK5]
Potri.018G103900	0.233298	-2.09975	2.36735e-19	1.74971e-17	358.505	419.376	454.415	147.813	116.192	96.5015	GO:0016021,GO:0005886,GO:0016760,GO:0016759,GO:0008270,GO:0030244,GO:0009833,GO:0009834,GO:0010400,GO:0010330,GO:0009507,GO:0005794	Integral component of membrane|plasma membrane|cellulose synthase (UDP-forming) activity|cellulose synthase activity|zinc ion binding|cellulose biosynthetic process|plant-type primary cell wall biogenesis|plant-type secondary cell wall biogenesis|rhamnogalacturonan I side chain metabolic process|cellulose synthase complex|chloroplast|Golgi apparatus			AT5G17420	CESA7	Cellulose synthase A catalytic subunit 7 [UDP-forming] [Source:UniProtKB/Swiss-Prot;Acc:Q9SWW6]
Potri.008G132700	6.68701	2.74136	3.72614e-52	6.88497e-49	22.1658	18.0932	15.5065	132.422	156.424	198.343	GO:0042547,GO:0030245,GO:0009507,GO:0005576,GO:0008810	Cell wall modification involved in multidimensional cell growth|cellulose catabolic process|chloroplast|extracellular region|cellulase activity			AT1G70710	CEL1	Endoglucanase 8 [Source:UniProtKB/Swiss-Prot;Acc:Q9CAC1]
Potri.010G109200	16.5708	4.05057	2.44477e-20	2.08291e-18	3.148	1.24708	1.18533	34.9315	44.4026	65.5795	GO:0042547,GO:0030245,GO:0009507,GO:0005576,GO:0008810	Cell wall modification involved in multidimensional cell growth|cellulose catabolic process|chloroplast|extracellular region|cellulase activity			AT1G70710	CEL1	Endoglucanase 8 [Source:UniProtKB/Swiss-Prot;Acc:Q9CAC1]
Potri.001G092200	3.0456	1.60672	1.87367e-09	3.03358e-08	1.63911	0.618319	0.842652	3.64188	4.02357	5.53479	GO:0071555,GO:0030245,GO:0005576,GO:0030246,GO:0008810	Cell wall organization|cellulose catabolic process|extracellular region|carbohydrate binding|cellulase activity			AT1G64390	AtGH9C2	Endoglucanase 6 [Source:UniProtKB/Swiss-Prot;Acc:Q42059]
Potri.003G139600	5.01914	2.32744	8.21358e-12	1.9742e-10	11.2612	6.8584	6.18633	34.8785	48.7046	64.0342	GO:0071555,GO:0030245,GO:0005576,GO:0030246,GO:0008810	Cell wall organization|cellulose catabolic process|extracellular region|carbohydrate binding|cellulase activity			AT4G11050	AtGH9C3	Endoglucanase 19 [Source:UniProtKB/Swiss-Prot;Acc:Q8L7I0]
Potri.002G204400	2.91712	1.54455	1.13019e-19	8.76982e-18	67.1114	44.5029	60.0871	197.598	185.343	219.165	GO:0000139,GO:0016021,GO:0016020,GO:0005886,GO:0005802,GO:0008460,GO:0048040,GO:0042732,GO:0019305,GO:0033320,GO:0005768,GO:0005794,GO:0032580	Golgi membrane|integral component of membrane|membrane|plasma membrane|trans-Golgi network|dTDP-glucose 4,6-dehydratase activity|UDP-glucuronate decarboxylase activity|D-xylose metabolic process|dTDP-rhamnose biosynthetic process|UDP-D-xylose biosynthetic process|endosome|Golgi apparatus|Golgi cisterna membrane	Ko00520	Amino sugar and nucleotide sugar metabolism	AT3G62830	UXS2	UDP-glucuronic acid decarboxylase 2 [Source:UniProtKB/Swiss-Prot;Acc:Q9LZI2]
Potri.014G129200	2.06974	1.04945	1.75112e-09	2.84764e-08	34.5316	25.4172	26.9517	79.9933	68.0233	77.8842	GO:0000139,GO:0016021,GO:0016020,GO:0005886,GO:0005802,GO:0008460,GO:0048040,GO:0042732,GO:0019305,GO:0033320,GO:0005768,GO:0005794,GO:0032580	Golgi membrane|integral component of membrane|membrane|plasma membrane|trans-Golgi network|dTDP-glucose 4,6-dehydratase activity|UDP-glucuronate decarboxylase activity|D-xylose metabolic process|dTDP-rhamnose biosynthetic process|UDP-D-xylose biosynthetic process|endosome|Golgi apparatus|Golgi cisterna membrane	Ko00520	Amino sugar and nucleotide sugar metabolism	AT3G62830	UXS2	UDP-glucuronic acid decarboxylase 2 [Source:UniProtKB/Swiss-Prot;Acc:Q9LZI2]
Potri.002G248400	2.30196	1.20286	9.24247e-05	0.000591951	12.3838	4.39611	5.80381	19.5859	20.1747	29.6798	GO:0016021,GO:0005802,GO:0016757,GO:0071555,GO:0048868,GO:0005768,GO:0005794,GO:0000139	Integral component of membrane|trans-Golgi network|transferase activity, transferring glycosyl groups|cell wall organization|pollen tube development|endosome|Golgi apparatus|Golgi membrane			AT3G07330	CSLC6	Probable xyloglucan glycosyltransferase 6 [Source:UniProtKB/Swiss-Prot;Acc:Q9SRT3]
Potri.006G116900	2.42439	1.27762	3.8981e-12	9.95194e-11	8.16256	4.82991	5.95814	18.9898	16.8909	19.9761	GO:0051753,GO:0071555,GO:0009294,GO:0009617,GO:0000139,GO:0016021,GO:0047259	Mannan synthase activity|cell wall organization|DNA mediated transformation|response to bacterium|Golgi membrane|integral component of membrane|glucomannan 4-beta-mannosyltransferase activity			AT5G03760	CSLA9	Glucomannan 4-beta-mannosyltransferase 9 [Source:UniProtKB/Swiss-Prot;Acc:Q9LZR3]
Potri.008G026400	0.198314	-2.33414	1.12785e-15	4.9325e-14	943.636	1195.99	1265.61	373.287	279.462	175.38	GO:0051753,GO:0071555,GO:0009294,GO:0009617,GO:0000139,GO:0016021,GO:0047259	Mannan synthase activity|cell wall organization|DNA mediated transformation|response to bacterium|Golgi membrane|integral component of membrane|glucomannan 4-beta-mannosyltransferase activity			AT5G03760	CSLA9	Glucomannan 4-beta-mannosyltransferase 9 [Source:UniProtKB/Swiss-Prot;Acc:Q9LZR3]
Potri.009G149700	2.23369	1.15943	2.11097e-08	2.81882e-07	3.99022	2.32748	2.48126	7.05572	6.5621	9.28394	GO:0047259,GO:0051753,GO:0071555,GO:0010192,GO:0048359,GO:0005794,GO:0000139,GO:0016021	Glucomannan 4-beta-mannosyltransferase activity|mannan synthase activity|cell wall organization|mucilage biosynthetic process|mucilage metabolic process involved in seed coat development|Golgi apparatus|Golgi membrane|integral component of membrane			AT5G22740	CSLA2	Glucomannan 4-beta-mannosyltransferase 2 [Source:UniProtKB/Swiss-Prot;Acc:Q9FNI7]
Potri.010G234100	0.114137	-3.13116	6.24669e-09	9.32712e-08	119.428	192.332	229.731	34.1045	23.9635	15.9095	GO:0051753,GO:0071555,GO:0009294,GO:0009617,GO:0000139,GO:0016021,GO:0047259	Mannan synthase activity|cell wall organization|DNA mediated transformation|response to bacterium|Golgi membrane|integral component of membrane|glucomannan 4-beta-mannosyltransferase activity			AT5G03760	CSLA9	Glucomannan 4-beta-mannosyltransferase 9 [Source:UniProtKB/Swiss-Prot;Acc:Q9LZR3]
Potri.014G125100	4.63042	2.21114	4.8494e-09	7.37109e-08	4.18569	1.78375	2.6348	11.3313	17.1321	21.3517	GO:0016760,GO:0046527,GO:0051753,GO:0000919,GO:0042546,GO:0071555,GO:0030244,GO:0071669,GO:0006970,GO:0009651,GO:0009414,GO:0005794,GO:0048367,GO:0000139,GO:0016021	Cellulose synthase (UDP-forming) activity|glucosyltransferase activity|mannan synthase activity|cell plate assembly|cell wall biogenesis|cell wall organization|cellulose biosynthetic process|plant-type cell wall organization or biogenesis|response to osmotic stress|response to salt stress|response to water deprivation|Golgi apparatus|shoot system development|Golgi membrane|integral component of m…	Ko00520	Amino sugar and nucleotide sugar metabolism	AT1G02730	CSLD5	Cellulose synthase-like protein D5 [Source:UniProtKB/Swiss-Prot;Acc:Q9SRW9]
Potri.019G049700	0.452865	-1.14285	0.000211839	0.00123405	18.7842	10.6037	12.8329	7.02614	7.24093	9.73587	GO:0000139,GO:0016021,GO:0005886,GO:0005802,GO:0016760,GO:0051753,GO:0071555,GO:0030244,GO:0009409,GO:0005783,GO:0005768,GO:0005794	Golgi membrane|integral component of membrane|plasma membrane|trans-Golgi network|cellulose synthase (UDP-forming) activity|mannan synthase activity|cell wall organization|cellulose biosynthetic process|response to cold|endoplasmic reticulum|endosome|Golgi apparatus			AT3G03050	CSLD3	Cellulose synthase-like protein D3 [Source:UniProtKB/Swiss-Prot;Acc:Q9M9M4]
