# Supplementary material for: A Comparative Analysis of Transcription Networks Active in Juvenile and Mature Wood in Populus
Source: Front Plant Sci. 2021 May 28;12:675075. doi: 10.3389/fpls.2021.675075 (PMC8193101; doi:10.3389/fpls.2021.675075)
Supplement: Supplementary file 10 [file Table_10.XLSX]

## Sheet: DMGs.
SUPPLEMENTARY TABLE S10| Differentially methylated regions (DMGs) in JW and MW.
Chr	Pos_L	Pos_R	P-value	Q-value	JW_methylation (%)	MW_methylation (%)	Methylation_different (%)	Methylation region	Gene_id	Homologs in Arabidopsis	Gene name in Arabidopsis	Gene description in Arabidopsis
Chr01	9001	10000	1.57e-05	0.000185	81.39	92.25	10.87	Downstream	Potri.001G000300
Chr01	9001	10000	1.57e-05	0.000185	81.39	92.25	10.87	Downstream	Potri.001G000400	AT2G30942		Protein of unknown function (DUF3317)
Chr01	33001	34000	1.11e-07	2.34e-06	77.17	35.38	-41.79	Downstream	Potri.001G000500
Chr01	55001	56000	0.00116	0.00752	25.35	4.76	-20.59	Downstream,exon	Potri.001G000700	AT2G32080	PUR ALPHA-1	Purin-rich alpha 1
Chr01	83001	84000	5.85e-05	0.000583	49.25	22.22	-27.03	Exon	Potri.001G000900	AT3G13410
Chr01	99001	100000	2.35e-10	9.16e-09	7.92	33.02	25.1	Exon,intron	Potri.001G001200	AT1G55540	emb1011	Nuclear pore complex protein
Chr01	99001	100000	2.35e-10	9.16e-09	7.92	33.02	25.1	Downstream	Potri.001G001300	AT4G26410		Uncharacterised conserved protein UCP022280
Chr01	102001	103000	2.61e-16	3.05e-14	50.46	6.67	-43.79	Downstream	Potri.001G001200	AT1G55540	emb1011	Nuclear pore complex protein
Chr01	102001	103000	2.61e-16	3.05e-14	50.46	6.67	-43.79	Exon,intron	Potri.001G001300	AT4G26410		Uncharacterised conserved protein UCP022280
Chr01	102001	103000	2.61e-16	3.05e-14	50.46	6.67	-43.79	Downstream,exon	Potri.001G001300	AT4G26410		Uncharacterised conserved protein UCP022280
Chr01	102001	103000	2.61e-16	3.05e-14	50.46	6.67	-43.79	Promotor	Potri.001G001400	AT1G55535
Chr01	106001	107000	7.4e-06	9.55e-05	57.29	37.57	-19.72	Promotor	Potri.001G001300	AT4G26410		Uncharacterised conserved protein UCP022280
Chr01	106001	107000	7.4e-06	9.55e-05	57.29	37.57	-19.72	Intron	Potri.001G001400	AT1G55535
Chr01	106001	107000	7.4e-06	9.55e-05	57.29	37.57	-19.72	Exon,intron	Potri.001G001400	AT1G55535
Chr01	114001	115000	0.000126	0.00113	47.38	60.92	13.54	Exon	Potri.001G001600	AT5G56350		Pyruvate kinase family protein
Chr01	119001	120000	2.64e-09	8.13e-08	75.25	57.28	-17.98	Exon,intron	Potri.001G001700	AT5G56360	PSL4	Calmodulin-binding protein
Chr01	129001	130000	3.13e-05	0.000338	58.07	35.45	-22.62	Downstream	Potri.001G001800
Chr01	129001	130000	3.13e-05	0.000338	58.07	35.45	-22.62	Promotor	Potri.001G001900
Chr01	129001	130000	3.13e-05	0.000338	58.07	35.45	-22.62	Exon	Potri.001G002000	AT3G13460	ECT2	Evolutionarily conserved C-terminal region 2
Chr01	159001	160000	0.000163	0.00142	50.55	67.4	16.86	Exon,intron	Potri.001G002500	AT3G13470		TCP-1/cpn60 chaperonin family protein
Chr01	167001	168000	2.26e-12	1.32e-10	66.21	20.31	-45.89	Downstream,exon,intron	Potri.001G002600	AT5G56510	APUM12,PUM12	Pumilio 12
Chr01	167001	168000	2.26e-12	1.32e-10	66.21	20.31	-45.89	Promotor	Potri.001G002700	AT1G55480	ZKT	Protein containing PDZ domain, a K-box domain, and a TPR region
Chr01	202001	203000	4.68e-07	8.3e-06	21.84	0	-21.84	Downstream,exon	Potri.001G003400	AT4G09830		Uncharacterised conserved protein UCP009193
Chr01	207001	208000	5.55e-05	0.000557	25.38	9.09	-16.29	Promotor	Potri.001G003400	AT4G09830		Uncharacterised conserved protein UCP009193
Chr01	207001	208000	5.55e-05	0.000557	25.38	9.09	-16.29	Exon,intron	Potri.001G003500	AT5G56520
Chr01	207001	208000	5.55e-05	0.000557	25.38	9.09	-16.29	Promotor	Potri.001G003600	AT5G64150		RNA methyltransferase family protein
Chr01	207001	208000	5.55e-05	0.000557	25.38	9.09	-16.29	Promotor	Potri.001G003700	AT5G23710		DNA binding;DNA-directed RNA polymerases
Chr01	244001	245000	0.0055	0.0273	63.24	51.5	-11.74	Downstream	Potri.001G003900	AT1G55350.3	ATDEK1,DEK1,EMB1275,EMB80	Calpain-type cysteine protease family
Chr01	244001	245000	0.0055	0.0273	63.24	51.5	-11.74	Exon,intron	Potri.001G003900	AT1G55350.3	ATDEK1,DEK1,EMB1275,EMB80	Calpain-type cysteine protease family
Chr01	244001	245000	0.0055	0.0273	63.24	51.5	-11.74	Downstream	Potri.001G004000	AT1G55340		Protein of unknown function (DUF1639)
Chr01	259001	260000	4.48e-07	7.99e-06	61.25	36.15	-25.1	Downstream	Potri.001G004100	AT5G56540	AGP14,ATAGP14	Arabinogalactan protein 14
Chr01	259001	260000	4.48e-07	7.99e-06	61.25	36.15	-25.1	Downstream,exon	Potri.001G004200	AT1G55325.2	GCT	RNA polymerase II transcription mediators
Chr01	268001	269000	0.00168	0.0103	64.26	42.86	-21.41	Exon	Potri.001G004200	AT1G55325.2	GCT	RNA polymerase II transcription mediators
Chr01	273001	274000	0.0016	0.00985	28.99	42.18	13.19	Exon,intron	Potri.001G004200	AT1G55325.2	GCT	RNA polymerase II transcription mediators
Chr01	273001	274000	0.0016	0.00985	28.99	42.18	13.19	Promotor	Potri.001G004300	AT4G26310		Elongation factor P (EF-P) family protein
Chr01	274001	275000	4.77e-16	5.33e-14	29.26	56.11	26.86	Exon	Potri.001G004200	AT1G55325.2	GCT	RNA polymerase II transcription mediators
Chr01	274001	275000	4.77e-16	5.33e-14	29.26	56.11	26.86	Promotor	Potri.001G004300	AT4G26310		Elongation factor P (EF-P) family protein
Chr01	277001	278000	0.00223	0.013	77.45	62.71	-14.74	Promotor	Potri.001G004200	AT1G55325.2	GCT	RNA polymerase II transcription mediators
Chr01	277001	278000	0.00223	0.013	77.45	62.71	-14.74	Exon,intron	Potri.001G004300	AT4G26310		Elongation factor P (EF-P) family protein
Chr01	279001	280000	7.53e-05	0.000725	33.74	47.83	14.08	Exon,intron	Potri.001G004300	AT4G26310		Elongation factor P (EF-P) family protein
Chr01	291001	292000	6.02e-23	1.81e-20	59.72	0	-59.72	Promotor	Potri.001G004400
Chr01	291001	292000	6.02e-23	1.81e-20	59.72	0	-59.72	Downstream,exon	Potri.001G004500	AT5G19760		Mitochondrial substrate carrier family protein
Chr01	316001	317000	7.85e-05	0.000753	19.33	31.05	11.72	Exon	Potri.001G004800	AT5G19820	emb2734	ARM repeat superfamily protein
Chr01	366001	367000	1.34e-20	3.03e-18	16.91	38.69	21.78	Downstream	Potri.001G005400	AT5G11950		Putative lysine decarboxylase family protein
Chr01	366001	367000	1.34e-20	3.03e-18	16.91	38.69	21.78	Exon	Potri.001G005500	AT4G08810	SUB1	Calcium ion binding
Chr01	367001	368000	2.55e-22	7.09e-20	0.21	21.14	20.93	Promotor,exon	Potri.001G005500	AT4G08810	SUB1	Calcium ion binding
Chr01	392001	393000	0.000327	0.00256	29.73	12.5	-17.23	Promotor	Potri.001G005800
Chr01	392001	393000	0.000327	0.00256	29.73	12.5	-17.23	Exon,intron	Potri.001G005900	AT4G25650	ACD1-LIKE,PTC52,TIC55-IV	ACD1-like
Chr01	392001	393000	0.000327	0.00256	29.73	12.5	-17.23	Exon	Potri.001G005900	AT4G25650	ACD1-LIKE,PTC52,TIC55-IV	ACD1-like
Chr01	400001	401000	5.85e-15	5.48e-13	60.24	100	39.76	Promotor	Potri.001G006000	AT2G42820	HVA22F	HVA22-like protein F
Chr01	400001	401000	5.85e-15	5.48e-13	60.24	100	39.76	Exon	Potri.001G006100	AT2G41890		Curculin-like (mannose-binding) lectin family protein / PAN domain-containing protein
Chr01	425001	426000	7.85e-06	0.0001	27.61	9.66	-17.96	Exon	Potri.001G006300	AT1G55300	TAF7	TBP-associated factor 7
Chr01	436001	437000	6.91e-14	5.31e-12	30.5	8.96	-21.54	Exon,intron	Potri.001G006400	AT3G13570	SCL30A	SC35-like splicing factor 30A
Chr01	439001	440000	2.29e-11	1.11e-09	81.69	95.56	13.86	Downstream,exon,intron	Potri.001G006400	AT3G13570	SCL30A	SC35-like splicing factor 30A
Chr01	439001	440000	2.29e-11	1.11e-09	81.69	95.56	13.86	Exon,intron	Potri.001G006400	AT3G13570	SCL30A	SC35-like splicing factor 30A
Chr01	439001	440000	2.29e-11	1.11e-09	81.69	95.56	13.86	Promotor	Potri.001G006500	AT3G13560.2		O-Glycosyl hydrolases family 17 protein
Chr01	532001	533000	3.82e-09	1.13e-07	66.67	90.45	23.78	Exon,intron	Potri.001G007900	AT2G42520		P-loop containing nucleoside triphosphate hydrolases superfamily protein
Chr01	569001	570000	5.87e-13	3.81e-11	18.35	41.61	23.26	Downstream	Potri.001G008600	AT1G11880		Transferases, transferring hexosyl groups
Chr01	569001	570000	5.87e-13	3.81e-11	18.35	41.61	23.26	Exon,intron	Potri.001G008700	AT3G32940		RNA-binding KH domain-containing protein
Chr01	569001	570000	5.87e-13	3.81e-11	18.35	41.61	23.26	Promotor,exon,intron	Potri.001G008700	AT3G32940		RNA-binding KH domain-containing protein
Chr01	569001	570000	5.87e-13	3.81e-11	18.35	41.61	23.26	Downstream	Potri.001G008800	AT1G55250.3	HUB2	Histone mono-ubiquitination 2
Chr01	574001	575000	7.62e-05	0.000732	15.45	25.95	10.51	Downstream	Potri.001G008700	AT3G32940		RNA-binding KH domain-containing protein
Chr01	574001	575000	7.62e-05	0.000732	15.45	25.95	10.51	Exon	Potri.001G008800	AT1G55250.3	HUB2	Histone mono-ubiquitination 2
Chr01	576001	577000	0.00186	0.0112	75.72	64.86	-10.86	Exon,intron	Potri.001G008800	AT1G55250.3	HUB2	Histone mono-ubiquitination 2
Chr01	576001	577000	0.00186	0.0112	75.72	64.86	-10.86	Exon	Potri.001G008800	AT1G55250.3	HUB2	Histone mono-ubiquitination 2
Chr01	577001	578000	0.00015	0.00132	24.57	44.35	19.79	Exon,intron	Potri.001G008800	AT1G55250.3	HUB2	Histone mono-ubiquitination 2
Chr01	633001	634000	0.00513	0.0258	67.1	55.84	-11.26	Exon,intron	Potri.001G009700	AT3G13670		Protein kinase family protein
Chr01	641001	642000	4.53e-28	2.53e-25	6.38	41.58	35.2	Exon,intron	Potri.001G009800	AT2G34860	EDA3	DnaJ/Hsp40 cysteine-rich domain superfamily protein
Chr01	641001	642000	4.53e-28	2.53e-25	6.38	41.58	35.2	Downstream,exon,intron	Potri.001G009800	AT2G34860	EDA3	DnaJ/Hsp40 cysteine-rich domain superfamily protein
Chr01	641001	642000	4.53e-28	2.53e-25	6.38	41.58	35.2	Downstream	Potri.001G009900
Chr01	773001	774000	2.94e-05	0.000321	22.35	38.66	16.31	Exon,intron	Potri.001G011900	AT3G07160	ATGSL10,CALS9,gsl10	Glucan synthase-like 10
Chr01	776001	777000	2e-05	0.000229	43.49	63.87	20.38	Exon	Potri.001G011900	AT3G07160	ATGSL10,CALS9,gsl10	Glucan synthase-like 10
Chr01	777001	778000	0.00174	0.0106	70.36	52.13	-18.23	Exon,intron	Potri.001G011900	AT3G07160	ATGSL10,CALS9,gsl10	Glucan synthase-like 10
Chr01	784001	785000	3.19e-05	0.000344	93.24	79.2	-14.04	Exon,intron	Potri.001G011900	AT3G07160	ATGSL10,CALS9,gsl10	Glucan synthase-like 10
Chr01	797001	798000	0.000116	0.00106	70.83	86.44	15.61	Exon	Potri.001G012000	AT3G07160	ATGSL10,CALS9,gsl10	Glucan synthase-like 10
Chr01	808001	809000	0.00555	0.0275	36.83	49.18	12.35	Exon	Potri.001G012200	AT5G13000	ATGSL12,gsl12	Glucan synthase-like 12
Chr01	810001	811000	0.011	0.0479	93.26	82.19	-11.07	Exon,intron	Potri.001G012200	AT5G13000	ATGSL12,gsl12	Glucan synthase-like 12
Chr01	813001	814000	0.000934	0.00626	78.66	90	11.34	Exon,intron	Potri.001G012200	AT5G13000	ATGSL12,gsl12	Glucan synthase-like 12
Chr01	813001	814000	0.000934	0.00626	78.66	90	11.34	Promotor	Potri.001G012200	AT5G13000	ATGSL12,gsl12	Glucan synthase-like 12
Chr01	814001	815000	2.94e-05	0.000321	65.69	83.89	18.21	Exon,intron	Potri.001G012200	AT5G13000	ATGSL12,gsl12	Glucan synthase-like 12
Chr01	814001	815000	2.94e-05	0.000321	65.69	83.89	18.21	Promotor	Potri.001G012200	AT5G13000	ATGSL12,gsl12	Glucan synthase-like 12
Chr01	815001	816000	0.000229	0.00189	77.23	94.59	17.36	Exon,intron	Potri.001G012200	AT5G13000	ATGSL12,gsl12	Glucan synthase-like 12
Chr01	818001	819000	0.000906	0.00609	42.31	65.57	23.27	Exon	Potri.001G012200	AT5G13000	ATGSL12,gsl12	Glucan synthase-like 12
Chr01	871001	872000	0.0116	0.0498	75.23	61.54	-13.69	Exon,intron	Potri.001G012800	AT2G18220		Noc2p family
Chr01	954001	955000	8.46e-06	0.000107	35.21	63.53	28.32	Downstream	Potri.001G014000	AT1G04640	LIP2	Lipoyltransferase 2
Chr01	954001	955000	8.46e-06	0.000107	35.21	63.53	28.32	Intron	Potri.001G014000	AT1G04640	LIP2	Lipoyltransferase 2
Chr01	956001	957000	9.9e-08	2.11e-06	0.75	14.89	14.15	Downstream,exon,intron	Potri.001G014000	AT1G04640	LIP2	Lipoyltransferase 2
Chr01	956001	957000	9.9e-08	2.11e-06	0.75	14.89	14.15	Exon,intron	Potri.001G014000	AT1G04640	LIP2	Lipoyltransferase 2
Chr01	979001	980000	2.45e-05	0.000273	78.5	92.77	14.27	Promotor	Potri.001G014200
Chr01	979001	980000	2.45e-05	0.000273	78.5	92.77	14.27	Promotor	Potri.001G014300	AT5G60900	RLK1	Receptor-like protein kinase 1
Chr01	1036001	1037000	0.00715	0.0339	66.67	52.14	-14.53	Exon,intron	Potri.001G015000	AT3G57930.2
Chr01	1166001	1167000	0.000192	0.00163	44.2	20.45	-23.75	Exon,intron	Potri.001G015900	AT1G73730	AtEIL3,ATSLIM,EIL3,SLIM1	ETHYLENE-INSENSITIVE3-like 3
Chr01	1166001	1167000	0.000192	0.00163	44.2	20.45	-23.75	Promotor	Potri.001G016000	AT1G73730	AtEIL3,ATSLIM,EIL3,SLIM1	ETHYLENE-INSENSITIVE3-like 3
Chr01	1168001	1169000	0.00017	0.00147	30.95	12.5	-18.45	Downstream	Potri.001G015900	AT1G73730	AtEIL3,ATSLIM,EIL3,SLIM1	ETHYLENE-INSENSITIVE3-like 3
Chr01	1168001	1169000	0.00017	0.00147	30.95	12.5	-18.45	Promotor,exon,intron	Potri.001G016000	AT1G73730	AtEIL3,ATSLIM,EIL3,SLIM1	ETHYLENE-INSENSITIVE3-like 3
Chr01	1177001	1178000	3.64e-07	6.65e-06	22.03	6.96	-15.08	Exon,intron	Potri.001G016200	AT3G20810		2-oxoglutarate (2OG) and Fe(II)-dependent oxygenase superfamily protein
Chr01	1214001	1215000	1.29e-22	3.74e-20	30.62	0.57	-30.05	Exon,intron	Potri.001G016800	AT5G12920.2		Transducin/WD40 repeat-like superfamily protein
Chr01	1214001	1215000	1.29e-22	3.74e-20	30.62	0.57	-30.05	Downstream	Potri.001G016900	AT5G10400		Histone superfamily protein
Chr01	1229001	1230000	7.64e-06	9.81e-05	16.33	3.93	-12.4	Exon,intron	Potri.001G017100	AT5G12930
Chr01	1231001	1232000	1.46e-05	0.000174	41.88	14.08	-27.79	Exon	Potri.001G017100	AT5G12930
Chr01	1303001	1304000	0.00269	0.0152	47.42	57.67	10.25	Exon,intron	Potri.001G018200	AT5G12950		Putative glycosyl hydrolase of unknown function (DUF1680)
Chr01	1367001	1368000	0.000861	0.00584	32.05	17.09	-14.95	Exon,intron	Potri.001G018700	AT3G20860	ATNEK5,NEK5	NIMA-related kinase 5
Chr01	1390001	1391000	3.57e-05	0.00038	80.94	93.79	12.85	Exon,intron	Potri.001G019000	AT5G19620	ATOEP80,EMB213,OEP80,TOC75	Outer envelope protein of 80 kDa
Chr01	1420001	1421000	0.00066	0.00467	26.32	11.11	-15.2	Downstream,exon	Potri.001G019500	AT2G22410	SLO1	SLOW GROWTH 1
Chr01	1456001	1457000	0.000213	0.00178	23.27	10	-13.27	Downstream	Potri.001G019900
Chr01	1565001	1566000	0.0116	0.0497	39.46	50.83	11.37	Downstream	Potri.001G020500	AT1G07740		Tetratricopeptide repeat (TPR)-like superfamily protein
Chr01	1565001	1566000	0.0116	0.0497	39.46	50.83	11.37	Exon,intron	Potri.001G020600	AT2G41560	ACA4	Autoinhibited Ca(2+)-ATPase, isoform 4
Chr01	1616001	1617000	0.000166	0.00144	93.73	81.56	-12.17	Exon,intron	Potri.001G021100	AT3G51940
Chr01	1617001	1618000	2.15e-09	6.78e-08	8.22	20.77	12.55	Downstream,exon	Potri.001G021100	AT3G51940
Chr01	1646001	1647000	3.11e-07	5.8e-06	13.66	32.8	19.13	Intron	Potri.001G021500	AT1G78100		F-box family protein
Chr01	1648001	1649000	1.25e-20	2.85e-18	90.99	53.29	-37.7	Exon,intron	Potri.001G021500	AT1G78100		F-box family protein
Chr01	1654001	1655000	4.92e-08	1.12e-06	21.94	43.96	22.02	Downstream,exon	Potri.001G021600	AT1G22220		F-box family protein
Chr01	1654001	1655000	4.92e-08	1.12e-06	21.94	43.96	22.02	Promotor	Potri.001G021700
Chr01	1662001	1663000	0.00318	0.0175	86.3	100	13.7	Downstream	Potri.001G021800
Chr01	1739001	1740000	0.00673	0.0323	69.85	58.38	-11.47	Exon	Potri.001G022700	AT3G08550	ABI8,ELD1,KOB1	Elongation defective 1 protein / ELD1 protein
Chr01	1739001	1740000	0.00673	0.0323	69.85	58.38	-11.47	Downstream	Potri.001G022700	AT3G08550	ABI8,ELD1,KOB1	Elongation defective 1 protein / ELD1 protein
Chr01	1741001	1742000	0.00742	0.035	73.27	61.58	-11.69	Exon,intron	Potri.001G022700	AT3G08550	ABI8,ELD1,KOB1	Elongation defective 1 protein / ELD1 protein
Chr01	1821001	1822000	1.35e-11	6.8e-10	43.59	21.52	-22.07	Exon,intron	Potri.001G024200	AT2G38780
Chr01	1822001	1823000	0.0071	0.0337	23.53	9.76	-13.77	Exon	Potri.001G024200	AT2G38780
Chr01	1822001	1823000	0.0071	0.0337	23.53	9.76	-13.77	Downstream	Potri.001G024300	AT1G52340	ABA2,ATABA2,ATSDR1,GIN1,ISI4,SDR1,SIS4,SRE1	NAD(P)-binding Rossmann-fold superfamily protein
Chr01	1832001	1833000	3.35e-09	1.01e-07	42.76	10.19	-32.57	Exon	Potri.001G024500	AT1G63780	IMP4	Ribosomal RNA processing Brix domain protein
Chr01	1833001	1834000	9.2e-11	3.93e-09	4.48	14.78	10.3	Exon,intron	Potri.001G024500	AT1G63780	IMP4	Ribosomal RNA processing Brix domain protein
Chr01	1833001	1834000	9.2e-11	3.93e-09	4.48	14.78	10.3	Downstream	Potri.001G024600	AT1G76390		ARM repeat superfamily protein
Chr01	1862001	1863000	3.45e-07	6.35e-06	37.54	21.99	-15.54	Exon,intron	Potri.001G025100	AT3G54500
Chr01	1862001	1863000	3.45e-07	6.35e-06	37.54	21.99	-15.54	Promotor,exon,intron	Potri.001G025100	AT3G54500
Chr01	1862001	1863000	3.45e-07	6.35e-06	37.54	21.99	-15.54	Promotor,exon	Potri.001G025100	AT3G54500
Chr01	1862001	1863000	3.45e-07	6.35e-06	37.54	21.99	-15.54	Promotor	Potri.001G025100	AT3G54500
Chr01	1864001	1865000	6.02e-06	7.97e-05	39.17	17.97	-21.2	Exon,intron	Potri.001G025100	AT3G54500
Chr01	1864001	1865000	6.02e-06	7.97e-05	39.17	17.97	-21.2	Promotor,exon,intron	Potri.001G025100	AT3G54500
Chr01	1865001	1866000	2.52e-05	0.00028	44.71	26.42	-18.3	Exon,intron	Potri.001G025100	AT3G54500
Chr01	1866001	1867000	0.00192	0.0115	24.92	38.12	13.2	Exon,intron	Potri.001G025100	AT3G54500
Chr01	1866001	1867000	0.00192	0.0115	24.92	38.12	13.2	Downstream,exon,intron	Potri.001G025100	AT3G54500
Chr01	1867001	1868000	8.25e-06	0.000105	43.8	25	-18.8	Exon,intron	Potri.001G025100	AT3G54500
Chr01	1867001	1868000	8.25e-06	0.000105	43.8	25	-18.8	Downstream	Potri.001G025100	AT3G54500
Chr01	1916001	1917000	6.64e-07	1.13e-05	54.98	36.67	-18.32	Exon	Potri.001G026100	AT3G07300		NagB/RpiA/CoA transferase-like superfamily protein
Chr01	1929001	1930000	3.77e-11	1.75e-09	47.31	75.64	28.33	Intron	Potri.001G026200	AT3G61790		Protein with RING/U-box and TRAF-like domains
Chr01	1929001	1930000	3.77e-11	1.75e-09	47.31	75.64	28.33	Downstream	Potri.001G026300	AT3G54470		Uridine 5\'-monophosphate synthase / UMP synthase (PYRE-F) (UMPS)
Chr01	1980001	1981000	0.00061	0.00436	86.19	70.23	-15.96	Exon	Potri.001G026900	AT5G19420.2		Regulator of chromosome condensation (RCC1) family with FYVE zinc finger domain
Chr01	2027001	2028000	0.00718	0.034	45.03	62.14	17.1	Promotor	Potri.001G027200	AT2G40030	ATNRPD1B,DMS5,DRD3,NRPD1B,NRPE1	Nuclear RNA polymerase D1B
Chr01	2133001	2134000	1.55e-07	3.14e-06	19.37	5.41	-13.97	Exon,intron	Potri.001G028700	AT5G36930.2		Disease resistance protein (TIR-NBS-LRR class) family
Chr01	2133001	2134000	1.55e-07	3.14e-06	19.37	5.41	-13.97	Promotor	Potri.001G028800
Chr01	2157001	2158000	0.000974	0.00648	30.63	42.46	11.83	Downstream,exon,intron	Potri.001G029400	AT5G07900		Mitochondrial transcription termination factor family protein
Chr01	2157001	2158000	0.000974	0.00648	30.63	42.46	11.83	Promotor	Potri.001G029500	AT3G12600	atnudt16,NUDT16	Nudix hydrolase homolog 16
Chr01	2161001	2162000	8.64e-07	1.43e-05	40.78	64.47	23.69	Exon,intron	Potri.001G029500	AT3G12600	atnudt16,NUDT16	Nudix hydrolase homolog 16
Chr01	2162001	2163000	0.000294	0.00234	84.54	100	15.46	Exon,intron	Potri.001G029500	AT3G12600	atnudt16,NUDT16	Nudix hydrolase homolog 16
Chr01	2162001	2163000	0.000294	0.00234	84.54	100	15.46	Downstream	Potri.001G029600	AT5G13530	KEG	Protein kinases;ubiquitin-protein ligases
Chr01	2165001	2166000	6.96e-13	4.46e-11	70.45	92.31	21.86	Downstream	Potri.001G029500	AT3G12600	atnudt16,NUDT16	Nudix hydrolase homolog 16
Chr01	2165001	2166000	6.96e-13	4.46e-11	70.45	92.31	21.86	Exon	Potri.001G029600	AT5G13530	KEG	Protein kinases;ubiquitin-protein ligases
Chr01	2171001	2172000	7.81e-15	7.15e-13	25.73	66.19	40.46	Exon	Potri.001G029600	AT5G13530	KEG	Protein kinases;ubiquitin-protein ligases
Chr01	2198001	2199000	3.36e-44	6.99e-41	13.42	56.87	43.45	Exon,intron	Potri.001G029800	AT3G12250.2	BZIP45,TGA6	TGACG motif-binding factor 6
Chr01	2198001	2199000	3.36e-44	6.99e-41	13.42	56.87	43.45	Promotor,exon	Potri.001G029800	AT3G12250.2	BZIP45,TGA6	TGACG motif-binding factor 6
Chr01	2199001	2200000	1.19e-09	4.01e-08	3.14	17.82	14.67	Exon,intron	Potri.001G029800	AT3G12250.2	BZIP45,TGA6	TGACG motif-binding factor 6
Chr01	2203001	2204000	1.26e-13	9.24e-12	77.81	93.65	15.84	Exon,intron	Potri.001G029800	AT3G12250.2	BZIP45,TGA6	TGACG motif-binding factor 6
Chr01	2203001	2204000	1.26e-13	9.24e-12	77.81	93.65	15.84	Downstream	Potri.001G029900	AT3G12260		LYR family of Fe/S cluster biogenesis protein
Chr01	2213001	2214000	0.000556	0.00403	66.38	48.08	-18.31	Promotor	Potri.001G030000	AT2G38730		Cyclophilin-like peptidyl-prolyl cis-trans isomerase family protein
Chr01	2213001	2214000	0.000556	0.00403	66.38	48.08	-18.31	Exon	Potri.001G030100	AT5G06970		Protein of unknown function (DUF810)
Chr01	2220001	2221000	1.49e-06	2.31e-05	84.64	66.99	-17.65	Exon	Potri.001G030100	AT5G06970		Protein of unknown function (DUF810)
Chr01	2233001	2234000	0.0085	0.039	39.66	52.05	12.4	Exon,intron	Potri.001G030200	AT3G12270	ATPRMT3,PRMT3	Protein arginine methyltransferase 3
Chr01	2279001	2280000	0.000234	0.00193	30.18	46.19	16.01	Exon,intron	Potri.001G030900	AT3G15140		Polynucleotidyl transferase, ribonuclease H-like superfamily protein
Chr01	2279001	2280000	0.000234	0.00193	30.18	46.19	16.01	Promotor,Downstream,exon	Potri.001G031000
Chr01	2285001	2286000	2.02e-06	3.04e-05	74.07	49	-25.07	Exon,intron	Potri.001G030900	AT3G15140		Polynucleotidyl transferase, ribonuclease H-like superfamily protein
Chr01	2305001	2306000	0.00019	0.00162	71.05	84.5	13.45	Exon,intron	Potri.001G031400	AT3G12280.2	ATRBR1,RB,RB1,RBR,RBR1	Retinoblastoma-related 1
Chr01	2305001	2306000	0.00019	0.00162	71.05	84.5	13.45	Downstream	Potri.001G031400	AT3G12280.2	ATRBR1,RB,RB1,RBR,RBR1	Retinoblastoma-related 1
Chr01	2325001	2326000	6.66e-07	1.13e-05	37.91	24.52	-13.38	Promotor	Potri.001G031600
Chr01	2325001	2326000	6.66e-07	1.13e-05	37.91	24.52	-13.38	Exon,intron	Potri.001G031700	AT5G09860	AtHPR1,AtTHO1,HPR1,THO1	Nuclear matrix protein-related
Chr01	2326001	2327000	0.00121	0.00779	74.71	61.96	-12.76	Promotor	Potri.001G031600
Chr01	2326001	2327000	0.00121	0.00779	74.71	61.96	-12.76	Exon,intron	Potri.001G031700	AT5G09860	AtHPR1,AtTHO1,HPR1,THO1	Nuclear matrix protein-related
Chr01	2328001	2329000	1.69e-07	3.4e-06	87.46	67.05	-20.41	Exon,intron	Potri.001G031700	AT5G09860	AtHPR1,AtTHO1,HPR1,THO1	Nuclear matrix protein-related
Chr01	2328001	2329000	1.69e-07	3.4e-06	87.46	67.05	-20.41	Downstream,exon	Potri.001G031700	AT5G09860	AtHPR1,AtTHO1,HPR1,THO1	Nuclear matrix protein-related
Chr01	2351001	2352000	0.0011	0.00717	96.85	85.19	-11.67	Exon,intron	Potri.001G032000	AT1G74320		Protein kinase superfamily protein
Chr01	2446001	2447000	0.000614	0.00439	74.55	86.39	11.83	Downstream	Potri.001G033500
Chr01	2446001	2447000	0.000614	0.00439	74.55	86.39	11.83	Exon,intron	Potri.001G033600	AT2G26920		Ubiquitin-associated/translation elongation factor EF1B protein
Chr01	2453001	2454000	5.22e-05	0.000528	36.6	25.06	-11.54	Exon	Potri.001G033800	AT2G03220	ATFT1,ATFUT1,FT1,MUR2	Fucosyltransferase 1
Chr01	2474001	2475000	0.00018	0.00154	71.53	45.33	-26.2	Downstream	Potri.001G034200	AT3G12400	ATELC,ELC	Ubiquitin-conjugating enzyme/RWD-like protein
Chr01	2478001	2479000	1.69e-11	8.37e-10	43.93	22.05	-21.88	Exon,intron	Potri.001G034300	AT1G65440.2	GTB1	Global transcription factor group B1
Chr01	2478001	2479000	1.69e-11	8.37e-10	43.93	22.05	-21.88	Intron	Potri.001G034300	AT1G65440.2	GTB1	Global transcription factor group B1
Chr01	2478001	2479000	1.69e-11	8.37e-10	43.93	22.05	-21.88	Promotor,exon,intron	Potri.001G034300	AT1G65440.2	GTB1	Global transcription factor group B1
Chr01	2486001	2487000	5.05e-07	8.88e-06	34.87	8.64	-26.23	Downstream,exon,intron	Potri.001G034300	AT1G65440.2	GTB1	Global transcription factor group B1
Chr01	2486001	2487000	5.05e-07	8.88e-06	34.87	8.64	-26.23	Exon,intron	Potri.001G034300	AT1G65440.2	GTB1	Global transcription factor group B1
Chr01	2490001	2491000	4.35e-10	1.6e-08	92.42	71.51	-20.92	Downstream	Potri.001G034300	AT1G65440.2	GTB1	Global transcription factor group B1
Chr01	2490001	2491000	4.35e-10	1.6e-08	92.42	71.51	-20.92	Exon,intron	Potri.001G034400	AT3G12390		Nascent polypeptide-associated complex (NAC), alpha subunit family protein
Chr01	2527001	2528000	0.00132	0.00837	48.61	70.24	21.63	Exon	Potri.001G035500	AT4G12560	CPR30	F-box and associated interaction domains-containing protein
Chr01	2527001	2528000	0.00132	0.00837	48.61	70.24	21.63	Downstream,exon	Potri.001G035500	AT4G12560	CPR30	F-box and associated interaction domains-containing protein
Chr01	2533001	2534000	0.00432	0.0224	9.6	23.91	14.31	Promotor	Potri.001G035600	AT5G07900		Mitochondrial transcription termination factor family protein
Chr01	2533001	2534000	0.00432	0.0224	9.6	23.91	14.31	Exon,intron	Potri.001G035700	AT3G54380		SAC3/GANP/Nin1/mts3/eIF-3 p25 family
Chr01	2535001	2536000	1.36e-06	2.13e-05	66.49	82.64	16.15	Exon,intron	Potri.001G035700	AT3G54380		SAC3/GANP/Nin1/mts3/eIF-3 p25 family
Chr01	2536001	2537000	4.47e-07	7.97e-06	32.57	53.85	21.28	Exon,intron	Potri.001G035700	AT3G54380		SAC3/GANP/Nin1/mts3/eIF-3 p25 family
Chr01	2536001	2537000	4.47e-07	7.97e-06	32.57	53.85	21.28	Promotor	Potri.001G035800	AT3G11450		DnaJ domain ;Myb-like DNA-binding domain
Chr01	2541001	2542000	0.00221	0.0129	72.9	62.03	-10.87	Exon	Potri.001G035800	AT3G11450		DnaJ domain ;Myb-like DNA-binding domain
Chr01	2546001	2547000	4.46e-06	6.13e-05	32.62	52.27	19.65	Promotor	Potri.001G035900	AT3G13690		Protein kinase protein with adenine nucleotide alpha hydrolases-like domain
Chr01	2552001	2553000	0.00962	0.043	44.14	58.82	14.68	Exon	Potri.001G036000	AT3G11440	ATMYB65,MYB65	Myb domain protein 65
Chr01	2554001	2555000	2.31e-28	1.33e-25	8.82	59.07	50.24	Exon	Potri.001G036000	AT3G11440	ATMYB65,MYB65	Myb domain protein 65
Chr01	2574001	2575000	2.36e-06	3.49e-05	88.64	62.86	-25.78	Exon,intron	Potri.001G036100	AT5G06120.2		ARM repeat superfamily protein
Chr01	2575001	2576000	1.75e-05	0.000204	70.42	53.03	-17.39	Exon,intron	Potri.001G036100	AT5G06120.2		ARM repeat superfamily protein
Chr01	2578001	2579000	1.15e-06	1.84e-05	66	37.72	-28.28	Exon,intron	Potri.001G036100	AT5G06120.2		ARM repeat superfamily protein
Chr01	2580001	2581000	0.000452	0.00337	17.76	35.71	17.95	Exon,intron	Potri.001G036100	AT5G06120.2		ARM repeat superfamily protein
Chr01	2586001	2587000	0.00993	0.0441	72.89	82.96	10.07	Promotor	Potri.001G036300
Chr01	2610001	2611000	1.74e-14	1.48e-12	0.44	14.65	14.21	Exon	Potri.001G036800	AT1G73100	SDG19,SUVH3	SU(VAR)3-9 homolog 3
Chr01	2611001	2612000	3.41e-06	4.83e-05	33.41	50.32	16.91	Downstream,exon	Potri.001G036800	AT1G73100	SDG19,SUVH3	SU(VAR)3-9 homolog 3
Chr01	2611001	2612000	3.41e-06	4.83e-05	33.41	50.32	16.91	Exon,intron	Potri.001G036800	AT1G73100	SDG19,SUVH3	SU(VAR)3-9 homolog 3
Chr01	2636001	2637000	8.59e-05	0.000813	14.97	37.21	22.24	Exon,intron	Potri.001G037300	AT1G73110		P-loop containing nucleoside triphosphate hydrolases superfamily protein
Chr01	2657001	2658000	1.21e-06	1.92e-05	34.45	70.42	35.97	Downstream	Potri.001G037600
Chr01	2657001	2658000	1.21e-06	1.92e-05	34.45	70.42	35.97	Exon	Potri.001G037700	AT5G57330		Galactose mutarotase-like superfamily protein
Chr01	3049001	3050000	0.000338	0.00263	21.81	4.48	-17.33	Exon,intron	Potri.001G041800	AT2G24100
Chr01	3049001	3050000	0.000338	0.00263	21.81	4.48	-17.33	Downstream	Potri.001G041900	AT1G80940
Chr01	3137001	3138000	1.79e-35	1.89e-32	41.77	4.02	-37.75	Downstream	Potri.001G043100	AT1G80920	J8	Chaperone DnaJ-domain superfamily protein
Chr01	3137001	3138000	1.79e-35	1.89e-32	41.77	4.02	-37.75	Exon,intron	Potri.001G043200	AT1G16010	MGT2,MRS2-1	Magnesium transporter 2
Chr01	3144001	3145000	0.000568	0.00411	39.29	51.9	12.61	Promotor	Potri.001G043400	AT1G80500		SNARE-like superfamily protein
Chr01	3146001	3147000	0.0046	0.0237	22.88	11.92	-10.96	Promotor	Potri.001G043300	AT1G16000
Chr01	3146001	3147000	0.0046	0.0237	22.88	11.92	-10.96	Exon,intron	Potri.001G043400	AT1G80500		SNARE-like superfamily protein
Chr01	3147001	3148000	3.35e-05	0.000359	19.87	37.8	17.94	Promotor	Potri.001G043300	AT1G16000
Chr01	3147001	3148000	3.35e-05	0.000359	19.87	37.8	17.94	Exon,intron	Potri.001G043400	AT1G80500		SNARE-like superfamily protein
Chr01	3195001	3196000	1.26e-08	3.3e-07	22.9	50.33	27.43	Exon,intron	Potri.001G044200	AT1G80860	ATPLMT,PLMT	Phospholipid N-methyltransferase
Chr01	3195001	3196000	1.26e-08	3.3e-07	22.9	50.33	27.43	Downstream	Potri.001G044300	AT1G15980	NDF1,NDH48	NDH-dependent cyclic electron flow 1
Chr01	3245001	3246000	9.07e-05	0.000853	53.64	79	25.36	Exon,intron	Potri.001G044900	AT1G15960	ATNRAMP6,NRAMP6	NRAMP metal ion transporter 6
Chr01	3246001	3247000	0.000472	0.00351	44.17	26.9	-17.27	Exon,intron	Potri.001G044900	AT1G15960	ATNRAMP6,NRAMP6	NRAMP metal ion transporter 6
Chr01	3470001	3471000	0.00168	0.0103	51.38	30.67	-20.71	Exon	Potri.001G046500	AT4G31880
Chr01	3493001	3494000	1.29e-15	1.34e-13	40.87	4.27	-36.6	Downstream	Potri.001G046800	AT1G80760	NIP6,NIP6;1,NLM7	NOD26-like intrinsic protein 6;1
Chr01	3493001	3494000	1.29e-15	1.34e-13	40.87	4.27	-36.6	Downstream,exon,intron	Potri.001G046800	AT1G80760	NIP6,NIP6;1,NLM7	NOD26-like intrinsic protein 6;1
Chr01	3493001	3494000	1.29e-15	1.34e-13	40.87	4.27	-36.6	Exon	Potri.001G046900	AT1G15900
Chr01	3509001	3510000	0.00106	0.00697	52.52	68.06	15.54	Exon	Potri.001G047200	AT1G76280.3		Tetratricopeptide repeat (TPR)-like superfamily protein
Chr01	3529001	3530000	0.0017	0.0104	19.83	31.43	11.6	Exon	Potri.001G047600	AT1G15870		Mitochondrial glycoprotein family protein
Chr01	3529001	3530000	0.0017	0.0104	19.83	31.43	11.6	Downstream	Potri.001G047700	AT1G80980
Chr01	3541001	3542000	4.21e-08	9.74e-07	15.25	0	-15.25	Exon,intron	Potri.001G047800	AT1G80690		PPPDE putative thiol peptidase family protein
Chr01	3541001	3542000	4.21e-08	9.74e-07	15.25	0	-15.25	Downstream,exon,intron	Potri.001G047800	AT1G80690		PPPDE putative thiol peptidase family protein
Chr01	3541001	3542000	4.21e-08	9.74e-07	15.25	0	-15.25	Downstream	Potri.001G047900	AT1G15860.2		Domain of unknown function (DUF298)
Chr01	3575001	3576000	1.32e-17	1.88e-15	57.02	90.58	33.56	Promotor	Potri.001G048300	AT1G80660	AHA9,HA9	H(+)-ATPase 9
Chr01	3610001	3611000	0.0024	0.0139	6.51	19.64	13.13	Exon,intron	Potri.001G048700	AT1G15520	ABCG40,ATABCG40,ATPDR12,PDR12	Pleiotropic drug resistance 12
Chr01	3743001	3744000	3.45e-12	1.95e-10	45	84.95	39.95	Exon,intron	Potri.001G049400	AT2G32700.6	LUH	LEUNIG_homolog
Chr01	3744001	3745000	0.00249	0.0143	57.85	69.31	11.46	Exon	Potri.001G049400	AT2G32700.6	LUH	LEUNIG_homolog
Chr01	3750001	3751000	2.08e-29	1.33e-26	61.29	6.72	-54.57	Exon,intron	Potri.001G049400	AT2G32700.6	LUH	LEUNIG_homolog
Chr01	3806001	3807000	1.86e-07	3.69e-06	20.63	47.62	26.99	Exon	Potri.001G050000	AT3G24170	ATGR1,GR1	Glutathione-disulfide reductase
Chr01	3842001	3843000	0.00155	0.0096	10.56	21.02	10.47	Exon,intron	Potri.001G050300	AT1G04730	CTF18	P-loop containing nucleoside triphosphate hydrolases superfamily protein
Chr01	3845001	3846000	1.21e-17	1.73e-15	57.33	92.31	34.98	Exon,intron	Potri.001G050300	AT1G04730	CTF18	P-loop containing nucleoside triphosphate hydrolases superfamily protein
Chr01	3847001	3848000	8.29e-13	5.26e-11	1.12	20.5	19.38	Exon	Potri.001G050300	AT1G04730	CTF18	P-loop containing nucleoside triphosphate hydrolases superfamily protein
Chr01	3847001	3848000	8.29e-13	5.26e-11	1.12	20.5	19.38	Exon,intron	Potri.001G050300	AT1G04730	CTF18	P-loop containing nucleoside triphosphate hydrolases superfamily protein
Chr01	3871001	3872000	0.000121	0.0011	55.77	71.26	15.5	Exon,intron	Potri.001G050700	AT3G24190		Protein kinase superfamily protein
Chr01	3879001	3880000	6.28e-07	1.08e-05	95.65	71.21	-24.44	Downstream	Potri.001G050800	AT5G26594	ARR24,RR24	Response regulator 24
Chr01	3879001	3880000	6.28e-07	1.08e-05	95.65	71.21	-24.44	Promotor,exon	Potri.001G050900	AT3G04280.2	ARR22,RR22	Response regulator 22
Chr01	3879001	3880000	6.28e-07	1.08e-05	95.65	71.21	-24.44	Promotor	Potri.001G050900	AT3G04280.2	ARR22,RR22	Response regulator 22
Chr01	3888001	3889000	0.00114	0.00741	72.79	84.57	11.78	Exon	Potri.001G051200	AT3G24200		FAD/NAD(P)-binding oxidoreductase family protein
Chr01	3897001	3898000	9.78e-06	0.000122	76.64	54.61	-22.03	Downstream	Potri.001G051300	AT1G34010
Chr01	3897001	3898000	9.78e-06	0.000122	76.64	54.61	-22.03	Exon	Potri.001G051400	AT1G04780		Ankyrin repeat family protein
Chr01	3924001	3925000	5.49e-05	0.000552	67.57	95	27.43	Exon,intron	Potri.001G051700	AT3G23940		Dehydratase family
Chr01	3939001	3940000	2.66e-09	8.2e-08	84.64	57.78	-26.86	Exon,intron	Potri.001G051900	AT2G33150	KAT2,PED1,PKT3	Peroxisomal 3-ketoacyl-CoA thiolase 3
Chr01	4094001	4095000	1.18e-05	0.000144	24.75	8.93	-15.82	Exon,intron	Potri.001G053600	AT4G13590		Uncharacterized protein family (UPF0016)
Chr01	4170001	4171000	5.85e-15	5.48e-13	14.48	37.82	23.34	Exon,intron	Potri.001G054900	AT1G27390	TOM20-2	Translocase outer membrane 20-2
Chr01	4175001	4176000	8.67e-09	2.35e-07	60.25	43.76	-16.48	Downstream	Potri.001G055000
Chr01	4175001	4176000	8.67e-09	2.35e-07	60.25	43.76	-16.48	Exon,intron	Potri.001G055100	AT1G27920	MAP65-8	Microtubule-associated protein 65-8
Chr01	4225001	4226000	6.76e-15	6.25e-13	40.66	83.02	42.36	Downstream	Potri.001G055800
Chr01	4225001	4226000	6.76e-15	6.25e-13	40.66	83.02	42.36	Exon,intron	Potri.001G055900	AT5G43270.2	SPL2	Squamosa promoter binding protein-like 2
Chr01	4226001	4227000	2.74e-06	3.98e-05	49.55	73.94	24.39	Exon,intron	Potri.001G055900	AT5G43270.2	SPL2	Squamosa promoter binding protein-like 2
Chr01	4227001	4228000	1.59e-12	9.62e-11	41.39	76.13	34.74	Exon,intron	Potri.001G055900	AT5G43270.2	SPL2	Squamosa promoter binding protein-like 2
Chr01	4228001	4229000	0.00212	0.0125	37.99	23.28	-14.71	Exon,intron	Potri.001G055900	AT5G43270.2	SPL2	Squamosa promoter binding protein-like 2
Chr01	4228001	4229000	0.00212	0.0125	37.99	23.28	-14.71	Downstream	Potri.001G056000	AT1G67325		Ran BP2/NZF zinc finger-like superfamily protein
Chr01	4233001	4234000	3.13e-11	1.48e-09	64.62	95.15	30.52	Exon	Potri.001G056000	AT1G67325		Ran BP2/NZF zinc finger-like superfamily protein
Chr01	4233001	4234000	3.13e-11	1.48e-09	64.62	95.15	30.52	Downstream,exon	Potri.001G056000	AT1G67325		Ran BP2/NZF zinc finger-like superfamily protein
Chr01	4234001	4235000	0.00504	0.0255	89.16	77.84	-11.31	Exon,intron	Potri.001G056000	AT1G67325		Ran BP2/NZF zinc finger-like superfamily protein
Chr01	4246001	4247000	0.00773	0.0361	71.73	61.69	-10.04	Exon,intron	Potri.001G056100	AT3G13060.2	ECT5	Evolutionarily conserved C-terminal region 5
Chr01	4270001	4271000	8.48e-08	1.83e-06	79.85	95.9	16.04	Exon	Potri.001G056500	AT1G27385
Chr01	4340001	4341000	1.1e-08	2.93e-07	71	94.17	23.17	Exon	Potri.001G057200	AT2G25560		DNAJ heat shock N-terminal domain-containing protein
Chr01	4389001	4390000	1.08e-12	6.69e-11	43.86	80.15	36.29	Exon	Potri.001G057800	AT1G67310		Calmodulin-binding transcription activator protein with CG-1 and Ankyrin domains
Chr01	4390001	4391000	2.11e-09	6.64e-08	26.77	4.03	-22.74	Exon,intron	Potri.001G057800	AT1G67310		Calmodulin-binding transcription activator protein with CG-1 and Ankyrin domains
Chr01	4577001	4578000	1.64e-09	5.3e-08	16.91	34.32	17.41	Exon,intron	Potri.001G059700	AT5G13100
Chr01	4599001	4600000	6.99e-05	0.000681	42.06	22.73	-19.33	Downstream	Potri.001G059900	AT5G13110	G6PD2	Glucose-6-phosphate dehydrogenase 2
Chr01	4617001	4618000	0.00231	0.0134	58.79	45.19	-13.59	Exon,intron	Potri.001G060100	AT1G69040.2	ACR4	ACT domain repeat 4
Chr01	4626001	4627000	0.000104	0.00096	5.86	18.35	12.5	Exon	Potri.001G060200	AT5G13120	ATCYP20-2,CYP20-2	Cyclophilin 20-2
Chr01	4633001	4634000	3.53e-07	6.48e-06	3.33	23	19.67	Exon,intron	Potri.001G060300
Chr01	4633001	4634000	3.53e-07	6.48e-06	3.33	23	19.67	Exon	Potri.001G060300
Chr01	4633001	4634000	3.53e-07	6.48e-06	3.33	23	19.67	Downstream,exon	Potri.001G060300
Chr01	4634001	4635000	2.27e-06	3.38e-05	78.82	92.03	13.22	Exon	Potri.001G060300
Chr01	4635001	4636000	3.99e-13	2.66e-11	22.89	53.18	30.29	Exon	Potri.001G060300
Chr01	4635001	4636000	3.99e-13	2.66e-11	22.89	53.18	30.29	Promotor,exon	Potri.001G060300
Chr01	4636001	4637000	1.36e-24	4.96e-22	0.64	38.63	37.99	Exon,intron	Potri.001G060300
Chr01	4636001	4637000	1.36e-24	4.96e-22	0.64	38.63	37.99	Promotor	Potri.001G060300
Chr01	4636001	4637000	1.36e-24	4.96e-22	0.64	38.63	37.99	Exon	Potri.001G060300
Chr01	4853001	4854000	0.000688	0.00483	55.1	41.64	-13.46	Downstream,exon	Potri.001G062600	AT5G13230		Tetratricopeptide repeat (TPR)-like superfamily protein
Chr01	4855001	4856000	6.63e-10	2.35e-08	4.55	25.74	21.19	Downstream	Potri.001G062600	AT5G13230		Tetratricopeptide repeat (TPR)-like superfamily protein
Chr01	4894001	4895000	1.7e-06	2.61e-05	65.43	80.95	15.53	Downstream	Potri.001G062700	AT5G13250		RING finger protein
Chr01	4894001	4895000	1.7e-06	2.61e-05	65.43	80.95	15.53	Downstream	Potri.001G062800	AT3G48800		Sterile alpha motif (SAM) domain-containing protein
Chr01	4980001	4981000	0.000501	0.00369	70.69	59	-11.69	Downstream	Potri.001G063200	AT4G37070	AtPLAIVA,PLA IVA,PLP1	Acyl transferase/acyl hydrolase/lysophospholipase superfamily protein
Chr01	5086001	5087000	6.62e-06	8.67e-05	62.39	83.67	21.29	Downstream,exon	Potri.001G064600	AT1G54470.2	RPP27	RNI-like superfamily protein
Chr01	5195001	5196000	0.00138	0.00869	70.91	56.75	-14.16	Exon,intron	Potri.001G065600	AT2G33540	ATCPL3,CPL3	C-terminal domain phosphatase-like 3
Chr01	5232001	5233000	0.00185	0.0111	30.07	13.89	-16.18	Exon	Potri.001G066000	AT1G28100.4
Chr01	5243001	5244000	0.000803	0.00551	67.06	93.55	26.49	Promotor	Potri.001G066100
Chr01	5246001	5247000	2.99e-12	1.7e-10	70.5	98.52	28.01	Downstream	Potri.001G066200	AT5G62000.2	ARF1-BP,ARF2,HSS,ORE14	Auxin response factor 2
Chr01	5251001	5252000	3.33e-17	4.47e-15	62.37	18.18	-44.19	Exon,intron	Potri.001G066200	AT5G62000.2	ARF1-BP,ARF2,HSS,ORE14	Auxin response factor 2
Chr01	5359001	5360000	0.000986	0.00654	62.74	47.1	-15.64	Exon,intron	Potri.001G067400	AT1G28120
Chr01	5410001	5411000	1.51e-09	4.91e-08	0	24.04	24.04	Exon,intron	Potri.001G067800	AT1G29880		Glycyl-tRNA synthetase / glycine--tRNA ligase
Chr01	5410001	5411000	1.51e-09	4.91e-08	0	24.04	24.04	Promotor	Potri.001G067900	AT5G13430		Ubiquinol-cytochrome C reductase iron-sulfur subunit
Chr01	5454001	5455000	3.83e-06	5.35e-05	57.14	31.78	-25.37	Exon	Potri.001G068500	AT5G64680.2
Chr01	5455001	5456000	0.00476	0.0243	68.78	54.22	-14.57	Exon	Potri.001G068500	AT5G64680.2
Chr01	5467001	5468000	6.06e-10	2.17e-08	12.53	32.39	19.86	Exon	Potri.001G068700	AT5G38895.3		RING/U-box superfamily protein
Chr01	5467001	5468000	6.06e-10	2.17e-08	12.53	32.39	19.86	Promotor	Potri.001G068700	AT5G38895.3		RING/U-box superfamily protein
Chr01	5589001	5590000	1.39e-10	5.69e-09	25.23	0	-25.23	Exon	Potri.001G070100	AT3G26935		DHHC-type zinc finger family protein
Chr01	5617001	5618000	6.98e-08	1.54e-06	58.02	26.92	-31.1	Exon,intron	Potri.001G070500	AT1G44900	ATMCM2,MCM2	Minichromosome maintenance (MCM2/3/5) family protein
Chr01	5618001	5619000	7.26e-07	1.22e-05	78.6	59.3	-19.31	Exon,intron	Potri.001G070500	AT1G44900	ATMCM2,MCM2	Minichromosome maintenance (MCM2/3/5) family protein
Chr01	5648001	5649000	2.05e-15	2.09e-13	0.83	23.67	22.84	Exon,intron	Potri.001G070800	AT1G44960		SNARE associated Golgi protein family
Chr01	5737001	5738000	3.15e-05	0.000341	24.68	7.41	-17.27	Exon,intron	Potri.001G072200	AT3G51980		ARM repeat superfamily protein
Chr01	5744001	5745000	3.31e-07	6.12e-06	0	10.47	10.47	Exon,intron	Potri.001G072300	AT5G47870
Chr01	5750001	5751000	5.38e-05	0.000542	57.11	84.62	27.51	Exon,intron	Potri.001G072400	AT5G47860		Protein of unknown function (DUF1350)
Chr01	5750001	5751000	5.38e-05	0.000542	57.11	84.62	27.51	Downstream,exon	Potri.001G072400	AT5G47860		Protein of unknown function (DUF1350)
Chr01	5751001	5752000	8.35e-06	0.000106	41.82	16.05	-25.77	Exon	Potri.001G072400	AT5G47860		Protein of unknown function (DUF1350)
Chr01	5752001	5753000	1.61e-14	1.39e-12	82.51	53.52	-28.99	Exon,intron	Potri.001G072400	AT5G47860		Protein of unknown function (DUF1350)
Chr01	5831001	5832000	3.39e-05	0.000363	55.19	39.93	-15.26	Exon	Potri.001G073500	AT4G20280	TAF11	TBP-associated factor 11
Chr01	5857001	5858000	8.66e-07	1.43e-05	22.3	0	-22.3	Downstream	Potri.001G073700	AT3G13440		S-adenosyl-L-methionine-dependent methyltransferases superfamily protein
Chr01	5857001	5858000	8.66e-07	1.43e-05	22.3	0	-22.3	Exon	Potri.001G073800	AT2G34900	GTE01,GTE1,IMB1	Transcription factor GTE6
Chr01	5861001	5862000	1.47e-09	4.8e-08	23.88	9.09	-14.79	Exon	Potri.001G073800	AT2G34900	GTE01,GTE1,IMB1	Transcription factor GTE6
Chr01	5903001	5904000	0.00236	0.0137	51.96	39.19	-12.77	Exon,intron	Potri.001G074200	AT5G44650	AtCEST,CEST
Chr01	5903001	5904000	0.00236	0.0137	51.96	39.19	-12.77	Promotor	Potri.001G074300
Chr01	6035001	6036000	0.002	0.0119	47.34	61.85	14.51	Downstream,exon	Potri.001G075900	AT4G20090	EMB1025	Pentatricopeptide repeat (PPR) superfamily protein
Chr01	6035001	6036000	0.002	0.0119	47.34	61.85	14.51	Promotor	Potri.001G076000
Chr01	6035001	6036000	0.002	0.0119	47.34	61.85	14.51	Downstream	Potri.001G076100	AT2G34960	CAT5	Cationic amino acid transporter 5
Chr01	6211001	6212000	0.00696	0.0331	66.67	55.06	-11.61	Exon,intron	Potri.001G078500	AT1G02410		Cytochrome c oxidase assembly protein CtaG / Cox11 family
Chr01	6212001	6213000	0.00214	0.0126	68.71	54.07	-14.63	Intron	Potri.001G078500	AT1G02410		Cytochrome c oxidase assembly protein CtaG / Cox11 family
Chr01	6240001	6241000	0.00374	0.02	65.92	76.5	10.58	Exon,intron	Potri.001G078600	AT1G33410.2	ATNUP160,NUP160,SAR1	SUPPRESSOR OF AUXIN RESISTANCE1
Chr01	6240001	6241000	0.00374	0.02	65.92	76.5	10.58	Promotor	Potri.001G078700	AT2G02370.2		SNARE associated Golgi protein family
Chr01	6277001	6278000	2.29e-06	3.4e-05	40.76	19.75	-21.02	Exon,intron	Potri.001G079100	AT5G07590		Transducin/WD40 repeat-like superfamily protein
Chr01	6277001	6278000	2.29e-06	3.4e-05	40.76	19.75	-21.02	Promotor	Potri.001G079200
Chr01	6281001	6282000	0.000966	0.00644	13.35	23.71	10.36	Downstream	Potri.001G079100	AT5G07590		Transducin/WD40 repeat-like superfamily protein
Chr01	6281001	6282000	0.000966	0.00644	13.35	23.71	10.36	Downstream	Potri.001G079200
Chr01	6281001	6282000	0.000966	0.00644	13.35	23.71	10.36	Promotor,exon,intron	Potri.001G079300	AT2G44900	ARABIDILLO-1	ARABIDILLO-1
Chr01	6351001	6352000	5.39e-09	1.54e-07	34.29	0	-34.29	Downstream,exon	Potri.001G080200	AT5G51230	AtEMF2,CYR1,EMF2,VEF2	VEFS-Box of polycomb protein
Chr01	6355001	6356000	9.97e-08	2.12e-06	29.12	52.33	23.21	Exon	Potri.001G080200	AT5G51230	AtEMF2,CYR1,EMF2,VEF2	VEFS-Box of polycomb protein
Chr01	6410001	6411000	2.45e-09	7.62e-08	32.46	51.94	19.48	Downstream,exon	Potri.001G081100	AT3G06260	GATL4	Galacturonosyltransferase-like 4
Chr01	6410001	6411000	2.45e-09	7.62e-08	32.46	51.94	19.48	Promotor	Potri.001G081200
Chr01	6420001	6421000	6.01e-07	1.04e-05	22.61	53.66	31.05	Exon,intron	Potri.001G081300	AT1G80245		Spc97 / Spc98 family of spindle pole body (SBP) component
Chr01	6448001	6449000	3.68e-07	6.71e-06	37.62	54.52	16.9	Exon	Potri.001G081600	AT5G45190		Cyclin family protein
Chr01	6470001	6471000	3.93e-09	1.17e-07	0	26.98	26.98	Exon,intron	Potri.001G082000	AT5G16950
Chr01	6470001	6471000	3.93e-09	1.17e-07	0	26.98	26.98	Downstream,exon	Potri.001G082000	AT5G16950
Chr01	6480001	6481000	0.000123	0.00111	71.07	83.16	12.08	Exon,intron	Potri.001G082100	AT5G16780	DOT2,MDF	SART-1 family
Chr01	6482001	6483000	0.000112	0.00102	82.23	93.26	11.03	Exon,intron	Potri.001G082100	AT5G16780	DOT2,MDF	SART-1 family
Chr01	6534001	6535000	0.000273	0.0022	15.69	1.28	-14.4	Exon,intron	Potri.001G082800	AT4G19550		Zinc ion binding;transcription regulators
Chr01	6564001	6565000	2.85e-06	4.11e-05	14.93	0	-14.93	Promotor	Potri.001G083200	AT1G02800	ATCEL2,CEL2	Cellulase 2
Chr01	6564001	6565000	2.85e-06	4.11e-05	14.93	0	-14.93	Downstream,exon	Potri.001G083300	AT1G64680
Chr01	6726001	6727000	4.06e-07	7.33e-06	92.13	73.78	-18.35	Exon	Potri.001G084700	AT4G24100		Protein kinase superfamily protein
Chr01	6748001	6749000	4.16e-07	7.49e-06	50.61	27.78	-22.84	Downstream	Potri.001G085100	AT1G64640	AtENODL8,ENODL8	Early nodulin-like protein 8
Chr01	6748001	6749000	4.16e-07	7.49e-06	50.61	27.78	-22.84	Exon,intron	Potri.001G085200	AT4G10760	EMB1706,MTA	MRNAadenosine methylase
Chr01	6765001	6766000	2.25e-09	7.03e-08	21.57	39.84	18.27	Promotor,exon	Potri.001G085500	AT5G41990	ATWNK8,WNK8	With no lysine (K) kinase 8
Chr01	6765001	6766000	2.25e-09	7.03e-08	21.57	39.84	18.27	Exon,intron	Potri.001G085500	AT5G41990	ATWNK8,WNK8	With no lysine (K) kinase 8
Chr01	6765001	6766000	2.25e-09	7.03e-08	21.57	39.84	18.27	Exon	Potri.001G085500	AT5G41990	ATWNK8,WNK8	With no lysine (K) kinase 8
Chr01	6910001	6911000	8.82e-06	0.000111	76.62	56.25	-20.37	Exon,intron	Potri.001G087300	AT1G64550	ATGCN3,GCN3	General control non-repressible 3
Chr01	6918001	6919000	0.00217	0.0127	60.55	49.26	-11.28	Exon,intron	Potri.001G087400	AT1G55090		Carbon-nitrogen hydrolase family protein
Chr01	6918001	6919000	0.00217	0.0127	60.55	49.26	-11.28	Downstream	Potri.001G087500	AT5G42020	BIP,BIP2	Heat shock protein 70 (Hsp 70) family protein
Chr01	6947001	6948000	0.00261	0.0149	48.23	37.94	-10.29	Exon,intron	Potri.001G087800	AT4G10840		Tetratricopeptide repeat (TPR)-like superfamily protein
Chr01	7037001	7038000	0.00204	0.0121	55.31	71.43	16.12	Downstream	Potri.001G089000	AT3G61920
Chr01	7037001	7038000	0.00204	0.0121	55.31	71.43	16.12	Exon	Potri.001G089100	AT5G10560		Glycosyl hydrolase family protein
Chr01	7057001	7058000	0.00643	0.0311	83.13	69.23	-13.9	Exon	Potri.001G089600	AT4G10925.2		Nuclear transport factor 2 (NTF2) family protein
Chr01	7058001	7059000	3.17e-17	4.29e-15	11.08	0.62	-10.46	Exon	Potri.001G089600	AT4G10925.2		Nuclear transport factor 2 (NTF2) family protein
Chr01	7063001	7064000	2.54e-17	3.46e-15	5.33	21.04	15.71	Exon	Potri.001G089700	AT4G23950		Galactose-binding protein
Chr01	7063001	7064000	2.54e-17	3.46e-15	5.33	21.04	15.71	Downstream,exon	Potri.001G089700	AT4G23950		Galactose-binding protein
Chr01	7079001	7080000	1.51e-06	2.33e-05	73.08	92.91	19.84	Exon,intron	Potri.001G089900	AT4G10930
Chr01	7079001	7080000	1.51e-06	2.33e-05	73.08	92.91	19.84	Promotor	Potri.001G089900	AT4G10930
Chr01	7130001	7131000	0.0113	0.0487	81.91	68	-13.91	Exon,intron	Potri.001G090600	AT5G42080	ADL1,ADL1A,AG68,DL1,DRP1A,RSW9	Dynamin-like protein
Chr01	7171001	7172000	0.00743	0.035	56.43	68.88	12.45	Exon,intron	Potri.001G091100	AT4G23895.3		Pleckstrin homology (PH) domain-containing protein
Chr01	7171001	7172000	0.00743	0.035	56.43	68.88	12.45	Exon	Potri.001G091100	AT4G23895.3		Pleckstrin homology (PH) domain-containing protein
Chr01	7171001	7172000	0.00743	0.035	56.43	68.88	12.45	Promotor,Downstream,exon	Potri.001G091200
Chr01	7208001	7209000	2.04e-05	0.000233	26.75	6.8	-19.96	Exon,intron	Potri.001G091800	AT5G62050	ATOXA1,OXA1,OXA1AT	Homolog of yeast oxidase assembly 1 (OXA1)
Chr01	7222001	7223000	8.74e-06	0.00011	83.44	98.31	14.87	Exon,intron	Potri.001G091900	AT4G23850	LACS4	AMP-dependent synthetase and ligase family protein
Chr01	7228001	7229000	0.00148	0.00922	13.44	2.5	-10.94	Downstream	Potri.001G091900	AT4G23850	LACS4	AMP-dependent synthetase and ligase family protein
Chr01	7228001	7229000	0.00148	0.00922	13.44	2.5	-10.94	Exon	Potri.001G092000	AT4G23840		Leucine-rich repeat (LRR) family protein
Chr01	7228001	7229000	0.00148	0.00922	13.44	2.5	-10.94	Downstream,exon	Potri.001G092000	AT4G23840		Leucine-rich repeat (LRR) family protein
Chr01	7407001	7408000	2.19e-07	4.24e-06	71.03	92.8	21.77	Exon,intron	Potri.001G094100	AT4G01100	ADNT1	Adenine nucleotide transporter 1
Chr01	7407001	7408000	2.19e-07	4.24e-06	71.03	92.8	21.77	Downstream	Potri.001G094200	AT5G41790	CIP1	COP1-interactive protein 1
Chr01	7448001	7449000	5.26e-08	1.19e-06	55.86	80.3	24.44	Downstream	Potri.001G094500	AT4G11110	SPA2	SPA1-related 2
Chr01	7448001	7449000	5.26e-08	1.19e-06	55.86	80.3	24.44	Exon,intron	Potri.001G094600	AT5G41760.2		Nucleotide-sugar transporter family protein
Chr01	7584001	7585000	4.37e-05	0.000452	12.86	0.94	-11.91	Downstream,exon	Potri.001G096200	AT5G41620
Chr01	7637001	7638000	1.34e-05	0.000161	46.13	24.6	-21.53	Exon,intron	Potri.001G097200	AT1G64140
Chr01	7667001	7668000	5.08e-06	6.88e-05	88.95	69.18	-19.77	Exon,intron	Potri.001G097500	AT5G60750		CAAX amino terminal protease family protein
Chr01	7773001	7774000	0.00254	0.0145	64.5	48.11	-16.39	Exon	Potri.001G098500	AT1G64050
Chr01	7789001	7790000	0.00687	0.0328	66.35	49.43	-16.92	Downstream,exon,intron	Potri.001G098600	AT4G11240	TOPP7	Calcineurin-like metallo-phosphoesterase superfamily protein
Chr01	7789001	7790000	0.00687	0.0328	66.35	49.43	-16.92	Downstream,exon	Potri.001G098600	AT4G11240	TOPP7	Calcineurin-like metallo-phosphoesterase superfamily protein
Chr01	7789001	7790000	0.00687	0.0328	66.35	49.43	-16.92	Exon,intron	Potri.001G098600	AT4G11240	TOPP7	Calcineurin-like metallo-phosphoesterase superfamily protein
Chr01	7912001	7913000	2.03e-05	0.000232	82.76	100	17.24	Promotor	Potri.001G099900	AT2G43790	ATMAPK6,ATMPK6,MAPK6,MPK6	MAP kinase 6
Chr01	7916001	7917000	0.000404	0.00307	70.36	56.28	-14.08	Exon,intron	Potri.001G099900	AT2G43790	ATMAPK6,ATMPK6,MAPK6,MPK6	MAP kinase 6
Chr01	7916001	7917000	0.000404	0.00307	70.36	56.28	-14.08	Downstream	Potri.001G100000	AT4G23500		Pectin lyase-like superfamily protein
Chr01	8045001	8046000	0.00123	0.00792	44.81	29.39	-15.42	Promotor,exon	Potri.001G101100	AT1G63830.3		PLAC8 family protein
Chr01	8045001	8046000	0.00123	0.00792	44.81	29.39	-15.42	Exon,intron	Potri.001G101100	AT1G63830.3		PLAC8 family protein
Chr01	8090001	8091000	8.24e-07	1.37e-05	76.75	98.57	21.82	Exon,intron	Potri.001G101400	AT4G23460		Adaptin family protein
Chr01	8218001	8219000	1.03e-06	1.67e-05	28.52	47.84	19.32	Exon,intron	Potri.001G103100	AT1G63690	ATSPPL2,SPPL2	SIGNAL PEPTIDE PEPTIDASE-LIKE 2
Chr01	8230001	8231000	0.00157	0.00973	13.14	26.17	13.03	Exon,intron	Potri.001G103300	AT1G63680	ATMURE,MURE,PDE316	Acid-amino acid ligases;ligases;ATP binding;ATP binding;ligases
Chr01	8291001	8292000	0.000651	0.00461	35.27	49.52	14.25	Exon,intron	Potri.001G104000	AT1G63640		P-loop nucleoside triphosphate hydrolases superfamily protein with CH (Calponin Homology) domain
Chr01	8293001	8294000	0.00817	0.0378	83.27	71.85	-11.42	Exon,intron	Potri.001G104000	AT1G63640		P-loop nucleoside triphosphate hydrolases superfamily protein with CH (Calponin Homology) domain
Chr01	8295001	8296000	0.000223	0.00185	80.18	63.28	-16.9	Exon,intron	Potri.001G104000	AT1G63640		P-loop nucleoside triphosphate hydrolases superfamily protein with CH (Calponin Homology) domain
Chr01	8298001	8299000	9.08e-24	2.93e-21	1.26	22.78	21.52	Downstream	Potri.001G104000	AT1G63640		P-loop nucleoside triphosphate hydrolases superfamily protein with CH (Calponin Homology) domain
Chr01	8298001	8299000	9.08e-24	2.93e-21	1.26	22.78	21.52	Downstream,exon,intron	Potri.001G104000	AT1G63640		P-loop nucleoside triphosphate hydrolases superfamily protein with CH (Calponin Homology) domain
Chr01	8298001	8299000	9.08e-24	2.93e-21	1.26	22.78	21.52	Promotor	Potri.001G104100
Chr01	8312001	8313000	0.00172	0.0105	64.09	51.43	-12.66	Exon	Potri.001G104300	AT4G11560		Bromo-adjacent homology (BAH) domain-containing protein
Chr01	8312001	8313000	0.00172	0.0105	64.09	51.43	-12.66	Downstream,exon	Potri.001G104300	AT4G11560		Bromo-adjacent homology (BAH) domain-containing protein
Chr01	8358001	8359000	0.0025	0.0143	55.37	68.34	12.97	Exon,intron	Potri.001G104700	AT1G63500		Protein kinase protein with tetratricopeptide repeat domain
Chr01	8364001	8365000	3.19e-05	0.000344	14.02	1.14	-12.88	Exon,intron	Potri.001G104800	AT3G52905		Polynucleotidyl transferase, ribonuclease H-like superfamily protein
Chr01	8364001	8365000	3.19e-05	0.000344	14.02	1.14	-12.88	Promotor,exon,intron	Potri.001G104800	AT3G52905		Polynucleotidyl transferase, ribonuclease H-like superfamily protein
Chr01	8365001	8366000	0.00444	0.023	43.18	29.17	-14.02	Exon,intron	Potri.001G104800	AT3G52905		Polynucleotidyl transferase, ribonuclease H-like superfamily protein
Chr01	8365001	8366000	0.00444	0.023	43.18	29.17	-14.02	Downstream,exon,intron	Potri.001G104800	AT3G52905		Polynucleotidyl transferase, ribonuclease H-like superfamily protein
Chr01	8374001	8375000	0.000539	0.00392	70.13	83.24	13.12	Intron	Potri.001G104900	AT1G63470		AT hook motif DNA-binding family protein
Chr01	8374001	8375000	0.000539	0.00392	70.13	83.24	13.12	Promotor	Potri.001G105000
Chr01	8384001	8385000	2.7e-05	0.000297	0.79	14.81	14.03	Exon,intron	Potri.001G105200	AT4G11600	ATGPX6,GPX6,LSC803,PHGPX	Glutathione peroxidase 6
Chr01	8523001	8524000	0.000613	0.00438	57.85	75	17.15	Exon,intron	Potri.001G107200	AT1G63260.2	TET10	Tetraspanin10
Chr01	8531001	8532000	1.49e-05	0.000177	29.26	50.34	21.08	Exon,intron	Potri.001G107300	AT1G63250		DEA(D/H)-box RNA helicase family protein
Chr01	8533001	8534000	8.61e-05	0.000815	34.46	62.16	27.7	Exon,intron	Potri.001G107300	AT1G63250		DEA(D/H)-box RNA helicase family protein
Chr01	8671001	8672000	3.47e-10	1.31e-08	16.14	31.81	15.67	Exon,intron	Potri.001G109000	AT4G11720	GCS1,HAP2	Hapless 2
Chr01	8704001	8705000	0.000696	0.00487	69.49	56.99	-12.5	Exon,intron	Potri.001G109500	AT4G11740	SAY1	Ubiquitin-like superfamily protein
Chr01	8730001	8731000	0.00864	0.0396	66.8	53.75	-13.05	Promotor	Potri.001G109800	AT1G12710	AtPP2-A12,PP2-A12	Phloem protein 2-A12
Chr01	8743001	8744000	4.12e-06	5.72e-05	27.03	6.32	-20.71	Promotor	Potri.001G109900
Chr01	8743001	8744000	4.12e-06	5.72e-05	27.03	6.32	-20.71	Downstream,exon	Potri.001G110000	AT1G12650
Chr01	8744001	8745000	2.64e-07	5.02e-06	61.05	79.64	18.58	Exon,intron	Potri.001G110000	AT1G12650
Chr01	8759001	8760000	3.42e-08	8.08e-07	16.08	0.79	-15.29	Downstream	Potri.001G110100	AT1G12640		MBOAT (membrane bound O-acyl transferase) family protein
Chr01	8759001	8760000	3.42e-08	8.08e-07	16.08	0.79	-15.29	Downstream,exon	Potri.001G110200	AT4G20360	ATRAB8D,ATRABE1B,RABE1b	RAB GTPase homolog E1B
Chr01	8822001	8823000	8.04e-05	0.000768	71.53	85.37	13.84	Downstream	Potri.001G111000	AT4G23010.3	ATUTR2,UTR2	UDP-galactose transporter 2
Chr01	8822001	8823000	8.04e-05	0.000768	71.53	85.37	13.84	Exon,intron	Potri.001G111100	AT4G11790		Pleckstrin homology (PH) domain superfamily protein
Chr01	8826001	8827000	3.32e-12	1.89e-10	0	33.93	33.93	Exon,intron	Potri.001G111100	AT4G11790		Pleckstrin homology (PH) domain superfamily protein
Chr01	8826001	8827000	3.32e-12	1.89e-10	0	33.93	33.93	Downstream	Potri.001G111200
Chr01	8961001	8962000	0.000543	0.00395	67.88	84.46	16.58	Promotor	Potri.001G112300	AT4G11860		Protein of unknown function (DUF544)
Chr01	9007001	9008000	0.000477	0.00354	53.48	36.73	-16.75	Downstream	Potri.001G112600	AT4G22920	ATNYE1,NYE1	Non-yellowing 1
Chr01	9007001	9008000	0.000477	0.00354	53.48	36.73	-16.75	Exon,intron	Potri.001G112700	AT4G22910	CCS52A1,FZR2	FIZZY-related 2
Chr01	9076001	9077000	0.000251	0.00205	80.92	57.63	-23.29	Exon,intron	Potri.001G113500	AT4G11970.2		YTH family protein
Chr01	9076001	9077000	0.000251	0.00205	80.92	57.63	-23.29	Promotor,exon,intron	Potri.001G113500	AT4G11970.2		YTH family protein
Chr01	9077001	9078000	9.94e-08	2.12e-06	56.19	26.67	-29.53	Exon,intron	Potri.001G113500	AT4G11970.2		YTH family protein
Chr01	9144001	9145000	0.0047	0.0241	54.49	28.57	-25.92	Downstream	Potri.001G114300	AT1G12480	CDI3,OZS1,RCD3,SLAC1	C4-dicarboxylate transporter/malic acid transport protein
Chr01	9144001	9145000	0.0047	0.0241	54.49	28.57	-25.92	Exon,intron	Potri.001G114400	AT4G22860		Cell cycle regulated microtubule associated protein
Chr01	9147001	9148000	0.00519	0.026	63.54	52.92	-10.62	Exon	Potri.001G114400	AT4G22860		Cell cycle regulated microtubule associated protein
Chr01	9194001	9195000	1.1e-09	3.74e-08	6.86	26.98	20.12	Exon,intron	Potri.001G115100	AT1G12430	ARK3,PAK	Armadillo repeat kinesin 3
Chr01	9374001	9375000	5.73e-06	7.63e-05	23.08	6.2	-16.88	Exon,intron	Potri.001G116800	AT1G12370.2	PHR1,UVR2	Photolyase 1
Chr01	9374001	9375000	5.73e-06	7.63e-05	23.08	6.2	-16.88	Downstream	Potri.001G116800	AT1G12370.2	PHR1,UVR2	Photolyase 1
Chr01	9374001	9375000	5.73e-06	7.63e-05	23.08	6.2	-16.88	Downstream,exon,intron	Potri.001G116800	AT1G12370.2	PHR1,UVR2	Photolyase 1
Chr01	9374001	9375000	5.73e-06	7.63e-05	23.08	6.2	-16.88	Downstream,exon	Potri.001G116900	AT1G12360	KEU	Sec1/munc18-like (SM) proteins superfamily
Chr01	9378001	9379000	6.82e-05	0.000667	77.69	66.67	-11.03	Downstream	Potri.001G116800	AT1G12370.2	PHR1,UVR2	Photolyase 1
Chr01	9378001	9379000	6.82e-05	0.000667	77.69	66.67	-11.03	Exon,intron	Potri.001G116900	AT1G12360	KEU	Sec1/munc18-like (SM) proteins superfamily
Chr01	9383001	9384000	1.41e-07	2.9e-06	73.97	93.1	19.14	Exon,intron	Potri.001G116900	AT1G12360	KEU	Sec1/munc18-like (SM) proteins superfamily
Chr01	9401001	9402000	4.81e-09	1.39e-07	60.49	88.33	27.84	Exon,intron	Potri.001G117100	AT3G60800		DHHC-type zinc finger family protein
Chr01	9403001	9404000	6.73e-05	0.000659	50	24.73	-25.27	Exon,intron	Potri.001G117100	AT3G60800		DHHC-type zinc finger family protein
Chr01	9439001	9440000	1.11e-07	2.34e-06	17.79	44.88	27.09	Exon,intron	Potri.001G117700	AT4G12130		Glycine cleavage T-protein family
Chr01	9469001	9470000	0.00316	0.0174	44.19	32.8	-11.39	Exon,intron	Potri.001G118000	AT4G12230		Alpha/beta-Hydrolases superfamily protein
Chr01	9472001	9473000	0.0069	0.0329	76.99	88.03	11.05	Exon,intron	Potri.001G118000	AT4G12230		Alpha/beta-Hydrolases superfamily protein
Chr01	9694001	9695000	0.000169	0.00146	36.92	50	13.08	Exon,intron	Potri.001G120400	AT1G12230		Aldolase superfamily protein
Chr01	9734001	9735000	2.16e-05	0.000245	53.69	83.08	29.39	Exon,intron	Potri.001G120900	AT1G62640	KAS III	3-ketoacyl-acyl carrier protein synthase III
Chr01	9927001	9928000	1.16e-05	0.000142	73.44	91.38	17.94	Promotor	Potri.001G122700	AT4G16520.2	ATG8F	Ubiquitin-like superfamily protein
Chr01	9994001	9995000	3.26e-06	4.63e-05	42.86	66.17	23.31	Exon	Potri.001G123400	AT5G44800	CHR4,PKR1	Chromatin remodeling 4
Chr01	10024001	10025000	1.2e-09	4.03e-08	98.37	75.28	-23.09	Exon,intron	Potri.001G123600	AT1G45332		Translation elongation factor EFG/EF2 protein
Chr01	10026001	10027000	0.000106	0.000979	55.07	77.53	22.46	Exon,intron	Potri.001G123600	AT1G45332		Translation elongation factor EFG/EF2 protein
Chr01	10050001	10051000	2.39e-19	4.5e-17	60.69	23.44	-37.26	Exon	Potri.001G123800	AT2G35060	KUP11	K+ uptake permease 11
Chr01	10126001	10127000	3.55e-05	0.000378	60.9	79.39	18.49	Exon,intron	Potri.001G124500	AT2G45010		PLAC8 family protein
Chr01	10187001	10188000	5.31e-11	2.39e-09	16.01	0	-16.01	Downstream	Potri.001G125600
Chr01	10187001	10188000	5.31e-11	2.39e-09	16.01	0	-16.01	Downstream,exon	Potri.001G125700	AT5G61450		P-loop containing nucleoside triphosphate hydrolases superfamily protein
Chr01	10324001	10325000	5.17e-12	2.81e-10	29.97	1.08	-28.89	Exon,intron	Potri.001G127300	AT1G31650	ATROPGEF14,ROPGEF14	RHO guanyl-nucleotide exchange factor 14
Chr01	10416001	10417000	0.0101	0.0446	62.02	44.44	-17.57	Exon,intron	Potri.001G128700	AT2G03670	CDC48B	Cell division cycle 48B
Chr01	10423001	10424000	0.000297	0.00236	65.02	46.58	-18.44	Exon,intron	Potri.001G128800	AT4G34660		SH3 domain-containing protein
Chr01	10424001	10425000	6.61e-09	1.84e-07	22.88	44.48	21.6	Exon,intron	Potri.001G128800	AT4G34660		SH3 domain-containing protein
Chr01	10433001	10434000	0.00401	0.0211	68.47	82.3	13.83	Exon	Potri.001G129000	AT1G31420.2	FEI1	Leucine-rich repeat protein kinase family protein
Chr01	10458001	10459000	1.34e-06	2.1e-05	6.06	28.1	22.04	Promotor	Potri.001G129400	AT5G61320	CYP89A3	Cytochrome P450, family 89, subfamily A, polypeptide 3
Chr01	10478001	10479000	0.00567	0.028	84.02	72.66	-11.36	Exon,intron	Potri.001G129600	AT3G23640	HGL1	Heteroglycan glucosidase 1
Chr01	10480001	10481000	0.00119	0.00769	75.65	85.66	10.01	Exon,intron	Potri.001G129600	AT3G23640	HGL1	Heteroglycan glucosidase 1
Chr01	10481001	10482000	0.000139	0.00124	52.23	29.35	-22.88	Exon,intron	Potri.001G129600	AT3G23640	HGL1	Heteroglycan glucosidase 1
Chr01	10485001	10486000	0.000365	0.00281	48.79	61.78	12.99	Promotor	Potri.001G129600	AT3G23640	HGL1	Heteroglycan glucosidase 1
Chr01	10485001	10486000	0.000365	0.00281	48.79	61.78	12.99	Downstream	Potri.001G129700	AT1G33520	MOS2	D111/G-patch domain-containing protein
Chr01	10499001	10500000	4.2e-06	5.82e-05	44.5	31.32	-13.19	Exon	Potri.001G129900	AT2G38250		Homeodomain-like superfamily protein
Chr01	10499001	10500000	4.2e-06	5.82e-05	44.5	31.32	-13.19	Promotor	Potri.001G130000
Chr01	10514001	10515000	2.44e-09	7.59e-08	35.54	65.96	30.42	Intron	Potri.001G130100	AT3G45900		Ribonuclease P protein subunit P38-related
Chr01	10523001	10524000	5.93e-06	7.87e-05	17.95	29.35	11.41	Exon	Potri.001G130400	AT3G61360		Tetratricopeptide repeat (TPR)-like superfamily protein
Chr01	10542001	10543000	2.45e-08	6e-07	11.03	0	-11.03	Exon,intron	Potri.001G130800
Chr01	10542001	10543000	2.45e-08	6e-07	11.03	0	-11.03	Downstream	Potri.001G130900	AT4G19140
Chr01	10665001	10666000	5.94e-09	1.67e-07	35.96	63.88	27.92	Exon,intron	Potri.001G132700	AT4G19045		Mob1/phocein family protein
Chr01	10693001	10694000	0.011	0.0478	54.09	66.24	12.15	Exon,intron	Potri.001G132900	AT4G19040	EDR2	ENHANCED DISEASE RESISTANCE 2
Chr01	10732001	10733000	2.44e-11	1.18e-09	38.14	15.56	-22.58	Exon,intron	Potri.001G133500	AT1G80480	PTAC17	Plastid transcriptionally active 17
Chr01	10760001	10761000	9.02e-05	0.000849	22.94	8.84	-14.1	Exon,intron	Potri.001G133800	AT1G32090		Early-responsive to dehydration stress protein (ERD4)
Chr01	10832001	10833000	0.00348	0.0189	37.93	56.03	18.1	Exon,intron	Potri.001G134800	AT5G45610	SUV2	Protein dimerizations
Chr01	10859001	10860000	9.41e-05	0.000881	79.46	51.47	-27.99	Exon	Potri.001G135300	AT1G31930.3	XLG3	Extra-large GTP-binding protein 3
Chr01	10928001	10929000	0.000662	0.00468	14.05	2.02	-12.03	Downstream	Potri.001G136100	AT1G32170	XTH30,XTR4	Xyloglucan endotransglucosylase/hydrolase 30
Chr01	10928001	10929000	0.000662	0.00468	14.05	2.02	-12.03	Downstream,exon	Potri.001G136200	AT3G03050	ATCSLD3,CSLD3,KJK	Cellulose synthase-like D3
Chr01	10945001	10946000	3.67e-06	5.17e-05	18.29	7.92	-10.36	Exon,intron	Potri.001G136300	AT5G61910.3		DCD (Development and Cell Death) domain protein
Chr01	10947001	10948000	9.05e-17	1.15e-14	61.27	95.49	34.22	Exon,intron	Potri.001G136300	AT5G61910.3		DCD (Development and Cell Death) domain protein
Chr01	10994001	10995000	0.00409	0.0214	46.49	30.95	-15.54	Downstream	Potri.001G136700	AT3G12890	ASML2	Activator of spomin::LUC2
Chr01	10994001	10995000	0.00409	0.0214	46.49	30.95	-15.54	Exon,intron	Potri.001G136800	AT2G35520	DAD2	Defender against death (DAD family) protein
Chr01	10998001	10999000	5.9e-08	1.32e-06	57.23	81.41	24.18	Promotor	Potri.001G136800	AT2G35520	DAD2	Defender against death (DAD family) protein
Chr01	10998001	10999000	5.9e-08	1.32e-06	57.23	81.41	24.18	Exon,intron	Potri.001G136900	AT1G32220		NAD(P)-binding Rossmann-fold superfamily protein
Chr01	10998001	10999000	5.9e-08	1.32e-06	57.23	81.41	24.18	Downstream	Potri.001G137000
Chr01	11013001	11014000	6.99e-05	0.000681	41.99	62.22	20.23	Downstream,exon	Potri.001G137300
Chr01	11013001	11014000	6.99e-05	0.000681	41.99	62.22	20.23	Promotor	Potri.001G137400
Chr01	11141001	11142000	0.000109	0.000998	50.41	22.97	-27.44	Exon,intron	Potri.001G138500	AT5G46860	ATSYP22,ATVAM3,SGR3,SYP22,VAM3	Syntaxin/t-SNARE family protein
Chr01	11141001	11142000	0.000109	0.000998	50.41	22.97	-27.44	Downstream	Potri.001G138600	AT5G46850.2
Chr01	11147001	11148000	3.06e-05	0.000332	18.29	5.45	-12.83	Downstream	Potri.001G138700	AT1G32310
Chr01	11147001	11148000	3.06e-05	0.000332	18.29	5.45	-12.83	Downstream,exon,intron	Potri.001G138700	AT1G32310
Chr01	11147001	11148000	3.06e-05	0.000332	18.29	5.45	-12.83	Exon,intron	Potri.001G138700	AT1G32310
Chr01	11156001	11157000	1.54e-05	0.000182	34.11	15.57	-18.54	Promotor,exon	Potri.001G139000
Chr01	11156001	11157000	1.54e-05	0.000182	34.11	15.57	-18.54	Promotor	Potri.001G139100	AT4G17760		Damaged DNA binding;exodeoxyribonuclease IIIs
Chr01	11160001	11161000	6.9e-05	0.000674	30.33	47.34	17.01	Exon,intron	Potri.001G139100	AT4G17760		Damaged DNA binding;exodeoxyribonuclease IIIs
Chr01	11250001	11251000	3.09e-05	0.000335	0	13.46	13.46	Exon,intron	Potri.001G139800	AT3G57280		Transmembrane proteins 14C
Chr01	11307001	11308000	0.000421	0.00318	58.95	74.67	15.71	Exon	Potri.001G140600	AT5G61510		GroES-like zinc-binding alcohol dehydrogenase family protein
Chr01	11530001	11531000	0.008	0.0371	68	85.07	17.07	Promotor	Potri.001G142700	AT2G35290
Chr01	11648001	11649000	4.21e-09	1.24e-07	3.12	16.35	13.23	Downstream	Potri.001G143200	AT4G17830		Peptidase M20/M25/M40 family protein
Chr01	11648001	11649000	4.21e-09	1.24e-07	3.12	16.35	13.23	Downstream,exon	Potri.001G143400	AT2G35260
Chr01	11648001	11649000	4.21e-09	1.24e-07	3.12	16.35	13.23	Downstream	Potri.001G143400	AT2G35260
Chr01	11683001	11684000	1.56e-06	2.4e-05	88.62	73.4	-15.21	Exon,intron	Potri.001G143800	AT5G46630		Clathrin adaptor complexes medium subunit family protein
Chr01	11697001	11698000	0.00151	0.00938	62.17	48.09	-14.09	Downstream	Potri.001G143900	AT1G32540.3	LOL1	Lsd one like 1
Chr01	11749001	11750000	0.00575	0.0284	35.42	47.72	12.29	Intron	Potri.001G144500	AT1G32500	ATNAP6,NAP6	Non-intrinsic ABC protein 6
Chr01	11750001	11751000	0.000512	0.00375	77.59	90.57	12.97	Intron	Potri.001G144500	AT1G32500	ATNAP6,NAP6	Non-intrinsic ABC protein 6
Chr01	11752001	11753000	9.45e-05	0.000884	28.06	46.37	18.31	Exon,intron	Potri.001G144500	AT1G32500	ATNAP6,NAP6	Non-intrinsic ABC protein 6
Chr01	11764001	11765000	9.3e-05	0.000872	77.86	87.89	10.03	Exon	Potri.001G144700	AT2G35350	PLL1	Poltergeist like 1
Chr01	11851001	11852000	0.00176	0.0107	14.89	1.69	-13.2	Exon,intron	Potri.001G145500	AT1G32370.2	TOM2B,TTM1	Tobamovirus multiplication 2B
Chr01	11851001	11852000	0.00176	0.0107	14.89	1.69	-13.2	Downstream	Potri.001G145600
Chr01	11870001	11871000	0.00589	0.0289	38.12	26.32	-11.81	Promotor	Potri.001G145800	AT2G35380		Peroxidase superfamily protein
Chr01	11870001	11871000	0.00589	0.0289	38.12	26.32	-11.81	Exon,intron	Potri.001G145900	AT4G18010.2	5PTASE2,AT5PTASE2,IP5PII	Myo-inositol polyphosphate 5-phosphatase 2
Chr01	11871001	11872000	5.48e-08	1.23e-06	42.59	21.29	-21.31	Exon	Potri.001G145900	AT4G18010.2	5PTASE2,AT5PTASE2,IP5PII	Myo-inositol polyphosphate 5-phosphatase 2
Chr01	11935001	11936000	0.000274	0.00221	92.97	76.86	-16.11	Exon	Potri.001G146500	AT5G46560
Chr01	11935001	11936000	0.000274	0.00221	92.97	76.86	-16.11	Downstream	Potri.001G146500	AT5G46560
Chr01	11996001	11997000	0.000936	0.00627	51.92	69.67	17.75	Exon,intron	Potri.001G147500	AT3G60190	ADL1E,ADL4,ADLP2,DL1E,DRP1E,EDR3	DYNAMIN-like 1E
Chr01	12000001	12001000	0.000853	0.00579	55.9	76.47	20.57	Exon	Potri.001G147500	AT3G60190	ADL1E,ADL4,ADLP2,DL1E,DRP1E,EDR3	DYNAMIN-like 1E
Chr01	12001001	12002000	0.000982	0.00652	53.66	40.65	-13.01	Exon,intron	Potri.001G147500	AT3G60190	ADL1E,ADL4,ADLP2,DL1E,DRP1E,EDR3	DYNAMIN-like 1E
Chr01	12028001	12029000	9.82e-12	5.11e-10	30.03	47.91	17.88	Downstream	Potri.001G147800
Chr01	12055001	12056000	1.26e-07	2.62e-06	52.8	92	39.2	Exon,intron	Potri.001G148100	AT5G47010	ATUPF1,LBA1,UPF1	RNA helicase, putative
Chr01	12078001	12079000	1.38e-05	0.000165	42.55	8.7	-33.86	Exon,intron	Potri.001G148300	AT5G47020
Chr01	12080001	12081000	2.88e-08	6.94e-07	48.8	19.2	-29.6	Exon,intron	Potri.001G148300	AT5G47020
Chr01	12087001	12088000	1.03e-10	4.36e-09	88.83	58.75	-30.08	Intron	Potri.001G148300	AT5G47020
Chr01	12231001	12232000	0.000536	0.0039	55.8	72.52	16.72	Exon,intron	Potri.001G148800	AT4G17140.3		Pleckstrin homology (PH) domain-containing protein
Chr01	12234001	12235000	0.000148	0.00131	74.19	59.84	-14.36	Exon,intron	Potri.001G148800	AT4G17140.3		Pleckstrin homology (PH) domain-containing protein
Chr01	12234001	12235000	0.000148	0.00131	74.19	59.84	-14.36	Promotor	Potri.001G148800	AT4G17140.3		Pleckstrin homology (PH) domain-containing protein
Chr01	12239001	12240000	3.91e-14	3.12e-12	69.87	96.25	26.38	Exon,intron	Potri.001G148800	AT4G17140.3		Pleckstrin homology (PH) domain-containing protein
Chr01	12281001	12282000	3.42e-06	4.84e-05	40	22.01	-17.99	Exon,intron	Potri.001G148900	AT4G17090	BAM3,BMY8,CT-BMY	Chloroplast beta-amylase
Chr01	12281001	12282000	3.42e-06	4.84e-05	40	22.01	-17.99	Exon	Potri.001G148900	AT4G17090	BAM3,BMY8,CT-BMY	Chloroplast beta-amylase
Chr01	12281001	12282000	3.42e-06	4.84e-05	40	22.01	-17.99	Promotor	Potri.001G149000
Chr01	12319001	12320000	0.000165	0.00143	53.23	29.07	-24.16	Downstream	Potri.001G149300	AT3G10950		Zinc-binding ribosomal protein family protein
Chr01	12319001	12320000	0.000165	0.00143	53.23	29.07	-24.16	Exon	Potri.001G149400	AT4G17080		Histone H3 K4-specific methyltransferase SET7/9 family protein
Chr01	12319001	12320000	0.000165	0.00143	53.23	29.07	-24.16	Downstream	Potri.001G149400	AT4G17080		Histone H3 K4-specific methyltransferase SET7/9 family protein
Chr01	12344001	12345000	0.000797	0.00547	72.55	53.17	-19.37	Exon	Potri.001G149900	AT4G17620		Glycine-rich protein
Chr01	12344001	12345000	0.000797	0.00547	72.55	53.17	-19.37	Downstream,exon	Potri.001G149900	AT4G17620		Glycine-rich protein
Chr01	12344001	12345000	0.000797	0.00547	72.55	53.17	-19.37	Downstream	Potri.001G149900	AT4G17620		Glycine-rich protein
Chr01	12347001	12348000	4.3e-08	9.94e-07	37.15	71.23	34.08	Exon	Potri.001G149900	AT4G17620		Glycine-rich protein
Chr01	12450001	12451000	1.24e-06	1.96e-05	55.99	32.3	-23.69	Exon,intron	Potri.001G150900	AT4G17610		TRNA/rRNA methyltransferase (SpoU) family protein
Chr01	12466001	12467000	5.95e-06	7.9e-05	48.71	68.51	19.8	Intron	Potri.001G150900	AT4G17610		TRNA/rRNA methyltransferase (SpoU) family protein
Chr01	12468001	12469000	0.000339	0.00264	71.57	56.61	-14.95	Exon,intron	Potri.001G150900	AT4G17610		TRNA/rRNA methyltransferase (SpoU) family protein
Chr01	12469001	12470000	0.000235	0.00193	55.32	72.78	17.46	Exon,intron	Potri.001G150900	AT4G17610		TRNA/rRNA methyltransferase (SpoU) family protein
Chr01	12548001	12549000	4.37e-11	2e-09	67.76	39.25	-28.51	Exon	Potri.001G152000	AT3G60600	(AT)VAP,VAP,VAP27,VAP27-1	Vesicle associated protein
Chr01	12548001	12549000	4.37e-11	2e-09	67.76	39.25	-28.51	Downstream,exon	Potri.001G152000	AT3G60600	(AT)VAP,VAP,VAP27,VAP27-1	Vesicle associated protein
Chr01	12549001	12550000	1.68e-06	2.57e-05	2.56	22.37	19.8	Exon	Potri.001G152000	AT3G60600	(AT)VAP,VAP,VAP27,VAP27-1	Vesicle associated protein
Chr01	12562001	12563000	9.4e-05	0.00088	91.61	70.59	-21.02	Exon	Potri.001G152100	AT5G47180		Plant VAMP (vesicle-associated membrane protein) family protein
Chr01	12571001	12572000	4.29e-10	1.58e-08	41.67	15.61	-26.06	Exon	Potri.001G152200	AT4G17560		Ribosomal protein L19 family protein
Chr01	12615001	12616000	4.23e-06	5.86e-05	84.26	46.51	-37.75	Promotor	Potri.001G152900
Chr01	12615001	12616000	4.23e-06	5.86e-05	84.26	46.51	-37.75	Downstream,exon	Potri.001G153000	AT4G17520		Hyaluronan / mRNA binding family
Chr01	12659001	12660000	5.57e-06	7.44e-05	48.73	26.47	-22.25	Downstream,exon	Potri.001G153300	AT4G16800		ATP-dependent caseinolytic (Clp) protease/crotonase family protein
Chr01	12659001	12660000	5.57e-06	7.44e-05	48.73	26.47	-22.25	Downstream,exon,intron	Potri.001G153300	AT4G16800		ATP-dependent caseinolytic (Clp) protease/crotonase family protein
Chr01	12749001	12750000	1.68e-09	5.42e-08	10.38	28.44	18.06	Exon,intron	Potri.001G154300	AT5G47240	atnudt8,NUDT8	Nudix hydrolase homolog 8
Chr01	12749001	12750000	1.68e-09	5.42e-08	10.38	28.44	18.06	Downstream	Potri.001G154300	AT5G47240	atnudt8,NUDT8	Nudix hydrolase homolog 8
Chr01	12779001	12780000	0.00078	0.00537	54.97	30.77	-24.2	Downstream	Potri.001G154600	AT3G60340.2		Alpha/beta-Hydrolases superfamily protein
Chr01	12779001	12780000	0.00078	0.00537	54.97	30.77	-24.2	Exon,intron	Potri.001G154700	AT2G35680		Phosphotyrosine protein phosphatases superfamily protein
Chr01	12779001	12780000	0.00078	0.00537	54.97	30.77	-24.2	Exon	Potri.001G154700	AT2G35680		Phosphotyrosine protein phosphatases superfamily protein
Chr01	12780001	12781000	1.84e-11	9.02e-10	71.56	95.3	23.74	Downstream	Potri.001G154600	AT3G60340.2		Alpha/beta-Hydrolases superfamily protein
Chr01	12780001	12781000	1.84e-11	9.02e-10	71.56	95.3	23.74	Exon,intron	Potri.001G154700	AT2G35680		Phosphotyrosine protein phosphatases superfamily protein
Chr01	12788001	12789000	7.84e-06	0.0001	53.46	70.16	16.71	Promotor	Potri.001G154800
Chr01	12788001	12789000	7.84e-06	0.0001	53.46	70.16	16.71	Downstream,exon	Potri.001G154900	AT5G47360		Tetratricopeptide repeat (TPR)-like superfamily protein
Chr01	12789001	12790000	3.29e-08	7.8e-07	29	43.82	14.82	Promotor	Potri.001G154800
Chr01	12789001	12790000	3.29e-08	7.8e-07	29	43.82	14.82	Exon	Potri.001G154900	AT5G47360		Tetratricopeptide repeat (TPR)-like superfamily protein
Chr01	12847001	12848000	2.51e-06	3.69e-05	38.79	60.95	22.16	Exon,intron	Potri.001G155300	AT5G47390		Myb-like transcription factor family protein
Chr01	12847001	12848000	2.51e-06	3.69e-05	38.79	60.95	22.16	Promotor	Potri.001G155400
Chr01	12914001	12915000	1.54e-07	3.13e-06	74.29	28.81	-45.47	Intron	Potri.001G155800	AT5G47400
Chr01	12925001	12926000	0.00019	0.00162	100	88.46	-11.54	Exon,intron	Potri.001G155900	AT5G47420		Tryptophan RNA-binding attenuator protein-like
Chr01	12937001	12938000	0.000346	0.00269	62.44	78.61	16.17	Exon,intron	Potri.001G156000	AT5G47430		DWNN domain, a CCHC-type zinc finger
Chr01	12939001	12940000	0.00149	0.0093	65.05	49.77	-15.28	Downstream	Potri.001G156000	AT5G47430		DWNN domain, a CCHC-type zinc finger
Chr01	12939001	12940000	0.00149	0.0093	65.05	49.77	-15.28	Exon,intron	Potri.001G156000	AT5G47430		DWNN domain, a CCHC-type zinc finger
Chr01	12958001	12959000	0.00112	0.00732	26.58	46.84	20.26	Exon	Potri.001G156200	AT4G17380	ATMSH4,MSH4	MUTS-like protein 4
Chr01	12961001	12962000	0.00194	0.0116	63.82	45	-18.82	Exon	Potri.001G156200	AT4G17380	ATMSH4,MSH4	MUTS-like protein 4
Chr01	12962001	12963000	2.28e-05	0.000256	93.24	80.98	-12.26	Exon	Potri.001G156200	AT4G17380	ATMSH4,MSH4	MUTS-like protein 4
Chr01	13041001	13042000	5.39e-10	1.95e-08	37.99	13.29	-24.7	Exon,intron	Potri.001G157200	AT5G47380		Protein of unknown function, DUF547
Chr01	13056001	13057000	2.28e-05	0.000256	65.97	44.26	-21.71	Exon,intron	Potri.001G157300	AT4G17330	ATG2484-1,G2484-1	G2484-1 protein
Chr01	13056001	13057000	2.28e-05	0.000256	65.97	44.26	-21.71	Downstream	Potri.001G157300	AT4G17330	ATG2484-1,G2484-1	G2484-1 protein
Chr01	13057001	13058000	1.87e-06	2.83e-05	85.13	95.72	10.59	Exon,intron	Potri.001G157300	AT4G17330	ATG2484-1,G2484-1	G2484-1 protein
Chr01	13058001	13059000	2.16e-05	0.000245	29.92	53.7	23.78	Exon,intron	Potri.001G157300	AT4G17330	ATG2484-1,G2484-1	G2484-1 protein
Chr01	13129001	13130000	1.58e-07	3.2e-06	27.89	10.99	-16.89	Exon	Potri.001G157800	AT5G47490		RGPR-related
Chr01	13129001	13130000	1.58e-07	3.2e-06	27.89	10.99	-16.89	Promotor,exon	Potri.001G157800	AT5G47490		RGPR-related
Chr01	13140001	13141000	7.95e-07	1.32e-05	5.26	21.05	15.79	Exon,intron	Potri.001G157900	AT3G03490	AtPEX19-1,PEX19-1	Peroxin 19-1
Chr01	13141001	13142000	0.00629	0.0305	36.43	54.55	18.11	Intron	Potri.001G157900	AT3G03490	AtPEX19-1,PEX19-1	Peroxin 19-1
Chr01	13142001	13143000	1.81e-09	5.8e-08	12.32	43.42	31.1	Exon,intron	Potri.001G157900	AT3G03490	AtPEX19-1,PEX19-1	Peroxin 19-1
Chr01	13174001	13175000	0.00567	0.028	73.58	62.65	-10.93	Exon,intron	Potri.001G158200	AT2G35720	OWL1	DNAJ heat shock N-terminal domain-containing protein
Chr01	13176001	13177000	0.000827	0.00565	43.5	14.71	-28.8	Exon,intron	Potri.001G158200	AT2G35720	OWL1	DNAJ heat shock N-terminal domain-containing protein
Chr01	13232001	13233000	1.95e-06	2.95e-05	17.48	37.65	20.18	Exon,intron	Potri.001G158900	AT5G44790	HMA7,RAN1	Copper-exporting ATPase / responsive-to-antagonist 1 / copper-transporting ATPase (RAN1)
Chr01	13253001	13254000	0.000791	0.00544	14.93	1.49	-13.43	Exon,intron	Potri.001G159000	AT2G35010	ATO1,TO1	Thioredoxin O1
Chr01	13282001	13283000	2.4e-34	2.28e-31	0.51	37.34	36.83	Downstream	Potri.001G159300	AT5G05280		RING/U-box superfamily protein
Chr01	13282001	13283000	2.4e-34	2.28e-31	0.51	37.34	36.83	Downstream,exon	Potri.001G159400	AT2G32260	ATCCT1,CCT1	Phosphorylcholine cytidylyltransferase
Chr01	13285001	13286000	1.23e-05	0.000149	57.72	39.7	-18.02	Exon	Potri.001G159400	AT2G32260	ATCCT1,CCT1	Phosphorylcholine cytidylyltransferase
Chr01	13285001	13286000	1.23e-05	0.000149	57.72	39.7	-18.02	Promotor	Potri.001G159400	AT2G32260	ATCCT1,CCT1	Phosphorylcholine cytidylyltransferase
Chr01	13286001	13287000	1.76e-06	2.69e-05	27.27	13.76	-13.51	Exon	Potri.001G159400	AT2G32260	ATCCT1,CCT1	Phosphorylcholine cytidylyltransferase
Chr01	13286001	13287000	1.76e-06	2.69e-05	27.27	13.76	-13.51	Promotor	Potri.001G159400	AT2G32260	ATCCT1,CCT1	Phosphorylcholine cytidylyltransferase
Chr01	13294001	13295000	3.71e-10	1.39e-08	1.67	17.37	15.71	Exon,intron	Potri.001G159600	AT2G35035	URED	Urease accessory protein D
Chr01	13356001	13357000	0.000204	0.00171	81.1	92.94	11.84	Exon	Potri.001G160300	AT1G52310		Protein kinase family protein / C-type lectin domain-containing protein
Chr01	13358001	13359000	0.00987	0.0439	11.02	24.04	13.02	Promotor	Potri.001G160300	AT1G52310		Protein kinase family protein / C-type lectin domain-containing protein
Chr01	13358001	13359000	0.00987	0.0439	11.02	24.04	13.02	Exon,intron	Potri.001G160300	AT1G52310		Protein kinase family protein / C-type lectin domain-containing protein
Chr01	13450001	13451000	3.52e-06	4.96e-05	15.59	2.82	-12.77	Exon,intron	Potri.001G161100	AT1G53710		Calcineurin-like metallo-phosphoesterase superfamily protein
Chr01	13501001	13502000	1.93e-05	0.000222	59.26	25	-34.26	Exon,intron	Potri.001G161600	AT1G53730	SRF6	STRUBBELIG-receptor family 6
Chr01	13501001	13502000	1.93e-05	0.000222	59.26	25	-34.26	Downstream	Potri.001G161700	AT1G53750	RPT1A	Regulatory particle triple-A 1A
Chr01	13507001	13508000	0.00151	0.00941	27.54	41.04	13.5	Exon,intron	Potri.001G161700	AT1G53750	RPT1A	Regulatory particle triple-A 1A
Chr01	13542001	13543000	3.63e-05	0.000385	66.88	41.44	-25.44	Exon,intron	Potri.001G162200	AT5G50430	UBC33	Ubiquitin-conjugating enzyme 33
Chr01	13542001	13543000	3.63e-05	0.000385	66.88	41.44	-25.44	Exon	Potri.001G162200	AT5G50430	UBC33	Ubiquitin-conjugating enzyme 33
Chr01	13544001	13545000	3.45e-05	0.000369	9.62	25.77	16.15	Exon	Potri.001G162200	AT5G50430	UBC33	Ubiquitin-conjugating enzyme 33
Chr01	13544001	13545000	3.45e-05	0.000369	9.62	25.77	16.15	Exon,intron	Potri.001G162200	AT5G50430	UBC33	Ubiquitin-conjugating enzyme 33
Chr01	13616001	13617000	0.000236	0.00194	55.75	40.22	-15.53	Exon,intron	Potri.001G162900	AT3G14290	PAE2	20S proteasome alpha subunit E2
Chr01	13616001	13617000	0.000236	0.00194	55.75	40.22	-15.53	Promotor	Potri.001G162900	AT3G14290	PAE2	20S proteasome alpha subunit E2
Chr01	13616001	13617000	0.000236	0.00194	55.75	40.22	-15.53	Promotor,exon	Potri.001G162900	AT3G14290	PAE2	20S proteasome alpha subunit E2
Chr01	13739001	13740000	3.01e-05	0.000328	84.35	100	15.65	Exon,intron	Potri.001G164100	AT1G72440	EDA25,SWA2	CCAAT-binding factor
Chr01	13740001	13741000	9.39e-08	2.01e-06	60.27	79.92	19.65	Exon,intron	Potri.001G164100	AT1G72440	EDA25,SWA2	CCAAT-binding factor
Chr01	13741001	13742000	3.36e-05	0.000361	57.76	74.3	16.54	Exon,intron	Potri.001G164100	AT1G72440	EDA25,SWA2	CCAAT-binding factor
Chr01	13805001	13806000	1.41e-05	0.000168	41.46	16.87	-24.59	Downstream,exon,intron	Potri.001G164700	AT3G14200		Chaperone DnaJ-domain superfamily protein
Chr01	13805001	13806000	1.41e-05	0.000168	41.46	16.87	-24.59	Exon,intron	Potri.001G164700	AT3G14200		Chaperone DnaJ-domain superfamily protein
Chr01	13827001	13828000	2.73e-05	0.0003	51.49	21.21	-30.28	Exon,intron	Potri.001G164900	AT1G72410		COP1-interacting protein-related
Chr01	13833001	13834000	5.48e-07	9.57e-06	37.52	14.29	-23.24	Promotor	Potri.001G165000	AT3G28860	ABCB19,ATABCB19,ATMDR1,ATMDR11,ATPGP19,MDR1,MDR11,PGP19	ATP binding cassette subfamily B19
Chr01	13838001	13839000	4.5e-08	1.04e-06	17.73	6	-11.73	Exon,intron	Potri.001G165000	AT3G28860	ABCB19,ATABCB19,ATMDR1,ATMDR11,ATPGP19,MDR1,MDR11,PGP19	ATP binding cassette subfamily B19
Chr01	13902001	13903000	1.7e-05	0.000198	33.56	57.55	23.99	Exon	Potri.001G165800	AT1G72390
Chr01	13903001	13904000	0.000695	0.00487	55.12	40.78	-14.34	Exon,intron	Potri.001G165800	AT1G72390
Chr01	13907001	13908000	1.29e-09	4.28e-08	14.2	1.64	-12.56	Exon	Potri.001G165800	AT1G72390
Chr01	13921001	13922000	0.00365	0.0196	64.2	43.28	-20.91	Exon	Potri.001G165900	AT3G14120.2
Chr01	13974001	13975000	1.46e-09	4.77e-08	0.59	11.57	10.98	Exon,intron	Potri.001G166400	AT3G14090	ATEXO70D3,EXO70D3	Exocyst subunit exo70 family protein D3
Chr01	13974001	13975000	1.46e-09	4.77e-08	0.59	11.57	10.98	Downstream	Potri.001G166500	AT1G72480		Lung seven transmembrane receptor family protein
Chr01	13986001	13987000	0.00903	0.0409	79.91	67.21	-12.7	Exon,intron	Potri.001G166600	AT3G14080		Small nuclear ribonucleoprotein family protein
Chr01	14046001	14047000	5.64e-08	1.27e-06	95.12	69.77	-25.35	Exon,intron	Potri.001G167100	AT1G54100	ALDH7B4	Aldehyde dehydrogenase 7B4
Chr01	14046001	14047000	5.64e-08	1.27e-06	95.12	69.77	-25.35	Exon	Potri.001G167100	AT1G54100	ALDH7B4	Aldehyde dehydrogenase 7B4
Chr01	14352001	14353000	0.00269	0.0152	68.82	80	11.18	Exon	Potri.001G169900	AT1G17440	EER4,TAF12B	Transcription initiation factor TFIID subunit A
Chr01	14393001	14394000	8.57e-06	0.000109	82.71	98.29	15.58	Exon,intron	Potri.001G170200	AT1G72650.2	TRFL6	TRF-like 6
Chr01	14393001	14394000	8.57e-06	0.000109	82.71	98.29	15.58	Promotor,exon	Potri.001G170200	AT1G72650.2	TRFL6	TRF-like 6
Chr01	14414001	14415000	1.64e-05	0.000192	33.12	21.59	-11.54	Downstream,exon	Potri.001G170400	AT2G06530	VPS2	SNF7 family protein
Chr01	14459001	14460000	3.67e-05	0.000388	61.54	83.33	21.79	Exon	Potri.001G170700	AT3G13990.2		Kinase-related protein of unknown function (DUF1296)
Chr01	14461001	14462000	1.11e-07	2.34e-06	81.79	53.19	-28.59	Exon	Potri.001G170700	AT3G13990.2		Kinase-related protein of unknown function (DUF1296)
Chr01	14516001	14517000	3.01e-09	9.15e-08	50	24.88	-25.12	Exon,intron	Potri.001G171100	AT1G54170	CID3	CTC-interacting domain 3
Chr01	14533001	14534000	8.78e-07	1.44e-05	95.35	76.6	-18.75	Exon,intron	Potri.001G171200	AT1G52600		Peptidase S24/S26A/S26B/S26C family protein
Chr01	14606001	14607000	2.26e-06	3.37e-05	64	92.11	28.11	Downstream,exon	Potri.001G172400	AT4G25970	PSD3	Phosphatidylserine decarboxylase 3
Chr01	14627001	14628000	0.00382	0.0203	65.36	81.82	16.46	Exon	Potri.001G172600	AT3G15690.2		Single hybrid motif superfamily protein
Chr01	14627001	14628000	0.00382	0.0203	65.36	81.82	16.46	Downstream	Potri.001G172600	AT3G15690.2		Single hybrid motif superfamily protein
Chr01	14631001	14632000	0.000646	0.00458	47.69	32	-15.69	Exon	Potri.001G172600	AT3G15690.2		Single hybrid motif superfamily protein
Chr01	14631001	14632000	0.000646	0.00458	47.69	32	-15.69	Promotor	Potri.001G172600	AT3G15690.2		Single hybrid motif superfamily protein
Chr01	14664001	14665000	9.65e-06	0.000121	62.26	23.91	-38.35	Exon	Potri.001G172800	AT1G80210		Mov34/MPN/PAD-1 family protein
Chr01	14754001	14755000	0.00019	0.00161	37.6	20.71	-16.89	Exon,intron	Potri.001G174100	AT5G08470	PEX1	Peroxisome 1
Chr01	14757001	14758000	0.0103	0.0454	38.99	52.99	13.99	Intron	Potri.001G174100	AT5G08470	PEX1	Peroxisome 1
Chr01	14760001	14761000	0.000162	0.00141	51.7	71.7	19.99	Exon,intron	Potri.001G174100	AT5G08470	PEX1	Peroxisome 1
Chr01	14798001	14799000	0.00162	0.00995	64.93	80.77	15.84	Exon,intron	Potri.001G174600	AT1G52730		Transducin/WD40 repeat-like superfamily protein
Chr01	14866001	14867000	0.00142	0.00893	33.22	18.66	-14.57	Exon,intron	Potri.001G175200	AT1G80300	ATNTT1,NTT1	Nucleotide transporter 1
Chr01	15323001	15324000	0.00341	0.0185	48.74	66	17.26	Exon	Potri.001G178000	AT1G80410	EMB2753	Tetratricopeptide repeat (TPR)-containing protein
Chr01	15324001	15325000	0.00769	0.0359	62.27	51.36	-10.9	Exon,intron	Potri.001G178000	AT1G80410	EMB2753	Tetratricopeptide repeat (TPR)-containing protein
Chr01	15325001	15326000	0.000195	0.00165	75.12	94.92	19.8	Exon	Potri.001G178000	AT1G80410	EMB2753	Tetratricopeptide repeat (TPR)-containing protein
Chr01	15327001	15328000	5.83e-05	0.000581	67.07	54.62	-12.45	Exon,intron	Potri.001G178000	AT1G80410	EMB2753	Tetratricopeptide repeat (TPR)-containing protein
Chr01	15358001	15359000	1.35e-11	6.8e-10	55.68	24.47	-31.21	Exon,intron	Potri.001G178200	AT1G15660	CENP-C	Centromere protein C
Chr01	15382001	15383000	4.39e-06	6.05e-05	25.53	9.57	-15.95	Downstream	Potri.001G178500	AT1G15670		Galactose oxidase/kelch repeat superfamily protein
Chr01	15382001	15383000	4.39e-06	6.05e-05	25.53	9.57	-15.95	Promotor,Downstream,exon	Potri.001G178600
Chr01	15382001	15383000	4.39e-06	6.05e-05	25.53	9.57	-15.95	Promotor,exon,intron	Potri.001G178700
Chr01	15427001	15428000	1.82e-10	7.27e-09	60.17	79.39	19.22	Exon,intron	Potri.001G179000	AT3G15940		UDP-Glycosyltransferase superfamily protein
Chr01	15430001	15431000	3.5e-05	0.000374	54.33	82.86	28.53	Intron	Potri.001G179000	AT3G15940		UDP-Glycosyltransferase superfamily protein
Chr01	15448001	15449000	4.45e-08	1.02e-06	27.74	60.16	32.42	Exon	Potri.001G179200	AT1G52360		Coatomer, beta\' subunit
Chr01	15448001	15449000	4.45e-08	1.02e-06	27.74	60.16	32.42	Downstream,exon	Potri.001G179200	AT1G52360		Coatomer, beta\' subunit
Chr01	15524001	15525000	0.000943	0.00631	25.43	14.69	-10.73	Downstream,exon	Potri.001G179500	AT1G79990		Structural molecules
Chr01	15524001	15525000	0.000943	0.00631	25.43	14.69	-10.73	Downstream	Potri.001G179500	AT1G79990		Structural molecules
Chr01	15525001	15526000	0.00566	0.028	32.3	46.51	14.21	Exon	Potri.001G179500	AT1G79990		Structural molecules
Chr01	15525001	15526000	0.00566	0.028	32.3	46.51	14.21	Downstream	Potri.001G179500	AT1G79990		Structural molecules
Chr01	15525001	15526000	0.00566	0.028	32.3	46.51	14.21	Downstream	Potri.001G179600	AT3G16000	MFP1	MAR binding filament-like protein 1
Chr01	15563001	15564000	3.12e-09	9.46e-08	48.69	64.79	16.11	Downstream,exon,intron	Potri.001G179800	AT3G24490		Alcohol dehydrogenase transcription factor Myb/SANT-like family protein
Chr01	15563001	15564000	3.12e-09	9.46e-08	48.69	64.79	16.11	Downstream	Potri.001G179900
Chr01	15615001	15616000	2.41e-14	1.97e-12	59.35	94.83	35.48	Exon,intron	Potri.001G180200	AT1G79950		RAD3-like DNA-binding helicase protein
Chr01	15619001	15620000	0.00599	0.0293	52.56	37.61	-14.95	Exon,intron	Potri.001G180200	AT1G79950		RAD3-like DNA-binding helicase protein
Chr01	15624001	15625000	0.000856	0.00581	68.71	57.58	-11.13	Downstream	Potri.001G180200	AT1G79950		RAD3-like DNA-binding helicase protein
Chr01	15903001	15904000	1.42e-05	0.000169	66.67	42.98	-23.68	Exon,intron	Potri.001G182300	AT3G16060		ATP binding microtubule motor family protein
Chr01	15903001	15904000	1.42e-05	0.000169	66.67	42.98	-23.68	Promotor	Potri.001G182300	AT3G16060		ATP binding microtubule motor family protein
Chr01	15904001	15905000	0.000168	0.00145	51.14	32.73	-18.41	Exon,intron	Potri.001G182300	AT3G16060		ATP binding microtubule motor family protein
Chr01	15904001	15905000	0.000168	0.00145	51.14	32.73	-18.41	Promotor	Potri.001G182300	AT3G16060		ATP binding microtubule motor family protein
Chr01	15905001	15906000	0.00137	0.00866	30.45	13.25	-17.2	Exon,intron	Potri.001G182300	AT3G16060		ATP binding microtubule motor family protein
Chr01	15905001	15906000	0.00137	0.00866	30.45	13.25	-17.2	Promotor,exon	Potri.001G182300	AT3G16060		ATP binding microtubule motor family protein
Chr01	15905001	15906000	0.00137	0.00866	30.45	13.25	-17.2	Promotor	Potri.001G182400	AT4G33870		Peroxidase superfamily protein
Chr01	15906001	15907000	0.001	0.00665	29.6	12.79	-16.81	Exon,intron	Potri.001G182300	AT3G16060		ATP binding microtubule motor family protein
Chr01	15906001	15907000	0.001	0.00665	29.6	12.79	-16.81	Promotor	Potri.001G182400	AT4G33870		Peroxidase superfamily protein
Chr01	15916001	15917000	1.4e-09	4.6e-08	15.92	41.51	25.59	Exon,intron	Potri.001G182600	AT1G79890		RAD3-like DNA-binding helicase protein
Chr01	15961001	15962000	5.01e-07	8.82e-06	19.94	3.65	-16.29	Exon,intron	Potri.001G183000	AT3G24550	ATPERK1,PERK1	Proline extensin-like receptor kinase 1
Chr01	15979001	15980000	0.00322	0.0177	69.2	88.24	19.04	Exon,intron	Potri.001G183100	AT1G15240.2		Phox-associated domain;Phox-like;Sorting nexin, C-terminal
Chr01	16050001	16051000	0.00552	0.0274	23.89	11.48	-12.41	Exon,intron	Potri.001G183500	AT3G16110	ATPDI4,ATPDIL1-6,PDI4,PDIL1-6	PDI-like 1-6
Chr01	16174001	16175000	0.00104	0.00685	73.84	85.35	11.51	Downstream	Potri.001G184600
Chr01	16174001	16175000	0.00104	0.00685	73.84	85.35	11.51	Promotor	Potri.001G184700	AT1G52220
Chr01	16193001	16194000	0.000824	0.00563	27.86	16.47	-11.38	Exon,intron	Potri.001G185000	AT1G79830	GC5	Golgin candidate 5
Chr01	16203001	16204000	0.000197	0.00167	95.14	84.66	-10.49	Promotor,exon,intron	Potri.001G185100	AT1G79830.3	GC5	Golgin candidate 5
Chr01	16212001	16213000	3.2e-08	7.61e-07	22.54	0.98	-21.55	Exon,intron	Potri.001G185300	AT1G79820.2	SGB1	Major facilitator superfamily protein
Chr01	16261001	16262000	1.39e-05	0.000166	51.57	35.53	-16.03	Exon,intron	Potri.001G185500	AT3G16170		AMP-dependent synthetase and ligase family protein
Chr01	16340001	16341000	0.000645	0.00458	59.09	32.43	-26.66	Downstream	Potri.001G186000	AT1G79810	ATPEX2,PEX2,TED3	Pex2/Pex12 N-terminal domain-containing protein / zinc finger (C3HC4-type RING finger) family protein
Chr01	16408001	16409000	4.66e-05	0.00048	85.45	64.58	-20.87	Downstream	Potri.001G186100	AT4G29080	IAA27,PAP2	Phytochrome-associated protein 2
Chr01	16408001	16409000	4.66e-05	0.00048	85.45	64.58	-20.87	Exon	Potri.001G186200	AT3G16200
Chr01	16437001	16438000	2.23e-05	0.000252	35.05	18.18	-16.86	Exon	Potri.001G186500	AT3G23330		Tetratricopeptide repeat (TPR)-like superfamily protein
Chr01	16443001	16444000	0.00356	0.0192	58.91	35.71	-23.2	Exon,intron	Potri.001G186600	AT3G16230.2		Predicted eukaryotic LigT
Chr01	16443001	16444000	0.00356	0.0192	58.91	35.71	-23.2	Promotor,exon,intron	Potri.001G186600	AT3G16230.2		Predicted eukaryotic LigT
Chr01	16444001	16445000	0.000211	0.00176	62.84	80.89	18.05	Exon,intron	Potri.001G186600	AT3G16230.2		Predicted eukaryotic LigT
Chr01	16487001	16488000	0.00212	0.0125	80.32	61.76	-18.56	Exon,intron	Potri.001G187000	AT3G16270		ENTH/VHS family protein
Chr01	16487001	16488000	0.00212	0.0125	80.32	61.76	-18.56	Downstream,exon	Potri.001G187000	AT3G16270		ENTH/VHS family protein
Chr01	16646001	16647000	0.000266	0.00215	100	86.67	-13.33	Downstream	Potri.001G188400
Chr01	16696001	16697000	0.000112	0.00102	38.63	22.09	-16.54	Downstream	Potri.001G188700
Chr01	16696001	16697000	0.000112	0.00102	38.63	22.09	-16.54	Downstream,exon	Potri.001G188800	AT1G52150	ATHB-15,ATHB15,CNA,ICU4	Homeobox-leucine zipper family protein / lipid-binding START domain-containing protein
Chr01	16698001	16699000	7.52e-07	1.26e-05	56.06	78.82	22.76	Exon	Potri.001G188800	AT1G52150	ATHB-15,ATHB15,CNA,ICU4	Homeobox-leucine zipper family protein / lipid-binding START domain-containing protein
Chr01	16815001	16816000	4.21e-07	7.57e-06	6.33	16.45	10.12	Exon,intron	Potri.001G189100	AT2G25760		Protein kinase family protein
Chr01	16816001	16817000	0.00866	0.0396	85.5	69.23	-16.27	Intron	Potri.001G189100	AT2G25760		Protein kinase family protein
Chr01	16819001	16820000	0.00225	0.0131	47.12	62.92	15.8	Exon,intron	Potri.001G189100	AT2G25760		Protein kinase family protein
Chr01	16819001	16820000	0.00225	0.0131	47.12	62.92	15.8	Downstream	Potri.001G189200	AT1G15215.2
Chr01	16820001	16821000	1.11e-09	3.76e-08	80.88	52.5	-28.38	Exon,intron	Potri.001G189100	AT2G25760		Protein kinase family protein
Chr01	16820001	16821000	1.11e-09	3.76e-08	80.88	52.5	-28.38	Downstream	Potri.001G189200	AT1G15215.2
Chr01	16823001	16824000	0.000102	0.000943	75.53	48.21	-27.31	Downstream	Potri.001G189100	AT2G25760		Protein kinase family protein
Chr01	16823001	16824000	0.000102	0.000943	75.53	48.21	-27.31	Exon	Potri.001G189200	AT1G15215.2
Chr01	16823001	16824000	0.000102	0.000943	75.53	48.21	-27.31	Promotor	Potri.001G189300
Chr01	16893001	16894000	2.3e-09	7.19e-08	1.18	17.31	16.13	Exon,intron	Potri.001G189500	AT1G59870	ABCG36,ATABCG36,ATPDR8,PDR8,PEN3	ABC-2 and Plant PDR ABC-type transporter family protein
Chr01	16932001	16933000	1.99e-05	0.000228	84.9	96.7	11.81	Downstream,exon	Potri.001G189600
Chr01	16932001	16933000	1.99e-05	0.000228	84.9	96.7	11.81	Promotor	Potri.001G189700	AT1G79750	ATNADP-ME4,NADP-ME4	NADP-malic enzyme 4
Chr01	16935001	16936000	1.4e-10	5.74e-09	2.07	21.43	19.36	Promotor	Potri.001G189600
Chr01	16935001	16936000	1.4e-10	5.74e-09	2.07	21.43	19.36	Exon,intron	Potri.001G189700	AT1G79750	ATNADP-ME4,NADP-ME4	NADP-malic enzyme 4
Chr01	16935001	16936000	1.4e-10	5.74e-09	2.07	21.43	19.36	Promotor	Potri.001G189700	AT1G79750	ATNADP-ME4,NADP-ME4	NADP-malic enzyme 4
Chr01	17037001	17038000	0.000133	0.00119	65.87	43.86	-22.01	Exon,intron	Potri.001G190000	AT1G79730	ELF7	Hydroxyproline-rich glycoprotein family protein
Chr01	17061001	17062000	5.13e-05	0.00052	14.53	1.74	-12.79	Exon,intron	Potri.001G190200	AT1G51940		Protein kinase family protein / peptidoglycan-binding LysM domain-containing protein
Chr01	17607001	17608000	0.00477	0.0244	34.48	54.72	20.23	Exon,intron	Potri.001G193100	AT1G15370		SNARE-like superfamily protein
Chr01	17609001	17610000	0.00247	0.0142	61.1	46.15	-14.94	Exon,intron	Potri.001G193100	AT1G15370		SNARE-like superfamily protein
Chr01	17609001	17610000	0.00247	0.0142	61.1	46.15	-14.94	Promotor	Potri.001G193200	AT5G20150	ATSPX1,SPX1	SPX domain gene 1
Chr01	17610001	17611000	0.00542	0.027	21.28	7.37	-13.91	Downstream,exon	Potri.001G193100	AT1G15370		SNARE-like superfamily protein
Chr01	17610001	17611000	0.00542	0.027	21.28	7.37	-13.91	Promotor,exon	Potri.001G193200	AT5G20150	ATSPX1,SPX1	SPX domain gene 1
Chr01	17746001	17747000	3.79e-12	2.12e-10	85.03	98.57	13.54	Exon,intron	Potri.001G193900	AT1G51745		Tudor/PWWP/MBT superfamily protein
Chr01	17809001	17810000	0.00443	0.0229	78.38	59.52	-18.85	Downstream	Potri.001G194300
Chr01	17840001	17841000	5.87e-06	7.8e-05	36.45	13.86	-22.58	Downstream,exon	Potri.001G194400	AT1G17730	CHMP1B,VPS46	Vacuolar protein sorting 46
Chr01	17985001	17986000	0.00603	0.0295	75.86	89.29	13.42	Downstream	Potri.001G194600
Chr01	18251001	18252000	9.55e-05	0.000892	80.7	91.59	10.88	Promotor	Potri.001G195500
Chr01	18251001	18252000	9.55e-05	0.000892	80.7	91.59	10.88	Exon	Potri.001G195600
Chr01	18251001	18252000	9.55e-05	0.000892	80.7	91.59	10.88	Promotor,Downstream,exon	Potri.001G195700	AT5G05800
Chr01	18696001	18697000	3.7e-09	1.1e-07	5.15	23.49	18.34	Exon	Potri.001G196600	AT5G10900		Calcineurin-like metallo-phosphoesterase superfamily protein
Chr01	18696001	18697000	3.7e-09	1.1e-07	5.15	23.49	18.34	Promotor	Potri.001G196700	AT3G13780		SMAD/FHA domain-containing protein
Chr01	18697001	18698000	3.9e-16	4.42e-14	2.05	12.08	10.04	Promotor,exon	Potri.001G196600	AT5G10900		Calcineurin-like metallo-phosphoesterase superfamily protein
Chr01	18697001	18698000	3.9e-16	4.42e-14	2.05	12.08	10.04	Exon,intron	Potri.001G196600	AT5G10900		Calcineurin-like metallo-phosphoesterase superfamily protein
Chr01	18697001	18698000	3.9e-16	4.42e-14	2.05	12.08	10.04	Promotor	Potri.001G196700	AT3G13780		SMAD/FHA domain-containing protein
Chr01	18771001	18772000	7.28e-06	9.42e-05	96.91	85.47	-11.44	Downstream,exon,intron	Potri.001G196800	AT1G72880.2		Survival protein SurE-like phosphatase/nucleotidase
Chr01	18771001	18772000	7.28e-06	9.42e-05	96.91	85.47	-11.44	Exon,intron	Potri.001G196800	AT1G72880.2		Survival protein SurE-like phosphatase/nucleotidase
Chr01	18985001	18986000	0.00329	0.018	68.98	52.53	-16.45	Exon,intron	Potri.001G197300	AT1G17720.2	ATB BETA	Protein phosphatase 2A, regulatory subunit PR55
Chr01	19032001	19033000	0.000518	0.00379	73.15	47.46	-25.7	Exon,intron	Potri.001G197500	AT1G17500		ATPase E1-E2 type family protein / haloacid dehalogenase-like hydrolase family protein
Chr01	19035001	19036000	4.09e-07	7.38e-06	87.68	52.73	-34.95	Exon,intron	Potri.001G197500	AT1G17500		ATPase E1-E2 type family protein / haloacid dehalogenase-like hydrolase family protein
Chr01	19053001	19054000	0.000101	0.000938	50.53	32.64	-17.89	Exon,intron	Potri.001G197600	AT1G72710	CKL2	Casein kinase 1-like protein 2
Chr01	19063001	19064000	0.000163	0.00141	73.28	87.16	13.88	Downstream,exon	Potri.001G197800
Chr01	19217001	19218000	4.01e-07	7.26e-06	76.56	51.15	-25.41	Exon	Potri.001G198600	AT3G13940		DNA binding;DNA-directed RNA polymerases
Chr01	19218001	19219000	6.3e-05	0.000622	66.15	81.97	15.82	Exon	Potri.001G198600	AT3G13940		DNA binding;DNA-directed RNA polymerases
Chr01	19273001	19274000	0.0018	0.0109	82.18	71.22	-10.96	Exon,intron	Potri.001G199200	AT5G20490	ATXIK,XI-17,XIK	Myosin family protein with Dil domain
Chr01	19279001	19280000	0.000967	0.00644	17.58	29.6	12.02	Exon,intron	Potri.001G199200	AT5G20490	ATXIK,XI-17,XIK	Myosin family protein with Dil domain
Chr01	19461001	19462000	1.65e-08	4.19e-07	58.18	23.68	-34.49	Exon,intron	Potri.001G200000	AT3G13690		Protein kinase protein with adenine nucleotide alpha hydrolases-like domain
Chr01	19571001	19572000	1.03e-16	1.28e-14	64.04	33.54	-30.49	Exon	Potri.001G200500	AT1G80490.2	TPR1	TOPLESS-related 1
Chr01	19578001	19579000	0.00831	0.0383	77.83	65.95	-11.88	Promotor	Potri.001G200500	AT1G80490.2	TPR1	TOPLESS-related 1
Chr01	19578001	19579000	0.00831	0.0383	77.83	65.95	-11.88	Exon,intron	Potri.001G200500	AT1G80490.2	TPR1	TOPLESS-related 1
Chr01	19579001	19580000	5.18e-15	4.91e-13	1.55	13.95	12.4	Promotor	Potri.001G200500	AT1G80490.2	TPR1	TOPLESS-related 1
Chr01	19579001	19580000	5.18e-15	4.91e-13	1.55	13.95	12.4	Promotor,exon,intron	Potri.001G200500	AT1G80490.2	TPR1	TOPLESS-related 1
Chr01	19579001	19580000	5.18e-15	4.91e-13	1.55	13.95	12.4	Exon,intron	Potri.001G200500	AT1G80490.2	TPR1	TOPLESS-related 1
Chr01	19696001	19697000	1.76e-17	2.45e-15	24.52	68.38	43.86	Downstream	Potri.001G201100	AT1G15710		Prephenate dehydrogenase family protein
Chr01	19708001	19709000	1.15e-05	0.000141	76.22	97.1	20.89	Downstream	Potri.001G201200
Chr01	19734001	19735000	2.58e-06	3.77e-05	64.68	34.15	-30.53	Exon	Potri.001G201400	AT1G80480	PTAC17	Plastid transcriptionally active 17
Chr01	19767001	19768000	4.09e-08	9.5e-07	27.89	3.23	-24.67	Promotor,exon	Potri.001G201800	AT3G42170		BED zinc finger ;hAT family dimerisation domain
Chr01	19767001	19768000	4.09e-08	9.5e-07	27.89	3.23	-24.67	Exon	Potri.001G201800	AT3G42170		BED zinc finger ;hAT family dimerisation domain
Chr01	19779001	19780000	0.00385	0.0204	69.92	86.11	16.19	Intron	Potri.001G201900	AT3G15920		Phox (PX) domain-containing protein
Chr01	19781001	19782000	5.93e-09	1.67e-07	63.78	95.52	31.74	Downstream,exon	Potri.001G201900	AT3G15920		Phox (PX) domain-containing protein
Chr01	19781001	19782000	5.93e-09	1.67e-07	63.78	95.52	31.74	Exon,intron	Potri.001G201900	AT3G15920		Phox (PX) domain-containing protein
Chr01	20268001	20269000	0.000706	0.00494	42.17	68.92	26.75	Exon,intron	Potri.001G204200	AT1G66340	AtETR1,EIN1,ETR,ETR1	Signal transduction histidine kinase, hybrid-type, ethylene sensor
Chr01	20268001	20269000	0.000706	0.00494	42.17	68.92	26.75	Downstream,exon,intron	Potri.001G204200	AT1G66340	AtETR1,EIN1,ETR,ETR1	Signal transduction histidine kinase, hybrid-type, ethylene sensor
Chr01	20355001	20356000	4.11e-06	5.71e-05	55.62	23.73	-31.89	Exon,intron	Potri.001G204900	AT1G15780
Chr01	20359001	20360000	2.84e-05	0.000311	68.33	84.55	16.22	Promotor	Potri.001G204900	AT1G15780
Chr01	20434001	20435000	1.06e-12	6.6e-11	97.91	81.7	-16.21	Exon	Potri.001G205300	AT5G09420	ATTOC64-V,MTOM64,TOC64-V	Translocon at the outer membrane of chloroplasts 64-V
Chr01	20481001	20482000	0.00361	0.0194	72.41	85.51	13.09	Exon,intron	Potri.001G205400	AT4G33520.2	HMA6,PAA1	P-type ATP-ase 1
Chr01	20484001	20485000	0.000747	0.00518	20.34	0	-20.34	Intron	Potri.001G205400	AT4G33520.2	HMA6,PAA1	P-type ATP-ase 1
Chr01	20487001	20488000	0.000139	0.00123	28.47	47.02	18.55	Intron	Potri.001G205400	AT4G33520.2	HMA6,PAA1	P-type ATP-ase 1
Chr01	20490001	20491000	0.00613	0.0299	70.88	55.96	-14.92	Exon,intron	Potri.001G205400	AT4G33520.2	HMA6,PAA1	P-type ATP-ase 1
Chr01	20510001	20511000	0.000616	0.0044	71.68	59.64	-12.04	Exon,intron	Potri.001G205500	AT5G09400	KUP7	K+ uptake permease 7
Chr01	20547001	20548000	1.39e-08	3.59e-07	26.57	0	-26.57	Exon	Potri.001G205700	AT5G09390		CD2-binding protein-related
Chr01	20591001	20592000	2.87e-08	6.92e-07	10.16	27.4	17.24	Exon,intron	Potri.001G206100	AT1G36050.2		Endoplasmic reticulum vesicle transporter protein
Chr01	20595001	20596000	0.0044	0.0228	50.66	68.69	18.03	Exon,intron	Potri.001G206100	AT1G36050.2		Endoplasmic reticulum vesicle transporter protein
Chr01	20660001	20661000	1.19e-06	1.88e-05	79.8	93.55	13.75	Exon	Potri.001G206600	AT5G64550		Loricrin-related
Chr01	20660001	20661000	1.19e-06	1.88e-05	79.8	93.55	13.75	Downstream	Potri.001G206700	AT4G33430	ATBAK1,ATSERK3,BAK1,ELG,RKS10,SERK3	BRI1-associated receptor kinase
Chr01	20751001	20752000	1.35e-18	2.28e-16	71.97	46.26	-25.7	Exon,intron	Potri.001G207100	AT3G26420	ATRZ-1A	RNA-binding (RRM/RBD/RNP motifs) family protein with retrovirus zinc finger-like domain
Chr01	20751001	20752000	1.35e-18	2.28e-16	71.97	46.26	-25.7	Promotor	Potri.001G207200
Chr01	20752001	20753000	4.93e-07	8.69e-06	87.1	100	12.9	Downstream,exon	Potri.001G207100	AT3G26420	ATRZ-1A	RNA-binding (RRM/RBD/RNP motifs) family protein with retrovirus zinc finger-like domain
Chr01	20752001	20753000	4.93e-07	8.69e-06	87.1	100	12.9	Promotor,exon,intron	Potri.001G207200
Chr01	20756001	20757000	2.4e-09	7.48e-08	32.05	6.35	-25.7	Exon,intron	Potri.001G207300
Chr01	20759001	20760000	0.000416	0.00315	17.29	31.33	14.03	Exon,intron	Potri.001G207300
Chr01	20792001	20793000	0.0048	0.0245	60	43.81	-16.19	Exon,intron	Potri.001G207800	AT3G12810	chr13,PIE1,SRCAP	SNF2 domain-containing protein / helicase domain-containing protein
Chr01	20824001	20825000	2.62e-05	0.00029	45.05	63.83	18.77	Exon	Potri.001G207900	AT4G14110	COP9,CSN8,EMB143,FUS7	COP9 signalosome, subunit CSN8
Chr01	20863001	20864000	0.00726	0.0343	72.73	89.39	16.67	Promotor	Potri.001G208000
Chr01	20863001	20864000	0.00726	0.0343	72.73	89.39	16.67	Downstream,exon,intron	Potri.001G208100
Chr01	20921001	20922000	0.000288	0.0023	83.88	95.52	11.64	Exon	Potri.001G208700	AT3G54630
Chr01	20922001	20923000	2.44e-18	3.98e-16	16.41	0.31	-16.1	Exon	Potri.001G208700	AT3G54630
Chr01	20944001	20945000	1.37e-22	3.93e-20	14.02	52.79	38.77	Exon	Potri.001G208900	AT5G06350		ARM repeat superfamily protein
Chr01	20944001	20945000	1.37e-22	3.93e-20	14.02	52.79	38.77	Downstream,exon	Potri.001G208900	AT5G06350		ARM repeat superfamily protein
Chr01	20946001	20947000	2.83e-09	8.65e-08	96.85	84.43	-12.41	Exon,intron	Potri.001G208900	AT5G06350		ARM repeat superfamily protein
Chr01	20947001	20948000	2.29e-05	0.000257	83.94	63.91	-20.04	Exon,intron	Potri.001G208900	AT5G06350		ARM repeat superfamily protein
Chr01	20947001	20948000	2.29e-05	0.000257	83.94	63.91	-20.04	Exon	Potri.001G208900	AT5G06350		ARM repeat superfamily protein
Chr01	20950001	20951000	0.000629	0.00448	60.76	42.34	-18.42	Exon	Potri.001G208900	AT5G06350		ARM repeat superfamily protein
Chr01	20981001	20982000	4.14e-11	1.9e-09	59.23	94.34	35.11	Exon,intron	Potri.001G209100	AT1G11400	PYM	Partner of Y14-MAGO
Chr01	20982001	20983000	1.84e-07	3.66e-06	31.41	50.76	19.35	Exon,intron	Potri.001G209100	AT1G11400	PYM	Partner of Y14-MAGO
Chr01	20982001	20983000	1.84e-07	3.66e-06	31.41	50.76	19.35	Intron	Potri.001G209100	AT1G11400	PYM	Partner of Y14-MAGO
Chr01	21083001	21084000	0.00125	0.008	57.99	44.68	-13.31	Exon,intron	Potri.001G210200	AT1G71240.2		Plant protein of unknown function (DUF639)
Chr01	21083001	21084000	0.00125	0.008	57.99	44.68	-13.31	Downstream,exon	Potri.001G210300
Chr01	21084001	21085000	6.62e-05	0.00065	57.63	71.03	13.41	Intron	Potri.001G210200	AT1G71240.2		Plant protein of unknown function (DUF639)
Chr01	21084001	21085000	6.62e-05	0.00065	57.63	71.03	13.41	Promotor,exon	Potri.001G210300
Chr01	21085001	21086000	2.71e-05	0.000299	68.66	82.64	13.98	Exon,intron	Potri.001G210200	AT1G71240.2		Plant protein of unknown function (DUF639)
Chr01	21085001	21086000	2.71e-05	0.000299	68.66	82.64	13.98	Promotor	Potri.001G210300
Chr01	21093001	21094000	5.79e-05	0.000578	74.69	90.98	16.3	Exon,intron	Potri.001G210200	AT1G71240.2		Plant protein of unknown function (DUF639)
Chr01	21115001	21116000	0.00298	0.0166	83.51	95.77	12.26	Exon,intron	Potri.001G210500	AT5G24690		Protein of unknown function (DUF3411)
Chr01	21150001	21151000	2.11e-08	5.23e-07	57.67	75.8	18.14	Exon,intron	Potri.001G211000	AT1G10890
Chr01	21150001	21151000	2.11e-08	5.23e-07	57.67	75.8	18.14	Promotor	Potri.001G211000	AT1G10890
Chr01	21163001	21164000	7.44e-06	9.6e-05	52.08	75	22.92	Exon	Potri.001G211200	AT1G60890.2		Phosphatidylinositol-4-phosphate 5-kinase family protein
Chr01	21166001	21167000	0.000889	0.00599	61.2	75.84	14.64	Exon	Potri.001G211200	AT1G60890.2		Phosphatidylinositol-4-phosphate 5-kinase family protein
Chr01	21168001	21169000	5.18e-06	7e-05	59.92	43.14	-16.77	Exon	Potri.001G211200	AT1G60890.2		Phosphatidylinositol-4-phosphate 5-kinase family protein
Chr01	21246001	21247000	0.00122	0.00785	67.83	49.02	-18.81	Exon,intron	Potri.001G211700	AT1G60995
Chr01	21377001	21378000	2.02e-16	2.4e-14	0	18.18	18.18	Exon	Potri.001G212000	AT1G22020	SHM6	Serine hydroxymethyltransferase 6
Chr01	21378001	21379000	0.000316	0.00249	36.27	58.89	22.61	Exon	Potri.001G212000	AT1G22020	SHM6	Serine hydroxymethyltransferase 6
Chr01	21445001	21446000	5.88e-08	1.32e-06	59.2	77.99	18.8	Exon	Potri.001G212600	AT2G27900
Chr01	21454001	21455000	0.00137	0.00863	35.68	56.63	20.95	Promotor,exon	Potri.001G212600	AT2G27900
Chr01	21454001	21455000	0.00137	0.00863	35.68	56.63	20.95	Exon,intron	Potri.001G212600	AT2G27900
Chr01	21454001	21455000	0.00137	0.00863	35.68	56.63	20.95	Promotor,exon,intron	Potri.001G212600	AT2G27900
Chr01	21457001	21458000	0.0009	0.00606	80.2	93.58	13.37	Exon,intron	Potri.001G212600	AT2G27900
Chr01	21648001	21649000	1.19e-22	3.48e-20	17.59	0.91	-16.67	Exon,intron	Potri.001G213600	AT5G22850		Eukaryotic aspartyl protease family protein
Chr01	21659001	21660000	0.00015	0.00132	55.03	37.43	-17.6	Exon,intron	Potri.001G213700	AT2G27880	AGO5	Argonaute family protein
Chr01	21689001	21690000	0.0105	0.0459	64.87	74.9	10.02	Exon,intron	Potri.001G213900	AT5G22010	AtRFC1,RFC1	Replication factor C1
Chr01	21690001	21691000	2.46e-06	3.62e-05	91.04	68.82	-22.22	Exon,intron	Potri.001G213900	AT5G22010	AtRFC1,RFC1	Replication factor C1
Chr01	21765001	21766000	0.00621	0.0302	53.73	39.24	-14.49	Exon	Potri.001G214800	AT5G22030	UBP8	Ubiquitin-specific protease 8
Chr01	21773001	21774000	2.47e-09	7.65e-08	100	74.67	-25.33	Exon	Potri.001G214800	AT5G22030	UBP8	Ubiquitin-specific protease 8
Chr01	21801001	21802000	1.12e-07	2.35e-06	90.66	63.33	-27.33	Exon,intron	Potri.001G215200	AT3G22190.2	IQD5	IQ-domain 5
Chr01	21825001	21826000	2.24e-06	3.33e-05	2.91	14.12	11.21	Exon	Potri.001G215500	AT3G44160		Outer membrane OMP85 family protein
Chr01	21999001	22000000	0.00103	0.00679	45.71	59.25	13.54	Downstream,exon	Potri.001G216500	AT5G22120
Chr01	22000001	22001000	3.31e-06	4.7e-05	82.64	99.01	16.37	Exon	Potri.001G216500	AT5G22120
Chr01	22001001	22002000	2.83e-06	4.09e-05	77.02	55.09	-21.93	Exon	Potri.001G216500	AT5G22120
Chr01	22379001	22380000	0.000181	0.00155	63.43	45.16	-18.27	Exon	Potri.001G217800	AT3G44190		FAD/NAD(P)-binding oxidoreductase family protein
Chr01	22379001	22380000	0.000181	0.00155	63.43	45.16	-18.27	Promotor	Potri.001G217900
Chr01	22554001	22555000	5.1e-07	8.95e-06	81.3	96.58	15.28	Exon,intron	Potri.001G219700	AT2G27040	AGO4,OCP11	Argonaute family protein
Chr01	22583001	22584000	9.13e-05	0.000857	82.83	64.6	-18.23	Exon,intron	Potri.001G220100	AT5G21160.3		LA RNA-binding protein
Chr01	22584001	22585000	0.00321	0.0176	82.87	68.04	-14.83	Exon	Potri.001G220100	AT5G21160.3		LA RNA-binding protein
Chr01	22598001	22599000	1.83e-09	5.87e-08	26.14	5.1	-21.04	Exon,intron	Potri.001G220300	AT3G59040		Tetratricopeptide repeat (TPR)-like superfamily protein
Chr01	22600001	22601000	7.16e-08	1.57e-06	64.71	100	35.29	Exon,intron	Potri.001G220300	AT3G59040		Tetratricopeptide repeat (TPR)-like superfamily protein
Chr01	23027001	23028000	0.0112	0.0485	62.01	74.33	12.32	Exon,intron	Potri.001G222300	AT2G26970		Polynucleotidyl transferase, ribonuclease H-like superfamily protein
Chr01	23067001	23068000	4.8e-06	6.55e-05	58.86	33.09	-25.76	Exon,intron	Potri.001G222600	AT2G26980.4	CIPK3,SnRK37	CBL-interacting protein kinase 3
Chr01	23083001	23084000	0.00658	0.0317	81.79	71.2	-10.59	Exon,intron	Potri.001G222700	AT2G26990	ATCSN2,COP12,CSN2,FUS12	Proteasome family protein
Chr01	23085001	23086000	5.39e-06	7.25e-05	29.97	47.84	17.87	Exon,intron	Potri.001G222700	AT2G26990	ATCSN2,COP12,CSN2,FUS12	Proteasome family protein
Chr01	23086001	23087000	0.00527	0.0264	39.13	20.93	-18.2	Exon	Potri.001G222700	AT2G26990	ATCSN2,COP12,CSN2,FUS12	Proteasome family protein
Chr01	23574001	23575000	7.37e-05	0.000713	40	12.5	-27.5	Promotor	Potri.001G225000
Chr01	23574001	23575000	7.37e-05	0.000713	40	12.5	-27.5	Exon,intron	Potri.001G225100	AT2G26930	ATCDPMEK,CDPMEK,ISPE,PDE277	4-(cytidine 5\'-phospho)-2-C-methyl-D-erithritol kinase
Chr01	23597001	23598000	2.72e-12	1.57e-10	42.79	6.32	-36.48	Exon,intron	Potri.001G225400	AT3G12480	NF-YC11	Nuclear factor Y, subunit C11
Chr01	23607001	23608000	0.00187	0.0112	38.84	24.42	-14.42	Downstream	Potri.001G225500	AT5G42850		Thioredoxin superfamily protein
Chr01	23607001	23608000	0.00187	0.0112	38.84	24.42	-14.42	Downstream	Potri.001G225600	AT3G59550	ATRAD21.2,ATSYN3,SYN3	Rad21/Rec8-like family protein
Chr01	23608001	23609000	2.2e-09	6.92e-08	20.63	4.69	-15.94	Exon,intron	Potri.001G225600	AT3G59550	ATRAD21.2,ATSYN3,SYN3	Rad21/Rec8-like family protein
Chr01	23608001	23609000	2.2e-09	6.92e-08	20.63	4.69	-15.94	Downstream,exon,intron	Potri.001G225600	AT3G59550	ATRAD21.2,ATSYN3,SYN3	Rad21/Rec8-like family protein
Chr01	23831001	23832000	1e-05	0.000125	13.41	30.81	17.41	Downstream	Potri.001G226800
Chr01	23849001	23850000	4.23e-05	0.00044	47.5	80.95	33.45	Exon,intron	Potri.001G226900	AT5G40850	UPM1	Urophorphyrin methylase 1
Chr01	24088001	24089000	2.49e-06	3.65e-05	75	97.44	22.44	Exon,intron	Potri.001G229000	AT5G13020		Emsy N Terminus (ENT)/ plant Tudor-like domains-containing protein
Chr01	24103001	24104000	6.27e-11	2.78e-09	0.74	14.79	14.05	Exon,intron	Potri.001G229100	AT5G67030	ABA1,ATABA1,ATZEP,IBS3,LOS6,NPQ2,ZEP	Zeaxanthin epoxidase (ZEP) (ABA1)
Chr01	24104001	24105000	4.08e-07	7.36e-06	0.41	10.49	10.09	Downstream,exon	Potri.001G229100	AT5G67030	ABA1,ATABA1,ATZEP,IBS3,LOS6,NPQ2,ZEP	Zeaxanthin epoxidase (ZEP) (ABA1)
Chr01	24147001	24148000	2.22e-12	1.31e-10	22.16	53.99	31.83	Downstream,exon	Potri.001G229600	AT2G44410		RING/U-box superfamily protein
Chr01	24180001	24181000	3.83e-10	1.42e-08	20.36	62.71	42.35	Exon	Potri.001G229800	AT2G32840		Proline-rich family protein
Chr01	24180001	24181000	3.83e-10	1.42e-08	20.36	62.71	42.35	Downstream,exon	Potri.001G229800	AT2G32840		Proline-rich family protein
Chr01	24180001	24181000	3.83e-10	1.42e-08	20.36	62.71	42.35	Downstream	Potri.001G229800	AT2G32840		Proline-rich family protein
Chr01	24181001	24182000	8.74e-09	2.37e-07	79.88	100	20.12	Exon	Potri.001G229800	AT2G32840		Proline-rich family protein
Chr01	24181001	24182000	8.74e-09	2.37e-07	79.88	100	20.12	Downstream	Potri.001G229800	AT2G32840		Proline-rich family protein
Chr01	24183001	24184000	1.83e-16	2.18e-14	47.12	86.78	39.66	Exon	Potri.001G229800	AT2G32840		Proline-rich family protein
Chr01	24199001	24200000	4.48e-06	6.16e-05	76.37	66.16	-10.21	Promotor	Potri.001G230000	AT1G05570	ATGSL06,ATGSL6,CALS1,GSL06,GSL6	Callose synthase 1
Chr01	24199001	24200000	4.48e-06	6.16e-05	76.37	66.16	-10.21	Exon	Potri.001G230000	AT1G05570	ATGSL06,ATGSL6,CALS1,GSL06,GSL6	Callose synthase 1
Chr01	24199001	24200000	4.48e-06	6.16e-05	76.37	66.16	-10.21	Downstream,exon	Potri.001G230000	AT1G05570	ATGSL06,ATGSL6,CALS1,GSL06,GSL6	Callose synthase 1
Chr01	24207001	24208000	2.29e-21	5.74e-19	87.68	58.21	-29.46	Promotor	Potri.001G230000	AT1G05570	ATGSL06,ATGSL6,CALS1,GSL06,GSL6	Callose synthase 1
Chr01	24207001	24208000	2.29e-21	5.74e-19	87.68	58.21	-29.46	Exon,intron	Potri.001G230000	AT1G05570	ATGSL06,ATGSL6,CALS1,GSL06,GSL6	Callose synthase 1
Chr01	24208001	24209000	5.07e-18	7.78e-16	19.38	63.09	43.7	Exon	Potri.001G230000	AT1G05570	ATGSL06,ATGSL6,CALS1,GSL06,GSL6	Callose synthase 1
Chr01	24225001	24226000	0.00148	0.00921	24.18	12.5	-11.68	Intron	Potri.001G230100	AT2G44360
Chr01	24225001	24226000	0.00148	0.00921	24.18	12.5	-11.68	Exon	Potri.001G230200
Chr01	24225001	24226000	0.00148	0.00921	24.18	12.5	-11.68	Downstream,exon	Potri.001G230300
Chr01	24225001	24226000	0.00148	0.00921	24.18	12.5	-11.68	Promotor	Potri.001G230400
Chr01	24230001	24231000	0.00381	0.0203	30.24	14.1	-16.14	Exon,intron	Potri.001G230500	AT2G44350.2	ATCS,CSY4	Citrate synthase family protein
Chr01	24232001	24233000	0.00133	0.00843	22.47	49.02	26.55	Exon,intron	Potri.001G230500	AT2G44350.2	ATCS,CSY4	Citrate synthase family protein
Chr01	24299001	24300000	1.22e-09	4.07e-08	30.19	10.62	-19.57	Promotor	Potri.001G230900
Chr01	24299001	24300000	1.22e-09	4.07e-08	30.19	10.62	-19.57	Exon	Potri.001G231000	AT3G60080		RING/U-box superfamily protein
Chr01	24299001	24300000	1.22e-09	4.07e-08	30.19	10.62	-19.57	Downstream	Potri.001G231100	AT2G44310		Calcium-binding EF-hand family protein
Chr01	24512001	24513000	7.11e-05	0.00069	44.99	25.45	-19.53	Exon,intron	Potri.001G233100	AT2G31900	ATMYO5,ATXIF,XIF	Myosin-like protein XIF
Chr01	24512001	24513000	7.11e-05	0.00069	44.99	25.45	-19.53	Downstream	Potri.001G233200	AT3G45880		2-oxoglutarate (2OG) and Fe(II)-dependent oxygenase superfamily protein
Chr01	24589001	24590000	0.00116	0.00755	86.11	75.79	-10.32	Exon,intron	Potri.001G233700	AT3G45850		P-loop containing nucleoside triphosphate hydrolases superfamily protein
Chr01	24597001	24598000	5.52e-09	1.57e-07	43.55	59.52	15.97	Exon	Potri.001G233800	AT3G45830
Chr01	24635001	24636000	0.00214	0.0126	47.01	67.68	20.67	Exon,intron	Potri.001G234300	AT3G46220
Chr01	24777001	24778000	0.000294	0.00234	53.66	37.7	-15.97	Downstream	Potri.001G236000	AT5G59830
Chr01	24777001	24778000	0.000294	0.00234	53.66	37.7	-15.97	Intron	Potri.001G236000	AT5G59830
Chr01	24777001	24778000	0.000294	0.00234	53.66	37.7	-15.97	Exon,intron	Potri.001G236100	AT5G59840		Ras-related small GTP-binding family protein
Chr01	24777001	24778000	0.000294	0.00234	53.66	37.7	-15.97	Downstream,exon	Potri.001G236100	AT5G59840		Ras-related small GTP-binding family protein
Chr01	24827001	24828000	0.0002	0.00169	81.43	65.61	-15.83	Intron	Potri.001G236900	AT5G59950.5		RNA-binding (RRM/RBD/RNP motifs) family protein
Chr01	24835001	24836000	2.66e-05	0.000293	67.02	82.2	15.18	Exon	Potri.001G237000	AT5G59960
Chr01	24841001	24842000	2.26e-11	1.09e-09	29.62	0	-29.62	Exon	Potri.001G237100	AT2G39570		ACT domain-containing protein
Chr01	24846001	24847000	0.00626	0.0304	20.21	31.9	11.69	Exon	Potri.001G237200	AT3G46440.2	UXS5	UDP-XYL synthase 5
Chr01	24863001	24864000	1.06e-09	3.61e-08	60.22	85.23	25.01	Exon	Potri.001G237400	AT3G46450		SEC14 cytosolic factor family protein / phosphoglyceride transfer family protein
Chr01	24865001	24866000	1.9e-05	0.000219	57.18	39.92	-17.26	Exon	Potri.001G237400	AT3G46450		SEC14 cytosolic factor family protein / phosphoglyceride transfer family protein
Chr01	25150001	25151000	2.33e-05	0.000262	18.73	6.32	-12.4	Exon	Potri.001G240500	AT2G28940.2		Protein kinase superfamily protein
Chr01	25238001	25239000	1.54e-05	0.000182	35.88	56.32	20.44	Downstream	Potri.001G241400	AT5G59400
Chr01	25238001	25239000	1.54e-05	0.000182	35.88	56.32	20.44	Exon	Potri.001G241500	AT5G59410		Rab5-interacting family protein
Chr01	25259001	25260000	0.000255	0.00208	22.62	6.25	-16.37	Exon,intron	Potri.001G241600	AT1G07540	TRFL2	TRF-like 2
Chr01	25350001	25351000	4.83e-08	1.11e-06	14.29	34.81	20.52	Exon,intron	Potri.001G242200	AT2G29070.2		Ubiquitin fusion degradation UFD1 family protein
Chr01	25350001	25351000	4.83e-08	1.11e-06	14.29	34.81	20.52	Downstream	Potri.001G242300	AT5G59480		Haloacid dehalogenase-like hydrolase (HAD) superfamily protein
Chr01	25366001	25367000	0.00377	0.0201	85.79	71.43	-14.36	Intron	Potri.001G242400	AT5G59500		Protein C-terminal S-isoprenylcysteine carboxyl O-methyltransferases
Chr01	25366001	25367000	0.00377	0.0201	85.79	71.43	-14.36	Exon,intron	Potri.001G242400	AT5G59500		Protein C-terminal S-isoprenylcysteine carboxyl O-methyltransferases
Chr01	25366001	25367000	0.00377	0.0201	85.79	71.43	-14.36	Downstream	Potri.001G242400	AT5G59500		Protein C-terminal S-isoprenylcysteine carboxyl O-methyltransferases
Chr01	25462001	25463000	2.35e-05	0.000264	43.1	72.88	29.78	Exon,intron	Potri.001G243400	AT2G29190.2	APUM2,PUM2	Pumilio 2
Chr01	25462001	25463000	2.35e-05	0.000264	43.1	72.88	29.78	Downstream	Potri.001G243500	AT2G29180
Chr01	25486001	25487000	0.00161	0.00994	75.19	58	-17.19	Downstream	Potri.001G243800	AT5G59600		Tetratricopeptide repeat (TPR)-like superfamily protein
Chr01	25521001	25522000	7.42e-10	2.6e-08	61.59	94.67	33.07	Downstream	Potri.001G244200
Chr01	25521001	25522000	7.42e-10	2.6e-08	61.59	94.67	33.07	Exon	Potri.001G244300	AT1G07470		Transcription factor IIA, alpha/beta subunit
Chr01	25522001	25523000	0.00058	0.00418	58.5	36.14	-22.36	Promotor,exon	Potri.001G244300	AT1G07470		Transcription factor IIA, alpha/beta subunit
Chr01	25522001	25523000	0.00058	0.00418	58.5	36.14	-22.36	Downstream	Potri.001G244400	AT1G07480.2		Transcription factor IIA, alpha/beta subunit
Chr01	25531001	25532000	0.00482	0.0246	20.09	33.33	13.24	Promotor,exon,intron	Potri.001G244500	AT2G29210		Splicing factor PWI domain-containing protein
Chr01	25570001	25571000	0.00413	0.0216	53.74	41.1	-12.64	Exon,intron	Potri.001G244900	AT2G29260		NAD(P)-binding Rossmann-fold superfamily protein
Chr01	25673001	25674000	0.00641	0.031	83.77	70.73	-13.04	Intron	Potri.001G246100	AT3G09360		Cyclin/Brf1-like TBP-binding protein
Chr01	25680001	25681000	8.84e-07	1.45e-05	44.99	29.76	-15.23	Exon,intron	Potri.001G246100	AT3G09360		Cyclin/Brf1-like TBP-binding protein
Chr01	25682001	25683000	0.00666	0.032	40.54	56.07	15.53	Intron	Potri.001G246100	AT3G09360		Cyclin/Brf1-like TBP-binding protein
Chr01	25683001	25684000	1.27e-05	0.000153	53.41	90.24	36.83	Downstream,exon,intron	Potri.001G246100	AT3G09360		Cyclin/Brf1-like TBP-binding protein
Chr01	25712001	25713000	7.2e-08	1.58e-06	16.79	3.27	-13.52	Exon,intron	Potri.001G246400	AT5G59010		Protein kinase protein with tetratricopeptide repeat domain
Chr01	25712001	25713000	7.2e-08	1.58e-06	16.79	3.27	-13.52	Downstream	Potri.001G246500	AT2G29530	TIM10	Tim10/DDP family zinc finger protein
Chr01	25740001	25741000	2.39e-10	9.31e-09	68.82	29.76	-39.06	Exon	Potri.001G247100
Chr01	25770001	25771000	0.00674	0.0323	43.28	30.15	-13.13	Exon,intron	Potri.001G247400	AT1G07380		Neutral/alkaline non-lysosomal ceramidase
Chr01	25797001	25798000	7.28e-13	4.65e-11	43.9	6.25	-37.65	Exon,intron	Potri.001G248100	AT1G07350		RNA-binding (RRM/RBD/RNP motifs) family protein
Chr01	25802001	25803000	0.00134	0.0085	51.76	67.88	16.13	Exon,intron	Potri.001G248200	AT3G46980.3	PHT4;3	Phosphate transporter 4;3
Chr01	25802001	25803000	0.00134	0.0085	51.76	67.88	16.13	Downstream	Potri.001G248300
Chr01	25928001	25929000	0.00327	0.0179	21.92	36.11	14.19	Downstream	Potri.001G249700	AT5G58860	CYP86,CYP86A1	Cytochrome P450, family 86, subfamily A, polypeptide 1
Chr01	25928001	25929000	0.00327	0.0179	21.92	36.11	14.19	Exon	Potri.001G249800	AT2G29650	ANTR1,PHT4;1	Phosphate transporter 4;1
Chr01	25928001	25929000	0.00327	0.0179	21.92	36.11	14.19	Downstream	Potri.001G249800	AT2G29650	ANTR1,PHT4;1	Phosphate transporter 4;1
Chr01	26000001	26001000	0.000752	0.00521	61.77	80	18.23	Exon,intron	Potri.001G250700	AT3G18600		P-loop containing nucleoside triphosphate hydrolases superfamily protein
Chr01	26000001	26001000	0.000752	0.00521	61.77	80	18.23	Downstream,exon	Potri.001G250700	AT3G18600		P-loop containing nucleoside triphosphate hydrolases superfamily protein
Chr01	26019001	26020000	0.00617	0.03	64.29	76.56	12.28	Promotor	Potri.001G250900	AT5G58770		Undecaprenyl pyrophosphate synthetase family protein
Chr01	26058001	26059000	5.51e-08	1.24e-06	38.29	10.42	-27.87	Downstream,exon,intron	Potri.001G251000	AT5G58760	DDB2	Damaged DNA binding 2
Chr01	26149001	26150000	0.00712	0.0338	71.73	60.82	-10.91	Downstream	Potri.001G251800
Chr01	26182001	26183000	4.24e-06	5.87e-05	79.94	96.97	17.03	Exon,intron	Potri.001G252100	AT5G58700	ATPLC4,PLC4	Phosphatidylinositol-speciwc phospholipase C4
Chr01	26183001	26184000	0.000348	0.0027	49.25	34.75	-14.5	Downstream,exon,intron	Potri.001G252100	AT5G58700	ATPLC4,PLC4	Phosphatidylinositol-speciwc phospholipase C4
Chr01	26183001	26184000	0.000348	0.0027	49.25	34.75	-14.5	Exon,intron	Potri.001G252100	AT5G58700	ATPLC4,PLC4	Phosphatidylinositol-speciwc phospholipase C4
Chr01	26189001	26190000	3.79e-05	0.0004	84.41	95.6	11.2	Downstream	Potri.001G252200
Chr01	26189001	26190000	3.79e-05	0.0004	84.41	95.6	11.2	Promotor	Potri.001G252300	AT3G08510.2	ATPLC2,PLC2	Phospholipase C 2
Chr01	26245001	26246000	0.00739	0.0348	31.63	44.44	12.81	Promotor,Downstream,exon,intron	Potri.001G252700
Chr01	26246001	26247000	6.37e-10	2.27e-08	77.22	51.48	-25.74	Downstream	Potri.001G252700
Chr01	26281001	26282000	0.00271	0.0154	7.69	28.3	20.61	Exon,intron	Potri.001G253000	AT3G47300	SELT	SELT-like protein precursor
Chr01	26298001	26299000	1.4e-05	0.000167	10.16	0	-10.16	Exon,intron	Potri.001G253200	AT3G60500.3	CER7,G3	3\'-5\'-exoribonuclease family protein
Chr01	26298001	26299000	1.4e-05	0.000167	10.16	0	-10.16	Exon	Potri.001G253200	AT3G60500.3	CER7,G3	3\'-5\'-exoribonuclease family protein
Chr01	26298001	26299000	1.4e-05	0.000167	10.16	0	-10.16	Downstream	Potri.001G253300	AT2G13360	AGT,AGT1,SGAT	Alanine:glyoxylate aminotransferase
Chr01	26318001	26319000	0.00685	0.0327	67.36	79.53	12.17	Exon,intron	Potri.001G253400	AT2G13370	CHR5	Chromatin remodeling 5
Chr01	26349001	26350000	0.000343	0.00267	71.65	85.14	13.48	Downstream	Potri.001G253500	AT1G48900		Signal recognition particle, SRP54 subunit protein
Chr01	26356001	26357000	0.0112	0.0483	31.06	44.51	13.45	Exon,intron	Potri.001G253600	AT1G48900		Signal recognition particle, SRP54 subunit protein
Chr01	26356001	26357000	0.0112	0.0483	31.06	44.51	13.45	Downstream	Potri.001G253700	AT3G09150.2	ATHY2,GUN3,HY2	Phytochromobilin:ferredoxin oxidoreductase, chloroplast / phytochromobilin synthase (HY2)
Chr01	26372001	26373000	5.92e-22	1.58e-19	45.37	11.74	-33.63	Downstream	Potri.001G253800	AT1G77210	AtSTP14,STP14	Sugar transporter 14
Chr01	26372001	26373000	5.92e-22	1.58e-19	45.37	11.74	-33.63	Exon,intron	Potri.001G253900	AT4G31530		NAD(P)-binding Rossmann-fold superfamily protein
Chr01	26383001	26384000	1.15e-06	1.83e-05	67.35	88.89	21.54	Exon,intron	Potri.001G254000	AT1G50510		Indigoidine synthase A family protein
Chr01	26435001	26436000	6.11e-05	0.000605	26.33	44.32	17.99	Downstream	Potri.001G254500	AT1G50490	UBC20	Ubiquitin-conjugating enzyme 20
Chr01	26435001	26436000	6.11e-05	0.000605	26.33	44.32	17.99	Downstream	Potri.001G254600	AT5G12410		THUMP domain-containing protein
Chr01	26466001	26467000	6.49e-12	3.47e-10	19.51	67.21	47.7	Downstream	Potri.001G254900
Chr01	26466001	26467000	6.49e-12	3.47e-10	19.51	67.21	47.7	Exon	Potri.001G255000	AT5G12430		Heat shock protein DnaJ with tetratricopeptide repeat
Chr01	26467001	26468000	0.000434	0.00327	32.53	52.59	20.06	Downstream	Potri.001G254900
Chr01	26467001	26468000	0.000434	0.00327	32.53	52.59	20.06	Exon,intron	Potri.001G255000	AT5G12430		Heat shock protein DnaJ with tetratricopeptide repeat
Chr01	26472001	26473000	1.7e-07	3.42e-06	25.39	57.32	31.93	Exon	Potri.001G255000	AT5G12430		Heat shock protein DnaJ with tetratricopeptide repeat
Chr01	26578001	26579000	3.86e-07	7.02e-06	62.21	45.88	-16.33	Intron	Potri.001G256100	AT3G21070.2	ATNADK-1,NADK1	NAD kinase 1
Chr01	26581001	26582000	0.00988	0.0439	61.84	50.91	-10.93	Exon,intron	Potri.001G256100	AT3G21070.2	ATNADK-1,NADK1	NAD kinase 1
Chr01	26653001	26654000	0.00216	0.0127	80.73	69.43	-11.3	Exon	Potri.001G257000	AT5G04590	SIR	Sulfite reductase
Chr01	26669001	26670000	1.23e-06	1.95e-05	79.08	62.46	-16.62	Exon,intron	Potri.001G257100	AT5G12480	CPK7	Calmodulin-domain protein kinase 7
Chr01	26670001	26671000	1.6e-06	2.46e-05	71.6	54.84	-16.77	Exon,intron	Potri.001G257100	AT5G12480	CPK7	Calmodulin-domain protein kinase 7
Chr01	26670001	26671000	1.6e-06	2.46e-05	71.6	54.84	-16.77	Promotor	Potri.001G257200
Chr01	26716001	26717000	0.000833	0.00568	24.04	5.8	-18.24	Downstream	Potri.001G257900
Chr01	26752001	26753000	2.83e-12	1.63e-10	0.45	10.83	10.38	Exon	Potri.001G258500	AT4G13650		Pentatricopeptide repeat (PPR) superfamily protein
Chr01	26827001	26828000	2.39e-06	3.53e-05	16.88	44.68	27.8	Exon,intron	Potri.001G259200	AT1G51260	LPAT3	Lysophosphatidyl acyltransferase 3
Chr01	26854001	26855000	0.000186	0.00159	65.75	79.65	13.9	Downstream	Potri.001G259500
Chr01	27023001	27024000	0.00171	0.0105	80.39	90.74	10.35	Promotor,exon	Potri.001G260900	AT3G63460		Transducin family protein / WD-40 repeat family protein
Chr01	27023001	27024000	0.00171	0.0105	80.39	90.74	10.35	Exon,intron	Potri.001G260900	AT3G63460		Transducin family protein / WD-40 repeat family protein
Chr01	27091001	27092000	0.00021	0.00176	58.47	43.31	-15.16	Downstream	Potri.001G261600	AT3G14470		NB-ARC domain-containing disease resistance protein
Chr01	27133001	27134000	5.88e-21	1.4e-18	6.3	69.12	62.82	Exon	Potri.001G262200	AT5G12470		Protein of unknown function (DUF3411)
Chr01	27133001	27134000	5.88e-21	1.4e-18	6.3	69.12	62.82	Downstream	Potri.001G262300
Chr01	27152001	27153000	2.05e-05	0.000235	77.04	59.39	-17.64	Exon	Potri.001G262600	AT5G15920	SMC5	Structural maintenance of chromosomes 5
Chr01	27152001	27153000	2.05e-05	0.000235	77.04	59.39	-17.64	Downstream	Potri.001G262600	AT5G15920	SMC5	Structural maintenance of chromosomes 5
Chr01	27155001	27156000	0.000568	0.0041	57.52	38.1	-19.42	Exon	Potri.001G262600	AT5G15920	SMC5	Structural maintenance of chromosomes 5
Chr01	27158001	27159000	0.000376	0.00288	54.69	66.77	12.07	Exon	Potri.001G262600	AT5G15920	SMC5	Structural maintenance of chromosomes 5
Chr01	27159001	27160000	1.73e-08	4.36e-07	71.89	96.67	24.78	Exon,intron	Potri.001G262600	AT5G15920	SMC5	Structural maintenance of chromosomes 5
Chr01	27167001	27168000	0.000292	0.00233	84.22	74.13	-10.09	Promotor	Potri.001G262700
Chr01	27248001	27249000	0.00035	0.00271	22.12	33.17	11.06	Exon,intron	Potri.001G263800	AT5G09680	RLF	Reduced lateral root formation
Chr01	27249001	27250000	0.00764	0.0358	73.43	61.01	-12.43	Exon,intron	Potri.001G263800	AT5G09680	RLF	Reduced lateral root formation
Chr01	27249001	27250000	0.00764	0.0358	73.43	61.01	-12.43	Downstream	Potri.001G263900	AT3G08030		Protein of unknown function, DUF642
Chr01	27305001	27306000	0.00203	0.012	47.78	72	24.22	Downstream	Potri.001G264600	AT3G52080	chx28	Cation/hydrogen exchanger 28
Chr01	27305001	27306000	0.00203	0.012	47.78	72	24.22	Downstream	Potri.001G264700
Chr01	27306001	27307000	0.00649	0.0313	3.13	13.33	10.2	Downstream,exon	Potri.001G264700
Chr01	27306001	27307000	0.00649	0.0313	3.13	13.33	10.2	Promotor	Potri.001G264800	AT3G08020		PHD finger family protein
Chr01	27313001	27314000	1.17e-05	0.000143	51.35	33.94	-17.41	Exon,intron	Potri.001G264800	AT3G08020		PHD finger family protein
Chr01	27313001	27314000	1.17e-05	0.000143	51.35	33.94	-17.41	Promotor	Potri.001G264900	AT3G63510		FMN-linked oxidoreductases superfamily protein
Chr01	27332001	27333000	0.00113	0.00739	20.39	37.61	17.23	Exon,intron	Potri.001G265200	AT3G60830	ARP7,ATARP7	Actin-related protein 7
Chr01	27540001	27541000	0.00353	0.019	82.61	68.14	-14.47	Exon,intron	Potri.001G267400	AT4G26900	AT-HF,HISN4	HIS HF
Chr01	27625001	27626000	5.85e-05	0.000583	11.56	0	-11.56	Exon,intron	Potri.001G268200	AT3G08505		Zinc finger (CCCH-type/C3HC4-type RING finger) family protein
Chr01	27625001	27626000	5.85e-05	0.000583	11.56	0	-11.56	Downstream	Potri.001G268300
Chr01	27627001	27628000	0.0043	0.0224	73.98	85.31	11.33	Intron	Potri.001G268200	AT3G08505		Zinc finger (CCCH-type/C3HC4-type RING finger) family protein
Chr01	27627001	27628000	0.0043	0.0224	73.98	85.31	11.33	Downstream	Potri.001G268200	AT3G08505		Zinc finger (CCCH-type/C3HC4-type RING finger) family protein
Chr01	27627001	27628000	0.0043	0.0224	73.98	85.31	11.33	Promotor,Downstream,exon	Potri.001G268300
Chr01	27631001	27632000	5.93e-17	7.74e-15	0.38	22.89	22.51	Downstream,exon	Potri.001G268200	AT3G08505		Zinc finger (CCCH-type/C3HC4-type RING finger) family protein
Chr01	27660001	27661000	0.00311	0.0172	85.88	74.29	-11.6	Downstream	Potri.001G268800
Chr01	27660001	27661000	0.00311	0.0172	85.88	74.29	-11.6	Promotor,exon	Potri.001G268900
Chr01	27733001	27734000	4.86e-14	3.8e-12	67.05	23.33	-43.71	Exon,intron	Potri.001G269900	AT3G52120		SWAP (Suppressor-of-White-APricot)/surp domain-containing protein / D111/G-patch domain-containing protein
Chr01	27733001	27734000	4.86e-14	3.8e-12	67.05	23.33	-43.71	Intron	Potri.001G269900	AT3G52120		SWAP (Suppressor-of-White-APricot)/surp domain-containing protein / D111/G-patch domain-containing protein
Chr01	27746001	27747000	0.0045	0.0232	31.66	46.45	14.79	Intron	Potri.001G270100	AT3G12160	ATRABA4D,RABA4D	RAB GTPase homolog A4D
Chr01	27876001	27877000	0.000388	0.00296	70.68	89.02	18.34	Exon,intron	Potri.001G271200	AT3G52140		Tetratricopeptide repeat (TPR)-containing protein
Chr01	27877001	27878000	6.48e-07	1.11e-05	82.78	100	17.22	Exon,intron	Potri.001G271200	AT3G52140		Tetratricopeptide repeat (TPR)-containing protein
Chr01	27878001	27879000	4.77e-09	1.38e-07	98.63	84.35	-14.28	Exon,intron	Potri.001G271200	AT3G52140		Tetratricopeptide repeat (TPR)-containing protein
Chr01	27879001	27880000	0.00315	0.0173	85.79	74.47	-11.32	Exon,intron	Potri.001G271200	AT3G52140		Tetratricopeptide repeat (TPR)-containing protein
Chr01	27887001	27888000	0.00307	0.017	63.29	81.18	17.89	Exon,intron	Potri.001G271300	AT5G48030	GFA2	Gametophytic factor 2
Chr01	27889001	27890000	3.18e-11	1.5e-09	88.89	62.41	-26.48	Exon	Potri.001G271300	AT5G48030	GFA2	Gametophytic factor 2
Chr01	28019001	28020000	1.24e-06	1.96e-05	43.16	62.04	18.88	Promotor	Potri.001G273400	AT5G12200	PYD2	Pyrimidine 2
Chr01	28019001	28020000	1.24e-06	1.96e-05	43.16	62.04	18.88	Exon	Potri.001G273400	AT5G12200	PYD2	Pyrimidine 2
Chr01	28026001	28027000	5.02e-09	1.44e-07	27.4	54.6	27.2	Exon,intron	Potri.001G273600	AT5G12220		Las1-like family protein
Chr01	28026001	28027000	5.02e-09	1.44e-07	27.4	54.6	27.2	Intron	Potri.001G273600	AT5G12220		Las1-like family protein
Chr01	28026001	28027000	5.02e-09	1.44e-07	27.4	54.6	27.2	Promotor	Potri.001G273600	AT5G12220		Las1-like family protein
Chr01	28095001	28096000	2.36e-07	4.54e-06	65.57	92.94	27.37	Promotor	Potri.001G274500	AT2G26780		ARM repeat superfamily protein
Chr01	28095001	28096000	2.36e-07	4.54e-06	65.57	92.94	27.37	Exon	Potri.001G274500	AT2G26780		ARM repeat superfamily protein
Chr01	28103001	28104000	0.000264	0.00213	45.55	24.27	-21.28	Exon,intron	Potri.001G274500	AT2G26780		ARM repeat superfamily protein
Chr01	28104001	28105000	0.00604	0.0295	38.73	27.31	-11.42	Exon	Potri.001G274500	AT2G26780		ARM repeat superfamily protein
Chr01	28127001	28128000	3.02e-06	4.33e-05	50.71	22.99	-27.73	Exon,intron	Potri.001G274900	AT5G13530	KEG	Protein kinases;ubiquitin-protein ligases
Chr01	28132001	28133000	2.32e-05	0.00026	61.86	81.16	19.3	Exon,intron	Potri.001G274900	AT5G13530	KEG	Protein kinases;ubiquitin-protein ligases
Chr01	28132001	28133000	2.32e-05	0.00026	61.86	81.16	19.3	Promotor	Potri.001G274900	AT5G13530	KEG	Protein kinases;ubiquitin-protein ligases
Chr01	28134001	28135000	5.79e-07	1e-05	75.86	90	14.14	Exon,intron	Potri.001G274900	AT5G13530	KEG	Protein kinases;ubiquitin-protein ligases
Chr01	28134001	28135000	5.79e-07	1e-05	75.86	90	14.14	Promotor,exon,intron	Potri.001G274900	AT5G13530	KEG	Protein kinases;ubiquitin-protein ligases
Chr01	28157001	28158000	5.73e-09	1.62e-07	64.99	83.83	18.84	Exon,intron	Potri.001G275200	AT5G19390.2		Rho GTPase activation protein (RhoGAP) with PH domain
Chr01	28163001	28164000	0.00292	0.0164	74.62	86.78	12.16	Exon,intron	Potri.001G275200	AT5G19390.2		Rho GTPase activation protein (RhoGAP) with PH domain
Chr01	28164001	28165000	1.16e-11	5.96e-10	29.75	58.02	28.27	Exon,intron	Potri.001G275200	AT5G19390.2		Rho GTPase activation protein (RhoGAP) with PH domain
Chr01	28384001	28385000	0.000464	0.00345	49.5	66.84	17.33	Exon,intron	Potri.001G277100	AT3G07910
Chr01	28384001	28385000	0.000464	0.00345	49.5	66.84	17.33	Promotor	Potri.001G277200	AT4G14590	emb2739	Embryo defective 2739
Chr01	28390001	28391000	7.44e-07	1.25e-05	44.16	62.38	18.22	Exon,intron	Potri.001G277200	AT4G14590	emb2739	Embryo defective 2739
Chr01	28391001	28392000	0.000108	0.000989	39.39	3.03	-36.36	Downstream,exon,intron	Potri.001G277200	AT4G14590	emb2739	Embryo defective 2739
Chr01	28418001	28419000	1.51e-06	2.33e-05	72.55	86.27	13.72	Promotor	Potri.001G277800	AT1G07170.3		PHF5-like protein
Chr01	28418001	28419000	1.51e-06	2.33e-05	72.55	86.27	13.72	Exon	Potri.001G277900	AT5G48870	SAD1	Small nuclear ribonucleoprotein family protein
Chr01	28418001	28419000	1.51e-06	2.33e-05	72.55	86.27	13.72	Downstream,exon	Potri.001G277900	AT5G48870	SAD1	Small nuclear ribonucleoprotein family protein
Chr01	28418001	28419000	1.51e-06	2.33e-05	72.55	86.27	13.72	Downstream	Potri.001G278000	AT1G65700.2		Small nuclear ribonucleoprotein family protein
Chr01	28538001	28539000	1.34e-05	0.000161	30.25	47.62	17.37	Downstream	Potri.001G278800	AT3G11130		Clathrin, heavy chain
Chr01	28538001	28539000	1.34e-05	0.000161	30.25	47.62	17.37	Exon,intron	Potri.001G278900	AT2G30060		Pleckstrin homology (PH) domain superfamily protein
Chr01	28557001	28558000	2.7e-08	6.55e-07	59.54	39.11	-20.43	Downstream	Potri.001G279100	AT1G07110	ATF2KP,F2KP,FKFBP	Fructose-2,6-bisphosphatase
Chr01	28557001	28558000	2.7e-08	6.55e-07	59.54	39.11	-20.43	Exon,intron	Potri.001G279100	AT1G07110	ATF2KP,F2KP,FKFBP	Fructose-2,6-bisphosphatase
Chr01	28558001	28559000	2.95e-06	4.25e-05	69.52	52.34	-17.17	Downstream	Potri.001G279100	AT1G07110	ATF2KP,F2KP,FKFBP	Fructose-2,6-bisphosphatase
Chr01	28558001	28559000	2.95e-06	4.25e-05	69.52	52.34	-17.17	Exon,intron	Potri.001G279100	AT1G07110	ATF2KP,F2KP,FKFBP	Fructose-2,6-bisphosphatase
Chr01	28563001	28564000	5.4e-06	7.26e-05	51.82	78.82	27	Exon,intron	Potri.001G279100	AT1G07110	ATF2KP,F2KP,FKFBP	Fructose-2,6-bisphosphatase
Chr01	28563001	28564000	5.4e-06	7.26e-05	51.82	78.82	27	Promotor	Potri.001G279200	AT3G16720	ATL2,TL2	TOXICOS EN LEVADURA 2
Chr01	28676001	28677000	4.8e-05	0.000491	82.3	69.32	-12.98	Exon,intron	Potri.001G280100	AT3G51770.2	ATEOL1,ETO1	Tetratricopeptide repeat (TPR)-containing protein
Chr01	28676001	28677000	4.8e-05	0.000491	82.3	69.32	-12.98	Downstream	Potri.001G280200	AT5G45840.2		Leucine-rich repeat protein kinase family protein
Chr01	28677001	28678000	2.48e-06	3.64e-05	17.27	38.35	21.07	Downstream,exon,intron	Potri.001G280100	AT3G51770.2	ATEOL1,ETO1	Tetratricopeptide repeat (TPR)-containing protein
Chr01	28677001	28678000	2.48e-06	3.64e-05	17.27	38.35	21.07	Downstream	Potri.001G280200	AT5G45840.2		Leucine-rich repeat protein kinase family protein
Chr01	28709001	28710000	0.000114	0.00103	60.09	36.73	-23.36	Exon	Potri.001G280600	AT2G30110	ATUBA1,MOS5,UBA1	Ubiquitin-activating enzyme 1
Chr01	28711001	28712000	0.00325	0.0178	57.65	37.21	-20.44	Exon	Potri.001G280600	AT2G30110	ATUBA1,MOS5,UBA1	Ubiquitin-activating enzyme 1
Chr01	28792001	28793000	5.35e-07	9.34e-06	47.78	25.65	-22.13	Exon,intron	Potri.001G281300	AT5G58470	TAF15b	TBP-associated factor 15B
Chr01	28792001	28793000	5.35e-07	9.34e-06	47.78	25.65	-22.13	Downstream,exon	Potri.001G281300	AT5G58470	TAF15b	TBP-associated factor 15B
Chr01	28850001	28851000	8.6e-08	1.85e-06	0.21	10.71	10.5	Downstream	Potri.001G282300
Chr01	28850001	28851000	8.6e-08	1.85e-06	0.21	10.71	10.5	Exon,intron	Potri.001G282400	AT1G07030		Mitochondrial substrate carrier family protein
Chr01	28850001	28851000	8.6e-08	1.85e-06	0.21	10.71	10.5	Downstream	Potri.001G282500	AT2G30170		Protein phosphatase 2C family protein
Chr01	28929001	28930000	6.97e-06	9.07e-05	14.13	1.8	-12.33	Downstream,exon,intron	Potri.001G283000	AT1G74520	ATHVA22A,HVA22A	HVA22 homologue A
Chr01	28941001	28942000	0.00522	0.0262	19.53	35.29	15.76	Exon,intron	Potri.001G283100	AT2G14170	ALDH6B2	Aldehyde dehydrogenase 6B2
Chr01	28954001	28955000	0.00886	0.0403	81.42	71.04	-10.38	Promotor	Potri.001G283200	AT5G10530		Concanavalin A-like lectin protein kinase family protein
Chr01	28954001	28955000	0.00886	0.0403	81.42	71.04	-10.38	Downstream	Potri.001G283300	AT2G14170	ALDH6B2	Aldehyde dehydrogenase 6B2
Chr01	29154001	29155000	0.00187	0.0112	73.09	86.72	13.63	Exon,intron	Potri.001G285000	AT5G09580
Chr01	29184001	29185000	1.19e-08	3.14e-07	25.96	11.86	-14.1	Exon,intron	Potri.001G285600	AT5G64420		DNA polymerase V family
Chr01	29288001	29289000	6.11e-28	3.25e-25	43.92	1.41	-42.51	Exon,intron	Potri.001G286600	AT5G64500		Major facilitator superfamily protein
Chr01	29313001	29314000	5.9e-05	0.000587	54.19	29.81	-24.38	Exon,intron	Potri.001G287000	AT2G14255		Ankyrin repeat family protein with DHHC zinc finger domain
Chr01	29358001	29359000	0.000702	0.00491	45.7	59.53	13.84	Exon,intron	Potri.001G287700	AT2G14260	PIP	Proline iminopeptidase
Chr01	29365001	29366000	1.37e-05	0.000164	31.05	19.7	-11.36	Exon,intron	Potri.001G287800	AT4G17000
Chr01	29366001	29367000	0.00104	0.00685	67.74	43.48	-24.26	Exon,intron	Potri.001G287800	AT4G17000
Chr01	29384001	29385000	0.00262	0.0149	42.68	25.6	-17.08	Exon,intron	Potri.001G288000	AT2G14520		CBS domain-containing protein with a domain of unknown function (DUF21)
Chr01	29384001	29385000	0.00262	0.0149	42.68	25.6	-17.08	Exon	Potri.001G288000	AT2G14520		CBS domain-containing protein with a domain of unknown function (DUF21)
Chr01	29501001	29502000	0.000757	0.00524	59.31	43.64	-15.67	Downstream,exon,intron	Potri.001G289200	AT1G50030	TOR	Target of rapamycin
Chr01	29501001	29502000	0.000757	0.00524	59.31	43.64	-15.67	Exon,intron	Potri.001G289200	AT1G50030	TOR	Target of rapamycin
Chr01	29568001	29569000	3.03e-15	2.99e-13	80.95	37.82	-43.14	Exon,intron	Potri.001G289800	AT1G44910	ATPRP40A,PRP40A	Pre-mRNA-processing protein 40A
Chr01	29568001	29569000	3.03e-15	2.99e-13	80.95	37.82	-43.14	Promotor	Potri.001G289800	AT1G44910	ATPRP40A,PRP40A	Pre-mRNA-processing protein 40A
Chr01	29570001	29571000	1.25e-08	3.27e-07	62.33	80	17.67	Exon,intron	Potri.001G289800	AT1G44910	ATPRP40A,PRP40A	Pre-mRNA-processing protein 40A
Chr01	29571001	29572000	0.000773	0.00533	77.75	64.59	-13.15	Exon,intron	Potri.001G289800	AT1G44910	ATPRP40A,PRP40A	Pre-mRNA-processing protein 40A
Chr01	29772001	29773000	1.16e-07	2.43e-06	19.31	53.66	34.35	Promotor	Potri.001G292400
Chr01	29772001	29773000	1.16e-07	2.43e-06	19.31	53.66	34.35	Promotor,Downstream,exon	Potri.001G292500	AT1G49960		Xanthine/uracil permease family protein
Chr01	29772001	29773000	1.16e-07	2.43e-06	19.31	53.66	34.35	Downstream,exon	Potri.001G292600	AT1G49960		Xanthine/uracil permease family protein
Chr01	29774001	29775000	7.17e-06	9.29e-05	33.48	4.44	-29.04	Promotor	Potri.001G292500	AT1G49960		Xanthine/uracil permease family protein
Chr01	29774001	29775000	7.17e-06	9.29e-05	33.48	4.44	-29.04	Exon,intron	Potri.001G292600	AT1G49960		Xanthine/uracil permease family protein
Chr01	29808001	29809000	0.000721	0.00502	56.02	75.82	19.81	Exon,intron	Potri.001G292800	AT2G14680.3	MEE13	Myosin heavy chain-related
Chr01	29811001	29812000	1.76e-06	2.68e-05	70.05	52.19	-17.86	Exon,intron	Potri.001G292800	AT2G14680.3	MEE13	Myosin heavy chain-related
Chr01	29828001	29829000	6.29e-07	1.08e-05	52.49	73.86	21.37	Exon	Potri.001G293100	AT3G49870	ARLA1C,ATARLA1C	ADP-ribosylation factor-like A1C
Chr01	29829001	29830000	0.000675	0.00475	69.88	84.12	14.24	Exon,intron	Potri.001G293100	AT3G49870	ARLA1C,ATARLA1C	ADP-ribosylation factor-like A1C
Chr01	29829001	29830000	0.000675	0.00475	69.88	84.12	14.24	Exon	Potri.001G293100	AT3G49870	ARLA1C,ATARLA1C	ADP-ribosylation factor-like A1C
Chr01	29880001	29881000	1.46e-05	0.000173	73.7	89.06	15.36	Exon,intron	Potri.001G293600	AT1G49980		DNA/RNA polymerases superfamily protein
Chr01	29880001	29881000	1.46e-05	0.000173	73.7	89.06	15.36	Promotor	Potri.001G293700
Chr01	29900001	29901000	1.85e-18	3.07e-16	37.02	9.42	-27.6	Exon,intron	Potri.001G294000
Chr01	29912001	29913000	3.43e-19	6.27e-17	16.6	0.31	-16.29	Promotor	Potri.001G294100
Chr01	29912001	29913000	3.43e-19	6.27e-17	16.6	0.31	-16.29	Exon,intron	Potri.001G294200	AT2G14835.2		RING/U-box superfamily protein
Chr01	29934001	29935000	2.84e-05	0.000311	8.86	40.62	31.76	Exon	Potri.001G294400	AT2G14740	ATVSR3,BP80-2;2,VSR2;2,VSR3	Vaculolar sorting receptor 3
Chr01	29934001	29935000	2.84e-05	0.000311	8.86	40.62	31.76	Downstream	Potri.001G294500
Chr01	29961001	29962000	0.000136	0.00121	79.57	98.36	18.79	Downstream,exon,intron	Potri.001G294900	AT3G19630		Radical SAM superfamily protein
Chr01	29961001	29962000	0.000136	0.00121	79.57	98.36	18.79	Exon,intron	Potri.001G294900	AT3G19630		Radical SAM superfamily protein
Chr01	29961001	29962000	0.000136	0.00121	79.57	98.36	18.79	Downstream	Potri.001G295000	AT3G19650		Cyclin-related
Chr01	29962001	29963000	4.34e-05	0.000449	37.61	14.77	-22.84	Downstream	Potri.001G294900	AT3G19630		Radical SAM superfamily protein
Chr01	29962001	29963000	4.34e-05	0.000449	37.61	14.77	-22.84	Downstream,exon,intron	Potri.001G294900	AT3G19630		Radical SAM superfamily protein
Chr01	29962001	29963000	4.34e-05	0.000449	37.61	14.77	-22.84	Downstream	Potri.001G295000	AT3G19650		Cyclin-related
Chr01	29981001	29982000	0.000222	0.00184	48.18	67.19	19.01	Downstream	Potri.001G295200	AT5G40160	EMB139,EMB506	Ankyrin repeat family protein
Chr01	29981001	29982000	0.000222	0.00184	48.18	67.19	19.01	Promotor,exon,intron	Potri.001G295300	AT1G49970	CLPR1,NCLPP5,SVR2	CLP protease proteolytic subunit 1
Chr01	29981001	29982000	0.000222	0.00184	48.18	67.19	19.01	Downstream	Potri.001G295400
Chr01	29982001	29983000	4.51e-08	1.04e-06	0.6	18.82	18.22	Promotor	Potri.001G295300	AT1G49970	CLPR1,NCLPP5,SVR2	CLP protease proteolytic subunit 1
Chr01	29982001	29983000	4.51e-08	1.04e-06	0.6	18.82	18.22	Promotor,Downstream,exon	Potri.001G295400
Chr01	30036001	30037000	0.000925	0.00621	60.14	31.82	-28.32	Exon	Potri.001G295800	AT1G49890		Family of unknown function (DUF566)
Chr01	30072001	30073000	1.16e-11	5.98e-10	25.21	0	-25.21	Downstream	Potri.001G296300	AT4G33890
Chr01	30072001	30073000	1.16e-11	5.98e-10	25.21	0	-25.21	Exon	Potri.001G296400	AT2G14860		Peroxisomal membrane 22 kDa (Mpv17/PMP22) family protein
Chr01	30123001	30124000	0.00261	0.0149	46.23	28.05	-18.18	Downstream,exon,intron	Potri.001G297200	AT4G33920		Protein phosphatase 2C family protein
Chr01	30123001	30124000	0.00261	0.0149	46.23	28.05	-18.18	Exon,intron	Potri.001G297200	AT4G33920		Protein phosphatase 2C family protein
Chr01	30123001	30124000	0.00261	0.0149	46.23	28.05	-18.18	Exon	Potri.001G297300	AT5G02860		Pentatricopeptide repeat (PPR) superfamily protein
Chr01	30127001	30128000	4.3e-05	0.000446	52.39	69.8	17.41	Exon	Potri.001G297300	AT5G02860		Pentatricopeptide repeat (PPR) superfamily protein
Chr01	30199001	30200000	7.84e-14	5.97e-12	18.87	0	-18.87	Exon,intron	Potri.001G297600	AT4G34280		Transducin family protein / WD-40 repeat family protein
Chr01	30200001	30201000	4.75e-05	0.000487	52.02	22	-30.02	Exon,intron	Potri.001G297600	AT4G34280		Transducin family protein / WD-40 repeat family protein
Chr01	30221001	30222000	0.0106	0.0464	67.08	83.33	16.25	Downstream	Potri.001G298000
Chr01	30282001	30283000	6.95e-05	0.000678	86.02	97.52	11.5	Exon,intron	Potri.001G298400	AT3G19510	HAT3	Homeodomain-like protein with RING/FYVE/PHD-type zinc finger domain
Chr01	30291001	30292000	0.00265	0.0151	62.24	45.65	-16.59	Downstream	Potri.001G298500	AT4G34270		TIP41-like family protein
Chr01	30291001	30292000	0.00265	0.0151	62.24	45.65	-16.59	Promotor,Downstream,exon	Potri.001G298600
Chr01	30291001	30292000	0.00265	0.0151	62.24	45.65	-16.59	Downstream	Potri.001G298700	AT1G24625	ZFP7	Zinc finger protein 7
Chr01	30458001	30459000	3.57e-06	5.03e-05	19	0	-19	Downstream	Potri.001G300300	AT2G15270
Chr01	30458001	30459000	3.57e-06	5.03e-05	19	0	-19	Exon,intron	Potri.001G300400	AT3G19460		Reticulon family protein
Chr01	30458001	30459000	3.57e-06	5.03e-05	19	0	-19	Downstream	Potri.001G300500	AT2G15290	ATTIC21,CIA5,PIC1,TIC21	Translocon at inner membrane of chloroplasts 21
Chr01	30459001	30460000	0.000337	0.00262	33.64	66.67	33.03	Downstream	Potri.001G300300	AT2G15270
Chr01	30459001	30460000	0.000337	0.00262	33.64	66.67	33.03	Intron	Potri.001G300400	AT3G19460		Reticulon family protein
Chr01	30459001	30460000	0.000337	0.00262	33.64	66.67	33.03	Downstream	Potri.001G300500	AT2G15290	ATTIC21,CIA5,PIC1,TIC21	Translocon at inner membrane of chloroplasts 21
Chr01	30497001	30498000	5.93e-09	1.67e-07	5.6	22.46	16.86	Exon,intron	Potri.001G301000	AT3G19490	ATNHD1,NHD1	Sodium:hydrogen antiporter 1
Chr01	30711001	30712000	0.000347	0.00269	57.95	44.28	-13.67	Promotor	Potri.001G303800	AT2G15490	UGT73B4	UDP-glycosyltransferase 73B4
Chr01	30711001	30712000	0.000347	0.00269	57.95	44.28	-13.67	Exon,intron	Potri.001G303900	AT4G36910	CDCP2,LEJ2	Cystathionine beta-synthase (CBS) family protein
Chr01	30721001	30722000	5.65e-07	9.81e-06	75.76	88.6	12.83	Exon,intron	Potri.001G304000	AT1G49760.2	PAB8,PABP8	Poly(A) binding protein 8
Chr01	30754001	30755000	0.000413	0.00313	50.49	36.05	-14.44	Promotor	Potri.001G304400	AT4G34090.2
Chr01	30754001	30755000	0.000413	0.00313	50.49	36.05	-14.44	Downstream	Potri.001G304500
Chr01	30754001	30755000	0.000413	0.00313	50.49	36.05	-14.44	Exon,intron	Potri.001G304600	AT5G53390		O-acyltransferase (WSD1-like) family protein
Chr01	30793001	30794000	1.97e-06	2.98e-05	16	0	-16	Downstream,exon,intron	Potri.001G304900	AT4G34040		RING/U-box superfamily protein
Chr01	30840001	30841000	5.3e-06	7.14e-05	31.31	5.26	-26.05	Downstream,exon,intron	Potri.001G305300	AT5G08650		Small GTP-binding protein
Chr01	30871001	30872000	0.00299	0.0167	37.66	23.62	-14.03	Exon,intron	Potri.001G305600	AT4G24290.2		MAC/Perforin domain-containing protein
Chr01	30896001	30897000	0.00446	0.0231	57.94	47.37	-10.57	Exon,intron	Potri.001G305800	AT1G34320		Protein of unknown function (DUF668)
Chr01	30898001	30899000	2.08e-12	1.23e-10	64.35	33.14	-31.21	Exon,intron	Potri.001G305800	AT1G34320		Protein of unknown function (DUF668)
Chr01	30898001	30899000	2.08e-12	1.23e-10	64.35	33.14	-31.21	Downstream	Potri.001G305900	AT5G63700		Zinc ion binding;DNA binding
Chr01	30903001	30904000	0.0105	0.046	68.17	78.29	10.11	Downstream	Potri.001G305800	AT1G34320		Protein of unknown function (DUF668)
Chr01	30903001	30904000	0.0105	0.046	68.17	78.29	10.11	Exon,intron	Potri.001G305900	AT5G63700		Zinc ion binding;DNA binding
Chr01	30904001	30905000	1.03e-05	0.000128	61.81	75.19	13.38	Downstream	Potri.001G305800	AT1G34320		Protein of unknown function (DUF668)
Chr01	30904001	30905000	1.03e-05	0.000128	61.81	75.19	13.38	Exon	Potri.001G305900	AT5G63700		Zinc ion binding;DNA binding
Chr01	30931001	30932000	2.27e-05	0.000256	81.07	68.14	-12.94	Exon,intron	Potri.001G306100	AT5G13340
Chr01	30932001	30933000	1.21e-07	2.51e-06	37.24	21.69	-15.55	Exon,intron	Potri.001G306100	AT5G13340
Chr01	30932001	30933000	1.21e-07	2.51e-06	37.24	21.69	-15.55	Downstream,exon,intron	Potri.001G306100	AT5G13340
Chr01	31055001	31056000	8.25e-05	0.000786	12.27	1.6	-10.67	Exon,intron	Potri.001G307600	AT5G09850		Transcription elongation factor (TFIIS) family protein
Chr01	31257001	31258000	6.19e-10	2.21e-08	31.56	57.45	25.88	Exon,intron	Potri.001G308900	AT2G18465		Chaperone DnaJ-domain superfamily protein
Chr01	31288001	31289000	6e-07	1.03e-05	50.81	70.04	19.24	Downstream,exon,intron	Potri.001G309300	AT5G09820.2		Plastid-lipid associated protein PAP / fibrillin family protein
Chr01	31409001	31410000	0.000555	0.00402	26.12	44.44	18.32	Exon	Potri.001G310500	AT5G64300	ATGCH,ATRIBA1,GCH,RFD1	GTP cyclohydrolase II
Chr01	31409001	31410000	0.000555	0.00402	26.12	44.44	18.32	Downstream,exon	Potri.001G310500	AT5G64300	ATGCH,ATRIBA1,GCH,RFD1	GTP cyclohydrolase II
Chr01	31410001	31411000	0.00229	0.0133	35.38	25.22	-10.16	Exon,intron	Potri.001G310500	AT5G64300	ATGCH,ATRIBA1,GCH,RFD1	GTP cyclohydrolase II
Chr01	31423001	31424000	4.82e-07	8.51e-06	42.17	60.27	18.1	Promotor,exon	Potri.001G310600	AT5G64290	DCT,DIT2	Dicarboxylate transport 2
Chr01	31539001	31540000	0.000249	0.00203	67.53	80.52	12.99	Exon,intron	Potri.001G311600	AT5G65260		RNA-binding (RRM/RBD/RNP motifs) family protein
Chr01	31539001	31540000	0.000249	0.00203	67.53	80.52	12.99	Downstream,exon,intron	Potri.001G311600	AT5G65260		RNA-binding (RRM/RBD/RNP motifs) family protein
Chr01	31539001	31540000	0.000249	0.00203	67.53	80.52	12.99	Downstream	Potri.001G311700	AT5G64260	EXL2	EXORDIUM like 2
Chr01	31880001	31881000	0.00889	0.0404	60.83	46.32	-14.51	Exon,intron	Potri.001G312900	AT1G22310.2	ATMBD8,MBD8	Methyl-CPG-binding domain 8
Chr01	31968001	31969000	0.0097	0.0433	24.39	11.11	-13.28	Exon	Potri.001G313900	AT1G15800
Chr01	32050001	32051000	0.000283	0.00227	66.34	83.57	17.23	Exon,intron	Potri.001G314700	AT1G04900		Protein of unknown function (DUF185)
Chr01	32051001	32052000	2.08e-05	0.000237	16.71	4.57	-12.14	Exon	Potri.001G314700	AT1G04900		Protein of unknown function (DUF185)
Chr01	32066001	32067000	0.000727	0.00506	27.8	48.81	21	Exon,intron	Potri.001G314800	AT4G13640	UNE16	Homeodomain-like superfamily protein
Chr01	32123001	32124000	8.64e-05	0.000818	79.39	68.95	-10.44	Exon	Potri.001G315600	AT1G04860	ATUBP2,UBP2	Ubiquitin-specific protease 2
Chr01	32177001	32178000	0.000321	0.00253	69.25	82.11	12.86	Exon,intron	Potri.001G316400	AT1G04850		Ubiquitin-associated (UBA)/TS-N domain-containing protein
Chr01	32179001	32180000	5.09e-05	0.000517	58.49	42.53	-15.96	Downstream	Potri.001G316400	AT1G04850		Ubiquitin-associated (UBA)/TS-N domain-containing protein
Chr01	32179001	32180000	5.09e-05	0.000517	58.49	42.53	-15.96	Exon,intron	Potri.001G316400	AT1G04850		Ubiquitin-associated (UBA)/TS-N domain-containing protein
Chr01	32237001	32238000	3.8e-07	6.91e-06	81.11	98.36	17.25	Intron	Potri.001G317200	AT4G13750	NOV	Histidine kinase-, DNA gyrase B-, and HSP90-like ATPase family protein
Chr01	32240001	32241000	0.000113	0.00103	55.2	77.92	22.72	Exon,intron	Potri.001G317200	AT4G13750	NOV	Histidine kinase-, DNA gyrase B-, and HSP90-like ATPase family protein
Chr01	32244001	32245000	0.00103	0.00678	18.96	37.84	18.88	Exon,intron	Potri.001G317200	AT4G13750	NOV	Histidine kinase-, DNA gyrase B-, and HSP90-like ATPase family protein
Chr01	32244001	32245000	0.00103	0.00678	18.96	37.84	18.88	Exon	Potri.001G317200	AT4G13750	NOV	Histidine kinase-, DNA gyrase B-, and HSP90-like ATPase family protein
Chr01	32244001	32245000	0.00103	0.00678	18.96	37.84	18.88	Promotor	Potri.001G317300	AT5G49210.2
Chr01	32252001	32253000	7.87e-05	0.000754	67.82	83.06	15.24	Promotor,exon	Potri.001G317400	AT4G22330	ATCES1	Alkaline phytoceramidase (aPHC)
Chr01	32252001	32253000	7.87e-05	0.000754	67.82	83.06	15.24	Downstream	Potri.001G317500	AT4G13780		Methionine--tRNA ligase, putative / methionyl-tRNA synthetase, putative / MetRS, putative
Chr01	32265001	32266000	2.55e-06	3.74e-05	17.32	3.2	-14.12	Exon	Potri.001G317600	AT1G04920	ATSPS3F,SPS3F	Sucrose phosphate synthase 3F
Chr01	32276001	32277000	0.000822	0.00562	56.19	66.3	10.11	Exon,intron	Potri.001G317700	AT2G31740		S-adenosyl-L-methionine-dependent methyltransferases superfamily protein
Chr01	32277001	32278000	5.32e-14	4.13e-12	67.31	37.3	-30.01	Exon,intron	Potri.001G317700	AT2G31740		S-adenosyl-L-methionine-dependent methyltransferases superfamily protein
Chr01	32294001	32295000	5.58e-06	7.45e-05	60.87	93.18	32.31	Exon,intron	Potri.001G317900	AT3G23910
Chr01	32294001	32295000	5.58e-06	7.45e-05	60.87	93.18	32.31	Promotor	Potri.001G318000
Chr01	32339001	32340000	2.88e-28	1.64e-25	20.33	50.1	29.78	Promotor	Potri.001G318700	AT1G71900		Protein of unknown function (DUF803)
Chr01	32339001	32340000	2.88e-28	1.64e-25	20.33	50.1	29.78	Downstream,exon	Potri.001G318800	AT4G30990		ARM repeat superfamily protein
Chr01	32345001	32346000	2.18e-08	5.38e-07	86.09	100	13.91	Exon	Potri.001G318800	AT4G30990		ARM repeat superfamily protein
Chr01	32346001	32347000	5.78e-05	0.000576	81.92	98.46	16.54	Exon	Potri.001G318800	AT4G30990		ARM repeat superfamily protein
Chr01	32347001	32348000	9.69e-07	1.58e-05	79.39	50.62	-28.77	Exon,intron	Potri.001G318800	AT4G30990		ARM repeat superfamily protein
Chr01	32367001	32368000	1.23e-05	0.000149	68.32	44.6	-23.71	Exon,intron	Potri.001G319000	AT3G23900.3		RNA recognition motif (RRM)-containing protein
Chr01	32417001	32418000	1.11e-06	1.78e-05	80	97.66	17.66	Promotor	Potri.001G319500	AT5G43490
Chr01	32426001	32427000	2.64e-05	0.000291	3.38	16	12.62	Exon	Potri.001G319600	AT5G43490
Chr01	32485001	32486000	0.000131	0.00117	82.18	100	17.82	Promotor	Potri.001G320100
Chr01	32485001	32486000	0.000131	0.00117	82.18	100	17.82	Exon	Potri.001G320200	AT4G13870.2	ATWEX,ATWRNEXO,WEX,WRNEXO	Werner syndrome-like exonuclease
Chr01	32497001	32498000	2.47e-10	9.58e-09	12.75	27.27	14.52	Exon,intron	Potri.001G320300	AT2G31970	ATRAD50,RAD50	DNA repair-recombination protein (RAD50)
Chr01	32498001	32499000	2.44e-05	0.000272	67.38	82.98	15.59	Exon,intron	Potri.001G320300	AT2G31970	ATRAD50,RAD50	DNA repair-recombination protein (RAD50)
Chr01	32508001	32509000	3.72e-05	0.000393	40.5	22.64	-17.86	Exon,intron	Potri.001G320300	AT2G31970	ATRAD50,RAD50	DNA repair-recombination protein (RAD50)
Chr01	32508001	32509000	3.72e-05	0.000393	40.5	22.64	-17.86	Downstream	Potri.001G320300	AT2G31970	ATRAD50,RAD50	DNA repair-recombination protein (RAD50)
Chr01	32508001	32509000	3.72e-05	0.000393	40.5	22.64	-17.86	Downstream	Potri.001G320400	AT4G13930	SHM4	Serine hydroxymethyltransferase 4
Chr01	32631001	32632000	0.00293	0.0164	47.34	30.09	-17.25	Exon	Potri.001G321800	AT3G23790	AAE16	AMP-dependent synthetase and ligase family protein
Chr01	32632001	32633000	3.8e-10	1.42e-08	31.82	0	-31.82	Promotor,exon	Potri.001G321800	AT3G23790	AAE16	AMP-dependent synthetase and ligase family protein
Chr01	32632001	32633000	3.8e-10	1.42e-08	31.82	0	-31.82	Exon	Potri.001G321800	AT3G23790	AAE16	AMP-dependent synthetase and ligase family protein
Chr01	32660001	32661000	7.52e-06	9.67e-05	31.02	45.93	14.91	Exon	Potri.001G322100	AT3G26782		Tetratricopeptide repeat (TPR)-like superfamily protein
Chr01	32660001	32661000	7.52e-06	9.67e-05	31.02	45.93	14.91	Downstream	Potri.001G322200	AT3G22790		Kinase interacting (KIP1-like) family protein
Chr01	32661001	32662000	3.73e-09	1.11e-07	32.15	9.22	-22.93	Downstream,exon	Potri.001G322100	AT3G26782		Tetratricopeptide repeat (TPR)-like superfamily protein
Chr01	32661001	32662000	3.73e-09	1.11e-07	32.15	9.22	-22.93	Downstream,exon	Potri.001G322200	AT3G22790		Kinase interacting (KIP1-like) family protein
Chr01	32678001	32679000	0.00243	0.014	72.2	84.67	12.46	Exon,intron	Potri.001G322500	AT1G12840	ATVHA-C,DET3	Vacuolar ATP synthase subunit C (VATC) / V-ATPase C subunit / vacuolar proton pump C subunit (DET3)
Chr01	32686001	32687000	8.07e-07	1.34e-05	51.27	74.65	23.38	Exon	Potri.001G322700	AT3G26790	FUS3	AP2/B3-like transcriptional factor family protein
Chr01	32705001	32706000	3.6e-07	6.59e-06	13.79	32.26	18.46	Exon,intron	Potri.001G322900	AT3G18150		RNI-like superfamily protein
Chr01	32730001	32731000	0.00209	0.0124	21.43	38.71	17.28	Downstream	Potri.001G323100	AT3G26810	AFB2	Auxin signaling F-box 2
Chr01	32818001	32819000	0.000129	0.00116	77.22	60.82	-16.4	Exon,intron	Potri.001G324200	AT5G41120		Esterase/lipase/thioesterase family protein
Chr01	32819001	32820000	5.85e-05	0.000583	83.27	67.92	-15.34	Exon,intron	Potri.001G324200	AT5G41120		Esterase/lipase/thioesterase family protein
Chr01	32819001	32820000	5.85e-05	0.000583	83.27	67.92	-15.34	Downstream	Potri.001G324300	AT5G64670		Ribosomal protein L18e/L15 superfamily protein
Chr01	32838001	32839000	0.000151	0.00132	28.76	48.02	19.26	Exon,intron	Potri.001G324400	AT5G41130		Esterase/lipase/thioesterase family protein
Chr01	32867001	32868000	0.000384	0.00293	59.07	75.29	16.22	Promotor,exon	Potri.001G324700	AT3G26890.3
Chr01	32933001	32934000	8.33e-12	4.38e-10	42.17	16.6	-25.58	Exon	Potri.001G325400	AT3G26935		DHHC-type zinc finger family protein
Chr01	32947001	32948000	0.00501	0.0253	35.79	22.05	-13.75	Exon,intron	Potri.001G325500	AT3G26950
Chr01	32948001	32949000	0.000106	0.000979	20.09	33.08	13	Exon,intron	Potri.001G325500	AT3G26950
Chr01	32964001	32965000	0.00488	0.0248	56.81	68.28	11.47	Downstream	Potri.001G325600	AT5G13990	ATEXO70C2,EXO70C2	Exocyst subunit exo70 family protein C2
Chr01	32964001	32965000	0.00488	0.0248	56.81	68.28	11.47	Exon,intron	Potri.001G325700	AT3G26990		ENTH/VHS family protein
Chr01	32967001	32968000	1.09e-05	0.000134	60.16	37.66	-22.5	Exon,intron	Potri.001G325700	AT3G26990		ENTH/VHS family protein
Chr01	33035001	33036000	0.00676	0.0324	84.21	96.72	12.51	Promotor	Potri.001G326400	AT3G62870		Ribosomal protein L7Ae/L30e/S12e/Gadd45 family protein
Chr01	33038001	33039000	0.00365	0.0196	28.81	40	11.19	Exon,intron	Potri.001G326400	AT3G62870		Ribosomal protein L7Ae/L30e/S12e/Gadd45 family protein
Chr01	33051001	33052000	0.00658	0.0317	49.01	35.34	-13.67	Exon,intron	Potri.001G326500	AT1G24300		GYF domain-containing protein
Chr01	33065001	33066000	0.00192	0.0115	42.22	29.23	-12.99	Exon,intron	Potri.001G326600	AT3G27000	ARP2,ATARP2,WRM	Actin related protein 2
Chr01	33157001	33158000	1.3e-08	3.37e-07	0.55	11.56	11.02	Exon,intron	Potri.001G327500	AT5G14090
Chr01	33157001	33158000	1.3e-08	3.37e-07	0.55	11.56	11.02	Downstream,exon,intron	Potri.001G327500	AT5G14090
Chr01	33337001	33338000	0.000553	0.00401	64.11	48.21	-15.9	Exon,intron	Potri.001G329600	AT3G27050
Chr01	33396001	33397000	0.000346	0.00268	25.6	6.25	-19.35	Exon,intron	Potri.001G330300	AT3G27090		DCD (Development and Cell Death) domain protein
Chr01	33443001	33444000	5.46e-05	0.000549	49.41	76.32	26.9	Exon,intron	Potri.001G330800	AT3G27110.2		Peptidase family M48 family protein
Chr01	33450001	33451000	2.6e-15	2.61e-13	40.27	63.81	23.54	Exon,intron	Potri.001G330900	AT3G01910	AT-SO,AtSO,SOX	Sulfite oxidase
Chr01	33450001	33451000	2.6e-15	2.61e-13	40.27	63.81	23.54	Promotor,exon,intron	Potri.001G330900	AT3G01910	AT-SO,AtSO,SOX	Sulfite oxidase
Chr01	33451001	33452000	0.000806	0.00552	30.52	50	19.48	Exon,intron	Potri.001G330900	AT3G01910	AT-SO,AtSO,SOX	Sulfite oxidase
Chr01	33452001	33453000	9.4e-12	4.91e-10	27.47	67.24	39.77	Exon,intron	Potri.001G330900	AT3G01910	AT-SO,AtSO,SOX	Sulfite oxidase
Chr01	33471001	33472000	1.59e-13	1.15e-11	0	33.33	33.33	Downstream	Potri.001G331100	AT3G01900	CYP94B2	Cytochrome P450, family 94, subfamily B, polypeptide 2
Chr01	33471001	33472000	1.59e-13	1.15e-11	0	33.33	33.33	Exon,intron	Potri.001G331200	AT3G27120		P-loop containing nucleoside triphosphate hydrolases superfamily protein
Chr01	33510001	33511000	0.000371	0.00285	58.82	75.16	16.34	Exon	Potri.001G331500	AT3G27150		Galactose oxidase/kelch repeat superfamily protein
Chr01	33541001	33542000	0.000991	0.00658	15.27	27.98	12.71	Exon,intron	Potri.001G331800	AT3G58730		Vacuolar ATP synthase subunit D (VATD) / V-ATPase D subunit / vacuolar proton pump D subunit (VATPD)
Chr01	33541001	33542000	0.000991	0.00658	15.27	27.98	12.71	Promotor,exon	Potri.001G331800	AT3G58730		Vacuolar ATP synthase subunit D (VATD) / V-ATPase D subunit / vacuolar proton pump D subunit (VATPD)
Chr01	33563001	33564000	0.000177	0.00152	46.12	64.06	17.94	Exon	Potri.001G332100	AT5G40870	ATUK/UPRT1,UK/UPRT1,UKL1	Uridine kinase/uracil phosphoribosyltransferase 1
Chr01	33587001	33588000	1.52e-05	0.00018	14.35	1.63	-12.72	Promotor,exon	Potri.001G332500	AT3G01860
Chr01	33648001	33649000	5.21e-08	1.18e-06	55.65	26.36	-29.29	Exon	Potri.001G333200	AT3G01810.3
Chr01	33672001	33673000	3.87e-05	0.000407	75.14	52.94	-22.2	Exon	Potri.001G333500	AT5G14220	HEMG2,MEE61,PPO2	Flavin containing amine oxidoreductase family
Chr01	33672001	33673000	3.87e-05	0.000407	75.14	52.94	-22.2	Exon,intron	Potri.001G333500	AT5G14220	HEMG2,MEE61,PPO2	Flavin containing amine oxidoreductase family
Chr01	33673001	33674000	4.03e-09	1.19e-07	62.72	91.26	28.54	Exon,intron	Potri.001G333500	AT5G14220	HEMG2,MEE61,PPO2	Flavin containing amine oxidoreductase family
Chr01	33677001	33678000	8.07e-07	1.34e-05	47.06	22.03	-25.02	Exon,intron	Potri.001G333500	AT5G14220	HEMG2,MEE61,PPO2	Flavin containing amine oxidoreductase family
Chr01	33698001	33699000	2.32e-07	4.48e-06	15.24	29.72	14.48	Downstream	Potri.001G333600	AT5G14230
Chr01	33698001	33699000	2.32e-07	4.48e-06	15.24	29.72	14.48	Exon,intron	Potri.001G333700	AT3G01800		Ribosome recycling factor
Chr01	33735001	33736000	1.82e-11	8.93e-10	12.13	0.99	-11.13	Exon	Potri.001G334100	AT5G14240		Thioredoxin superfamily protein
Chr01	33747001	33748000	6.1e-07	1.05e-05	85.22	98.01	12.79	Exon	Potri.001G334300	AT3G01780	TPLATE	ARM repeat superfamily protein
Chr01	33831001	33832000	2.61e-12	1.51e-10	41.59	19.43	-22.16	Exon,intron	Potri.001G335000	AT3G27260	GTE8	Global transcription factor group E8
Chr01	33847001	33848000	1.25e-05	0.000151	3.59	14.84	11.25	Downstream,exon	Potri.001G335300	AT5G40780	LHT1	Lysine histidine transporter 1
Chr01	33848001	33849000	1.59e-07	3.21e-06	6.78	27.62	20.84	Exon,intron	Potri.001G335300	AT5G40780	LHT1	Lysine histidine transporter 1
Chr01	33952001	33953000	2.19e-05	0.000248	29.94	50	20.06	Exon	Potri.001G336400	AT3G01720
Chr01	33965001	33966000	2.81e-07	5.29e-06	50.49	27.75	-22.74	Exon,intron	Potri.001G336500	AT5G40710		Zinc finger (C2H2 type) family protein
Chr01	34059001	34060000	0.0033	0.018	55.26	83.33	28.07	Promotor	Potri.001G337300	AT3G26000		Ribonuclease inhibitor
Chr01	34068001	34069000	0.000467	0.00347	35.27	21.9	-13.36	Exon,intron	Potri.001G337400	AT5G40760	G6PD6	Glucose-6-phosphate dehydrogenase 6
Chr01	34069001	34070000	6.72e-06	8.78e-05	23.38	0	-23.38	Exon,intron	Potri.001G337400	AT5G40760	G6PD6	Glucose-6-phosphate dehydrogenase 6
Chr01	34099001	34100000	0.0001	0.000932	47.74	25.66	-22.07	Exon,intron	Potri.001G337600	AT5G40740
Chr01	34114001	34115000	0.00203	0.012	94.57	78.95	-15.62	Exon,intron	Potri.001G337700	AT5G40740
Chr01	34115001	34116000	0.0023	0.0134	90.78	74.65	-16.13	Exon,intron	Potri.001G337700	AT5G40740
Chr01	34161001	34162000	2.39e-05	0.000267	40.96	63.41	22.46	Exon,intron	Potri.001G338000	AT3G27325.2		Hydrolases, acting on ester bonds
Chr01	34221001	34222000	0.000116	0.00105	63.19	78.57	15.38	Promotor	Potri.001G338600
Chr01	34221001	34222000	0.000116	0.00105	63.19	78.57	15.38	Exon,intron	Potri.001G338700	AT5G57280		S-adenosyl-L-methionine-dependent methyltransferases superfamily protein
Chr01	34221001	34222000	0.000116	0.00105	63.19	78.57	15.38	Promotor,exon,intron	Potri.001G338700	AT5G57280		S-adenosyl-L-methionine-dependent methyltransferases superfamily protein
Chr01	34225001	34226000	9.7e-19	1.67e-16	0	19.05	19.05	Downstream	Potri.001G338700	AT5G57280		S-adenosyl-L-methionine-dependent methyltransferases superfamily protein
Chr01	34225001	34226000	9.7e-19	1.67e-16	0	19.05	19.05	Downstream,exon,intron	Potri.001G338700	AT5G57280		S-adenosyl-L-methionine-dependent methyltransferases superfamily protein
Chr01	34621001	34622000	0.000415	0.00314	82.8	97.37	14.57	Promotor,exon	Potri.001G341300	AT3G56510		RNA-binding (RRM/RBD/RNP motifs) family protein
Chr01	34621001	34622000	0.000415	0.00314	82.8	97.37	14.57	Exon	Potri.001G341300	AT3G56510		RNA-binding (RRM/RBD/RNP motifs) family protein
Chr01	34621001	34622000	0.000415	0.00314	82.8	97.37	14.57	Downstream	Potri.001G341400	AT4G35850		Pentatricopeptide repeat (PPR) superfamily protein
Chr01	34630001	34631000	0.00459	0.0236	55.36	40.15	-15.22	Exon,intron	Potri.001G341400	AT4G35850		Pentatricopeptide repeat (PPR) superfamily protein
Chr01	34630001	34631000	0.00459	0.0236	55.36	40.15	-15.22	Downstream	Potri.001G341500
Chr01	34678001	34679000	0.00113	0.00735	84.44	72.5	-11.94	Exon,intron	Potri.001G341900	AT5G60040	NRPC1	Nuclear RNA polymerase C1
Chr01	34688001	34689000	0.00442	0.0229	25	45.45	20.45	Intron	Potri.001G341900	AT5G60040	NRPC1	Nuclear RNA polymerase C1
Chr01	34689001	34690000	0.00159	0.00981	58.04	68.33	10.3	Exon,intron	Potri.001G341900	AT5G60040	NRPC1	Nuclear RNA polymerase C1
Chr01	34691001	34692000	0.000165	0.00143	98.2	87.94	-10.26	Intron	Potri.001G341900	AT5G60040	NRPC1	Nuclear RNA polymerase C1
Chr01	34695001	34696000	6.15e-05	0.000608	59.83	25	-34.83	Intron	Potri.001G341900	AT5G60040	NRPC1	Nuclear RNA polymerase C1
Chr01	34762001	34763000	0.00363	0.0195	35.8	51.13	15.33	Exon	Potri.001G342400	AT5G40570		Surfeit locus protein 2 (SURF2)
Chr01	34926001	34927000	0.00431	0.0224	33.17	46.76	13.59	Exon,intron	Potri.001G343900	AT5G50180		Protein kinase superfamily protein
Chr01	34941001	34942000	7.54e-08	1.65e-06	12.86	1.95	-10.9	Exon,intron	Potri.001G344000	AT5G40530		S-adenosyl-L-methionine-dependent methyltransferases superfamily protein
Chr01	34949001	34950000	4.5e-08	1.04e-06	72.16	91.32	19.17	Exon,intron	Potri.001G344100	AT3G01590		Galactose mutarotase-like superfamily protein
Chr01	34985001	34986000	0.0023	0.0134	26.36	37.29	10.93	Downstream,exon	Potri.001G344400	AT5G40510		Sucrase/ferredoxin-like family protein
Chr01	35013001	35014000	0.00362	0.0195	47.43	65.79	18.36	Downstream	Potri.001G344800	AT3G09580		FAD/NAD(P)-binding oxidoreductase family protein
Chr01	35013001	35014000	0.00362	0.0195	47.43	65.79	18.36	Exon	Potri.001G344900	AT5G40490		RNA-binding (RRM/RBD/RNP motifs) family protein
Chr01	35022001	35023000	0.00964	0.0431	73.11	54.79	-18.31	Exon	Potri.001G345000
Chr01	35022001	35023000	0.00964	0.0431	73.11	54.79	-18.31	Downstream	Potri.001G345100	AT5G40480	EMB3012	Embryo defective 3012
Chr01	35026001	35027000	0.000108	0.000993	40.94	15.15	-25.79	Exon	Potri.001G345100	AT5G40480	EMB3012	Embryo defective 3012
Chr01	35026001	35027000	0.000108	0.000993	40.94	15.15	-25.79	Downstream,exon	Potri.001G345100	AT5G40480	EMB3012	Embryo defective 3012
Chr01	35026001	35027000	0.000108	0.000993	40.94	15.15	-25.79	Downstream	Potri.001G345100	AT5G40480	EMB3012	Embryo defective 3012
Chr01	35031001	35032000	0.00187	0.0112	46.55	61.54	14.99	Exon,intron	Potri.001G345100	AT5G40480	EMB3012	Embryo defective 3012
Chr01	35095001	35096000	1.67e-48	4.62e-45	0.43	34.58	34.15	Exon,intron	Potri.001G345400	AT3G27640		Transducin/WD40 repeat-like superfamily protein
Chr01	35095001	35096000	1.67e-48	4.62e-45	0.43	34.58	34.15	Downstream	Potri.001G345500	AT5G40440	ATMKK3,MKK3	Mitogen-activated protein kinase kinase 3
Chr01	35162001	35163000	7.2e-07	1.22e-05	65.04	78.5	13.46	Promotor	Potri.001G345800
Chr01	35164001	35165000	0.000113	0.00103	92.93	80	-12.93	Intron	Potri.001G345800
Chr01	35164001	35165000	0.000113	0.00103	92.93	80	-12.93	Downstream	Potri.001G345900	AT5G14530		Transducin/WD40 repeat-like superfamily protein
Chr01	35181001	35182000	1.52e-17	2.14e-15	0.23	14.47	14.24	Exon,intron	Potri.001G346000	AT3G27670	RST1	ARM repeat superfamily protein
Chr01	35181001	35182000	1.52e-17	2.14e-15	0.23	14.47	14.24	Promotor,exon,intron	Potri.001G346000	AT3G27670	RST1	ARM repeat superfamily protein
Chr01	35183001	35184000	0.0006	0.0043	90.08	77.12	-12.97	Exon,intron	Potri.001G346000	AT3G27670	RST1	ARM repeat superfamily protein
Chr01	35184001	35185000	3.29e-06	4.68e-05	85.32	98.39	13.07	Exon,intron	Potri.001G346000	AT3G27670	RST1	ARM repeat superfamily protein
Chr01	35187001	35188000	0.00928	0.0418	51.97	68.32	16.34	Intron	Potri.001G346000	AT3G27670	RST1	ARM repeat superfamily protein
Chr01	35190001	35191000	1.94e-08	4.83e-07	73.26	51.97	-21.29	Exon,intron	Potri.001G346000	AT3G27670	RST1	ARM repeat superfamily protein
Chr01	35194001	35195000	3.27e-09	9.87e-08	62.97	84.35	21.38	Exon,intron	Potri.001G346000	AT3G27670	RST1	ARM repeat superfamily protein
Chr01	35249001	35250000	0.00117	0.00759	51.79	65.95	14.16	Downstream,exon,intron	Potri.001G346700	AT5G14660.2	ATDEF2,DEF2,PDF1B	Peptide deformylase 1B
Chr01	35298001	35299000	1.81e-05	0.000209	57.07	32.2	-24.86	Exon,intron	Potri.001G347000	AT5G15380	DRM1	Domains rearranged methylase 1
Chr01	35298001	35299000	1.81e-05	0.000209	57.07	32.2	-24.86	Promotor,exon,intron	Potri.001G347000	AT5G15380	DRM1	Domains rearranged methylase 1
Chr01	35298001	35299000	1.81e-05	0.000209	57.07	32.2	-24.86	Promotor	Potri.001G347000	AT5G15380	DRM1	Domains rearranged methylase 1
Chr01	35339001	35340000	5.75e-05	0.000574	11.86	0.93	-10.93	Exon,intron	Potri.001G347400	AT3G27770
Chr01	35339001	35340000	5.75e-05	0.000574	11.86	0.93	-10.93	Downstream	Potri.001G347500	AT1G55190	PRA1.F2,PRA7	PRA1 (Prenylated rab acceptor) family protein
Chr01	35356001	35357000	1.79e-18	3e-16	84.29	40.83	-43.46	Exon,intron	Potri.001G347800	AT5G14590		Isocitrate/isopropylmalate dehydrogenase family protein
Chr01	35363001	35364000	9.98e-11	4.24e-09	37.38	20.3	-17.08	Promotor,exon,intron	Potri.001G347900	AT5G14580		Polyribonucleotide nucleotidyltransferase, putative
Chr01	35365001	35366000	1.86e-07	3.69e-06	68.35	86.56	18.2	Exon,intron	Potri.001G347900	AT5G14580		Polyribonucleotide nucleotidyltransferase, putative
Chr01	35366001	35367000	6.59e-09	1.84e-07	86.67	52.38	-34.29	Exon,intron	Potri.001G347900	AT5G14580		Polyribonucleotide nucleotidyltransferase, putative
Chr01	35410001	35411000	1.8e-08	4.54e-07	7.86	22.3	14.44	Exon	Potri.001G348200	AT3G27730	MER3,RCK	ATP binding;ATP-dependent helicases;DNA helicases
Chr01	35436001	35437000	4.32e-11	1.98e-09	0	31.86	31.86	Intron	Potri.001G348500	AT3G01560		Protein of unknown function (DUF1421)
Chr01	35448001	35449000	0.00249	0.0143	28.03	47.12	19.09	Exon,intron	Potri.001G348600	AT5G14760	AO	L-aspartate oxidase
Chr01	35477001	35478000	2.65e-05	0.000293	48.8	23.23	-25.56	Exon,intron	Potri.001G348700	AT3G27930
Chr01	35524001	35525000	6.2e-06	8.19e-05	36.58	22.26	-14.32	Exon,intron	Potri.001G349000	AT3G01510	LSF1	Like SEX4 1
Chr01	35543001	35544000	0.00518	0.026	39.52	55.56	16.04	Exon	Potri.001G349100	AT3G27870		ATPase E1-E2 type family protein / haloacid dehalogenase-like hydrolase family protein
Chr01	35582001	35583000	5.36e-06	7.21e-05	69.49	100	30.51	Exon,intron	Potri.001G349300	AT5G14720		Protein kinase superfamily protein
Chr01	35584001	35585000	0.00636	0.0308	33.57	51.69	18.12	Intron	Potri.001G349300	AT5G14720		Protein kinase superfamily protein
Chr01	35584001	35585000	0.00636	0.0308	33.57	51.69	18.12	Downstream,exon	Potri.001G349300	AT5G14720		Protein kinase superfamily protein
Chr01	35692001	35693000	0.00083	0.00566	81.14	63.95	-17.19	Downstream,exon,intron	Potri.001G350200	AT5G15020.2	SNL2	SIN3-like 2
Chr01	35692001	35693000	0.00083	0.00566	81.14	63.95	-17.19	Exon,intron	Potri.001G350200	AT5G15020.2	SNL2	SIN3-like 2
Chr01	35704001	35705000	4.23e-06	5.85e-05	65.41	31.15	-34.26	Exon	Potri.001G350400	AT5G14950	ATGMII,GMII	Golgi alpha-mannosidase II
Chr01	35742001	35743000	2.61e-06	3.8e-05	45.13	75	29.87	Exon,intron	Potri.001G350700	AT3G01380		Transferases;sulfuric ester hydrolases;catalytics;transferases
Chr01	35744001	35745000	0.00286	0.016	72.28	83.02	10.73	Exon,intron	Potri.001G350700	AT3G01380		Transferases;sulfuric ester hydrolases;catalytics;transferases
Chr01	35764001	35765000	0.0108	0.0471	71.96	58.62	-13.34	Exon,intron	Potri.001G350800	AT3G01370	ATCFM2,CFM2	CRM family member 2
Chr01	35766001	35767000	1.66e-07	3.34e-06	68.27	43.52	-24.75	Exon,intron	Potri.001G350800	AT3G01370	ATCFM2,CFM2	CRM family member 2
Chr01	35908001	35909000	3.69e-11	1.72e-09	55.49	92.39	36.9	Promotor,exon	Potri.001G351800	AT4G18240	APromotor4,SS4,SSIV	Starch synthase 4
Chr01	35908001	35909000	3.69e-11	1.72e-09	55.49	92.39	36.9	Downstream,exon	Potri.001G351900
Chr01	36067001	36068000	8.01e-09	2.19e-07	59.85	76.83	16.97	Exon	Potri.001G352600	AT1G29850		Double-stranded DNA-binding family protein
Chr01	36081001	36082000	1.31e-10	5.41e-09	37.08	65.31	28.23	Exon,intron	Potri.001G352700	AT1G29790.2		S-adenosyl-L-methionine-dependent methyltransferases superfamily protein
Chr01	36081001	36082000	1.31e-10	5.41e-09	37.08	65.31	28.23	Downstream	Potri.001G352700	AT1G29790.2		S-adenosyl-L-methionine-dependent methyltransferases superfamily protein
Chr01	36081001	36082000	1.31e-10	5.41e-09	37.08	65.31	28.23	Downstream,exon	Potri.001G352700	AT1G29790.2		S-adenosyl-L-methionine-dependent methyltransferases superfamily protein
Chr01	36081001	36082000	1.31e-10	5.41e-09	37.08	65.31	28.23	Downstream,exon,intron	Potri.001G352700	AT1G29790.2		S-adenosyl-L-methionine-dependent methyltransferases superfamily protein
Chr01	36081001	36082000	1.31e-10	5.41e-09	37.08	65.31	28.23	Downstream	Potri.001G352800	AT1G29810		Transcriptional coactivator/pterin dehydratase
Chr01	36085001	36086000	3.97e-06	5.54e-05	54.86	76.92	22.06	Exon,intron	Potri.001G352800	AT1G29810		Transcriptional coactivator/pterin dehydratase
Chr01	36099001	36100000	1.81e-05	0.000209	74.12	87.35	13.23	Downstream	Potri.001G352900	AT1G60970		SNARE-like superfamily protein
Chr01	36099001	36100000	1.81e-05	0.000209	74.12	87.35	13.23	Exon,intron	Potri.001G353000	AT1G29820		Magnesium transporter CorA-like family protein
Chr01	36101001	36102000	5.73e-08	1.29e-06	62.89	26.25	-36.64	Exon	Potri.001G353000	AT1G29820		Magnesium transporter CorA-like family protein
Chr01	36101001	36102000	5.73e-08	1.29e-06	62.89	26.25	-36.64	Downstream	Potri.001G353100	AT1G29350		Kinase-related protein of unknown function (DUF1296)
Chr01	36110001	36111000	5.18e-05	0.000525	80.43	66.91	-13.52	Exon	Potri.001G353100	AT1G29350		Kinase-related protein of unknown function (DUF1296)
Chr01	36110001	36111000	5.18e-05	0.000525	80.43	66.91	-13.52	Promotor,exon	Potri.001G353200
Chr01	36121001	36122000	0.000186	0.00159	1.39	14.29	12.9	Promotor	Potri.001G353300
Chr01	36121001	36122000	0.000186	0.00159	1.39	14.29	12.9	Exon,intron	Potri.001G353400	AT1G29380		Carbohydrate-binding X8 domain superfamily protein
Chr01	36121001	36122000	0.000186	0.00159	1.39	14.29	12.9	Promotor,exon,intron	Potri.001G353400	AT1G29380		Carbohydrate-binding X8 domain superfamily protein
Chr01	36121001	36122000	0.000186	0.00159	1.39	14.29	12.9	Downstream	Potri.001G353500	AT1G29390	COR314-TM2,COR413IM2	Cold regulated 314 thylakoid membrane 2
Chr01	36145001	36146000	1.79e-14	1.52e-12	91.29	67.69	-23.61	Exon	Potri.001G353700	AT5G46410.2	SSP4	SCP1-like small phosphatase 4
Chr01	36145001	36146000	1.79e-14	1.52e-12	91.29	67.69	-23.61	Promotor,exon	Potri.001G353700	AT5G46410.2	SSP4	SCP1-like small phosphatase 4
Chr01	36199001	36200000	0.00292	0.0163	14.99	25.25	10.27	Promotor	Potri.001G354300
Chr01	36199001	36200000	0.00292	0.0163	14.99	25.25	10.27	Exon	Potri.001G354400
Chr01	36221001	36222000	2.35e-06	3.48e-05	58.24	95.12	36.88	Promotor	Potri.001G354700	AT4G18060		SH3 domain-containing protein
Chr01	36221001	36222000	2.35e-06	3.48e-05	58.24	95.12	36.88	Downstream	Potri.001G354800
Chr01	36277001	36278000	0.000411	0.00312	0	13.01	13.01	Downstream	Potri.001G355000
Chr01	36277001	36278000	0.000411	0.00312	0	13.01	13.01	Downstream,exon	Potri.001G355100	AT1G17020	ATSRG1,SRG1	Senescence-related gene 1
Chr01	36313001	36314000	0.000515	0.00377	23.57	44.44	20.87	Exon	Potri.001G355300	AT5G46550		DNA-binding bromodomain-containing protein
Chr01	36461001	36462000	3.21e-07	5.96e-06	17.38	36.44	19.06	Exon,intron	Potri.001G356300	AT3G20290.2	ATEHD1,EHD1	EPS15 homology domain 1
Chr01	36479001	36480000	6.85e-06	8.93e-05	44.27	72.73	28.46	Exon,intron	Potri.001G356500	AT5G55230	ATMAP65-1,MAP65-1	Microtubule-associated proteins 65-1
Chr01	36522001	36523000	0.000187	0.00159	84.26	95.97	11.71	Intron	Potri.001G356700	AT1G50730
Chr01	36588001	36589000	9.4e-06	0.000118	26.03	44.12	18.09	Exon,intron	Potri.001G357100	AT1G30440		Phototropic-responsive NPH3 family protein
Chr01	36588001	36589000	9.4e-06	0.000118	26.03	44.12	18.09	Promotor	Potri.001G357100	AT1G30440		Phototropic-responsive NPH3 family protein
Chr01	36589001	36590000	5.35e-09	1.53e-07	88.24	61.74	-26.5	Exon,intron	Potri.001G357100	AT1G30440		Phototropic-responsive NPH3 family protein
Chr01	36589001	36590000	5.35e-09	1.53e-07	88.24	61.74	-26.5	Promotor,exon	Potri.001G357100	AT1G30440		Phototropic-responsive NPH3 family protein
Chr01	36601001	36602000	0.000155	0.00136	47.1	72.29	25.19	Exon,intron	Potri.001G357200	AT3G20330	PYRB	PYRIMIDINE B
Chr01	36603001	36604000	0.000451	0.00337	62.44	76.76	14.32	Exon,intron	Potri.001G357200	AT3G20330	PYRB	PYRIMIDINE B
Chr01	36624001	36625000	2.29e-08	5.64e-07	17.74	42.31	24.57	Exon,intron	Potri.001G357300	AT1G30450	ATCCC1,CCC1,HAP5	Cation-chloride co-transporter 1
Chr01	36626001	36627000	0.00867	0.0396	46.46	58.63	12.17	Downstream,exon	Potri.001G357300	AT1G30450	ATCCC1,CCC1,HAP5	Cation-chloride co-transporter 1
Chr01	36626001	36627000	0.00867	0.0396	46.46	58.63	12.17	Downstream	Potri.001G357400
Chr01	36627001	36628000	1.21e-06	1.92e-05	77.13	88.14	11.01	Downstream	Potri.001G357300	AT1G30450	ATCCC1,CCC1,HAP5	Cation-chloride co-transporter 1
Chr01	36627001	36628000	1.21e-06	1.92e-05	77.13	88.14	11.01	Downstream	Potri.001G357400
Chr01	36633001	36634000	0.00206	0.0122	72.55	86.02	13.47	Exon	Potri.001G357500
Chr01	36633001	36634000	0.00206	0.0122	72.55	86.02	13.47	Promotor	Potri.001G357600	AT1G30450.3	ATCCC1,CCC1,HAP5	Cation-chloride co-transporter 1
Chr01	36677001	36678000	1.67e-09	5.39e-08	62.59	85.78	23.19	Exon,intron	Potri.001G357700	AT2G34680	AIR9	Outer arm dynein light chain 1 protein
Chr01	36681001	36682000	0.00298	0.0166	63.56	51.44	-12.12	Exon,intron	Potri.001G357700	AT2G34680	AIR9	Outer arm dynein light chain 1 protein
Chr01	36730001	36731000	0.000119	0.00108	61.86	48.99	-12.87	Exon	Potri.001G357900	AT4G05420	DDB1A	Damaged DNA binding protein 1A
Chr01	36736001	36737000	5.2e-11	2.34e-09	74.25	97.74	23.49	Exon	Potri.001G357900	AT4G05420	DDB1A	Damaged DNA binding protein 1A
Chr01	36794001	36795000	1.71e-05	0.000199	92.56	82.06	-10.5	Exon,intron	Potri.001G358400	AT2G34640	HMR,PTAC12	Plastid transcriptionally active 12
Chr01	36795001	36796000	3.61e-09	1.08e-07	74.25	94.38	20.12	Exon,intron	Potri.001G358400	AT2G34640	HMR,PTAC12	Plastid transcriptionally active 12
Chr01	36796001	36797000	0.0039	0.0207	74.18	87.5	13.32	Exon,intron	Potri.001G358400	AT2G34640	HMR,PTAC12	Plastid transcriptionally active 12
Chr01	36796001	36797000	0.0039	0.0207	74.18	87.5	13.32	Downstream,exon,intron	Potri.001G358400	AT2G34640	HMR,PTAC12	Plastid transcriptionally active 12
Chr01	36825001	36826000	0.00147	0.0092	20	34.15	14.15	Exon,intron	Potri.001G358500	AT5G37020	ARF8,ATARF8	Auxin response factor 8
Chr01	36830001	36831000	0.00291	0.0163	22.99	7.46	-15.53	Exon,intron	Potri.001G358500	AT5G37020	ARF8,ATARF8	Auxin response factor 8
Chr01	36888001	36889000	1.38e-08	3.56e-07	41.58	76.92	35.34	Exon,intron	Potri.001G358900	AT1G50620		RING/FYVE/PHD zinc finger superfamily protein
Chr01	36932001	36933000	4.06e-11	1.87e-09	1.19	15.82	14.63	Exon,intron	Potri.001G359100	AT3G20440.2	BE1,EMB2729	Alpha amylase family protein
Chr01	37004001	37005000	4.25e-15	4.07e-13	42.57	76.65	34.08	Exon,intron	Potri.001G359700	AT5G55310	TOP1,TOP1BETA	DNA topoisomerase 1 beta
Chr01	37005001	37006000	0.000678	0.00477	58.47	78.35	19.88	Exon	Potri.001G359700	AT5G55310	TOP1,TOP1BETA	DNA topoisomerase 1 beta
Chr01	37008001	37009000	0.000628	0.00447	35.32	14.49	-20.83	Exon	Potri.001G359700	AT5G55310	TOP1,TOP1BETA	DNA topoisomerase 1 beta
Chr01	37028001	37029000	6.06e-07	1.04e-05	30.73	10.81	-19.92	Exon,intron	Potri.001G359900	AT5G55390	EDM2	ENHANCED DOWNY MILDEW 2
Chr01	37030001	37031000	0.000282	0.00226	53.56	65.32	11.76	Exon	Potri.001G359900	AT5G55390	EDM2	ENHANCED DOWNY MILDEW 2
Chr01	37033001	37034000	1.83e-11	9.01e-10	93.31	64.49	-28.82	Exon,intron	Potri.001G359900	AT5G55390	EDM2	ENHANCED DOWNY MILDEW 2
Chr01	37093001	37094000	0.000569	0.00411	48.05	61.74	13.69	Downstream,exon	Potri.001G360200	AT3G20150		Kinesin motor family protein
Chr01	37093001	37094000	0.000569	0.00411	48.05	61.74	13.69	Exon,intron	Potri.001G360200	AT3G20150		Kinesin motor family protein
Chr01	37097001	37098000	1.35e-08	3.49e-07	21.77	49.57	27.79	Downstream	Potri.001G360200	AT3G20150		Kinesin motor family protein
Chr01	37097001	37098000	1.35e-08	3.49e-07	21.77	49.57	27.79	Exon,intron	Potri.001G360300	AT5G55510		Mitochondrial import inner membrane translocase subunit Tim17/Tim22/Tim23 family protein
Chr01	37097001	37098000	1.35e-08	3.49e-07	21.77	49.57	27.79	Promotor,exon	Potri.001G360400
Chr01	37327001	37328000	0.00894	0.0406	29.63	44.9	15.27	Exon	Potri.001G361300	AT3G07810		RNA-binding (RRM/RBD/RNP motifs) family protein
Chr01	37329001	37330000	0.000234	0.00193	15.92	28.7	12.77	Exon	Potri.001G361300	AT3G07810		RNA-binding (RRM/RBD/RNP motifs) family protein
Chr01	37329001	37330000	0.000234	0.00193	15.92	28.7	12.77	Promotor	Potri.001G361400
Chr01	37411001	37412000	6.62e-07	1.13e-05	10.52	24.38	13.87	Exon,intron	Potri.001G361800	AT5G55580		Mitochondrial transcription termination factor family protein
Chr01	37412001	37413000	8.93e-05	0.000843	27.23	11.7	-15.54	Exon,intron	Potri.001G361800	AT5G55580		Mitochondrial transcription termination factor family protein
Chr01	37446001	37447000	1.58e-10	6.42e-09	0	30.36	30.36	Exon,intron	Potri.001G362100	AT1G55930		CBS domain-containing protein / transporter associated domain-containing protein
Chr01	37867001	37868000	0.000459	0.00342	51.44	34.07	-17.36	Exon	Potri.001G365600	AT3G13120.2		Ribosomal protein S10p/S20e family protein
Chr01	37879001	37880000	1.39e-07	2.86e-06	23.72	56.94	33.22	Exon	Potri.001G365800	AT5G55600		Agenet domain-containing protein / bromo-adjacent homology (BAH) domain-containing protein
Chr01	38145001	38146000	8.35e-08	1.81e-06	40.62	72.16	31.54	Exon,intron	Potri.001G368200	AT5G55820
Chr01	38182001	38183000	0.000474	0.00352	41.82	65.62	23.8	Exon	Potri.001G368500	AT3G13180		NOL1/NOP2/sun family protein / antitermination NusB domain-containing protein
Chr01	38239001	38240000	4.36e-06	6.01e-05	66.27	28.57	-37.7	Exon,intron	Potri.001G368600	AT1G55860.2	UPL1	Ubiquitin-protein ligase 1
Chr01	38279001	38280000	1.2e-09	4.03e-08	55.3	31.44	-23.86	Exon	Potri.001G368700	AT5G55840		Pentatricopeptide repeat (PPR) superfamily protein
Chr01	38359001	38360000	0.00408	0.0214	51.36	31.25	-20.11	Exon,intron	Potri.001G369500	AT1G60620	ATRPAC43,RPAC43	RNA polymerase I subunit 43
Chr01	38373001	38374000	4.23e-05	0.00044	25	68.75	43.75	Exon,intron	Potri.001G369600	AT4G26600		S-adenosyl-L-methionine-dependent methyltransferases superfamily protein
Chr01	38493001	38494000	0.000116	0.00106	47.4	32.73	-14.67	Exon,intron	Potri.001G370900	AT3G07660		Kinase-related protein of unknown function (DUF1296)
Chr01	38537001	38538000	4.11e-06	5.71e-05	58.7	83.17	24.47	Downstream	Potri.001G371500	AT1G30475
Chr01	38537001	38538000	4.11e-06	5.71e-05	58.7	83.17	24.47	Exon	Potri.001G371600	AT3G13225.2		WW domain-containing protein
Chr01	38580001	38581000	0.00218	0.0128	66.82	81.48	14.67	Exon,intron	Potri.001G372000	AT4G21160.4	AGD12,ZAC	Calcium-dependent ARF-type GTPase activating protein family
Chr01	38582001	38583000	1.09e-08	2.89e-07	10.81	40.54	29.73	Exon,intron	Potri.001G372000	AT4G21160.4	AGD12,ZAC	Calcium-dependent ARF-type GTPase activating protein family
Chr01	38607001	38608000	8.83e-09	2.39e-07	41.6	71.05	29.46	Exon,intron	Potri.001G372100	AT1G30500.2	NF-YA7	Nuclear factor Y, subunit A7
Chr01	38678001	38679000	1.74e-09	5.59e-08	17.13	34.07	16.93	Downstream	Potri.001G372500	AT2G45880	BAM7,BMY4	Beta-amylase 7
Chr01	38678001	38679000	1.74e-09	5.59e-08	17.13	34.07	16.93	Exon	Potri.001G372600	AT1G30480	DRT111	D111/G-patch domain-containing protein
Chr01	38763001	38764000	1.1e-19	2.18e-17	80.56	20.93	-59.63	Exon	Potri.001G373200	AT3G15090		GroES-like zinc-binding alcohol dehydrogenase family protein
Chr01	38763001	38764000	1.1e-19	2.18e-17	80.56	20.93	-59.63	Downstream	Potri.001G373300	AT3G18380		Sequence-specific DNA binding transcription factors;sequence-specific DNA binding
Chr01	38848001	38849000	2.28e-09	7.12e-08	60.49	80.67	20.18	Downstream	Potri.001G373900	AT3G48880		RNI-like superfamily protein
Chr01	38848001	38849000	2.28e-09	7.12e-08	60.49	80.67	20.18	Downstream,exon	Potri.001G374000	AT5G60860	AtRABA1f,RABA1f	RAB GTPase homolog A1F
Chr01	39115001	39116000	2.22e-05	0.000251	84.81	97.18	12.38	Exon,intron	Potri.001G375900	AT1G73170		P-loop containing nucleoside triphosphate hydrolases superfamily protein
Chr01	39226001	39227000	3.42e-27	1.63e-24	29.24	7.14	-22.1	Exon	Potri.001G376400	AT1G06230	GTE4	Global transcription factor group E4
Chr01	39226001	39227000	3.42e-27	1.63e-24	29.24	7.14	-22.1	Exon,intron	Potri.001G376400	AT1G06230	GTE4	Global transcription factor group E4
Chr01	39241001	39242000	0.00342	0.0186	71.9	60.1	-11.8	Exon	Potri.001G376600	AT5G20040	ATIPT9,IPT9	Isopentenyltransferase 9
Chr01	39540001	39541000	9.01e-11	3.87e-09	82.56	97.93	15.37	Exon,intron	Potri.001G378900	AT1G17110	UBP15	Ubiquitin-specific protease 15
Chr01	39542001	39543000	0.00748	0.0352	55.87	43.75	-12.12	Exon,intron	Potri.001G378900	AT1G17110	UBP15	Ubiquitin-specific protease 15
Chr01	39542001	39543000	0.00748	0.0352	55.87	43.75	-12.12	Downstream	Potri.001G379000	AT1G17100		SOUL heme-binding family protein
Chr01	39642001	39643000	0.000639	0.00455	64.57	46.76	-17.8	Exon,intron	Potri.001G380200	AT1G17080		Ribosomal protein L18ae family
Chr01	39691001	39692000	1.96e-09	6.22e-08	52.96	27.13	-25.83	Exon	Potri.001G380900	AT1G78540	ATSHB,SHB,STATLB	SH2 domain protein B
Chr01	39691001	39692000	1.96e-09	6.22e-08	52.96	27.13	-25.83	Exon,intron	Potri.001G380900	AT1G78540	ATSHB,SHB,STATLB	SH2 domain protein B
Chr01	39729001	39730000	0.00901	0.0408	71.88	56	-15.88	Exon,intron	Potri.001G381300	AT3G14720	ATMPK19,MPK19	MAP kinase 19
Chr01	39729001	39730000	0.00901	0.0408	71.88	56	-15.88	Downstream	Potri.001G381400
Chr01	39846001	39847000	1.83e-06	2.77e-05	68.97	98.39	29.42	Downstream	Potri.001G383100
Chr01	39846001	39847000	1.83e-06	2.77e-05	68.97	98.39	29.42	Downstream,exon	Potri.001G383200
Chr01	39847001	39848000	4.49e-08	1.03e-06	80.53	93.58	13.05	Exon,intron	Potri.001G383000	AT3G14770		Nodulin MtN3 family protein
Chr01	39847001	39848000	4.49e-08	1.03e-06	80.53	93.58	13.05	Downstream	Potri.001G383200
Chr01	39923001	39924000	0.00132	0.00838	49.62	27.71	-21.91	Exon	Potri.001G383600	AT1G78580	ATTPS1,TPS1	Trehalose-6-phosphate synthase
Chr01	39978001	39979000	3.61e-05	0.000383	47.89	20	-27.89	Exon	Potri.001G384100	AT1G78610	MSL6	Mechanosensitive channel of small conductance-like 6
Chr01	39978001	39979000	3.61e-05	0.000383	47.89	20	-27.89	Downstream,exon	Potri.001G384100	AT1G78610	MSL6	Mechanosensitive channel of small conductance-like 6
Chr01	40256001	40257000	4.54e-05	0.000468	77.84	88.74	10.9	Downstream,exon	Potri.001G386500	AT1G53440		Leucine-rich repeat transmembrane protein kinase
Chr01	40353001	40354000	0.00088	0.00594	47.46	34.94	-12.51	Exon	Potri.001G387500	AT3G14860.2		NHL domain-containing protein
Chr01	40844001	40845000	8.99e-11	3.86e-09	10.71	42.86	32.14	Exon	Potri.001G390400	AT3G58680	ATMBF1B,MBF1B	Multiprotein bridging factor 1B
Chr01	40844001	40845000	8.99e-11	3.86e-09	10.71	42.86	32.14	Downstream,exon	Potri.001G390400	AT3G58680	ATMBF1B,MBF1B	Multiprotein bridging factor 1B
Chr01	41169001	41170000	2.84e-05	0.000311	20.73	5.48	-15.25	Exon	Potri.001G392800	AT3G14980		Acyl-CoA N-acyltransferase with RING/FYVE/PHD-type zinc finger protein
Chr01	41170001	41171000	0.000952	0.00636	83.21	61.54	-21.67	Exon	Potri.001G392800	AT3G14980		Acyl-CoA N-acyltransferase with RING/FYVE/PHD-type zinc finger protein
Chr01	41178001	41179000	0.00506	0.0255	74.41	63.06	-11.35	Exon	Potri.001G392900	AT3G14980		Acyl-CoA N-acyltransferase with RING/FYVE/PHD-type zinc finger protein
Chr01	41179001	41180000	0.00423	0.0221	31.65	46.88	15.23	Promotor,exon	Potri.001G392900	AT3G14980		Acyl-CoA N-acyltransferase with RING/FYVE/PHD-type zinc finger protein
Chr01	41330001	41331000	1.51e-11	7.55e-10	81.95	97.94	15.99	Exon,intron	Potri.001G394000	AT1G31660
Chr01	41330001	41331000	1.51e-11	7.55e-10	81.95	97.94	15.99	Promotor	Potri.001G394100
Chr01	41752001	41753000	0.000112	0.00102	76.58	90.58	14	Intron	Potri.001G396500	AT3G15180.2		ARM repeat superfamily protein
Chr01	41752001	41753000	0.000112	0.00102	76.58	90.58	14	Exon,intron	Potri.001G396500	AT3G15180.2		ARM repeat superfamily protein
Chr01	41755001	41756000	1.16e-06	1.84e-05	77.46	47.13	-30.33	Exon,intron	Potri.001G396500	AT3G15180.2		ARM repeat superfamily protein
Chr01	41756001	41757000	1.02e-06	1.65e-05	36.36	13.33	-23.03	Exon,intron	Potri.001G396500	AT3G15180.2		ARM repeat superfamily protein
Chr01	41763001	41764000	9.35e-09	2.52e-07	33.8	63.85	30.05	Exon,intron	Potri.001G396600	AT3G15190		Chloroplast 30S ribosomal protein S20, putative
Chr01	41775001	41776000	3.15e-06	4.5e-05	17.77	37.01	19.25	Downstream	Potri.001G396700	AT5G18790		Ribosomal protein L33 family protein
Chr01	41775001	41776000	3.15e-06	4.5e-05	17.77	37.01	19.25	Downstream,exon,intron	Potri.001G396800	AT3G07870		F-box and associated interaction domains-containing protein
Chr01	41867001	41868000	0.00175	0.0106	48.68	66.24	17.56	Exon,intron	Potri.001G397600	AT3G15220		Protein kinase superfamily protein
Chr01	42001001	42002000	0.00553	0.0274	53.91	67.39	13.49	Exon,intron	Potri.001G399000	AT5G53850.2		Haloacid dehalogenase-like hydrolase family protein
Chr01	42080001	42081000	3.41e-05	0.000366	6.32	16.92	10.6	Promotor	Potri.001G399300
Chr01	42080001	42081000	3.41e-05	0.000366	6.32	16.92	10.6	Exon	Potri.001G399400	AT4G27500	PPI1	Proton pump interactor 1
Chr01	42080001	42081000	3.41e-05	0.000366	6.32	16.92	10.6	Downstream,exon	Potri.001G399400	AT4G27500	PPI1	Proton pump interactor 1
Chr01	42081001	42082000	8.71e-09	2.36e-07	29.2	73.68	44.49	Promotor	Potri.001G399300
Chr01	42081001	42082000	8.71e-09	2.36e-07	29.2	73.68	44.49	Exon	Potri.001G399400	AT4G27500	PPI1	Proton pump interactor 1
Chr01	42084001	42085000	9.66e-05	0.000901	32.03	44.07	12.03	Promotor,exon	Potri.001G399400	AT4G27500	PPI1	Proton pump interactor 1
Chr01	42084001	42085000	9.66e-05	0.000901	32.03	44.07	12.03	Exon	Potri.001G399400	AT4G27500	PPI1	Proton pump interactor 1
Chr01	42113001	42114000	0.000146	0.00129	2.43	13.64	11.21	Exon,intron	Potri.001G399500	AT3G15350.2		Core-2/I-branching beta-1,6-N-acetylglucosaminyltransferase family protein
Chr01	42122001	42123000	2.22e-11	1.08e-09	3.54	20.33	16.79	Exon	Potri.001G399600	AT3G15354	SPA3	SPA1-related 3
Chr01	42122001	42123000	2.22e-11	1.08e-09	3.54	20.33	16.79	Downstream	Potri.001G399600	AT3G15354	SPA3	SPA1-related 3
Chr01	42126001	42127000	0.000886	0.00598	33.65	48.5	14.85	Exon	Potri.001G399600	AT3G15354	SPA3	SPA1-related 3
Chr01	42173001	42174000	0.0038	0.0202	66.67	54.22	-12.44	Exon,intron	Potri.001G399800	AT1G53040.2		Protein of unknown function (DUF616)
Chr01	42173001	42174000	0.0038	0.0202	66.67	54.22	-12.44	Promotor,exon,intron	Potri.001G399800	AT1G53040.2		Protein of unknown function (DUF616)
Chr01	42174001	42175000	1.32e-08	3.43e-07	74.19	31.48	-42.71	Exon,intron	Potri.001G399800	AT1G53040.2		Protein of unknown function (DUF616)
Chr01	42249001	42250000	3.16e-09	9.55e-08	35.02	56.06	21.04	Downstream,exon,intron	Potri.001G400900	AT1G53000	KDSB	Nucleotide-diphospho-sugar transferases superfamily protein
Chr01	42249001	42250000	3.16e-09	9.55e-08	35.02	56.06	21.04	Exon,intron	Potri.001G400900	AT1G53000	KDSB	Nucleotide-diphospho-sugar transferases superfamily protein
Chr01	42249001	42250000	3.16e-09	9.55e-08	35.02	56.06	21.04	Downstream	Potri.001G401000
Chr01	42350001	42351000	4.38e-08	1.01e-06	76	32.2	-43.8	Exon,intron	Potri.001G402400	AT5G53760.2	ATMLO11,MLO11	Seven transmembrane MLO family protein
Chr01	42351001	42352000	1.19e-05	0.000145	78.33	97.44	19.1	Exon	Potri.001G402400	AT5G53760.2	ATMLO11,MLO11	Seven transmembrane MLO family protein
Chr01	42353001	42354000	9.82e-10	3.35e-08	73.7	36.59	-37.12	Exon	Potri.001G402400	AT5G53760.2	ATMLO11,MLO11	Seven transmembrane MLO family protein
Chr01	42368001	42369000	8.71e-07	1.43e-05	86.61	71.78	-14.83	Exon	Potri.001G402500	AT1G52980		GTP-binding family protein
Chr01	42485001	42486000	0.000183	0.00157	23.36	9.02	-14.34	Exon	Potri.001G403500	AT3G15480		Protein of unknown function (DUF1218)
Chr01	42485001	42486000	0.000183	0.00157	23.36	9.02	-14.34	Downstream	Potri.001G403600	AT3G15480		Protein of unknown function (DUF1218)
Chr01	42613001	42614000	0.0105	0.0461	81.33	91.74	10.41	Exon,intron	Potri.001G404700	AT3G15520		Cyclophilin-like peptidyl-prolyl cis-trans isomerase family protein
Chr01	42614001	42615000	0.00104	0.00684	74.53	61.27	-13.25	Exon,intron	Potri.001G404700	AT3G15520		Cyclophilin-like peptidyl-prolyl cis-trans isomerase family protein
Chr01	42614001	42615000	0.00104	0.00684	74.53	61.27	-13.25	Downstream	Potri.001G404800	AT4G10780		LRR and NB-ARC domains-containing disease resistance protein
Chr01	42883001	42884000	7.14e-06	9.27e-05	75.36	59.58	-15.78	Exon,intron	Potri.001G406300	AT5G54310	AGD5,NEV	ARF-GAP domain 5
Chr01	42883001	42884000	7.14e-06	9.27e-05	75.36	59.58	-15.78	Promotor	Potri.001G406400
Chr01	42884001	42885000	0.00677	0.0324	35.76	52.03	16.27	Intron	Potri.001G406300	AT5G54310	AGD5,NEV	ARF-GAP domain 5
Chr01	42884001	42885000	0.00677	0.0324	35.76	52.03	16.27	Promotor	Potri.001G406400
Chr01	42946001	42947000	2.41e-05	0.000269	55.72	69.11	13.39	Exon,intron	Potri.001G407000	AT5G54280.2	ATM2,ATM4,ATMYOS1	Myosin 2
Chr01	42952001	42953000	1.61e-05	0.000189	37.87	17.93	-19.94	Exon,intron	Potri.001G407000	AT5G54280.2	ATM2,ATM4,ATMYOS1	Myosin 2
Chr01	42956001	42957000	0.000579	0.00417	28.31	57.14	28.83	Exon,intron	Potri.001G407000	AT5G54280.2	ATM2,ATM4,ATMYOS1	Myosin 2
Chr01	42956001	42957000	0.000579	0.00417	28.31	57.14	28.83	Downstream	Potri.001G407100	AT5G54270	LHCB3,LHCB3*1	Light-harvesting chlorophyll B-binding protein 3
Chr01	42968001	42969000	1.72e-07	3.46e-06	66.94	38.76	-28.18	Downstream	Potri.001G407200
Chr01	42968001	42969000	1.72e-07	3.46e-06	66.94	38.76	-28.18	Exon	Potri.001G407300	AT5G54260	ATMRE11,MRE11	DNA repair and meiosis protein (Mre11)
Chr01	43099001	43100000	3.04e-05	0.00033	51.06	31.79	-19.27	Exon,intron	Potri.001G408500	AT2G20900.3	ATDGK5,DGK5	Diacylglycerol kinase 5
Chr01	43340001	43341000	0.00109	0.00714	15.82	30.94	15.12	Promotor	Potri.001G409900	AT5G54570	BGLU41	Beta glucosidase 41
Chr01	43534001	43535000	0.00859	0.0394	9.38	22.73	13.35	Downstream	Potri.001G410900
Chr01	43704001	43705000	0.0002	0.00169	50	28.3	-21.7	Downstream	Potri.001G412200	AT4G27290		S-locus lectin protein kinase family protein
Chr01	43704001	43705000	0.0002	0.00169	50	28.3	-21.7	Promotor	Potri.001G412300	AT4G27290		S-locus lectin protein kinase family protein
Chr01	43708001	43709000	3.88e-11	1.79e-09	25.89	47.19	21.3	Exon,intron	Potri.001G412300	AT4G27290		S-locus lectin protein kinase family protein
Chr01	44036001	44037000	0.000418	0.00316	3.59	14.06	10.48	Exon,intron	Potri.001G415300	AT5G54590.2	CRLK1	Protein kinase superfamily protein
Chr01	44042001	44043000	9.98e-05	0.000926	48.23	63.53	15.3	Exon,intron	Potri.001G415400	AT5G54600		Translation protein SH3-like family protein
Chr01	44075001	44076000	1.81e-07	3.61e-06	26.58	46.12	19.54	Promotor	Potri.001G415700	AT1G51060	HTA10	Histone H2A 10
Chr01	44100001	44101000	0.00479	0.0245	72.83	61.03	-11.81	Exon	Potri.001G415900	AT1G56290		CwfJ-like family protein
Chr01	44100001	44101000	0.00479	0.0245	72.83	61.03	-11.81	Promotor	Potri.001G416000
Chr01	44100001	44101000	0.00479	0.0245	72.83	61.03	-11.81	Downstream	Potri.001G416100	AT5G54650	ATFH5,Fh5	Formin homology5
Chr01	44101001	44102000	2.47e-11	1.19e-09	65.88	49.94	-15.95	Exon,intron	Potri.001G415900	AT1G56290		CwfJ-like family protein
Chr01	44101001	44102000	2.47e-11	1.19e-09	65.88	49.94	-15.95	Promotor,exon,intron	Potri.001G416000
Chr01	44101001	44102000	2.47e-11	1.19e-09	65.88	49.94	-15.95	Downstream	Potri.001G416100	AT5G54650	ATFH5,Fh5	Formin homology5
Chr01	44131001	44132000	0.00153	0.0095	46.26	60.75	14.49	Exon,intron	Potri.001G416300	AT5G54670	ATK3,KATC	Kinesin 3
Chr01	44131001	44132000	0.00153	0.0095	46.26	60.75	14.49	Downstream,exon	Potri.001G416400	AT3G01440	PQL1,PQL2	PsbQ-like 1
Chr01	44132001	44133000	3.49e-13	2.35e-11	48.52	18.96	-29.56	Downstream,exon,intron	Potri.001G416300	AT5G54670	ATK3,KATC	Kinesin 3
Chr01	44132001	44133000	3.49e-13	2.35e-11	48.52	18.96	-29.56	Exon	Potri.001G416400	AT3G01440	PQL1,PQL2	PsbQ-like 1
Chr01	44168001	44169000	1.99e-06	3e-05	30.77	11.82	-18.95	Exon	Potri.001G417000	AT5G54730	ATATG18F,ATG18F,G18F	Homolog of yeast autophagy 18 (ATG18) F
Chr01	44228001	44229000	8.96e-05	0.000845	50.63	73.08	22.44	Exon,intron	Potri.001G417200	AT3G20720.2
Chr01	44229001	44230000	1.76e-07	3.51e-06	66.86	98.04	31.18	Exon,intron	Potri.001G417200	AT3G20720.2
Chr01	44244001	44245000	0.000137	0.00122	83.65	97.7	14.05	Exon,intron	Potri.001G417400	AT4G04790		Tetratricopeptide repeat (TPR)-like superfamily protein
Chr01	44320001	44321000	0.00894	0.0406	45.12	33.78	-11.33	Exon	Potri.001G418400	AT5G54750		Transport protein particle (TRAPP) component
Chr01	44358001	44359000	0.000147	0.00129	60.94	41.58	-19.36	Promotor	Potri.001G418800	AT3G20480		Tetraacyldisaccharide 4\'-kinase family protein
Chr01	44358001	44359000	0.000147	0.00129	60.94	41.58	-19.36	Exon,intron	Potri.001G418900	AT4G27120
Chr01	44358001	44359000	0.000147	0.00129	60.94	41.58	-19.36	Promotor	Potri.001G419000	AT3G20580	COBL10	COBRA-like protein 10 precursor
Chr01	44367001	44368000	1.1e-06	1.76e-05	49.62	18.46	-31.16	Exon	Potri.001G419100	AT4G27100		Ypt/Rab-GAP domain of gyp1p superfamily protein
Chr01	44367001	44368000	1.1e-06	1.76e-05	49.62	18.46	-31.16	Downstream	Potri.001G419100	AT4G27100		Ypt/Rab-GAP domain of gyp1p superfamily protein
Chr01	44393001	44394000	7.01e-07	1.19e-05	65.8	46.24	-19.56	Exon	Potri.001G419300	AT3G20560	ATPDI12,ATPDIL5-3,PDI12,PDIL5-3	PDI-like 5-3
Chr01	44625001	44626000	0.000347	0.00269	49.58	64.39	14.81	Downstream	Potri.001G421200	AT4G27060	CN,SPR2,TOR1	ARM repeat superfamily protein
Chr01	44625001	44626000	0.000347	0.00269	49.58	64.39	14.81	Downstream,exon	Potri.001G421200	AT4G27060	CN,SPR2,TOR1	ARM repeat superfamily protein
Chr01	44625001	44626000	0.000347	0.00269	49.58	64.39	14.81	Exon,intron	Potri.001G421300	AT1G50840	POLGAMMA2	Polymerase gamma 2
Chr01	44628001	44629000	0.00257	0.0147	64.44	78.01	13.58	Exon	Potri.001G421300	AT1G50840	POLGAMMA2	Polymerase gamma 2
Chr01	44631001	44632000	3.2e-11	1.51e-09	43.14	19.71	-23.43	Exon	Potri.001G421300	AT1G50840	POLGAMMA2	Polymerase gamma 2
Chr01	44657001	44658000	9.14e-05	0.000858	41.53	27.91	-13.63	Downstream,exon	Potri.001G421700	AT1G32120
Chr01	44798001	44799000	4.93e-07	8.69e-06	62.56	28.57	-33.98	Promotor	Potri.001G422800	AT4G27190		NB-ARC domain-containing disease resistance protein
Chr01	44857001	44858000	0.000151	0.00133	76.62	58.94	-17.68	Exon,intron	Potri.001G423300	AT5G54910		DEA(D/H)-box RNA helicase family protein
Chr01	44901001	44902000	0.00124	0.00798	60.77	43.05	-17.73	Promotor	Potri.001G423900	AT5G54880		DTW domain-containing protein
Chr01	44901001	44902000	0.00124	0.00798	60.77	43.05	-17.73	Exon,intron	Potri.001G424000	AT1G50740		Transmembrane proteins 14C
Chr01	44901001	44902000	0.00124	0.00798	60.77	43.05	-17.73	Promotor	Potri.001G424100
Chr01	46158001	46159000	0.000781	0.00538	89.21	100	10.79	Promotor	Potri.001G431300	AT1G78380	ATGSTU19,GST8,GSTU19	Glutathione S-transferase TAU 19
Chr01	46399001	46400000	4.12e-05	0.000431	86.3	68.87	-17.43	Downstream,exon,intron	Potri.001G433100
Chr01	46408001	46409000	2.87e-08	6.92e-07	19.42	33.03	13.61	Downstream	Potri.001G433200
Chr01	46662001	46663000	0.00134	0.0085	77.81	67.24	-10.57	Downstream	Potri.001G435100	AT4G27190		NB-ARC domain-containing disease resistance protein
Chr01	46697001	46698000	3.46e-05	0.00037	84.26	96.24	11.98	Promotor	Potri.001G435500	AT1G50670		OTU-like cysteine protease family protein
Chr01	46697001	46698000	3.46e-05	0.00037	84.26	96.24	11.98	Downstream	Potri.001G435600
Chr01	46774001	46775000	0.00517	0.026	34.78	51.47	16.69	Exon	Potri.001G436300	AT1G17220	FUG1	Translation initiation factor 2, small GTP-binding protein
Chr01	46880001	46881000	2.18e-05	0.000247	91.64	75	-16.64	Promotor	Potri.001G437400
Chr01	46894001	46895000	2.1e-12	1.24e-10	0.42	15.2	14.78	Promotor	Potri.001G437500
Chr01	46894001	46895000	2.1e-12	1.24e-10	0.42	15.2	14.78	Downstream	Potri.001G437600	AT2G33060	AtRLP27,RLP27	Receptor like protein 27
Chr01	47217001	47218000	4.8e-06	6.55e-05	10.53	0	-10.53	Exon,intron	Potri.001G440300	AT4G20430		Subtilase family protein
Chr01	47232001	47233000	4.65e-11	2.11e-09	17.48	4.59	-12.89	Exon,intron	Potri.001G440600	AT4G20410	GAMMA-SNAP,GSNAP	Gamma-soluble NSF attachment protein
Chr01	47232001	47233000	4.65e-11	2.11e-09	17.48	4.59	-12.89	Promotor,exon,intron	Potri.001G440600	AT4G20410	GAMMA-SNAP,GSNAP	Gamma-soluble NSF attachment protein
Chr01	47360001	47361000	2.54e-08	6.19e-07	16.26	64.86	48.6	Exon	Potri.001G442400	AT4G20380.2	LSD1	LSD1 zinc finger family protein
Chr01	47369001	47370000	6.96e-05	0.000678	81.91	63.64	-18.28	Exon,intron	Potri.001G442500	AT5G44560	VPS2.2	SNF7 family protein
Chr01	47370001	47371000	0.000401	0.00305	39.74	58.4	18.66	Exon,intron	Potri.001G442500	AT5G44560	VPS2.2	SNF7 family protein
Chr01	47409001	47410000	0.000271	0.00218	55.75	69.47	13.72	Exon,intron	Potri.001G442900	AT4G19490.2	ATVPS54,VPS54	VPS54
Chr01	47420001	47421000	6.41e-19	1.13e-16	0	24.64	24.64	Promotor	Potri.001G443000
Chr01	47420001	47421000	6.41e-19	1.13e-16	0	24.64	24.64	Downstream,exon	Potri.001G443100
Chr01	47451001	47452000	0.00459	0.0236	71	58.96	-12.05	Exon,intron	Potri.001G443200	AT2G35630	GEM1,MOR1	ARM repeat superfamily protein
Chr01	47451001	47452000	0.00459	0.0236	71	58.96	-12.05	Downstream	Potri.001G443200	AT2G35630	GEM1,MOR1	ARM repeat superfamily protein
Chr01	47452001	47453000	6.94e-06	9.04e-05	88.34	64.62	-23.72	Exon,intron	Potri.001G443200	AT2G35630	GEM1,MOR1	ARM repeat superfamily protein
Chr01	47452001	47453000	6.94e-06	9.04e-05	88.34	64.62	-23.72	Downstream	Potri.001G443200	AT2G35630	GEM1,MOR1	ARM repeat superfamily protein
Chr01	47454001	47455000	1.6e-05	0.000188	93.49	76.82	-16.67	Exon	Potri.001G443200	AT2G35630	GEM1,MOR1	ARM repeat superfamily protein
Chr01	47455001	47456000	0.00777	0.0362	63.76	81.16	17.4	Exon,intron	Potri.001G443200	AT2G35630	GEM1,MOR1	ARM repeat superfamily protein
Chr01	47798001	47799000	6.83e-05	0.000667	82.37	92.91	10.54	Downstream	Potri.001G445300	AT4G26090	RPS2	NB-ARC domain-containing disease resistance protein
Chr01	47798001	47799000	6.83e-05	0.000667	82.37	92.91	10.54	Promotor,Downstream,exon	Potri.001G445400
Chr01	47984001	47985000	2.09e-28	1.22e-25	22.48	60.26	37.78	Downstream	Potri.001G446900	AT4G27190		NB-ARC domain-containing disease resistance protein
Chr01	47984001	47985000	2.09e-28	1.22e-25	22.48	60.26	37.78	Promotor	Potri.001G447200	AT1G61180		LRR and NB-ARC domains-containing disease resistance protein
Chr01	47985001	47986000	7.54e-36	8.64e-33	22.98	71.3	48.32	Promotor,exon	Potri.001G447200	AT1G61180		LRR and NB-ARC domains-containing disease resistance protein
Chr01	47986001	47987000	7.74e-07	1.29e-05	27.98	66.04	38.06	Downstream,exon,intron	Potri.001G447200	AT1G61180		LRR and NB-ARC domains-containing disease resistance protein
Chr01	48330001	48331000	0.00484	0.0246	37.27	23.33	-13.93	Exon,intron	Potri.001G449000	AT4G10570	UBP9	Ubiquitin-specific protease 9
Chr01	48330001	48331000	0.00484	0.0246	37.27	23.33	-13.93	Promotor	Potri.001G449000	AT4G10570	UBP9	Ubiquitin-specific protease 9
Chr01	48331001	48332000	0.00623	0.0303	44.61	58.33	13.73	Exon,intron	Potri.001G449000	AT4G10570	UBP9	Ubiquitin-specific protease 9
Chr01	48331001	48332000	0.00623	0.0303	44.61	58.33	13.73	Promotor	Potri.001G449000	AT4G10570	UBP9	Ubiquitin-specific protease 9
Chr01	48433001	48434000	1.43e-08	3.69e-07	30.82	51.3	20.48	Exon,intron	Potri.001G450200	AT1G32930		Galactosyltransferase family protein
Chr01	48732001	48733000	9.74e-05	0.000908	10.16	0	-10.16	Downstream	Potri.001G452000
Chr01	48732001	48733000	9.74e-05	0.000908	10.16	0	-10.16	Downstream,exon	Potri.001G452100	AT1G61570	TIM13	Translocase of the inner mitochondrial membrane 13
Chr01	48757001	48758000	3.27e-08	7.77e-07	65.68	40.61	-25.07	Exon	Potri.001G452300	AT1G33050
Chr01	48802001	48803000	1.32e-07	2.72e-06	38.67	12.9	-25.76	Exon	Potri.001G452800	AT2G45530		RING/U-box superfamily protein
Chr01	48823001	48824000	3.32e-05	0.000357	92.91	81.52	-11.39	Exon,intron	Potri.001G453200	AT1G10390.2		Nucleoporin autopeptidase
Chr01	48823001	48824000	3.32e-05	0.000357	92.91	81.52	-11.39	Promotor	Potri.001G453300
Chr01	48824001	48825000	0.00711	0.0337	66.86	48.68	-18.18	Exon,intron	Potri.001G453200	AT1G10390.2		Nucleoporin autopeptidase
Chr01	48824001	48825000	0.00711	0.0337	66.86	48.68	-18.18	Promotor,Downstream,exon	Potri.001G453300
Chr01	48872001	48873000	0.00952	0.0427	57.4	69.16	11.76	Exon,intron	Potri.001G454200	AT4G38120		ARM repeat superfamily protein
Chr01	48896001	48897000	9.31e-07	1.52e-05	11.11	43.14	32.03	Exon,intron	Potri.001G454400	AT1G33230		TMPIT-like protein
Chr01	48993001	48994000	0.000492	0.00363	53.76	34.65	-19.11	Exon,intron	Potri.001G455300	AT5G65930.2	KCBP,PKCBP,ZWI	Kinesin-like calmodulin-binding protein (ZWICHEL)
Chr01	48993001	48994000	0.000492	0.00363	53.76	34.65	-19.11	Promotor,exon,intron	Potri.001G455300	AT5G65930.2	KCBP,PKCBP,ZWI	Kinesin-like calmodulin-binding protein (ZWICHEL)
Chr01	49001001	49002000	6.72e-08	1.49e-06	41.36	64.52	23.16	Exon,intron	Potri.001G455300	AT5G65930.2	KCBP,PKCBP,ZWI	Kinesin-like calmodulin-binding protein (ZWICHEL)
Chr01	49036001	49037000	1.46e-09	4.78e-08	84.21	59.34	-24.87	Exon,intron	Potri.001G455600	AT5G24740		Protein of unknown function (DUF1162)
Chr01	49050001	49051000	1.37e-09	4.51e-08	23.53	0	-23.53	Exon	Potri.001G455800	AT4G10550		Subtilase family protein
Chr01	49064001	49065000	0.000169	0.00146	30.57	8.47	-22.09	Exon,intron	Potri.001G455900	AT3G51510
Chr01	49064001	49065000	0.000169	0.00146	30.57	8.47	-22.09	Exon	Potri.001G455900	AT3G51510
Chr01	49064001	49065000	0.000169	0.00146	30.57	8.47	-22.09	Promotor	Potri.001G456000	AT3G43660		Vacuolar iron transporter (VIT) family protein
Chr01	49093001	49094000	1.3e-05	0.000156	66.11	88.42	22.31	Exon,intron	Potri.001G456500	AT2G17410.2		ARID/BRIGHT DNA-binding domain-containing protein
Chr01	49093001	49094000	1.3e-05	0.000156	66.11	88.42	22.31	Downstream	Potri.001G456600	AT5G63870.2	ATPP7,PP7	Serine/threonine phosphatase 7
Chr01	49112001	49113000	7.93e-11	3.44e-09	3.15	26.17	23.02	Exon,intron	Potri.001G456800	AT2G17420	ATNTRA,NTR2,NTRA	NADPH-dependent thioredoxin reductase A
Chr01	49112001	49113000	7.93e-11	3.44e-09	3.15	26.17	23.02	Promotor	Potri.001G456900
Chr01	49155001	49156000	0.00103	0.00679	64.42	43.68	-20.74	Exon	Potri.001G457300	AT1G79080		Pentatricopeptide repeat (PPR) superfamily protein
Chr01	49155001	49156000	0.00103	0.00679	64.42	43.68	-20.74	Promotor	Potri.001G457400
Chr01	49156001	49157000	1.33e-06	2.09e-05	12.29	25.17	12.88	Exon	Potri.001G457300	AT1G79080		Pentatricopeptide repeat (PPR) superfamily protein
Chr01	49156001	49157000	1.33e-06	2.09e-05	12.29	25.17	12.88	Promotor	Potri.001G457400
Chr01	49156001	49157000	1.33e-06	2.09e-05	12.29	25.17	12.88	Promotor	Potri.001G457500	AT1G04390		BTB/POZ domain-containing protein
Chr01	49167001	49168000	1.8e-11	8.86e-10	75.18	35.62	-39.56	Downstream	Potri.001G457600	AT1G04390		BTB/POZ domain-containing protein
Chr01	49167001	49168000	1.8e-11	8.86e-10	75.18	35.62	-39.56	Exon	Potri.001G457700	AT1G22240	APUM8,PUM8	Pumilio 8
Chr01	49167001	49168000	1.8e-11	8.86e-10	75.18	35.62	-39.56	Downstream	Potri.001G457800	AT1G79090
Chr01	49216001	49217000	0.000168	0.00146	6.49	19.44	12.96	Downstream	Potri.001G458500
Chr01	49363001	49364000	0.00479	0.0244	33.33	21.27	-12.07	Downstream	Potri.001G459600
Chr01	49363001	49364000	0.00479	0.0244	33.33	21.27	-12.07	Exon	Potri.001G459700	AT1G30620	HSR8,MUR4,UXE1	NAD(P)-binding Rossmann-fold superfamily protein
Chr01	49388001	49389000	5.55e-36	6.48e-33	16.09	46.12	30.03	Exon	Potri.001G459900	AT1G30610	EMB2279,EMB88	Pentatricopeptide (PPR) repeat-containing protein
Chr01	49388001	49389000	5.55e-36	6.48e-33	16.09	46.12	30.03	Downstream	Potri.001G460000	AT3G44680	HDA09,HDA9	Histone deacetylase 9
Chr01	49392001	49393000	1.63e-05	0.000191	68.59	84.13	15.54	Promotor	Potri.001G459900	AT1G30610	EMB2279,EMB88	Pentatricopeptide (PPR) repeat-containing protein
Chr01	49392001	49393000	1.63e-05	0.000191	68.59	84.13	15.54	Exon,intron	Potri.001G460000	AT3G44680	HDA09,HDA9	Histone deacetylase 9
Chr01	49393001	49394000	7.86e-06	0.000101	58.1	38.5	-19.61	Exon,intron	Potri.001G460000	AT3G44680	HDA09,HDA9	Histone deacetylase 9
Chr01	49393001	49394000	7.86e-06	0.000101	58.1	38.5	-19.61	Promotor	Potri.001G460100	AT1G25260		Ribosomal protein L10 family protein
Chr01	49396001	49397000	0.000387	0.00295	57.48	30	-27.48	Promotor	Potri.001G460000	AT3G44680	HDA09,HDA9	Histone deacetylase 9
Chr01	49396001	49397000	0.000387	0.00295	57.48	30	-27.48	Exon,intron	Potri.001G460100	AT1G25260		Ribosomal protein L10 family protein
Chr01	49396001	49397000	0.000387	0.00295	57.48	30	-27.48	Promotor,exon,intron	Potri.001G460100	AT1G25260		Ribosomal protein L10 family protein
Chr01	49396001	49397000	0.000387	0.00295	57.48	30	-27.48	Promotor	Potri.001G460200	AT4G21105		Cytochrome-c oxidases;electron carriers
Chr01	49400001	49401000	2.2e-06	3.28e-05	34.39	2.5	-31.89	Downstream	Potri.001G460100	AT1G25260		Ribosomal protein L10 family protein
Chr01	49400001	49401000	2.2e-06	3.28e-05	34.39	2.5	-31.89	Downstream,exon	Potri.001G460200	AT4G21105		Cytochrome-c oxidases;electron carriers
Chr01	49400001	49401000	2.2e-06	3.28e-05	34.39	2.5	-31.89	Downstream,exon,intron	Potri.001G460200	AT4G21105		Cytochrome-c oxidases;electron carriers
Chr01	49400001	49401000	2.2e-06	3.28e-05	34.39	2.5	-31.89	Promotor	Potri.001G460300	AT3G25690.2	CHUP1	Hydroxyproline-rich glycoprotein family protein
Chr01	49492001	49493000	9.12e-05	0.000857	18.13	37.68	19.55	Exon,intron	Potri.001G461100	AT2G44510		CDK inhibitor P21 binding protein
Chr01	49492001	49493000	9.12e-05	0.000857	18.13	37.68	19.55	Promotor	Potri.001G461200	AT1G30680		Toprim domain-containing protein
Chr01	49495001	49496000	0.00937	0.0421	90.09	77	-13.09	Promotor	Potri.001G461100	AT2G44510		CDK inhibitor P21 binding protein
Chr01	49495001	49496000	0.00937	0.0421	90.09	77	-13.09	Exon,intron	Potri.001G461200	AT1G30680		Toprim domain-containing protein
Chr01	49503001	49504000	0.00393	0.0208	78.78	66.67	-12.11	Exon,intron	Potri.001G461300	AT1G30680		Toprim domain-containing protein
Chr01	49507001	49508000	0.000595	0.00427	93.55	82.31	-11.24	Exon,intron	Potri.001G461300	AT1G30680		Toprim domain-containing protein
Chr01	49830001	49831000	0.00973	0.0434	74.67	88.16	13.49	Exon,intron	Potri.001G464400	AT5G62690	TUB2	Tubulin beta chain 2
Chr01	49830001	49831000	0.00973	0.0434	74.67	88.16	13.49	Downstream	Potri.001G464500
Chr01	49891001	49892000	1.01e-06	1.63e-05	64.73	33.33	-31.4	Exon,intron	Potri.001G465300	AT5G63890.2	ATHDH,HDH,HISN8	Histidinol dehydrogenase
Chr01	49892001	49893000	2.53e-15	2.54e-13	17.54	4.27	-13.27	Exon,intron	Potri.001G465300	AT5G63890.2	ATHDH,HDH,HISN8	Histidinol dehydrogenase
Chr01	49892001	49893000	2.53e-15	2.54e-13	17.54	4.27	-13.27	Downstream	Potri.001G465400	AT4G20900	MS5,TDM1	Tetratricopeptide repeat (TPR)-like superfamily protein
Chr01	49899001	49900000	1.29e-06	2.04e-05	33.21	12.58	-20.63	Promotor	Potri.001G465400	AT4G20900	MS5,TDM1	Tetratricopeptide repeat (TPR)-like superfamily protein
Chr01	49899001	49900000	1.29e-06	2.04e-05	33.21	12.58	-20.63	Downstream,exon	Potri.001G465500	AT4G20910	CRM2,HEN1	Double-stranded RNA binding protein-related / DsRBD protein-related
Chr01	49903001	49904000	0.00384	0.0204	58.7	78.33	19.64	Exon,intron	Potri.001G465500	AT4G20910	CRM2,HEN1	Double-stranded RNA binding protein-related / DsRBD protein-related
Chr01	49904001	49905000	0.00177	0.0108	76.83	89.68	12.85	Exon,intron	Potri.001G465500	AT4G20910	CRM2,HEN1	Double-stranded RNA binding protein-related / DsRBD protein-related
Chr01	49909001	49910000	4.64e-06	6.35e-05	63.73	29.41	-34.32	Exon,intron	Potri.001G465600	AT4G20930		6-phosphogluconate dehydrogenase family protein
Chr01	49909001	49910000	4.64e-06	6.35e-05	63.73	29.41	-34.32	Downstream,exon	Potri.001G465600	AT4G20930		6-phosphogluconate dehydrogenase family protein
Chr01	49909001	49910000	4.64e-06	6.35e-05	63.73	29.41	-34.32	Promotor	Potri.001G465700
Chr01	49943001	49944000	0.00898	0.0407	82.08	92.38	10.3	Promotor	Potri.001G466100	AT4G33990	EMB2758	Tetratricopeptide repeat (TPR)-like superfamily protein
Chr01	50011001	50012000	3.5e-11	1.63e-09	0	15.04	15.04	Exon,intron	Potri.001G466800	AT2G34730		Myosin heavy chain-related
Chr01	50011001	50012000	3.5e-11	1.63e-09	0	15.04	15.04	Downstream	Potri.001G466900	AT1G30540		Actin-like ATPase superfamily protein
Chr01	50013001	50014000	0.00374	0.02	59.26	74.56	15.3	Downstream	Potri.001G466800	AT2G34730		Myosin heavy chain-related
Chr01	50013001	50014000	0.00374	0.02	59.26	74.56	15.3	Exon,intron	Potri.001G466900	AT1G30540		Actin-like ATPase superfamily protein
Chr01	50013001	50014000	0.00374	0.02	59.26	74.56	15.3	Downstream,exon	Potri.001G466900	AT1G30540		Actin-like ATPase superfamily protein
Chr01	50020001	50021000	6.89e-06	8.98e-05	27.85	15.13	-12.71	Exon	Potri.001G467000	AT1G30570	HERK2	Hercules receptor kinase 2
Chr01	50044001	50045000	0.00398	0.021	85.11	74.74	-10.37	Downstream	Potri.001G467300	AT5G56040.2		Leucine-rich receptor-like protein kinase family protein
Chr01	50044001	50045000	0.00398	0.021	85.11	74.74	-10.37	Exon,intron	Potri.001G467400	AT3G13226		Regulatory protein RecX family protein
Chr01	50044001	50045000	0.00398	0.021	85.11	74.74	-10.37	Exon	Potri.001G467400	AT3G13226		Regulatory protein RecX family protein
Chr01	50045001	50046000	1.81e-05	0.000209	42.93	54.41	11.48	Exon	Potri.001G467400	AT3G13226		Regulatory protein RecX family protein
Chr01	50052001	50053000	4.42e-05	0.000456	41.37	25.14	-16.23	Exon,intron	Potri.001G467600	AT3G44730	ATKP1,KP1	Kinesin-like protein 1
Chr01	50053001	50054000	9.42e-05	0.000882	37.04	22.86	-14.18	Exon,intron	Potri.001G467600	AT3G44730	ATKP1,KP1	Kinesin-like protein 1
Chr01	50069001	50070000	9.32e-05	0.000873	48.73	65.98	17.25	Exon,intron	Potri.001G467800	AT1G55810.3	UKL3	Uridine kinase-like 3
Chr01	50069001	50070000	9.32e-05	0.000873	48.73	65.98	17.25	Promotor,Downstream,exon	Potri.001G467900
Chr01	50110001	50111000	5.52e-18	8.38e-16	40.48	7.32	-33.16	Exon,intron	Potri.001G468700	AT1G55760		BTB/POZ domain-containing protein
Chr01	50111001	50112000	5.72e-14	4.42e-12	59.68	36.16	-23.52	Exon,intron	Potri.001G468700	AT1G55760		BTB/POZ domain-containing protein
Chr01	50145001	50146000	0.00217	0.0127	24.7	13.33	-11.36	Downstream	Potri.001G469100
Chr01	50145001	50146000	0.00217	0.0127	24.7	13.33	-11.36	Exon,intron	Potri.001G469200	AT3G13230		RNA-binding KH domain-containing protein
Chr01	50145001	50146000	0.00217	0.0127	24.7	13.33	-11.36	Downstream	Potri.001G469300	AT3G13235.3		Ubiquitin family protein
Chr01	50148001	50149000	0.000743	0.00516	12.98	28.45	15.47	Downstream	Potri.001G469200	AT3G13230		RNA-binding KH domain-containing protein
Chr01	50148001	50149000	0.000743	0.00516	12.98	28.45	15.47	Exon,intron	Potri.001G469300	AT3G13235.3		Ubiquitin family protein
Chr01	50148001	50149000	0.000743	0.00516	12.98	28.45	15.47	Downstream,exon	Potri.001G469300	AT3G13235.3		Ubiquitin family protein
Chr01	50148001	50149000	0.000743	0.00516	12.98	28.45	15.47	Downstream,exon,intron	Potri.001G469300	AT3G13235.3		Ubiquitin family protein
Chr01	50200001	50201000	1.2e-14	1.07e-12	37.35	11.81	-25.54	Downstream	Potri.001G469900	AT5G23810	AAP7	Amino acid permease 7
Chr01	50200001	50201000	1.2e-14	1.07e-12	37.35	11.81	-25.54	Exon,intron	Potri.001G470000	AT5G23810	AAP7	Amino acid permease 7
Chr01	50200001	50201000	1.2e-14	1.07e-12	37.35	11.81	-25.54	Downstream	Potri.001G470100	AT1G30700		FAD-binding Berberine family protein
Chr01	50215001	50216000	3.79e-06	5.3e-05	58.66	77.18	18.52	Exon,intron	Potri.001G470300	AT2G04690		Pyridoxamine 5\'-phosphate oxidase family protein
Chr01	50215001	50216000	3.79e-06	5.3e-05	58.66	77.18	18.52	Intron	Potri.001G470300	AT2G04690		Pyridoxamine 5\'-phosphate oxidase family protein
Chr01	50215001	50216000	3.79e-06	5.3e-05	58.66	77.18	18.52	Downstream	Potri.001G470400
Chr01	50216001	50217000	2.67e-09	8.23e-08	72.83	96.38	23.54	Exon,intron	Potri.001G470300	AT2G04690		Pyridoxamine 5\'-phosphate oxidase family protein
Chr01	50216001	50217000	2.67e-09	8.23e-08	72.83	96.38	23.54	Downstream,exon	Potri.001G470400
Chr01	50222001	50223000	2.68e-07	5.09e-06	70.31	44.62	-25.69	Downstream	Potri.001G470500	AT5G56110	AtMYB103,ATMYB80,MS188,MYB103	Myb domain protein 103
Chr01	50222001	50223000	2.68e-07	5.09e-06	70.31	44.62	-25.69	Exon,intron	Potri.001G470600	AT3G13330	PA200	Proteasome activating protein 200
Chr01	50276001	50277000	1.93e-08	4.81e-07	14.05	0.61	-13.44	Exon,intron	Potri.001G471300	AT1G55690.3		Sec14p-like phosphatidylinositol transfer family protein
Chr01	50278001	50279000	8.59e-20	1.73e-17	38.25	4.57	-33.68	Exon,intron	Potri.001G471300	AT1G55690.3		Sec14p-like phosphatidylinositol transfer family protein
Chr01	50279001	50280000	0.000201	0.00169	40.75	25.74	-15.01	Downstream,exon,intron	Potri.001G471300	AT1G55690.3		Sec14p-like phosphatidylinositol transfer family protein
Chr01	50279001	50280000	0.000201	0.00169	40.75	25.74	-15.01	Exon,intron	Potri.001G471300	AT1G55690.3		Sec14p-like phosphatidylinositol transfer family protein
Chr01	50295001	50296000	1.14e-09	3.85e-08	97.66	60	-37.66	Exon,intron	Potri.001G471700	AT5G56180	ARP8,ATARP8	Actin-related protein 8
Chr01	50308001	50309000	6.75e-05	0.00066	49	61.64	12.64	Downstream	Potri.001G471900	AT1G55670	PSAG	Photosystem I subunit G
Chr01	50308001	50309000	6.75e-05	0.00066	49	61.64	12.64	Exon	Potri.001G472000	AT4G26455	WIP1	WPP domain interacting protein 1
Chr01	50406001	50407000	7.48e-09	2.06e-07	16.91	36.15	19.24	Promotor	Potri.001G472800	AT5G56270	ATWRKY2,WRKY2	WRKY DNA-binding protein 2
Chr01	50406001	50407000	7.48e-09	2.06e-07	16.91	36.15	19.24	Promotor,exon	Potri.001G472800	AT5G56270	ATWRKY2,WRKY2	WRKY DNA-binding protein 2
Chr01	50406001	50407000	7.48e-09	2.06e-07	16.91	36.15	19.24	Exon	Potri.001G472800	AT5G56270	ATWRKY2,WRKY2	WRKY DNA-binding protein 2
Chr01	50407001	50408000	0.00431	0.0224	35.32	17.65	-17.67	Promotor	Potri.001G472800	AT5G56270	ATWRKY2,WRKY2	WRKY DNA-binding protein 2
Chr01	50407001	50408000	0.00431	0.0224	35.32	17.65	-17.67	Promotor,exon	Potri.001G472800	AT5G56270	ATWRKY2,WRKY2	WRKY DNA-binding protein 2
Chr01	50407001	50408000	0.00431	0.0224	35.32	17.65	-17.67	Exon	Potri.001G472800	AT5G56270	ATWRKY2,WRKY2	WRKY DNA-binding protein 2
Chr01	50413001	50414000	4.08e-15	3.92e-13	20.93	0	-20.93	Exon	Potri.001G472900	AT1G55610	BRL1	BRI1 like
Chr01	50461001	50462000	0.000517	0.00379	72.09	87.7	15.61	Exon,intron	Potri.001G473100	AT5G56290	ATPEX5,PEX5	Peroxin 5
Chr01	50462001	50463000	5.3e-08	1.2e-06	28.47	68.18	39.71	Exon,intron	Potri.001G473100	AT5G56290	ATPEX5,PEX5	Peroxin 5
Chr01	50463001	50464000	0.00867	0.0396	61.36	34.04	-27.32	Exon,intron	Potri.001G473100	AT5G56290	ATPEX5,PEX5	Peroxin 5
Chr01	50481001	50482000	1.73e-06	2.64e-05	81.4	95.4	14.01	Downstream	Potri.001G473300	AT1G16220		Protein phosphatase 2C family protein
Chr02	4001	5000	1.59e-23	5.06e-21	20.54	0.94	-19.6	Downstream,exon	Potri.002G000100	AT1G79600		Protein kinase superfamily protein
Chr02	4001	5000	1.59e-23	5.06e-21	20.54	0.94	-19.6	Downstream	Potri.002G000100	AT1G79600		Protein kinase superfamily protein
Chr02	6001	7000	1.57e-07	3.18e-06	93.43	78.69	-14.74	Exon	Potri.002G000100	AT1G79600		Protein kinase superfamily protein
Chr02	6001	7000	1.57e-07	3.18e-06	93.43	78.69	-14.74	Downstream,exon	Potri.002G000100	AT1G79600		Protein kinase superfamily protein
Chr02	25001	26000	0.000213	0.00178	58.46	72	13.54	Intron	Potri.002G000300	AT1G21080		DNAJ heat shock N-terminal domain-containing protein
Chr02	27001	28000	1.69e-13	1.21e-11	51.41	8.05	-43.37	Exon,intron	Potri.002G000300	AT1G21080		DNAJ heat shock N-terminal domain-containing protein
Chr02	60001	61000	0.000104	0.000959	64.78	83.78	19	Downstream,exon	Potri.002G000800	AT5G25070
Chr02	71001	72000	0.00186	0.0112	35.85	21.85	-13.99	Exon,intron	Potri.002G001000	AT5G42400	ATXR7,SDG25	SET domain protein 25
Chr02	73001	74000	2.48e-05	0.000276	74.24	85.45	11.21	Exon,intron	Potri.002G001000	AT5G42400	ATXR7,SDG25	SET domain protein 25
Chr02	74001	75000	0.000148	0.00131	80.9	68.92	-11.97	Exon,intron	Potri.002G001000	AT5G42400	ATXR7,SDG25	SET domain protein 25
Chr02	102001	103000	0.00139	0.00877	61.34	49.64	-11.71	Downstream	Potri.002G001600	AT2G33580		Protein kinase superfamily protein
Chr02	102001	103000	0.00139	0.00877	61.34	49.64	-11.71	Exon	Potri.002G001700	AT1G76630.2		Tetratricopeptide repeat (TPR)-like superfamily protein
Chr02	158001	159000	0.0105	0.0462	59.62	70.79	11.17	Exon	Potri.002G002400	AT1G20980	ATSPL14,FBR6,SPL14,SPL1R2	Squamosa promoter binding protein-like 14
Chr02	198001	199000	9.36e-17	1.18e-14	0.52	33.33	32.82	Promotor,exon	Potri.002G003200	AT2G33590		NAD(P)-binding Rossmann-fold superfamily protein
Chr02	198001	199000	9.36e-17	1.18e-14	0.52	33.33	32.82	Downstream,exon	Potri.002G003300	AT3G57710		Protein kinase superfamily protein
Chr02	198001	199000	9.36e-17	1.18e-14	0.52	33.33	32.82	Promotor	Potri.002G003400	AT1G76540	CDKB2;1	Cyclin-dependent kinase B2;1
Chr02	210001	211000	0.00259	0.0148	75.93	59.04	-16.9	Exon	Potri.002G003600	AT1G20920		P-loop containing nucleoside triphosphate hydrolases superfamily protein
Chr02	218001	219000	0.000686	0.00482	79.36	63.3	-16.06	Exon,intron	Potri.002G003700	AT1G76510		ARID/BRIGHT DNA-binding domain-containing protein
Chr02	269001	270000	0.0026	0.0148	74.57	87.72	13.15	Exon,intron	Potri.002G004600	AT1G76460		RNA-binding (RRM/RBD/RNP motifs) family protein
Chr02	269001	270000	0.0026	0.0148	74.57	87.72	13.15	Downstream	Potri.002G004700
Chr02	269001	270000	0.0026	0.0148	74.57	87.72	13.15	Promotor	Potri.002G004800	AT2G33610	ATSWI3B,CHB2,SWI3B	Switch subunit 3
Chr02	288001	289000	0.000153	0.00134	24.58	36.7	12.13	Downstream	Potri.002G005000	AT2G33620.4		AT hook motif DNA-binding family protein
Chr02	288001	289000	0.000153	0.00134	24.58	36.7	12.13	Exon	Potri.002G005100	AT2G33630		NAD(P)-binding Rossmann-fold superfamily protein
Chr02	288001	289000	0.000153	0.00134	24.58	36.7	12.13	Exon,intron	Potri.002G005100	AT2G33630		NAD(P)-binding Rossmann-fold superfamily protein
Chr02	288001	289000	0.000153	0.00134	24.58	36.7	12.13	Downstream	Potri.002G005200	AT2G33630		NAD(P)-binding Rossmann-fold superfamily protein
Chr02	342001	343000	0.00166	0.0102	45.47	34.48	-10.98	Exon,intron	Potri.002G006200	AT4G35300	TMT2	Tonoplast monosaccharide transporter2
Chr02	347001	348000	0.00108	0.00705	28.54	40.74	12.2	Exon	Potri.002G006300	AT1G20830	MCD1	Multiple chloroplast division site 1
Chr02	347001	348000	0.00108	0.00705	28.54	40.74	12.2	Downstream,exon	Potri.002G006300	AT1G20830	MCD1	Multiple chloroplast division site 1
Chr02	362001	363000	0.00308	0.017	39.76	23.71	-16.04	Exon,intron	Potri.002G006600	AT1G76400		Ribophorin I
Chr02	364001	365000	1.01e-07	2.14e-06	42.59	62.17	19.58	Downstream,exon,intron	Potri.002G006600	AT1G76400		Ribophorin I
Chr02	364001	365000	1.01e-07	2.14e-06	42.59	62.17	19.58	Downstream	Potri.002G006700	AT2G33670	ATMLO5,MLO5	Seven transmembrane MLO family protein
Chr02	375001	376000	2.03e-10	8.01e-09	58.5	91.92	33.42	Exon,intron	Potri.002G006900	AT2G33640		DHHC-type zinc finger family protein
Chr02	420001	421000	0.000108	0.00099	60.32	40.18	-20.14	Exon	Potri.002G007800	AT1G76390.2		ARM repeat superfamily protein
Chr02	481001	482000	0.00111	0.00723	39.82	51.89	12.07	Exon,intron	Potri.002G008700	AT1G20720		RAD3-like DNA-binding helicase protein
Chr02	550001	551000	1.32e-07	2.72e-06	55.63	36.3	-19.32	Exon,intron	Potri.002G009600	AT4G38350		Patched family protein
Chr02	551001	552000	0.00576	0.0284	49.25	38.1	-11.16	Exon,intron	Potri.002G009600	AT4G38350		Patched family protein
Chr02	554001	555000	1.11e-06	1.78e-05	54.85	80	25.15	Exon,intron	Potri.002G009600	AT4G38350		Patched family protein
Chr02	554001	555000	1.11e-06	1.78e-05	54.85	80	25.15	Downstream	Potri.002G009600	AT4G38350		Patched family protein
Chr02	572001	573000	0.00041	0.00311	70	48.11	-21.89	Exon	Potri.002G009800	AT4G35090	CAT2	Catalase 2
Chr02	597001	598000	4.3e-14	3.39e-12	46.05	20.68	-25.37	Exon,intron	Potri.002G010100	AT2G30600		BTB/POZ domain-containing protein
Chr02	622001	623000	1.85e-13	1.31e-11	3.03	18.65	15.62	Exon	Potri.002G010600	AT1G20560	AAE1	Acyl activating enzyme 1
Chr02	644001	645000	3.5e-05	0.000374	18.63	38.89	20.26	Exon,intron	Potri.002G011000	AT1G63610
Chr02	703001	704000	0.00011	0.00101	44.13	28.14	-15.99	Downstream,exon	Potri.002G011800	AT4G35230	BSK1	BR-signaling kinase 1
Chr02	703001	704000	0.00011	0.00101	44.13	28.14	-15.99	Promotor	Potri.002G011900
Chr02	703001	704000	0.00011	0.00101	44.13	28.14	-15.99	Downstream,exon	Potri.002G012000	AT5G42270	FTSH5,VAR1	FtsH extracellular protease family
Chr02	703001	704000	0.00011	0.00101	44.13	28.14	-15.99	Downstream	Potri.002G012000	AT5G42270	FTSH5,VAR1	FtsH extracellular protease family
Chr02	762001	763000	4.36e-05	0.000451	10.02	21.3	11.28	Exon,intron	Potri.002G013100	AT1G62830	ATLSD1,ATSWP1,LDL1,LSD1,SWP1	LSD1-like 1
Chr02	762001	763000	4.36e-05	0.000451	10.02	21.3	11.28	Exon	Potri.002G013100	AT1G62830	ATLSD1,ATSWP1,LDL1,LSD1,SWP1	LSD1-like 1
Chr02	792001	793000	2.69e-06	3.92e-05	63.09	37.82	-25.27	Exon,intron	Potri.002G013500	AT5G42220		Ubiquitin-like superfamily protein
Chr02	807001	808000	3.8e-12	2.12e-10	11.93	0	-11.93	Downstream,exon,intron	Potri.002G013700	AT1G76160	sks5	SKU5 similar 5
Chr02	807001	808000	3.8e-12	2.12e-10	11.93	0	-11.93	Promotor	Potri.002G013800
Chr02	813001	814000	0.000599	0.0043	23.52	34.63	11.11	Exon,intron	Potri.002G013900	AT1G76140		Prolyl oligopeptidase family protein
Chr02	864001	865000	3.04e-08	7.28e-07	7.36	19.33	11.97	Exon	Potri.002G014800	AT5G40410		Tetratricopeptide repeat (TPR)-like superfamily protein
Chr02	1028001	1029000	9.21e-14	6.94e-12	79.79	24.53	-55.26	Exon,intron	Potri.002G017600	AT1G76010		Alba DNA/RNA-binding protein
Chr02	1028001	1029000	9.21e-14	6.94e-12	79.79	24.53	-55.26	Promotor	Potri.002G017700	AT1G20200	EMB2719,HAP15	PAM domain (PCI/PINT associated module) protein
Chr02	1075001	1076000	8.14e-05	0.000776	16.74	4.17	-12.57	Downstream,exon,intron	Potri.002G018600	AT1G20160	ATSBT5.2	Subtilisin-like serine endopeptidase family protein
Chr02	1075001	1076000	8.14e-05	0.000776	16.74	4.17	-12.57	Downstream,exon	Potri.002G018700	AT5G42190	ASK2,SKP1B	E3 ubiquitin ligase SCF complex subunit SKP1/ASK1 family protein
Chr02	1123001	1124000	1.16e-06	1.84e-05	14.21	29.52	15.3	Promotor,exon,intron	Potri.002G019400	AT1G75850	VPS35B	VPS35 homolog B
Chr02	1191001	1192000	1.33e-08	3.47e-07	23.36	0	-23.36	Exon	Potri.002G020000	AT4G24200		Transcription elongation factor (TFIIS) family protein
Chr02	1191001	1192000	1.33e-08	3.47e-07	23.36	0	-23.36	Downstream	Potri.002G020100
Chr02	1247001	1248000	0.00166	0.0102	27.62	14.05	-13.57	Exon,intron	Potri.002G020900	AT5G05670		Signal recognition particle binding
Chr02	1247001	1248000	0.00166	0.0102	27.62	14.05	-13.57	Promotor,exon,intron	Potri.002G020900	AT5G05670		Signal recognition particle binding
Chr02	1250001	1251000	0.000176	0.00151	15.95	35.48	19.54	Downstream,exon,intron	Potri.002G020900	AT5G05670		Signal recognition particle binding
Chr02	1250001	1251000	0.000176	0.00151	15.95	35.48	19.54	Promotor	Potri.002G021000
Chr02	1379001	1380000	1.52e-08	3.89e-07	41.77	17.07	-24.7	Exon,intron	Potri.002G022800	AT1G75730
Chr02	1379001	1380000	1.52e-08	3.89e-07	41.77	17.07	-24.7	Downstream	Potri.002G022900	AT1G47830		SNARE-like superfamily protein
Chr02	1404001	1405000	0.000904	0.00608	36.16	26.08	-10.08	Exon,intron	Potri.002G023300	AT2G45730		Eukaryotic initiation factor 3 gamma subunit family protein
Chr02	1411001	1412000	0.0113	0.0489	74.38	61.17	-13.22	Exon,intron	Potri.002G023400	AT1G47870	ATE2F2,ATE2FC,E2FC	Winged-helix DNA-binding transcription factor family protein
Chr02	1439001	1440000	1.06e-11	5.5e-10	17.51	31.33	13.82	Promotor,exon	Potri.002G023800	AT3G11310
Chr02	1439001	1440000	1.06e-11	5.5e-10	17.51	31.33	13.82	Exon	Potri.002G023800	AT3G11310
Chr02	1439001	1440000	1.06e-11	5.5e-10	17.51	31.33	13.82	Promotor	Potri.002G023900	AT1G19940	AtGH9B5,GH9B5	Glycosyl hydrolase 9B5
Chr02	1468001	1469000	1.63e-21	4.18e-19	57.44	22.31	-35.12	Exon	Potri.002G024100	AT1G75660	AtXRN3,XRN3	5\'-3\' exoribonuclease 3
Chr02	1573001	1574000	0.000214	0.00178	44.75	33.17	-11.59	Exon,intron	Potri.002G025000	AT5G39590		TLD-domain containing nucleolar protein
Chr02	1710001	1711000	1.18e-06	1.87e-05	70.5	44.96	-25.54	Exon	Potri.002G026600	AT1G19880		Regulator of chromosome condensation (RCC1) family protein
Chr02	1712001	1713000	0.000529	0.00386	58.69	75.93	17.24	Exon,intron	Potri.002G026600	AT1G19880		Regulator of chromosome condensation (RCC1) family protein
Chr02	1753001	1754000	0.0017	0.0104	58.05	71.68	13.63	Exon,intron	Potri.002G027100	AT4G16310	LDL3	LSD1-like 3
Chr02	1759001	1760000	7.25e-08	1.59e-06	39.9	9.72	-30.18	Downstream,exon,intron	Potri.002G027100	AT4G16310	LDL3	LSD1-like 3
Chr02	1759001	1760000	7.25e-08	1.59e-06	39.9	9.72	-30.18	Downstream	Potri.002G027100	AT4G16310	LDL3	LSD1-like 3
Chr02	1759001	1760000	7.25e-08	1.59e-06	39.9	9.72	-30.18	Promotor	Potri.002G027200	AT1G19910	ATVHA-C2,AVA-2PE,AVA-P2	ATPase, F0/V0 complex, subunit C protein
Chr02	1769001	1770000	1.41e-10	5.75e-09	20.23	58.25	38.02	Exon,intron	Potri.002G027300	AT4G24160		Alpha/beta-Hydrolases superfamily protein
Chr02	1795001	1796000	4.02e-07	7.26e-06	45.19	66.48	21.29	Promotor	Potri.002G027600	AT3G51150.2		ATP binding microtubule motor family protein
Chr02	1795001	1796000	4.02e-07	7.26e-06	45.19	66.48	21.29	Promotor	Potri.002G027700
Chr02	1795001	1796000	4.02e-07	7.26e-06	45.19	66.48	21.29	Downstream,exon	Potri.002G027800	AT1G25360		Pentatricopeptide repeat (PPR) superfamily protein
Chr02	1831001	1832000	7.58e-05	0.000729	48.23	61.2	12.97	Downstream,exon	Potri.002G028300	AT3G54350.2	emb1967	Forkhead-associated (FHA) domain-containing protein
Chr02	1923001	1924000	2.24e-05	0.000253	31.59	47.33	15.74	Promotor	Potri.002G029400	AT1G75490		Integrase-type DNA-binding superfamily protein
Chr02	1923001	1924000	2.24e-05	0.000253	31.59	47.33	15.74	Promotor	Potri.002G029500
Chr02	1923001	1924000	2.24e-05	0.000253	31.59	47.33	15.74	Downstream,exon	Potri.002G029600	AT5G18570	ATOBGC,CPSAR1,EMB269	GTP1/OBG family protein
Chr02	1924001	1925000	0.000318	0.00251	50.34	70.59	20.25	Promotor	Potri.002G029500
Chr02	1924001	1925000	0.000318	0.00251	50.34	70.59	20.25	Exon	Potri.002G029600	AT5G18570	ATOBGC,CPSAR1,EMB269	GTP1/OBG family protein
Chr02	1952001	1953000	0.0103	0.0453	31.28	20.57	-10.72	Exon	Potri.002G030200	AT1G19720		Pentatricopeptide repeat (PPR-like) superfamily protein
Chr02	1952001	1953000	0.0103	0.0453	31.28	20.57	-10.72	Promotor	Potri.002G030300
Chr02	1955001	1956000	2.49e-10	9.64e-09	4.92	17.09	12.17	Downstream	Potri.002G030200	AT1G19720		Pentatricopeptide repeat (PPR-like) superfamily protein
Chr02	1955001	1956000	2.49e-10	9.64e-09	4.92	17.09	12.17	Downstream,exon	Potri.002G030300
Chr02	1955001	1956000	2.49e-10	9.64e-09	4.92	17.09	12.17	Promotor,exon,intron	Potri.002G030400	AT1G19715.3		Mannose-binding lectin superfamily protein
Chr02	1980001	1981000	0.000375	0.00288	7.46	19.64	12.18	Promotor	Potri.002G030700	AT1G45110		Tetrapyrrole (Corrin/Porphyrin) Methylases
Chr02	1980001	1981000	0.000375	0.00288	7.46	19.64	12.18	Exon	Potri.002G030800	AT5G42990	UBC18	Ubiquitin-conjugating enzyme 18
Chr02	1980001	1981000	0.000375	0.00288	7.46	19.64	12.18	Exon,intron	Potri.002G030800	AT5G42990	UBC18	Ubiquitin-conjugating enzyme 18
Chr02	1980001	1981000	0.000375	0.00288	7.46	19.64	12.18	Downstream	Potri.002G030900	AT1G75430	BLH11	BEL1-like homeodomain 11
Chr02	2076001	2077000	0.00257	0.0147	1.59	15.62	14.04	Exon,intron	Potri.002G032300	AT5G45190		Cyclin family protein
Chr02	2105001	2106000	2.58e-05	0.000286	60.17	70.64	10.47	Exon,intron	Potri.002G032600	AT2G21520		Sec14p-like phosphatidylinositol transfer family protein
Chr02	2117001	2118000	2.51e-19	4.71e-17	55.37	21.65	-33.72	Promotor	Potri.002G032800	AT1G01490		Heavy metal transport/detoxification superfamily protein
Chr02	2117001	2118000	2.51e-19	4.71e-17	55.37	21.65	-33.72	Exon,intron	Potri.002G032900	AT1G22100		Inositol-pentakisphosphate 2-kinase family protein
Chr02	2155001	2156000	0.000253	0.00206	54.46	76.74	22.28	Exon,intron	Potri.002G033400	AT1G27680	APL2	ADPGLC-PPase large subunit
Chr02	2178001	2179000	6.05e-05	0.0006	63.39	52.23	-11.15	Downstream	Potri.002G033700	AT1G75330	OTC	Ornithine carbamoyltransferase
Chr02	2178001	2179000	6.05e-05	0.0006	63.39	52.23	-11.15	Exon	Potri.002G033800	AT1G75310	AUL1	Auxin-like 1 protein
Chr02	2180001	2181000	4.88e-06	6.64e-05	65.88	53.79	-12.09	Exon	Potri.002G033800	AT1G75310	AUL1	Auxin-like 1 protein
Chr02	2203001	2204000	2.33e-06	3.45e-05	77.44	46.48	-30.96	Exon,intron	Potri.002G034100	AT1G19580	GAMMA CA1	Gamma carbonic anhydrase 1
Chr02	2291001	2292000	0.000132	0.00118	21.94	50	28.06	Downstream	Potri.002G035700	AT4G27090		Ribosomal protein L14
Chr02	2291001	2292000	0.000132	0.00118	21.94	50	28.06	Exon	Potri.002G035800	AT5G44090		Calcium-binding EF-hand family protein
Chr02	2305001	2306000	2.7e-07	5.11e-06	10.51	0	-10.51	Exon,intron	Potri.002G035900	AT1G03950	VPS2.3	Vacuolar protein sorting-associated protein 2.3
Chr02	2309001	2310000	0.000639	0.00455	70.18	50	-20.18	Downstream	Potri.002G035900	AT1G03950	VPS2.3	Vacuolar protein sorting-associated protein 2.3
Chr02	2309001	2310000	0.000639	0.00455	70.18	50	-20.18	Exon	Potri.002G036000	AT4G28540	CKL6,PAPK1	Casein kinase I-like 6
Chr02	2309001	2310000	0.000639	0.00455	70.18	50	-20.18	Downstream,exon	Potri.002G036000	AT4G28540	CKL6,PAPK1	Casein kinase I-like 6
Chr02	2312001	2313000	0.002	0.0119	83.11	71.34	-11.77	Exon,intron	Potri.002G036000	AT4G28540	CKL6,PAPK1	Casein kinase I-like 6
Chr02	2313001	2314000	0.000106	0.000976	25.91	37.24	11.33	Exon,intron	Potri.002G036000	AT4G28540	CKL6,PAPK1	Casein kinase I-like 6
Chr02	2337001	2338000	2.06e-13	1.45e-11	19.35	0.56	-18.78	Exon,intron	Potri.002G036300	AT1G03905		P-loop containing nucleoside triphosphate hydrolases superfamily protein
Chr02	2337001	2338000	2.06e-13	1.45e-11	19.35	0.56	-18.78	Promotor,exon	Potri.002G036300	AT1G03905		P-loop containing nucleoside triphosphate hydrolases superfamily protein
Chr02	2337001	2338000	2.06e-13	1.45e-11	19.35	0.56	-18.78	Downstream	Potri.002G036400	AT1G03900	ATNAP4,NAP4	Non-intrinsic ABC protein 4
Chr02	2348001	2349000	4.47e-09	1.3e-07	70.2	34.04	-36.16	Exon,intron	Potri.002G036600	AT4G21150	HAP6	Ribophorin II (RPN2) family protein
Chr02	2460001	2461000	1.55e-06	2.39e-05	33.27	19.41	-13.86	Downstream	Potri.002G038200	AT2G20515
Chr02	2460001	2461000	1.55e-06	2.39e-05	33.27	19.41	-13.86	Exon,intron	Potri.002G038300	AT2G36070	ATTIM44-2,TIM44-2	Translocase inner membrane subunit 44-2
Chr02	2461001	2462000	0.00104	0.00685	83.69	93.75	10.06	Exon,intron	Potri.002G038300	AT2G36070	ATTIM44-2,TIM44-2	Translocase inner membrane subunit 44-2
Chr02	2462001	2463000	0.00622	0.0302	30.85	47.42	16.57	Intron	Potri.002G038300	AT2G36070	ATTIM44-2,TIM44-2	Translocase inner membrane subunit 44-2
Chr02	2501001	2502000	1.31e-07	2.71e-06	41.44	67.79	26.35	Exon,intron	Potri.002G038800	AT2G31200	ADF6,ATADF6	Actin depolymerizing factor 6
Chr02	2501001	2502000	1.31e-07	2.71e-06	41.44	67.79	26.35	Downstream,exon	Potri.002G038800	AT2G31200	ADF6,ATADF6	Actin depolymerizing factor 6
Chr02	2501001	2502000	1.31e-07	2.71e-06	41.44	67.79	26.35	Downstream	Potri.002G038900	AT2G38940	ATPT2,PHT1;4	Phosphate transporter 1;4
Chr02	2561001	2562000	0.000317	0.0025	31.05	11.9	-19.15	Exon	Potri.002G039900	AT2G31260	APG9,ATAPG9	Autophagy 9 (APG9)
Chr02	2561001	2562000	0.000317	0.0025	31.05	11.9	-19.15	Downstream	Potri.002G040000	ATCG00350		Photosystem I, PsaA/PsaB protein
Chr02	2634001	2635000	0.00519	0.026	12.12	31.91	19.79	Downstream,exon	Potri.002G041300	AT2G31320	ATPARP2,PARP2	Poly(ADP-ribose) polymerase 2
Chr02	2634001	2635000	0.00519	0.026	12.12	31.91	19.79	Downstream	Potri.002G041300	AT2G31320	ATPARP2,PARP2	Poly(ADP-ribose) polymerase 2
Chr02	2649001	2650000	0.00432	0.0225	26.25	36.6	10.34	Exon,intron	Potri.002G041400	AT3G58180		ARM repeat superfamily protein
Chr02	2679001	2680000	1.94e-10	7.68e-09	92.09	62.92	-29.17	Exon,intron	Potri.002G041800	AT3G58160	ATMYOS3,ATXIJ,MYA3,XI-16,XIJ	P-loop containing nucleoside triphosphate hydrolases superfamily protein
Chr02	2724001	2725000	7.26e-06	9.39e-05	30.06	16.81	-13.24	Exon,intron	Potri.002G042600	AT4G19540	INDL	IND1(iron-sulfur protein required for NADH dehydrogenase)-like
Chr02	2734001	2735000	0.000804	0.00551	50.97	33.05	-17.92	Downstream	Potri.002G042700	AT1G06730		PfkB-like carbohydrate kinase family protein
Chr02	2734001	2735000	0.000804	0.00551	50.97	33.05	-17.92	Exon	Potri.002G042800	AT1G64260		MuDR family transposase
Chr02	2828001	2829000	1.23e-20	2.8e-18	0	22.87	22.87	Downstream	Potri.002G044300	AT2G30570	PSBW	Photosystem II reaction center W
Chr02	2828001	2829000	1.23e-20	2.8e-18	0	22.87	22.87	Exon,intron	Potri.002G044400	AT1G03030		P-loop containing nucleoside triphosphate hydrolases superfamily protein
Chr02	2828001	2829000	1.23e-20	2.8e-18	0	22.87	22.87	Promotor	Potri.002G044500	AT1G06790		RNA polymerase Rpb7 N-terminal domain-containing protein
Chr02	2892001	2893000	0.000162	0.00141	71.79	88.68	16.88	Promotor	Potri.002G045500	AT5G43680.2
Chr02	2892001	2893000	0.000162	0.00141	71.79	88.68	16.88	Downstream	Potri.002G045600	AT5G11630
Chr02	2921001	2922000	0.00459	0.0236	81.1	69.7	-11.41	Exon	Potri.002G046000	AT2G38840		Guanylate-binding family protein
Chr02	2925001	2926000	2.83e-05	0.00031	65.75	80.45	14.7	Exon,intron	Potri.002G046000	AT2G38840		Guanylate-binding family protein
Chr02	2926001	2927000	0.000213	0.00178	28.8	40.21	11.41	Exon,intron	Potri.002G046000	AT2G38840		Guanylate-binding family protein
Chr02	3028001	3029000	0.000852	0.00579	61.98	40.51	-21.48	Exon	Potri.002G047200	AT3G63400		Cyclophilin-like peptidyl-prolyl cis-trans isomerase family protein
Chr02	3107001	3108000	1.92e-09	6.11e-08	5.97	20.56	14.59	Exon,intron	Potri.002G047800	AT5G19840		2-oxoglutarate (2OG) and Fe(II)-dependent oxygenase superfamily protein
Chr02	3163001	3164000	0.000103	0.000954	57.53	41.56	-15.97	Exon	Potri.002G048500	AT4G14720	PPD2,TIFY4B	TIFY domain/Divergent CCT motif family protein
Chr02	3163001	3164000	0.000103	0.000954	57.53	41.56	-15.97	Downstream,exon	Potri.002G048500	AT4G14720	PPD2,TIFY4B	TIFY domain/Divergent CCT motif family protein
Chr02	3164001	3165000	8.12e-05	0.000774	64.31	38.67	-25.65	Exon,intron	Potri.002G048500	AT4G14720	PPD2,TIFY4B	TIFY domain/Divergent CCT motif family protein
Chr02	3164001	3165000	8.12e-05	0.000774	64.31	38.67	-25.65	Exon	Potri.002G048500	AT4G14720	PPD2,TIFY4B	TIFY domain/Divergent CCT motif family protein
Chr02	3257001	3258000	7.76e-08	1.69e-06	57.32	78.51	21.2	Exon	Potri.002G049600	AT1G03080		Kinase interacting (KIP1-like) family protein
Chr02	3322001	3323000	0.00401	0.0212	4.76	16.48	11.72	Promotor	Potri.002G050100
Chr02	3322001	3323000	0.00401	0.0212	4.76	16.48	11.72	Downstream	Potri.002G050200
Chr02	3476001	3477000	0.00174	0.0106	51.31	63.57	12.25	Exon,intron	Potri.002G052400	AT3G63190	AtcpRRF,cpRRF,HFP108,RRF	Ribosome recycling factor, chloroplast precursor
Chr02	3513001	3514000	7.94e-38	9.43e-35	39.02	0	-39.02	Exon,intron	Potri.002G052900	AT3G63130.2	ATRANGAP1,RANGAP1	RAN GTPase activating protein 1
Chr02	3513001	3514000	7.94e-38	9.43e-35	39.02	0	-39.02	Promotor,exon	Potri.002G052900	AT3G63130.2	ATRANGAP1,RANGAP1	RAN GTPase activating protein 1
Chr02	3514001	3515000	2.71e-15	2.7e-13	56.2	11.63	-44.57	Exon	Potri.002G052900	AT3G63130.2	ATRANGAP1,RANGAP1	RAN GTPase activating protein 1
Chr02	3514001	3515000	2.71e-15	2.7e-13	56.2	11.63	-44.57	Downstream	Potri.002G053000	AT3G63140	CSP41A	Chloroplast stem-loop binding protein of 41 kDa
Chr02	3531001	3532000	0.00349	0.0189	69.62	80.62	11	Exon,intron	Potri.002G053300	AT1G03160	FZL	FZO-like
Chr02	3578001	3579000	0.000102	0.00094	22.94	2.13	-20.81	Promotor	Potri.002G053800	AT1G03180
Chr02	3578001	3579000	0.000102	0.00094	22.94	2.13	-20.81	Downstream,exon	Potri.002G053900	AT2G31530	EMB2289,SCY2	SecY protein transport family protein
Chr02	3580001	3581000	0.000438	0.00329	31.09	46.37	15.27	Exon,intron	Potri.002G053900	AT2G31530	EMB2289,SCY2	SecY protein transport family protein
Chr02	3667001	3668000	6.23e-18	9.31e-16	29.1	1.12	-27.98	Exon,intron	Potri.002G055000	AT5G37020	ARF8,ATARF8	Auxin response factor 8
Chr02	3685001	3686000	1.51e-05	0.000179	14.56	3.66	-10.89	Exon,intron	Potri.002G055200	AT2G43040	NPG1	Tetratricopeptide repeat (TPR)-containing protein
Chr02	3756001	3757000	0.0013	0.00826	64.53	75.48	10.95	Exon,intron	Potri.002G056100	AT5G36930		Disease resistance protein (TIR-NBS-LRR class) family
Chr02	3860001	3861000	0.0112	0.0486	87.06	65.62	-21.43	Exon,intron	Potri.002G057600	AT2G34480		Ribosomal protein L18ae/LX family protein
Chr02	3860001	3861000	0.0112	0.0486	87.06	65.62	-21.43	Downstream,exon,intron	Potri.002G057600	AT2G34480		Ribosomal protein L18ae/LX family protein
Chr02	3865001	3866000	2.16e-07	4.2e-06	23.57	4.58	-18.99	Exon,intron	Potri.002G057700	AT1G06550		ATP-dependent caseinolytic (Clp) protease/crotonase family protein
Chr02	3938001	3939000	3.18e-07	5.91e-06	27.74	11.38	-16.36	Exon,intron	Potri.002G058500	AT3G59090
Chr02	3938001	3939000	3.18e-07	5.91e-06	27.74	11.38	-16.36	Promotor	Potri.002G058600
Chr02	3954001	3955000	7.42e-08	1.62e-06	35.42	20.85	-14.57	Exon,intron	Potri.002G058700	AT1G06490	ATGSL07,atgsl7,gsl07	Glucan synthase-like 7
Chr02	3982001	3983000	1.75e-13	1.25e-11	47.47	82.01	34.55	Exon,intron	Potri.002G059000	AT3G59110		Protein kinase superfamily protein
Chr02	4026001	4027000	0.000164	0.00142	65.75	44.44	-21.3	Exon,intron	Potri.002G059300	AT1G29370		Kinase-related protein of unknown function (DUF1296)
Chr02	4050001	4051000	4.87e-05	0.000498	7.69	20.1	12.41	Downstream	Potri.002G059700	AT2G42910		Phosphoribosyltransferase family protein
Chr02	4050001	4051000	4.87e-05	0.000498	7.69	20.1	12.41	Exon	Potri.002G059800	AT1G29400.2	AML5,ML5	MEI2-like protein 5
Chr02	4051001	4052000	2.85e-09	8.71e-08	54.37	71.95	17.58	Downstream	Potri.002G059700	AT2G42910		Phosphoribosyltransferase family protein
Chr02	4051001	4052000	2.85e-09	8.71e-08	54.37	71.95	17.58	Exon,intron	Potri.002G059800	AT1G29400.2	AML5,ML5	MEI2-like protein 5
Chr02	4055001	4056000	0.000103	0.000952	49.62	67.26	17.64	Exon,intron	Potri.002G059800	AT1G29400.2	AML5,ML5	MEI2-like protein 5
Chr02	4078001	4079000	6.16e-07	1.06e-05	58.11	84.56	26.45	Exon,intron	Potri.002G059900	AT2G42880	ATMPK20,MPK20	MAP kinase 20
Chr02	4078001	4079000	6.16e-07	1.06e-05	58.11	84.56	26.45	Promotor,exon	Potri.002G060000
Chr02	4167001	4168000	3.06e-05	0.000332	21.11	40.54	19.43	Exon	Potri.002G061300	AT1G34190	anac017,NAC017	NAC domain containing protein 17
Chr02	4188001	4189000	1.03e-06	1.67e-05	22.64	41.71	19.07	Exon	Potri.002G061600	AT1G34150		Pseudouridine synthase family protein
Chr02	4199001	4200000	5.06e-09	1.45e-07	51.6	79.35	27.75	Exon,intron	Potri.002G061900	AT1G79500.4	AtkdsA1	Aldolase-type TIM barrel family protein
Chr02	4199001	4200000	5.06e-09	1.45e-07	51.6	79.35	27.75	Promotor	Potri.002G062000	AT2G24840	AGL61,DIA	AGAMOUS-like 61
Chr02	4232001	4233000	0.000263	0.00212	38.48	54.82	16.34	Exon,intron	Potri.002G062700	AT1G22760	PAB3	Poly(A) binding protein 3
Chr02	4256001	4257000	6.16e-06	8.14e-05	17.65	30.72	13.08	Exon,intron	Potri.002G063400	AT1G71720		Nucleic acid-binding proteins superfamily
Chr02	4256001	4257000	6.16e-06	8.14e-05	17.65	30.72	13.08	Downstream,exon	Potri.002G063400	AT1G71720		Nucleic acid-binding proteins superfamily
Chr02	4355001	4356000	4.11e-09	1.21e-07	0.5	17.19	16.68	Downstream	Potri.002G064600	AT1G22780	PFL,PFL1,RPS18A	Ribosomal protein S13/S18 family
Chr02	4355001	4356000	4.11e-09	1.21e-07	0.5	17.19	16.68	Exon,intron	Potri.002G064700	AT4G09810		Nucleotide-sugar transporter family protein
Chr02	4468001	4469000	2e-10	7.9e-09	37.04	3.57	-33.47	Exon,intron	Potri.002G065800	AT1G43130	LCV2	Like COV 2
Chr02	4491001	4492000	0.00596	0.0292	72.56	61.31	-11.25	Exon,intron	Potri.002G066100	AT1G76010		Alba DNA/RNA-binding protein
Chr02	4520001	4521000	3.16e-08	7.54e-07	16.22	55.77	39.55	Exon	Potri.002G066600	AT2G21770	CESA09,CESA9	Cellulose synthase A9
Chr02	4550001	4551000	0.000787	0.00542	42.57	56.22	13.66	Exon	Potri.002G067100	AT1G43620.3	TT15,UGT80B1	UDP-Glycosyltransferase superfamily protein
Chr02	4552001	4553000	1.61e-05	0.000189	75.97	87.2	11.22	Exon	Potri.002G067100	AT1G43620.3	TT15,UGT80B1	UDP-Glycosyltransferase superfamily protein
Chr02	4553001	4554000	9.84e-09	2.65e-07	50	79.34	29.34	Exon	Potri.002G067100	AT1G43620.3	TT15,UGT80B1	UDP-Glycosyltransferase superfamily protein
Chr02	4688001	4689000	1.35e-06	2.12e-05	27.71	13.54	-14.17	Exon	Potri.002G068700	AT1G21200		Sequence-specific DNA binding transcription factors
Chr02	4705001	4706000	6.66e-06	8.71e-05	82.61	66	-16.61	Exon,intron	Potri.002G068900	AT1G21170	SEC5B	Exocyst complex component SEC5
Chr02	4806001	4807000	0.00103	0.0068	82.56	68.12	-14.45	Intron	Potri.002G070000	AT4G38470		ACT-like protein tyrosine kinase family protein
Chr02	4930001	4931000	0.00023	0.0019	52.86	35.04	-17.83	Exon,intron	Potri.002G071400	AT1G77220		Protein of unknown function (DUF300)
Chr02	4931001	4932000	1.22e-05	0.000148	14.53	31.12	16.6	Exon	Potri.002G071400	AT1G77220		Protein of unknown function (DUF300)
Chr02	4931001	4932000	1.22e-05	0.000148	14.53	31.12	16.6	Exon,intron	Potri.002G071400	AT1G77220		Protein of unknown function (DUF300)
Chr02	5065001	5066000	1.84e-11	9.02e-10	45.64	89.66	44.02	Exon	Potri.002G072900	AT1G43850	SEU	SEUSS transcriptional co-regulator
Chr02	5065001	5066000	1.84e-11	9.02e-10	45.64	89.66	44.02	Downstream	Potri.002G073000	AT3G15360	ATHM4,ATM4,TRX-M4	Thioredoxin M-type 4
Chr02	5141001	5142000	0.000801	0.00549	22.02	11.27	-10.75	Exon,intron	Potri.002G074400	AT1G43890.2	ATRAB-C1,ATRAB18,ATRABC1,RAB18,RAB18-1,RABC1	RAB GTPASE HOMOLOG B18
Chr02	5197001	5198000	1.13e-10	4.72e-09	6.17	23.73	17.56	Downstream	Potri.002G075100
Chr02	5197001	5198000	1.13e-10	4.72e-09	6.17	23.73	17.56	Exon	Potri.002G075200
Chr02	5197001	5198000	1.13e-10	4.72e-09	6.17	23.73	17.56	Downstream	Potri.002G075300	AT3G26540		Tetratricopeptide repeat (TPR)-like superfamily protein
Chr02	5233001	5234000	1.48e-07	3.03e-06	20.51	10.49	-10.03	Exon,intron	Potri.002G075800	AT2G34300		S-adenosyl-L-methionine-dependent methyltransferases superfamily protein
Chr02	5307001	5308000	1.06e-07	2.24e-06	57.14	37.5	-19.64	Downstream,exon,intron	Potri.002G076700	AT1G77230		Tetratricopeptide repeat (TPR)-like superfamily protein
Chr02	5307001	5308000	1.06e-07	2.24e-06	57.14	37.5	-19.64	Exon,intron	Potri.002G076700	AT1G77230		Tetratricopeptide repeat (TPR)-like superfamily protein
Chr02	5307001	5308000	1.06e-07	2.24e-06	57.14	37.5	-19.64	Promotor	Potri.002G076800	AT5G54160	ATOMT1,OMT1	O-methyltransferase 1
Chr02	5308001	5309000	6.57e-11	2.89e-09	14.56	0.9	-13.66	Downstream	Potri.002G076700	AT1G77230		Tetratricopeptide repeat (TPR)-like superfamily protein
Chr02	5308001	5309000	6.57e-11	2.89e-09	14.56	0.9	-13.66	Exon,intron	Potri.002G076700	AT1G77230		Tetratricopeptide repeat (TPR)-like superfamily protein
Chr02	5308001	5309000	6.57e-11	2.89e-09	14.56	0.9	-13.66	Promotor	Potri.002G076800	AT5G54160	ATOMT1,OMT1	O-methyltransferase 1
Chr02	5310001	5311000	0.000242	0.00198	17.3	33.33	16.04	Downstream	Potri.002G076700	AT1G77230		Tetratricopeptide repeat (TPR)-like superfamily protein
Chr02	5310001	5311000	0.000242	0.00198	17.3	33.33	16.04	Exon,intron	Potri.002G076800	AT5G54160	ATOMT1,OMT1	O-methyltransferase 1
Chr02	5310001	5311000	0.000242	0.00198	17.3	33.33	16.04	Downstream	Potri.002G076900	AT1G77250		RING/FYVE/PHD-type zinc finger family protein
Chr02	5335001	5336000	0.000541	0.00393	12.94	26.92	13.99	Exon	Potri.002G077200	AT4G21470	ATFMN/FHY,FMN/FHY	Riboflavin kinase/FMN hydrolase
Chr02	5335001	5336000	0.000541	0.00393	12.94	26.92	13.99	Promotor,exon	Potri.002G077200	AT4G21470	ATFMN/FHY,FMN/FHY	Riboflavin kinase/FMN hydrolase
Chr02	5351001	5352000	2.07e-05	0.000236	48.67	24	-24.67	Exon,intron	Potri.002G077400	AT5G52560	ATUSP,USP	UDP-sugar pyrophosphorylase
Chr02	5367001	5368000	0.00997	0.0442	71.21	59.88	-11.34	Exon,intron	Potri.002G077700	AT1G21580		Zinc finger C-x8-C-x5-C-x3-H type family protein
Chr02	5396001	5397000	0.000171	0.00147	66.02	83.33	17.32	Exon,intron	Potri.002G078000	AT1G21650.2		Preprotein translocase SecA family protein
Chr02	5427001	5428000	2.09e-06	3.14e-05	0.52	13.64	13.11	Downstream	Potri.002G078600	AT1G77330		2-oxoglutarate (2OG) and Fe(II)-dependent oxygenase superfamily protein
Chr02	5427001	5428000	2.09e-06	3.14e-05	0.52	13.64	13.11	Exon	Potri.002G078700	AT1G21640	ATNADK2,NADK2	NAD kinase 2
Chr02	5427001	5428000	2.09e-06	3.14e-05	0.52	13.64	13.11	Downstream,exon	Potri.002G078700	AT1G21640	ATNADK2,NADK2	NAD kinase 2
Chr02	5427001	5428000	2.09e-06	3.14e-05	0.52	13.64	13.11	Downstream	Potri.002G078700	AT1G21640	ATNADK2,NADK2	NAD kinase 2
Chr02	5479001	5480000	2.38e-08	5.84e-07	56.98	81.65	24.66	Exon,intron	Potri.002G079100	AT1G77300	ASHH2,CCR1,EFS,SDG8	Histone methyltransferases(H3-K4 specific);histone methyltransferases(H3-K36 specific)
Chr02	5484001	5485000	2.2e-06	3.28e-05	85.23	73.97	-11.26	Exon,intron	Potri.002G079100	AT1G77300	ASHH2,CCR1,EFS,SDG8	Histone methyltransferases(H3-K4 specific);histone methyltransferases(H3-K36 specific)
Chr02	5494001	5495000	8.73e-08	1.88e-06	0	11.11	11.11	Exon,intron	Potri.002G079200	AT1G21660		Chaperone DnaJ-domain superfamily protein
Chr02	5575001	5576000	1.55e-18	2.6e-16	6.36	19.9	13.54	Downstream	Potri.002G080200	AT1G77400
Chr02	5575001	5576000	1.55e-18	2.6e-16	6.36	19.9	13.54	Exon	Potri.002G080300	AT1G77405		Pentatricopeptide repeat (PPR) superfamily protein
Chr02	5593001	5594000	8.58e-07	1.42e-05	65.87	97.83	31.95	Exon,intron	Potri.002G080600	AT1G21700	ATSWI3C,CHB4,SWI3C	SWITCH/sucrose nonfermenting 3C
Chr02	5662001	5663000	0.00703	0.0334	62.57	74.01	11.45	Exon,intron	Potri.002G081300	AT1G21730		P-loop containing nucleoside triphosphate hydrolases superfamily protein
Chr02	5665001	5666000	0.000535	0.0039	70.55	58.73	-11.82	Exon,intron	Potri.002G081300	AT1G21730		P-loop containing nucleoside triphosphate hydrolases superfamily protein
Chr02	5665001	5666000	0.000535	0.0039	70.55	58.73	-11.82	Downstream	Potri.002G081400	AT1G44130		Eukaryotic aspartyl protease family protein
Chr02	5667001	5668000	4.36e-05	0.000451	17.78	40.96	23.19	Downstream,exon,intron	Potri.002G081300	AT1G21730		P-loop containing nucleoside triphosphate hydrolases superfamily protein
Chr02	5667001	5668000	4.36e-05	0.000451	17.78	40.96	23.19	Exon,intron	Potri.002G081300	AT1G21730		P-loop containing nucleoside triphosphate hydrolases superfamily protein
Chr02	5667001	5668000	4.36e-05	0.000451	17.78	40.96	23.19	Downstream,exon	Potri.002G081400	AT1G44130		Eukaryotic aspartyl protease family protein
Chr02	5667001	5668000	4.36e-05	0.000451	17.78	40.96	23.19	Downstream	Potri.002G081400	AT1G44130		Eukaryotic aspartyl protease family protein
Chr02	5729001	5730000	1.25e-10	5.21e-09	52.94	24.36	-28.58	Exon,intron	Potri.002G082000	AT1G21740		Protein of unknown function (DUF630 and DUF632)
Chr02	5912001	5913000	6.33e-06	8.35e-05	77.17	92.18	15.01	Exon,intron	Potri.002G084300	AT1G77600.2		ARM repeat superfamily protein
Chr02	5926001	5927000	6.29e-06	8.29e-05	39.95	59.78	19.83	Exon,intron	Potri.002G084500	AT1G77610		EamA-like transporter family protein
Chr02	5926001	5927000	6.29e-06	8.29e-05	39.95	59.78	19.83	Downstream	Potri.002G084600	AT1G44760		Adenine nucleotide alpha hydrolases-like superfamily protein
Chr02	5999001	6000000	0.000548	0.00398	28.47	43.8	15.33	Exon,intron	Potri.002G085400	AT1G44820		Peptidase M20/M25/M40 family protein
Chr02	6169001	6170000	4.9e-07	8.64e-06	76.83	59.35	-17.47	Exon,intron	Potri.002G087300	AT1G38131		O-fucosyltransferase family protein
Chr02	6200001	6201000	0.0047	0.0241	36.14	22.88	-13.27	Exon,intron	Potri.002G087700	AT2G25710	HCS1	Holocarboxylase synthase 1
Chr02	6200001	6201000	0.0047	0.0241	36.14	22.88	-13.27	Downstream,exon,intron	Potri.002G087700	AT2G25710	HCS1	Holocarboxylase synthase 1
Chr02	6200001	6201000	0.0047	0.0241	36.14	22.88	-13.27	Promotor	Potri.002G087800
Chr02	6221001	6222000	0.00428	0.0223	61.11	39.66	-21.46	Intron	Potri.002G088000	AT4G08180.2	ORP1C	OSBP(oxysterol binding protein)-related protein 1C
Chr02	6221001	6222000	0.00428	0.0223	61.11	39.66	-21.46	Promotor,exon,intron	Potri.002G088000	AT4G08180.2	ORP1C	OSBP(oxysterol binding protein)-related protein 1C
Chr02	6221001	6222000	0.00428	0.0223	61.11	39.66	-21.46	Promotor	Potri.002G088000	AT4G08180.2	ORP1C	OSBP(oxysterol binding protein)-related protein 1C
Chr02	6222001	6223000	0.00202	0.012	29.8	14.29	-15.51	Exon,intron	Potri.002G088000	AT4G08180.2	ORP1C	OSBP(oxysterol binding protein)-related protein 1C
Chr02	6222001	6223000	0.00202	0.012	29.8	14.29	-15.51	Promotor,exon,intron	Potri.002G088000	AT4G08180.2	ORP1C	OSBP(oxysterol binding protein)-related protein 1C
Chr02	6225001	6226000	0.00031	0.00245	51.82	67.24	15.43	Exon,intron	Potri.002G088000	AT4G08180.2	ORP1C	OSBP(oxysterol binding protein)-related protein 1C
Chr02	6280001	6281000	1.24e-05	0.00015	34.96	51.52	16.56	Exon	Potri.002G088400	AT1G77750		Ribosomal protein S13/S18 family
Chr02	6280001	6281000	1.24e-05	0.00015	34.96	51.52	16.56	Downstream	Potri.002G088500	AT1G24620		EF hand calcium-binding protein family
Chr02	6315001	6316000	2.85e-06	4.11e-05	61.98	78.63	16.65	Promotor,exon	Potri.002G088800
Chr02	6315001	6316000	2.85e-06	4.11e-05	61.98	78.63	16.65	Downstream,exon	Potri.002G088900	AT4G08500	ARAKIN,ATMEKK1,MAPKKK8,MEKK1	MAPK/ERK kinase kinase 1
Chr02	6358001	6359000	2.48e-06	3.64e-05	82.89	97.45	14.56	Intron	Potri.002G089400	AT1G77800.2		PHD finger family protein
Chr02	6362001	6363000	0.00224	0.0131	86.05	65.79	-20.26	Exon,intron	Potri.002G089400	AT1G77800.2		PHD finger family protein
Chr02	6368001	6369000	0.000464	0.00345	41.63	60.26	18.64	Exon,intron	Potri.002G089500	AT5G64610	HAM1	Histone acetyltransferase of the MYST family 1
Chr02	6369001	6370000	3.1e-05	0.000335	82.88	67.58	-15.3	Exon,intron	Potri.002G089500	AT5G64610	HAM1	Histone acetyltransferase of the MYST family 1
Chr02	6416001	6417000	7.36e-24	2.4e-21	30.45	65.84	35.39	Promotor	Potri.002G090100	AT1G36380
Chr02	6416001	6417000	7.36e-24	2.4e-21	30.45	65.84	35.39	Exon,intron	Potri.002G090200	AT1G36370	SHM7	Serine hydroxymethyltransferase 7
Chr02	6455001	6456000	3.8e-07	6.92e-06	71.11	85.09	13.98	Exon,intron	Potri.002G090700	AT1G77920		BZIP transcription factor family protein
Chr02	6455001	6456000	3.8e-07	6.92e-06	71.11	85.09	13.98	Exon	Potri.002G090700	AT1G77920		BZIP transcription factor family protein
Chr02	6474001	6475000	0.000564	0.00408	69.41	45.95	-23.47	Exon	Potri.002G090900	AT4G08540		DNA-directed RNA polymerase II protein
Chr02	6476001	6477000	7.12e-25	2.69e-22	1.25	18.01	16.76	Exon,intron	Potri.002G090900	AT4G08540		DNA-directed RNA polymerase II protein
Chr02	6476001	6477000	7.12e-25	2.69e-22	1.25	18.01	16.76	Downstream	Potri.002G091000	AT1G36320
Chr02	6490001	6491000	6.63e-05	0.00065	35.24	64.94	29.7	Downstream	Potri.002G091100	AT4G18520		Pentatricopeptide repeat (PPR) superfamily protein
Chr02	6490001	6491000	6.63e-05	0.00065	35.24	64.94	29.7	Exon,intron	Potri.002G091200	AT4G08550		Electron carriers;protein disulfide oxidoreductases
Chr02	6491001	6492000	1.26e-09	4.21e-08	68.09	40.74	-27.34	Exon,intron	Potri.002G091200	AT4G08550		Electron carriers;protein disulfide oxidoreductases
Chr02	6505001	6506000	0.000217	0.00181	80.75	67.86	-12.9	Exon,intron	Potri.002G091400	AT5G02130	NDP1	Tetratricopeptide repeat (TPR)-like superfamily protein
Chr02	6506001	6507000	0.000212	0.00177	60.06	42.14	-17.92	Exon,intron	Potri.002G091400	AT5G02130	NDP1	Tetratricopeptide repeat (TPR)-like superfamily protein
Chr02	6531001	6532000	5.45e-28	2.99e-25	39.73	78.37	38.64	Exon,intron	Potri.002G091700	AT1G22060
Chr02	6532001	6533000	0.00121	0.00778	53.97	34.21	-19.75	Exon,intron	Potri.002G091700	AT1G22060
Chr02	6533001	6534000	1.08e-05	0.000133	97.73	87.34	-10.39	Exon,intron	Potri.002G091700	AT1G22060
Chr02	6601001	6602000	0.000598	0.00429	12.5	35.38	22.88	Exon,intron	Potri.002G092500	AT1G22150	SULTR1;3	Sulfate transporter 1;3
Chr02	6615001	6616000	0.00886	0.0403	69.39	81.67	12.28	Downstream	Potri.002G092600	AT1G78010		TRNA modification GTPase, putative
Chr02	6615001	6616000	0.00886	0.0403	69.39	81.67	12.28	Downstream,exon	Potri.002G092700	AT1G36160.2	ACC1,AT-ACC1,EMB22,GK,PAS3	Acetyl-CoA carboxylase 1
Chr02	6622001	6623000	1.29e-11	6.54e-10	79.72	46.08	-33.64	Exon,intron	Potri.002G092700	AT1G36160.2	ACC1,AT-ACC1,EMB22,GK,PAS3	Acetyl-CoA carboxylase 1
Chr02	6686001	6687000	2.57e-16	3.01e-14	0.88	21.17	20.28	Exon	Potri.002G093400	AT4G08690.2		Sec14p-like phosphatidylinositol transfer family protein
Chr02	6698001	6699000	3.07e-09	9.33e-08	97.97	83.23	-14.74	Exon	Potri.002G093500	AT4G30100		P-loop containing nucleoside triphosphate hydrolases superfamily protein
Chr02	6698001	6699000	3.07e-09	9.33e-08	97.97	83.23	-14.74	Promotor,exon	Potri.002G093500	AT4G30100		P-loop containing nucleoside triphosphate hydrolases superfamily protein
Chr02	6698001	6699000	3.07e-09	9.33e-08	97.97	83.23	-14.74	Downstream	Potri.002G093600
Chr02	6767001	6768000	0.000152	0.00134	72.34	83.42	11.08	Exon	Potri.002G094400	AT1G36050.2		Endoplasmic reticulum vesicle transporter protein
Chr02	6768001	6769000	0.000225	0.00186	56.11	75.51	19.4	Exon	Potri.002G094400	AT1G36050.2		Endoplasmic reticulum vesicle transporter protein
Chr02	6769001	6770000	3.54e-12	1.99e-10	6.45	22.41	15.96	Promotor,exon,intron	Potri.002G094400	AT1G36050.2		Endoplasmic reticulum vesicle transporter protein
Chr02	6871001	6872000	0.000597	0.00429	7.87	22.12	14.26	Exon,intron	Potri.002G095400	AT1G78160	APUM7,PUM7	Pumilio 7
Chr02	6871001	6872000	0.000597	0.00429	7.87	22.12	14.26	Promotor	Potri.002G095500
Chr02	6871001	6872000	0.000597	0.00429	7.87	22.12	14.26	Downstream	Potri.002G095600	AT1G35720	ANNAT1,ATOXY5,OXY5	Annexin 1
Chr02	6929001	6930000	0.00282	0.0159	25.13	6.67	-18.47	Exon,intron	Potri.002G096300	AT1G22260	ZYP1,ZYP1a	Myosin heavy chain-related protein
Chr02	7036001	7037000	7.24e-06	9.38e-05	65.82	88.57	22.76	Exon	Potri.002G097700	AT1G22310.2	ATMBD8,MBD8	Methyl-CPG-binding domain 8
Chr02	7051001	7052000	1.58e-05	0.000186	26	11.74	-14.27	Promotor	Potri.002G097900	AT4G08940		Ubiquitin carboxyl-terminal hydrolase family protein
Chr02	7051001	7052000	1.58e-05	0.000186	26	11.74	-14.27	Exon	Potri.002G098000	AT1G78240.2	OSU1,QUA2,TSD2	S-adenosyl-L-methionine-dependent methyltransferases superfamily protein
Chr02	7051001	7052000	1.58e-05	0.000186	26	11.74	-14.27	Downstream	Potri.002G098000	AT1G78240.2	OSU1,QUA2,TSD2	S-adenosyl-L-methionine-dependent methyltransferases superfamily protein
Chr02	7132001	7133000	3.82e-05	0.000403	84.01	69.41	-14.6	Intron	Potri.002G099000	AT4G08960		Phosphotyrosyl phosphatase activator (PTPA) family protein
Chr02	7166001	7167000	9.4e-07	1.54e-05	55.76	76.92	21.16	Exon,intron	Potri.002G099400	AT1G78280		Transferases, transferring glycosyl groups
Chr02	7167001	7168000	1.74e-13	1.24e-11	82.3	98.17	15.87	Exon,intron	Potri.002G099400	AT1G78280		Transferases, transferring glycosyl groups
Chr02	7169001	7170000	1.53e-10	6.2e-09	41.52	6.59	-34.93	Exon,intron	Potri.002G099400	AT1G78280		Transferases, transferring glycosyl groups
Chr02	7173001	7174000	0.00433	0.0225	16.24	29.69	13.44	Intron	Potri.002G099400	AT1G78280		Transferases, transferring glycosyl groups
Chr02	7173001	7174000	0.00433	0.0225	16.24	29.69	13.44	Downstream	Potri.002G099500	AT5G10360	EMB3010,RPS6B	Ribosomal protein S6e
Chr02	7283001	7284000	0.009	0.0408	58.82	47.32	-11.51	Exon,intron	Potri.002G100800	AT1G35220
Chr02	7285001	7286000	9.86e-12	5.13e-10	26.65	53.02	26.36	Intron	Potri.002G100800	AT1G35220
Chr02	7286001	7287000	1.93e-09	6.14e-08	71.85	30.77	-41.08	Exon,intron	Potri.002G100800	AT1G35220
Chr02	7287001	7288000	6.06e-12	3.26e-10	77.64	46.21	-31.43	Exon,intron	Potri.002G100800	AT1G35220
Chr02	7410001	7411000	4.75e-05	0.000487	71.35	45.35	-26	Exon,intron	Potri.002G102600	AT5G49970	ATPPOX,PDX3,PPOX	Pyridoxin (pyrodoxamine) 5\'-phosphate oxidase
Chr02	7434001	7435000	9.62e-15	8.66e-13	19.3	0.47	-18.84	Exon,intron	Potri.002G102800	AT1G28200	FIP1	FH interacting protein 1
Chr02	7463001	7464000	7.69e-05	0.000739	5.43	17.22	11.79	Exon,intron	Potri.002G103100	AT5G10940.2		Transducin family protein / WD-40 repeat family protein
Chr02	7470001	7471000	2.98e-05	0.000325	66.21	48.62	-17.58	Promotor	Potri.002G103100	AT5G10940.2		Transducin family protein / WD-40 repeat family protein
Chr02	7470001	7471000	2.98e-05	0.000325	66.21	48.62	-17.58	Downstream	Potri.002G103200
Chr02	7470001	7471000	2.98e-05	0.000325	66.21	48.62	-17.58	Promotor,exon	Potri.002G103300
Chr02	7470001	7471000	2.98e-05	0.000325	66.21	48.62	-17.58	Downstream,exon	Potri.002G103400	AT5G50011	CPuORF37	Conserved peptide upstream open reading frame 37
Chr02	7509001	7510000	7.69e-27	3.39e-24	0.43	21.92	21.49	Exon,intron	Potri.002G103600	AT5G18475		Pentatricopeptide repeat (PPR) superfamily protein
Chr02	7509001	7510000	7.69e-27	3.39e-24	0.43	21.92	21.49	Promotor	Potri.002G103700	AT2G33740.2	CUTA	Nitrogen regulatory PII-like, alpha/beta
Chr02	7512001	7513000	7.68e-22	2.03e-19	0	38.13	38.13	Downstream	Potri.002G103600	AT5G18475		Pentatricopeptide repeat (PPR) superfamily protein
Chr02	7512001	7513000	7.68e-22	2.03e-19	0	38.13	38.13	Exon,intron	Potri.002G103700	AT2G33740.2	CUTA	Nitrogen regulatory PII-like, alpha/beta
Chr02	7512001	7513000	7.68e-22	2.03e-19	0	38.13	38.13	Downstream,exon	Potri.002G103700	AT2G33740.2	CUTA	Nitrogen regulatory PII-like, alpha/beta
Chr02	7512001	7513000	7.68e-22	2.03e-19	0	38.13	38.13	Downstream	Potri.002G103800	AT5G65430	14-3-3KAPPA,GF14 KAPPA,GRF8	General regulatory factor 8
Chr02	7513001	7514000	4.35e-34	4.02e-31	0.86	69.49	68.63	Exon,intron	Potri.002G103700	AT2G33740.2	CUTA	Nitrogen regulatory PII-like, alpha/beta
Chr02	7513001	7514000	4.35e-34	4.02e-31	0.86	69.49	68.63	Downstream	Potri.002G103700	AT2G33740.2	CUTA	Nitrogen regulatory PII-like, alpha/beta
Chr02	7513001	7514000	4.35e-34	4.02e-31	0.86	69.49	68.63	Downstream	Potri.002G103800	AT5G65430	14-3-3KAPPA,GF14 KAPPA,GRF8	General regulatory factor 8
Chr02	7541001	7542000	1.91e-28	1.13e-25	18.71	79.41	60.7	Exon,intron	Potri.002G104100	AT4G24610
Chr02	7541001	7542000	1.91e-28	1.13e-25	18.71	79.41	60.7	Promotor,exon	Potri.002G104100	AT4G24610
Chr02	7541001	7542000	1.91e-28	1.13e-25	18.71	79.41	60.7	Promotor	Potri.002G104100	AT4G24610
Chr02	7548001	7549000	3.31e-05	0.000356	63	83.67	20.67	Exon,intron	Potri.002G104100	AT4G24610
Chr02	7548001	7549000	3.31e-05	0.000356	63	83.67	20.67	Downstream	Potri.002G104200	AT5G49710.3
Chr02	7565001	7566000	4.27e-05	0.000444	43.25	62	18.75	Exon,intron	Potri.002G104300	AT4G24580	REN1	Rho GTPase activation protein (RhoGAP) with PH domain
Chr02	7608001	7609000	3.6e-12	2.03e-10	37.59	66.08	28.49	Exon,intron	Potri.002G104800	AT4G24560	UBP16	Ubiquitin-specific protease 16
Chr02	7608001	7609000	3.6e-12	2.03e-10	37.59	66.08	28.49	Downstream	Potri.002G104900
Chr02	7638001	7639000	0.011	0.0476	50	34.75	-15.25	Exon,intron	Potri.002G105100	AT4G24550.2		Clathrin adaptor complexes medium subunit family protein
Chr02	7638001	7639000	0.011	0.0476	50	34.75	-15.25	Downstream,exon,intron	Potri.002G105100	AT4G24550.2		Clathrin adaptor complexes medium subunit family protein
Chr02	7639001	7640000	5.63e-05	0.000564	87.7	75.8	-11.9	Exon,intron	Potri.002G105100	AT4G24550.2		Clathrin adaptor complexes medium subunit family protein
Chr02	7705001	7706000	0.000941	0.00629	78.79	90.91	12.12	Exon,intron	Potri.002G105700	AT1G09730.2		Cysteine proteinases superfamily protein
Chr02	7707001	7708000	8.5e-08	1.83e-06	67.29	88.14	20.86	Exon,intron	Potri.002G105700	AT1G09730.2		Cysteine proteinases superfamily protein
Chr02	7707001	7708000	8.5e-08	1.83e-06	67.29	88.14	20.86	Downstream,exon,intron	Potri.002G105700	AT1G09730.2		Cysteine proteinases superfamily protein
Chr02	7739001	7740000	4.05e-23	1.24e-20	75.63	44.01	-31.62	Exon,intron	Potri.002G106000	AT5G60930		P-loop containing nucleoside triphosphate hydrolases superfamily protein
Chr02	7781001	7782000	1.62e-11	8.06e-10	27.97	3.87	-24.1	Exon,intron	Potri.002G106600	AT4G24520	AR1,ATR1	P450 reductase 1
Chr02	7820001	7821000	0.000625	0.00446	77.18	87.94	10.76	Intron	Potri.002G106900	AT1G09960	ATSUC4,ATSUT4,SUC4,SUT4	Sucrose transporter 4
Chr02	7824001	7825000	1.4e-12	8.58e-11	38.19	1.33	-36.86	Intron	Potri.002G106900	AT1G09960	ATSUC4,ATSUT4,SUC4,SUT4	Sucrose transporter 4
Chr02	7824001	7825000	1.4e-12	8.58e-11	38.19	1.33	-36.86	Promotor,Downstream,exon	Potri.002G107100
Chr02	7858001	7859000	1.21e-09	4.06e-08	12.28	37.32	25.04	Exon,intron	Potri.002G107300	AT1G27600.2	I9H,IRX9-L	Nucleotide-diphospho-sugar transferases superfamily protein
Chr02	7862001	7863000	1.21e-09	4.07e-08	45.01	71.96	26.94	Downstream	Potri.002G107300	AT1G27600.2	I9H,IRX9-L	Nucleotide-diphospho-sugar transferases superfamily protein
Chr02	7862001	7863000	1.21e-09	4.07e-08	45.01	71.96	26.94	Exon	Potri.002G107400	AT1G27595
Chr02	7862001	7863000	1.21e-09	4.07e-08	45.01	71.96	26.94	Promotor	Potri.002G107500
Chr02	7862001	7863000	1.21e-09	4.07e-08	45.01	71.96	26.94	Downstream	Potri.002G107400	AT1G27595
[truncated: 12,734 more rows]
