# Supplementary material for: A Comparative Analysis of Transcription Networks Active in Juvenile and Mature Wood in Populus
Source: Front Plant Sci. 2021 May 28;12:675075. doi: 10.3389/fpls.2021.675075 (PMC8193101; doi:10.3389/fpls.2021.675075)
Supplement: Supplementary file 11 [file Table_11.XLSX]

## Sheet: Sheet1
SUPPLEMENTARY TABLE S11| Correlation analysis of DEGs and DMGs.
Chr	Pos_L	Pos_R	P-value of DMGs	Q-value of DMGs	JW_methylation(%)	MW_methylation(%)	Methylation_different (%)	Methylation region	DMGs_id	EDGs_id	Fold change MW/JW	Log2 fold change	P-value of DEGs	P-value (fdr) of DEGs	FPKM in JW1	FPKM in JW2	FPKM in JW3	FPKM in MW1	FPKM in MW2	FPKM in MW3	Go_id	Go_description	Kegg_id	Kegg_description	P-value of correlation	Correlation coefficient	Gene name in Arabidopsis	Gene description in Arabidopsis
Chr13	14119001	14120000	1.48e-06	2.29e-05	51.76	36.83	-14.93	Exon	Potri.013G129100	Potri.013G129100	0.353799	-1.499	7.93144e-07	7.95404e-06	8.33703	8.22598	8.30896	6.06362	1.73842	2.34636					0.000292958	0.985992	PCMP-H35	Putative pentatricopeptide repeat-containing protein At5g09950 [Source:UniProtKB/Swiss-Prot;Acc:Q9FIB2]
Chr08	12261001	12262000	6.98e-12	3.72e-10	80.35	96.93	16.58	Downstream	Potri.008G179600	Potri.008G179600	4.01223	2.0044	3.89687e-14	1.35697e-12	3.76235	1.45827	2.6069	12.2666	15.8141	17.1188			Ko04114,ko04110,ko04111,ko04113	Oocyte meiosis|Cell cycle|Cell cycle - yeast|Meiosis - yeast	0.00048519	0.981961	MAD2	Mitotic spindle checkpoint protein MAD2 [Source:UniProtKB/Swiss-Prot;Acc:Q9LU93]
Chr18	432001	433000	1.51e-09	4.92e-08	15.32	0	-15.32	Exon,intron	Potri.018G005600	Potri.018G005600	0.155755	-2.68265	4.44809e-10	7.92188e-09	13.4229	21.2611	17.5492	4.5454	2.37008	3.79452	GO:0040008,GO:0061630,GO:0008270,GO:0043161	Regulation of growth|ubiquitin protein ligase activity|zinc ion binding|proteasome-mediated ubiquitin-dependent protein catabolic process			0.000719381	0.97802		RING/U-box superfamily protein [Source:TAIR;Acc:AT5G24870]
Chr04	14792001	14793000	4.7e-12	2.58e-10	83.2	96.18	12.98	Exon,intron	Potri.004G131600	Potri.004G131600	2.60466	1.38109	1.83986e-08	2.486e-07	2.83542	1.21013	1.91323	6.22509	6.65363	8.85205	GO:0003677,GO:0003678,GO:0007049,GO:0006270,GO:0006268,GO:0042555,GO:0000347,GO:0005524	DNA binding|DNA helicase activity|cell cycle|DNA replication initiation|DNA unwinding involved in DNA replication|MCM complex|THO complex|ATP binding	Ko03030,ko04110,ko04111,ko04113	DNA replication|Cell cycle|Cell cycle - yeast|Meiosis - yeast	0.00080757	0.976706	MCM3	DNA replication licensing factor MCM3 [Source:UniProtKB/Swiss-Prot;Acc:Q9FL33]
Chr02	12582001	12583000	2.63e-35	2.69e-32	33.28	78.84	45.55	Exon,intron	Potri.002G166600	Potri.002G166600	2.19171	1.13206	0.000580596	0.00302569	1.52625	1.34622	1.64378	2.92759	5.46671	4.88408	GO:0009507,GO:0005886,GO:0000902	Chloroplast|plasma membrane|cell morphogenesis			0.00114559	0.972236		Uncharacterized protein At5g41620 [Source:UniProtKB/Swiss-Prot;Acc:Q66GQ2]
Chr01	48216001	48217000	2.07e-07	1.32e-05	38.64	0	-38.64	Intergenic	Potri.001G448000/Potri.001G448100	Potri.001G448000	0.234799	-2.0905	1.95879e-18	1.26165e-16	86.4796	106.127	92.2472	35.3481	24.3912	23.8316	GO:0016747	Transferase activity, transferring acyl groups other than amino-acyl groups			0.00126704	0.970794		HXXXD-type acyl-transferase family protein [Source:TAIR;Acc:AT5G17540]
Chr04	7908001	7909000	4.76e-07	8.42e-06	0	16	16	Intergenic	Potri.004G093200/Potri.004G093300	Potri.004G093200	13.1891	3.72127	1.38524e-05	0.000108113	1.42161	1.29668	1.01124	9.11676	28.3391	24.6546	GO:0010252,GO:0009734,GO:0010311,GO:0040009,GO:0009733,GO:0005789,GO:0016021,GO:0010329	Auxin homeostasis|auxin-activated signaling pathway|lateral root formation|regulation of growth rate|response to auxin|endoplasmic reticulum membrane|integral component of membrane|auxin efflux transmembrane transporter activity			0.00151492	0.96805	PILS2	Auxin efflux carrier family protein [Source:TAIR;Acc:AT1G71090]
Chr18	65001	66000	2.79e-07	5.26e-06	1.22	13.64	12.41	Downstream	Potri.018G000700	Potri.018G000700	4.10741	2.03823	0.00449946	0.0179444	0.628867	0.6824	0.526825	1.44362	3.32355	4.34939					0.0016299	0.966853		Homeodomain-like superfamily protein [Source:TAIR;Acc:AT3G53440]
Chr17	5519001	5520000	0.00965	0.0431	85.11	72.73	-12.38	Intergenic	Potri.017G059700/Potri.017G059800	Potri.017G059800	0.209862	-2.25249	1.13189e-07	1.32317e-06	5.28343	5.70502	5.54728	1.94702	1.65702	0.989823	GO:0005179,GO:0004871,GO:0019722,GO:0007267,GO:0048046,GO:0005622,GO:0009506	Hormone activity|signal transducer activity|calcium-mediated signaling|cell-cell signaling|apoplast|intracellular|plasmodesma			0.00175173	0.965629
Chr18	16710001	16711000	8.55e-14	6.48e-12	29.35	73.26	43.91	Exon,intron	Potri.018G148800	Potri.018G148800	3.09862	1.63163	1.12116e-09	1.8716e-08	1.44192	0.768862	1.09848	4.39499	3.82111	4.13637	GO:0016871,GO:0010686	Cycloartenol synthase activity|tetracyclic triterpenoid biosynthetic process	Ko00100	Steroid biosynthesis	0.00199506	0.963305	CAS1	Cycloartenol synthase [Source:UniProtKB/Swiss-Prot;Acc:P38605]
Chr11	17960001	17961000	3.61e-24	1.24e-21	51.13	25.64	-25.5	Intergenic	Potri.011G161300/Potri.011G161400	Potri.011G161400	0.498599	-1.00405	3.13943e-06	2.80302e-05	202.145	267.354	217.759	130.752	168.415	120.831	GO:0050268,GO:0050660,GO:0052747,GO:0005618,GO:0005576,GO:0045551	Coniferyl-alcohol dehydrogenase activity|flavin adenine dinucleotide binding|sinapyl alcohol dehydrogenase activity|cell wall|extracellular region|cinnamyl-alcohol dehydrogenase activity			0.0027255	0.957065		FAD-binding Berberine family protein [Source:TAIR;Acc:AT1G30760]
Chr08	14502001	14503000	0.000993	0.00658	64.67	84.72	20.05	Intergenic	Potri.008G202800/Potri.008G202900	Potri.008G202800	2.57012	1.36184	2.72516e-09	4.29232e-08	8.89006	7.53711	8.20283	20.4935	27.9527	32.416	GO:0046916,GO:0030001,GO:0005618,GO:0005737,GO:0046914	Cellular transition metal ion homeostasis|metal ion transport|cell wall|cytoplasm|transition metal ion binding			0.00286174	0.955997		Heavy metal transport/detoxification superfamily protein [Source:TAIR;Acc:AT3G06130]
Chr12	13050001	13051000	1.18e-15	1.24e-13	38.52	8.38	-30.13	Exon,intron	Potri.012G106500	Potri.012G106500	0.431764	-1.21168	3.69239e-05	0.000261027	6.97547	7.6281	9.58768	5.59307	2.86056	4.32513	GO:0005774,GO:0005773,GO:0004559,GO:0030246,GO:0008270,GO:0006013,GO:0006517,GO:0048046,GO:0005618,GO:0009505	Vacuolar membrane|vacuole|alpha-mannosidase activity|carbohydrate binding|zinc ion binding|mannose metabolic process|protein deglycosylation|apoplast|cell wall|plant-type cell wall	Ko00511	Other glycan degradation	0.00293816	0.955409		Glycosyl hydrolase family 38 protein [Source:TAIR;Acc:AT5G13980]
Chr06	17540001	17541000	0.000917	0.00616	80.71	96.72	16.01	Intergenic	Potri.006G169400/Potri.006G169500	Potri.006G169400	2.1088	1.07642	6.15042e-07	6.31138e-06	13.6317	9.43373	11.2693	33.6087	28.5351	34.3059	GO:0005886,GO:0046930,GO:0015288,GO:0008308,GO:0040008,GO:0009617,GO:0016020,GO:0005741,GO:0005739	Plasma membrane|pore complex|porin activity|voltage-gated anion channel activity|regulation of growth|response to bacterium|membrane|mitochondrial outer membrane|mitochondrion	Ko04020,ko04022,ko04216,ko04217,ko04218	Calcium signaling pathway|cGMP - PKG signaling pathway|Ferroptosis|Necroptosis|Cellular senescence	0.00301088	0.954857	VDAC4	Mitochondrial outer membrane protein porin 4 [Source:UniProtKB/Swiss-Prot;Acc:Q9FKM2]
Chr06	4055001	4056000	3.53e-08	8.3e-07	71.88	84.24	12.36	Exon,intron	Potri.006G055300	Potri.006G055300	2.07836	1.05544	2.81354e-07	3.0637e-06	2.57431	2.30177	1.96432	4.89397	5.96119	6.8432	GO:0003677,GO:0003899,GO:0008270,GO:0042254,GO:0006360,GO:0005736,GO:0005634,GO:0009506	DNA binding|DNA-directed RNA polymerase activity|zinc ion binding|ribosome biogenesis|transcription from RNA polymerase I promoter|DNA-directed RNA polymerase I complex|nucleus|plasmodesma	Ko03020,ko00230,ko00240	RNA polymerase|Purine metabolism|Pyrimidine metabolism	0.00308413	0.954307	NRPA1	Nuclear RNA polymerase A1 [Source:TAIR;Acc:AT3G57660]
Chr09	7210001	7211000	1.42e-15	1.48e-13	16.64	0.75	-15.89	Exon,intron	Potri.009G073800	Potri.009G073800	0.381676	-1.38958	4.86913e-13	1.43664e-11	12.689	15.7912	15.1682	6.38128	7.30276	6.59169	GO:0005524,GO:0004331,GO:2001070,GO:0006003,GO:0006002,GO:0006000,GO:0043609,GO:0005829,GO:0005886,GO:0003873	ATP binding|fructose-2,6-bisphosphate 2-phosphatase activity|starch binding|fructose 2,6-bisphosphate metabolic process|fructose 6-phosphate metabolic process|fructose metabolic process|regulation of carbon utilization|cytosol|plasma membrane|6-phosphofructo-2-kinase activity	Ko04066,ko04152,ko00051	HIF-1 signaling pathway|AMPK signaling pathway|Fructose and mannose metabolism	0.0031911	0.953515	FKFBP	6-phosphofructo-2-kinase/fructose-2,6-bisphosphatase [Source:UniProtKB/Swiss-Prot;Acc:Q9MB58]
Chr08	12822001	12823000	3.95e-27	2e-24	82.42	97.56	15.14	Intergenic	Potri.008G186400/Potri.008G186500	Potri.008G186500	4.79538	2.26164	8.80333e-10	1.49062e-08	1.12433	1.23709	2.77501	10.1075	11.1311	9.11731					0.00336436	0.952259		Octicosapeptide/Phox/Bem1p (PB1) domain-containing protein [Source:TAIR;Acc:AT1G70640]
Chr08	12822001	12823000	9.37e-20	1.88e-17	82.05	98.15	16.1	Intergenic	Potri.008G186400/Potri.008G186500	Potri.008G186500	4.79538	2.26164	8.80333e-10	1.49062e-08	1.12433	1.23709	2.77501	10.1075	11.1311	9.11731					0.00353212	0.951074		Octicosapeptide/Phox/Bem1p (PB1) domain-containing protein [Source:TAIR;Acc:AT1G70640]
Chr03	13498001	13499000	3.01e-101	1.1e-97	46.3	74.87	28.57	Intergenic	Potri.003G111400/Potri.003G111500	Potri.003G111400	42.8645	5.42171	0.011759	0.0402178	0	0	0	0	4.24573	2.3885	GO:0009505,GO:0009506,GO:0050832,GO:0009682,GO:0009737,GO:0009409,GO:0009651,GO:0009707,GO:0005783,GO:0005576	Plant-type cell wall|plasmodesma|defense response to fungus|induced systemic resistance|response to abscisic acid|response to cold|response to salt stress|chloroplast outer membrane|endoplasmic reticulum|extracellular region			0.00362663	0.950418		Bifunctional inhibitor/lipid-transfer protein/seed storage 2S albumin superfamily protein [Source:TAIR;Acc:AT1G62510]
Chr08	7289001	7290000	3.4e-08	8.03e-07	9.88	44.26	34.39	Exon,intron	Potri.008G114200	Potri.008G114200	2.59266	1.37443	0.00942652	0.0334432	4.67699	4.9973	4.77162	7.97398	18.4359	23.618	GO:0015979,GO:0006099,GO:0005829,GO:0008964,GO:0015977	Photosynthesis|tricarboxylic acid cycle|cytosol|phosphoenolpyruvate carboxylase activity|carbon fixation	Ko00720,ko01200,ko00620,ko00680,ko00710	Carbon fixation pathways in prokaryotes|Carbon metabolism|Pyruvate metabolism|Methane metabolism|Carbon fixation in photosynthetic organisms	0.00426809	0.946173	PPC4	Phosphoenolpyruvate carboxylase 4 [Source:UniProtKB/Swiss-Prot;Acc:Q8GVE8]
Chr04	21263001	21264000	5.39e-24	1.79e-21	66.82	0	-66.82	Exon	Potri.004G201600	Potri.004G201600	0.363833	-1.45865	1.43506e-16	7.04751e-15	86.7952	98.4827	97.1219	38.6302	43.1933	44.9393	GO:0005096,GO:0007165	GTPase activator activity|signal transduction			0.00482439	0.942739	ROPGAP1	Rho GTPase-activating protein 1 [Source:UniProtKB/Swiss-Prot;Acc:Q9FMR1]
Chr01	48209001	48210000	3.42e-06	4.84e-05	68.11	41.18	-26.93	Intergenic	Potri.001G448000/Potri.001G448100	Potri.001G448000	0.234799	-2.0905	1.95879e-18	1.26165e-16	86.4796	106.127	92.2472	35.3481	24.3912	23.8316	GO:0016747	Transferase activity, transferring acyl groups other than amino-acyl groups			0.00490183	0.942277		HXXXD-type acyl-transferase family protein [Source:TAIR;Acc:AT5G17540]
Chr16	11757001	11758000	2.91e-06	4.18e-05	37.25	2.78	-34.48	Intergenic	Potri.016G113500/Potri.016G113600	Potri.016G113600	0.451764	-1.14636	6.62088e-12	1.62036e-10	488.083	551.236	531.486	298.562	329.29	276.779	GO:0006865,GO:0009734,GO:0016021,GO:0005886,GO:0015293,GO:0048829,GO:0048765,GO:0015171,GO:0010011,GO:0010328,GO:0003333,GO:0009926,GO:0001736,GO:0010311,GO:0009986,GO:0009958,GO:0005768,GO:0009624,GO:0005794	Amino acid transport|auxin-activated signaling pathway|integral component of membrane|plasma membrane|symporter activity|root cap development|root hair cell differentiation|amino acid transmembrane transporter activity|auxin binding|auxin influx transmembrane transporter activity|amino acid transmembrane transport|auxin polar transport|establishment of planar polarity|lateral root formation|cell …	Ko04075	Plant hormone signal transduction	0.00503113	0.941513	AUX1	Auxin transporter protein 1 [Source:UniProtKB/Swiss-Prot;Acc:Q96247]
Chr13	1492001	1493000	2.39e-12	1.4e-10	49.45	71.13	21.68	Exon	Potri.013G022500	Potri.013G022500	2.54817	1.34946	3.63646e-12	9.34855e-11	17.2451	12.9682	13.861	41.6232	44.907	48.9441					0.00525156	0.940232		Protein of unknown function (DUF3223) [Source:TAIR;Acc:AT5G62440]
Chr04	7564001	7565000	2.18e-08	1.73e-06	78.7	50.5	-28.21	Intergenic	Potri.004G089000/Potri.004G089100	Potri.004G089100	0.241569	-2.04949	8.22704e-12	1.97583e-10	4.00037	4.94773	4.38926	1.57436	1.69205	0.8768					0.00545281	0.939086		Protein kinase superfamily protein [Source:TAIR;Acc:AT5G37790]
Chr06	11260001	11261000	0.00559	0.0277	58.17	72.03	13.86	Exon	Potri.006G136600	Potri.006G136600	2.7338	1.45091	3.02783e-14	1.0682e-12	6.45218	3.98734	5.96985	17.0462	21.6599	18.4082	GO:0009506,GO:0005524,GO:0016887,GO:0003777,GO:0000911,GO:0009558,GO:0048229,GO:0007112,GO:0007018,GO:0009555,GO:0010245,GO:0005871,GO:0005874,GO:0009524	Plasmodesma|ATP binding|ATPase activity|microtubule motor activity|cytokinesis by cell plate formation|embryo sac cellularization|gametophyte development|male meiosis cytokinesis|microtubule-based movement|pollen development|radial microtubular system formation|kinesin complex|microtubule|phragmoplast			0.00557177	0.938418	NACK2	Kinesin-like protein NACK2 [Source:UniProtKB/Swiss-Prot;Acc:Q8LNZ2]
Chr10	13841001	13842000	3.81e-16	4.33e-14	24.89	2.33	-22.56	Exon	Potri.010G122000	Potri.010G122000	0.474137	-1.07662	0.000103337	0.000655168	8.47558	9.87384	9.9429	7.48146	4.07933	3.50754	GO:0008270,GO:0090502,GO:0005759,GO:0004521,GO:0003727	Zinc ion binding|RNA phosphodiester bond hydrolysis, endonucleolytic|mitochondrial matrix|endoribonuclease activity|single-stranded RNA binding			0.00576225	0.937363		Metallo-hydrolase/oxidoreductase superfamily protein [Source:TAIR;Acc:AT1G25375]
Chr16	6155001	6156000	1.16e-08	3.06e-07	25.11	46.3	21.19	Promotor,exon	Potri.016G079800	Potri.016G079800	2.22004	1.15058	4.03884e-11	8.67134e-10	60.4388	48.857	35.6177	144.492	120.598	139.351	GO:0003735,GO:0006412,GO:0005840,GO:0000166,GO:0019843	Structural constituent of ribosome|translation|ribosome|nucleotide binding|rRNA binding	Ko03010	Ribosome	0.00599408	0.936101	RPL23AA	60S ribosomal protein L23a-1 [Source:UniProtKB/Swiss-Prot;Acc:Q8LD46]
Chr01	48209001	48210000	5.73e-13	9.26e-11	61.25	35.88	-25.37	Intergenic	Potri.001G448000/Potri.001G448100	Potri.001G448000	0.234799	-2.0905	1.95879e-18	1.26165e-16	86.4796	106.127	92.2472	35.3481	24.3912	23.8316	GO:0016747	Transferase activity, transferring acyl groups other than amino-acyl groups			0.00604933	0.935804		HXXXD-type acyl-transferase family protein [Source:TAIR;Acc:AT5G17540]
Chr05	2371001	2372000	8.27e-06	0.000333	83.01	70.94	-12.07	Intergenic	Potri.005G031700/Potri.005G031800	Potri.005G031800	0.447951	-1.15859	1.4548e-08	2.01356e-07	5.87331	6.26751	6.71187	5.00813	3.17873	3.32038	GO:0016887,GO:0003777,GO:0007018,GO:0005871,GO:0005874,GO:0005524	ATPase activity|microtubule motor activity|microtubule-based movement|kinesin complex|microtubule|ATP binding			0.00638524	0.934026		P-loop containing nucleoside triphosphate hydrolases superfamily protein [Source:TAIR;Acc:AT5G27550]
Chr15	15110001	15111000	4.18e-10	1.54e-08	9.82	32.11	22.29	Exon,intron	Potri.015G146000	Potri.015G146000	2.29673	1.19958	1.96805e-05	0.000148087	1.71274	1.09156	1.69367	2.81291	5.18175	4.48717	GO:0016887,GO:0003777,GO:0007018,GO:0005871,GO:0005874,GO:0005524	ATPase activity|microtubule motor activity|microtubule-based movement|kinesin complex|microtubule|ATP binding			0.00715327	0.930125		ATP binding microtubule motor family protein [Source:TAIR;Acc:AT5G23910]
Chr01	818001	819000	0.000906	0.00609	42.31	65.57	23.27	Exon	Potri.001G012200	Potri.001G012200	2.30525	1.20492	0.000202767	0.00118611	32.3841	21.0466	22.0679	53.9773	64.6673	100.945	GO:0006075,GO:0071555,GO:0008360,GO:0000148,GO:0016021,GO:0003843	(1->3)-beta-D-glucan biosynthetic process|cell wall organization|regulation of cell shape|1,3-beta-D-glucan synthase complex|integral component of membrane|1,3-beta-D-glucan synthase activity			0.00804858	0.925826	CALS3	Callose synthase 3 [Source:UniProtKB/Swiss-Prot;Acc:Q9LXT9]
Chr01	27044001	27045000	8.78e-09	7.48e-07	74.65	52.82	-21.83	Intergenic	Potri.001G261000/Potri.001G261100	Potri.001G261100	0.230553	-2.11683	0.000231237	0.00133105	3.65746	4.63332	1.95014	1.95313	0.386203	0.349409	GO:0005576,GO:0004185,GO:0051603	Extracellular region|serine-type carboxypeptidase activity|proteolysis involved in cellular protein catabolic process			0.00891676	0.921875	SCPL40	Serine carboxypeptidase-like 40 [Source:UniProtKB/Swiss-Prot;Acc:Q0WRX3]
Chr04	14860001	14861000	1.33e-05	0.00016	81.07	91.64	10.57	Intergenic	Potri.004G131700/Potri.004G131800	Potri.004G131800	2.31244	1.20941	9.31396e-07	9.2433e-06	4.55789	3.00137	3.9059	16.8873	15.8712	13.4812	GO:0005840,GO:0003735,GO:0006412	Ribosome|structural constituent of ribosome|translation	Ko03010	Ribosome	0.00895411	0.92171	RPS14C	40S ribosomal protein S14-3 [Source:UniProtKB/Swiss-Prot;Acc:P42036]
Chr03	13498001	13499000	4.14e-53	1.72e-49	52.66	78.05	25.39	Intergenic	Potri.003G111400/Potri.003G111500	Potri.003G111400	42.8645	5.42171	0.011759	0.0402178	0	0	0	0	4.24573	2.3885	GO:0009505,GO:0009506,GO:0050832,GO:0009682,GO:0009737,GO:0009409,GO:0009651,GO:0009707,GO:0005783,GO:0005576	Plant-type cell wall|plasmodesma|defense response to fungus|induced systemic resistance|response to abscisic acid|response to cold|response to salt stress|chloroplast outer membrane|endoplasmic reticulum|extracellular region			0.00919385	0.920654		Bifunctional inhibitor/lipid-transfer protein/seed storage 2S albumin superfamily protein [Source:TAIR;Acc:AT1G62510]
Chr02	554001	555000	1.11e-06	1.78e-05	54.85	80	25.15	Exon,intron	Potri.002G009600	Potri.002G009600	3.12067	1.64186	3.45007e-18	2.14281e-16	5.17004	2.85829	4.22383	13.2825	14.3625	20.5854	GO:0031902,GO:0005765,GO:0005764,GO:0005635,GO:0048471,GO:0015485,GO:0005319,GO:0008206,GO:0042632,GO:0008203,GO:0030301,GO:0005783,GO:0007041,GO:0005576,GO:0006486,GO:0005887	Late endosome membrane|lysosomal membrane|lysosome|nuclear envelope|perinuclear region of cytoplasm|cholesterol binding|lipid transporter activity|bile acid metabolic process|cholesterol homeostasis|cholesterol metabolic process|cholesterol transport|endoplasmic reticulum|lysosomal transport|extracellular region|protein glycosylation|integral component of plasma membrane	Ko04142	Lysosome	0.00937548	0.919863		Patched family protein [Source:TAIR;Acc:AT1G42470]
Chr02	554001	555000	1.11e-06	1.78e-05	54.85	80	25.15	Downstream	Potri.002G009600	Potri.002G009600	3.12067	1.64186	3.45007e-18	2.14281e-16	5.17004	2.85829	4.22383	13.2825	14.3625	20.5854	GO:0031902,GO:0005765,GO:0005764,GO:0005635,GO:0048471,GO:0015485,GO:0005319,GO:0008206,GO:0042632,GO:0008203,GO:0030301,GO:0005783,GO:0007041,GO:0005576,GO:0006486,GO:0005887	Late endosome membrane|lysosomal membrane|lysosome|nuclear envelope|perinuclear region of cytoplasm|cholesterol binding|lipid transporter activity|bile acid metabolic process|cholesterol homeostasis|cholesterol metabolic process|cholesterol transport|endoplasmic reticulum|lysosomal transport|extracellular region|protein glycosylation|integral component of plasma membrane	Ko04142	Lysosome	0.00937548	0.919863		Patched family protein [Source:TAIR;Acc:AT1G42470]
Chr06	6613001	6614000	2.04e-07	4e-06	12.96	34.75	21.79	Exon	Potri.006G086800	Potri.006G086800	2.894	1.53307	2.39569e-12	6.35211e-11	4.88138	3.90756	3.55049	13.4536	12.0483	14.9765	GO:0009579,GO:0005507,GO:0042742,GO:0048046,GO:0009507,GO:0009570	Thylakoid|copper ion binding|defense response to bacterium|apoplast|chloroplast|chloroplast stroma			0.00961334	0.918839		Uncharacterized protein At2g37660, chloroplastic [Source:UniProtKB/Swiss-Prot;Acc:O80934]
Chr06	6613001	6614000	2.04e-07	4e-06	12.96	34.75	21.79	Downstream	Potri.006G086800	Potri.006G086800	2.894	1.53307	2.39569e-12	6.35211e-11	4.88138	3.90756	3.55049	13.4536	12.0483	14.9765	GO:0009579,GO:0005507,GO:0042742,GO:0048046,GO:0009507,GO:0009570	Thylakoid|copper ion binding|defense response to bacterium|apoplast|chloroplast|chloroplast stroma			0.00961334	0.918839		Uncharacterized protein At2g37660, chloroplastic [Source:UniProtKB/Swiss-Prot;Acc:O80934]
Chr03	10649001	10650000	0.000336	0.00262	23.6	2.44	-21.16	Promotor	Potri.003G078100	Potri.003G078100	0.38929	-1.36108	1.26109e-08	1.76279e-07	106.176	0	62.1151	0	0	0					0.00990871	0.917584		Unknown protein; FUNCTIONS IN: molecular_function unknown; INVOLVED IN: biological_process unknown; LOCATED IN: endomembrane system; Has 35333 Blast hits to 34131 proteins in 2444 species: Archae - 798; Bacteria - 22429; Metazoa - 974; Fungi - 991; /.../ - 531; Viruses - 0; Other Eukaryotes - 9610 (source: NCBI BLink). [Source:TAIR;Acc:AT4G16695]
Chr03	18602001	18603000	0.00104	0.00685	15.77	2.78	-12.99	Exon,intron	Potri.003G178200	Potri.003G178200	0.273928	-1.86813	1.53082e-16	7.45587e-15	102.46	118.24	123.325	52.4772	36.602	31.9964	GO:0050661,GO:0045454,GO:0006749,GO:0005737,GO:0050660,GO:0004362	NADP binding|cell redox homeostasis|glutathione metabolic process|cytoplasm|flavin adenine dinucleotide binding|glutathione-disulfide reductase activity	Ko00480	Glutathione metabolism	0.0102931	0.915977	ATGR1	Glutathione reductase, cytosolic [Source:UniProtKB/Swiss-Prot;Acc:P48641]
Chr06	5259001	5260000	7.33e-11	3.2e-09	42.52	71.43	28.91	Promotor	Potri.006G070600	Potri.006G070600	2.6869	1.42594	0.00195466	0.00870031	2.18754	1.61344	1.79721	4.19683	6.66868	8.86294	GO:0040008,GO:0005886,GO:0009734,GO:0007275	Regulation of growth|plasma membrane|auxin-activated signaling pathway|multicellular organism development	Ko04075	Plant hormone signal transduction	0.011238	0.912148		SAUR-like auxin-responsive protein family [Source:TAIR;Acc:AT5G20810]
Chr05	16614001	16615000	0.00132	0.0204	40.92	26.98	-13.94	Intergenic	Potri.005G162300/Potri.005G162400	Potri.005G162300	0.275646	-1.85911	8.78338e-05	0.00056598	2.87778	4.10939	3.64156	1.23647	1.69447	1.07483	GO:1901001,GO:0043433,GO:0005634,GO:0030007,GO:0006883	Negative regulation of response to salt stress|negative regulation of sequence-specific DNA binding transcription factor activity|nucleus|cellular potassium ion homeostasis|cellular sodium ion homeostasis			0.0115417	0.91095	VQ9	VQ motif-containing protein 9 [Source:UniProtKB/Swiss-Prot;Acc:Q9M9F0]
Chr01	29288001	29289000	6.11e-28	3.25e-25	43.92	1.41	-42.51	Exon,intron	Potri.001G286600	Potri.001G286600	0.430039	-1.21746	1.12184e-11	2.64413e-10	33.6535	31.1615	32.3119	20.4302	14.5828	15.0604	GO:0006869,GO:0055085,GO:0016021,GO:0031902,GO:0005765	Lipid transport|transmembrane transport|integral component of membrane|late endosome membrane|lysosomal membrane			0.0125662	0.907019		Probable sphingolipid transporter spinster homolog 3 [Source:UniProtKB/Swiss-Prot;Acc:F4IKF6]
Chr06	4689001	4690000	2.26e-07	4.37e-06	0	34.29	34.29	Exon,intron	Potri.006G063900	Potri.006G063900	2.49065	1.31652	0.000126775	0.000782297	2.43494	2.19708	3.03905	5.98194	10.9616	8.02491	GO:0005886,GO:0009506,GO:0008289,GO:0046872,GO:0012505,GO:0005783,GO:0016021	Plasma membrane|plasmodesma|lipid binding|metal ion binding|endomembrane system|endoplasmic reticulum|integral component of membrane			0.0130263	0.905305	SYT5	Synaptotagmin-5 [Source:UniProtKB/Swiss-Prot;Acc:Q8L706]
Chr11	10762001	10763000	2.34e-20	7.76e-18	14.04	35.41	21.37	Exon,intron	Potri.011G089500	Potri.011G089500	17.1263	4.09814	2.01365e-40	1.26663e-37	0.218725	0.0944222	0.194681	3.28931	2.98883	2.7518	GO:0005524,GO:0030983,GO:0051026,GO:0045143,GO:0010777,GO:0006298,GO:0007131,GO:0000712,GO:0000794,GO:0043073,GO:0000795	ATP binding|mismatched DNA binding|chiasma assembly|homologous chromosome segregation|meiotic mismatch repair involved in reciprocal meiotic recombination|mismatch repair|reciprocal meiotic recombination|resolution of meiotic recombination intermediates|condensed nuclear chromosome|germ cell nucleus|synaptonemal complex			0.0131939	0.904687	MSH5	DNA mismatch repair protein MSH5 [Source:UniProtKB/Swiss-Prot;Acc:F4JEP5]
Chr19	12270001	12271000	2.26e-20	5e-18	0	18.86	18.86	Downstream	Potri.019G091900	Potri.019G091900	2.34227	1.22791	0.00495602	0.0194763	1.27811	1.13496	1.4383	2.20708	5.70452	5.90153	GO:0003700,GO:0009555,GO:0045893,GO:0006351,GO:0005634,GO:0003677,GO:0000977	Transcription factor activity, sequence-specific DNA binding|pollen development|positive regulation of transcription, DNA-templated|transcription, DNA-templated|nucleus|DNA binding|RNA polymerase II regulatory region sequence-specific DNA binding			0.0137347	0.90272	BZIP34	Basic leucine zipper 34 [Source:UniProtKB/Swiss-Prot;Acc:F4IN23]
Chr13	7653001	7654000	3.86e-05	0.000647	27.12	17.01	-10.11	Intergenic	Potri.013G083200/Potri.013G083300	Potri.013G083300	0.0110663	-6.49768	1.75192e-10	3.36105e-09	2.84143	6.78389	5.09684	0.180058	0.0368613	0	GO:0015853,GO:0015854,GO:0006863,GO:0016021,GO:0005345,GO:0005215	Adenine transport|guanine transport|purine nucleobase transport|integral component of membrane|purine nucleobase transmembrane transporter activity|transporter activity			0.0145349	0.899878	AZG1	Adenine/guanine permease AZG1 [Source:UniProtKB/Swiss-Prot;Acc:Q9SRK7]
Chr03	3402001	3403000	1.45e-08	3.72e-07	0	17.19	17.19	Intergenic	Potri.003G027300/Potri.003G027400	Potri.003G027400	2.34488	1.22952	0.00919434	0.0327417	15.6502	15.7581	14.0926	25.8884	46.3705	74.1783	GO:0003713,GO:0045723,GO:0006355,GO:0009751,GO:0006351,GO:0016592,GO:0005634,GO:0031490	Transcription coactivator activity|positive regulation of fatty acid biosynthetic process|regulation of transcription, DNA-templated|response to salicylic acid|transcription, DNA-templated|mediator complex|nucleus|chromatin DNA binding			0.0150947	0.897934	MED15A	Mediator of RNA polymerase II transcription subunit 15a [Source:UniProtKB/Swiss-Prot;Acc:F4I171]
Chr18	13858001	13859000	7.46e-06	9.62e-05	63.56	32.31	-31.25	Exon,intron	Potri.018G113100	Potri.018G113100	0.458228	-1.12586	4.52766e-09	6.91404e-08	8.88813	10.4651	11.0601	5.86352	5.26719	7.31345	GO:0005886,GO:0070273,GO:0009873,GO:1900056,GO:0009626,GO:1900150,GO:0009723,GO:0009751,GO:0005789,GO:0010008,GO:0016021,GO:0008289,GO:0006952	Plasma membrane|phosphatidylinositol-4-phosphate binding|ethylene-activated signaling pathway|negative regulation of leaf senescence|plant-type hypersensitive response|regulation of defense response to fungus|response to ethylene|response to salicylic acid|endoplasmic reticulum membrane|endosome membrane|integral component of membrane|lipid binding|defense response			0.0155508	0.896375		Protein of unknown function (DUF1336) [Source:TAIR;Acc:AT5G35180]
Chr09	5130001	5131000	8.95e-05	0.000844	59.61	79.82	20.21	Exon,intron	Potri.009G045300	Potri.009G045300	2.4193	1.27459	2.55634e-09	4.04364e-08	6.25573	5.72484	4.24326	16.4609	15.1787	19.4027	GO:0003723,GO:0010501,GO:0005730,GO:0005524,GO:0004004	RNA binding|RNA secondary structure unwinding|nucleolus|ATP binding|ATP-dependent RNA helicase activity			0.0157775	0.895609	RH51	DEAD-box ATP-dependent RNA helicase 51 [Source:UniProtKB/Swiss-Prot;Acc:Q9LIH9]
Chr19	9890001	9891000	0.00027	0.00593	74.13	63.5	-10.63	Intergenic	Potri.019G066400/Potri.019G066500	Potri.019G066500	0.396065	-1.33619	4.69581e-10	8.30802e-09	6.462	7.37833	6.37099	2.7923	3.15421	4.08743	GO:0016905,GO:0045159,GO:0004674,GO:0000281,GO:0031037,GO:0018107,GO:0046777,GO:0005826,GO:0005737,GO:0005524	Myosin heavy chain kinase activity|myosin II binding|protein serine/threonine kinase activity|mitotic cytokinesis|myosin II filament disassembly|peptidyl-threonine phosphorylation|protein autophosphorylation|actomyosin contractile ring|cytoplasm|ATP binding			0.0159044	0.895182		Zinc ion binding [Source:TAIR;Acc:AT1G21651]
scaffold_39	213001	214000	2.34e-11	1.13e-09	5.08	20.17	15.09	Exon,intron	Potri.T041500	Potri.T041500	6.27818	2.65035	0.00888072	0.0318435	3.01154	2.03235	2.53953	5.88043	26.9608	40.487	GO:0003713,GO:0045723,GO:0006355,GO:0009751,GO:0006351,GO:0016592,GO:0005634,GO:0031490	Transcription coactivator activity|positive regulation of fatty acid biosynthetic process|regulation of transcription, DNA-templated|response to salicylic acid|transcription, DNA-templated|mediator complex|nucleus|chromatin DNA binding			0.016648	0.892714	MED15A	Mediator of RNA polymerase II transcription subunit 15a [Source:UniProtKB/Swiss-Prot;Acc:F4I171]
scaffold_39	213001	214000	2.34e-11	1.13e-09	5.08	20.17	15.09	Promotor,exon,intron	Potri.T041500	Potri.T041500	6.27818	2.65035	0.00888072	0.0318435	3.01154	2.03235	2.53953	5.88043	26.9608	40.487	GO:0003713,GO:0045723,GO:0006355,GO:0009751,GO:0006351,GO:0016592,GO:0005634,GO:0031490	Transcription coactivator activity|positive regulation of fatty acid biosynthetic process|regulation of transcription, DNA-templated|response to salicylic acid|transcription, DNA-templated|mediator complex|nucleus|chromatin DNA binding			0.016648	0.892714	MED15A	Mediator of RNA polymerase II transcription subunit 15a [Source:UniProtKB/Swiss-Prot;Acc:F4I171]
Chr01	22379001	22380000	0.000181	0.00155	63.43	45.16	-18.27	Exon	Potri.001G217800	Potri.001G217800	0.30638	-1.70661	5.23552e-11	1.10009e-09	10.1026	11.4196	8.24879	3.37412	4.27635	4.09456	GO:0016491	Oxidoreductase activity			0.0171959	0.890929		FAD/NAD(P)-binding oxidoreductase family protein [Source:TAIR;Acc:AT3G44190]
Chr12	7336001	7337000	2.03e-06	9.99e-05	70.77	57.78	-13	Intergenic	Potri.012G062800/Potri.012G062900	Potri.012G062900	0.0884535	-3.49894	3.47397e-09	5.39697e-08	11.0315	8.3463	8.6868	1.06076	0.89565	1.42672					0.0173457	0.890446
Chr06	4043001	4044000	3.98e-16	9.11e-14	6.15	22.22	16.07	Exon,intron	Potri.006G055300	Potri.006G055300	2.07836	1.05544	2.81354e-07	3.0637e-06	2.57431	2.30177	1.96432	4.89397	5.96119	6.8432	GO:0003677,GO:0003899,GO:0008270,GO:0042254,GO:0006360,GO:0005736,GO:0005634,GO:0009506	DNA binding|DNA-directed RNA polymerase activity|zinc ion binding|ribosome biogenesis|transcription from RNA polymerase I promoter|DNA-directed RNA polymerase I complex|nucleus|plasmodesma	Ko03020,ko00230,ko00240	RNA polymerase|Purine metabolism|Pyrimidine metabolism	0.0177652	0.889103	NRPA1	Nuclear RNA polymerase A1 [Source:TAIR;Acc:AT3G57660]
Chr03	18496001	18497000	1.47e-08	3.77e-07	15.34	30.81	15.46	Exon,intron	Potri.003G176600	Potri.003G176600	2.1444	1.10057	2.04406e-08	2.73689e-07	7.08159	5.68771	5.52975	14.7417	18.3641	20.5996	GO:0051539,GO:0005507,GO:0004160,GO:0016836,GO:0009082,GO:0009553,GO:0009097,GO:0009555,GO:0009651,GO:0048364,GO:0009099,GO:0009507,GO:0009570,GO:0009536	4 iron, 4 sulfur cluster binding|copper ion binding|dihydroxy-acid dehydratase activity|hydro-lyase activity|branched-chain amino acid biosynthetic process|embryo sac development|isoleucine biosynthetic process|pollen development|response to salt stress|root development|valine biosynthetic process|chloroplast|chloroplast stroma|plastid	Ko01230,ko00290,ko00770,ko01210	Biosynthesis of amino acids|Valine, leucine and isoleucine biosynthesis|Pantothenate and CoA biosynthesis|2-Oxocarboxylic acid metabolism	0.0180678	0.888144	DHAD	Dihydroxy-acid dehydratase, chloroplastic [Source:UniProtKB/Swiss-Prot;Acc:Q9LIR4]
Chr12	14639001	14640000	1.52e-07	3.09e-06	21.92	53.7	31.79	Exon,intron	Potri.012G129200	Potri.012G129200	2.55024	1.35063	1.48527e-07	1.70394e-06	4.62648	3.51078	3.68582	10.0768	12.6686	16.5918	GO:0005634,GO:0005528,GO:0042393,GO:0003755,GO:0061077,GO:0006334,GO:0005829,GO:0005789,GO:0005730	Nucleus|FK506 binding|histone binding|peptidyl-prolyl cis-trans isomerase activity|chaperone-mediated protein folding|nucleosome assembly|cytosol|endoplasmic reticulum membrane|nucleolus			0.0182357	0.887615	FKBP53	Peptidyl-prolyl cis-trans isomerase FKBP53 [Source:UniProtKB/Swiss-Prot;Acc:Q93ZG9]
Chr09	11060001	11061000	1.53e-10	6.21e-09	60.7	17.46	-43.24	Downstream	Potri.009G138000	Potri.009G138000	0.377121	-1.4069	8.50901e-07	8.48719e-06	23.0591	31.5461	33.0803	16.2533	13.9257	12.0767					0.0188209	0.88579		Protein of unknown function (DUF616) [Source:TAIR;Acc:AT4G38500]
Chr10	8507001	8508000	4.79e-05	0.000491	47.52	71.13	23.61	Downstream,exon	Potri.010G055100	Potri.010G055100	3.75315	1.9081	2.65166e-08	3.47182e-07	5.7729	2.16888	2.68822	12.7835	21.3723	19.5232			Ko04114,ko04110,ko04111,ko04113	Oocyte meiosis|Cell cycle|Cell cycle - yeast|Meiosis - yeast	0.0188445	0.885717	MAD2	Mitotic spindle checkpoint protein MAD2 [Source:UniProtKB/Swiss-Prot;Acc:Q9LU93]
Chr01	569001	570000	5.87e-13	3.81e-11	18.35	41.61	23.26	Exon,intron	Potri.001G008700	Potri.001G008700	2.6003	1.37868	2.69508e-06	2.43587e-05	7.29673	7.7764	7.56991	18.0336	26.0752	33.2958	GO:0008270,GO:0000398,GO:0000243,GO:0045131,GO:0003723	Zinc ion binding|mRNA splicing, via spliceosome|commitment complex|pre-mRNA branch point binding|RNA binding			0.0194697	0.883798		RNA-binding KH domain-containing protein [Source:TAIR;Acc:AT3G32940]
Chr01	569001	570000	5.87e-13	3.81e-11	18.35	41.61	23.26	Promotor,exon,intron	Potri.001G008700	Potri.001G008700	2.6003	1.37868	2.69508e-06	2.43587e-05	7.29673	7.7764	7.56991	18.0336	26.0752	33.2958	GO:0008270,GO:0000398,GO:0000243,GO:0045131,GO:0003723	Zinc ion binding|mRNA splicing, via spliceosome|commitment complex|pre-mRNA branch point binding|RNA binding			0.0194697	0.883798		RNA-binding KH domain-containing protein [Source:TAIR;Acc:AT3G32940]
Chr08	7194001	7195000	7.64e-18	1.13e-15	66.07	97.93	31.86	Exon,intron	Potri.008G112700	Potri.008G112700	2.16909	1.11709	2.79886e-08	3.64678e-07	3.97573	3.33037	3.17223	9.66683	9.21423	10.6077	GO:0005739,GO:0009536,GO:0005774,GO:0005524,GO:0042803,GO:0009704,GO:0006457,GO:0045037,GO:0010157,GO:0009408,GO:0009651,GO:0009507,GO:0009414,GO:0009941,GO:0009570	Mitochondrion|plastid|vacuolar membrane|ATP binding|protein homodimerization activity|de-etiolation|protein folding|protein import into chloroplast stroma|response to chlorate|response to heat|response to salt stress|chloroplast|response to water deprivation|chloroplast envelope|chloroplast stroma	Ko04151,ko04141	PI3K-Akt signaling pathway|Protein processing in endoplasmic reticulum	0.0195055	0.88369	CR88	Chaperone protein htpG family protein [Source:TAIR;Acc:AT2G04030]
Chr07	4675001	4676000	0.00115	0.00745	83.63	94.01	10.38	.	Potri.007G049000	Potri.007G049000	2.11114	1.07802	0.00730014	0.0270172	3.4938	2.89753	2.82118	4.59764	9.94121	11.4234	GO:0005887,GO:0009536,GO:0005524,GO:0016887,GO:0008551,GO:0046872,GO:0016463,GO:0015633,GO:0006878,GO:0009642,GO:0055069,GO:0009507,GO:0009941,GO:0009706	Integral component of plasma membrane|plastid|ATP binding|ATPase activity|cadmium-exporting ATPase activity|metal ion binding|zinc-exporting ATPase activity|zinc-transporting ATPase activity|cellular copper ion homeostasis|response to light intensity|zinc ion homeostasis|chloroplast|chloroplast envelope|chloroplast inner membrane			0.0196771	0.883168	HMA1	Probable cadmium/zinc-transporting ATPase HMA1, chloroplastic [Source:UniProtKB/Swiss-Prot;Acc:Q9M3H5]
Chr01	814001	815000	2.94e-05	0.000321	65.69	83.89	18.21	Exon,intron	Potri.001G012200	Potri.001G012200	2.30525	1.20492	0.000202767	0.00118611	32.3841	21.0466	22.0679	53.9773	64.6673	100.945	GO:0006075,GO:0071555,GO:0008360,GO:0000148,GO:0016021,GO:0003843	(1->3)-beta-D-glucan biosynthetic process|cell wall organization|regulation of cell shape|1,3-beta-D-glucan synthase complex|integral component of membrane|1,3-beta-D-glucan synthase activity			0.0201526	0.881736	CALS3	Callose synthase 3 [Source:UniProtKB/Swiss-Prot;Acc:Q9LXT9]
Chr01	814001	815000	2.94e-05	0.000321	65.69	83.89	18.21	Promotor	Potri.001G012200	Potri.001G012200	2.30525	1.20492	0.000202767	0.00118611	32.3841	21.0466	22.0679	53.9773	64.6673	100.945	GO:0006075,GO:0071555,GO:0008360,GO:0000148,GO:0016021,GO:0003843	(1->3)-beta-D-glucan biosynthetic process|cell wall organization|regulation of cell shape|1,3-beta-D-glucan synthase complex|integral component of membrane|1,3-beta-D-glucan synthase activity			0.0201526	0.881736	CALS3	Callose synthase 3 [Source:UniProtKB/Swiss-Prot;Acc:Q9LXT9]
Chr16	2622001	2623000	1.19e-16	1.47e-14	36.29	1.67	-34.62	Exon	Potri.016G042400	Potri.016G042400	0.463401	-1.10967	1.39808e-07	1.60891e-06	21.1099	19.342	22.5563	13.2487	12.007	12.674					0.0202739	0.881373		Unknown protein; BEST Arabidopsis thaliana protein match is: unknown protein (TAIR:AT3G51940.1); Has 30201 Blast hits to 17322 proteins in 780 species: Archae - 12; Bacteria - 1396; Metazoa - 17338; Fungi - 3422; Plants - 5037; Viruses - 0; Other Eu /.../es - 2996 (source: NCBI BLink). [Source:TAIR;Acc:AT5G03990]
Chr03	17108001	17109000	1.25e-08	3.27e-07	12.32	0	-12.32	Exon,intron	Potri.003G159200	Potri.003G159200	0.138239	-2.85477	2.56691e-15	1.05841e-13	43.2481	65.5856	54.0655	8.97109	10.1453	9.3774	GO:0016746,GO:0006027,GO:0007041,GO:0051259,GO:0016021,GO:0005765,GO:0015019	Transferase activity, transferring acyl groups|glycosaminoglycan catabolic process|lysosomal transport|protein oligomerization|integral component of membrane|lysosomal membrane|heparan-alpha-glucosaminide N-acetyltransferase activity			0.0206665	0.880205		Protein of unknown function (DUF1624) [Source:TAIR;Acc:AT5G47900]
Chr06	9030001	9031000	0.0109	0.0476	59.82	48.48	-11.34	Intergenic	Potri.006G115200/Potri.006G115300	Potri.006G115200	0.490024	-1.02908	0.00243934	0.0105403	1.91008	3.15782	2.99283	1.19972	1.7223	0.71971	GO:0006355,GO:0006351,GO:0005634,GO:0005524,GO:0048366	Regulation of transcription, DNA-templated|transcription, DNA-templated|nucleus|ATP binding|leaf development			0.0211936	0.878655	GRF3	Growth-regulating factor 3 [Source:UniProtKB/Swiss-Prot;Acc:Q9SJR5]
Chr18	2725001	2726000	0.000237	0.00195	50.86	76.27	25.41	Exon,intron	Potri.018G034100	Potri.018G034100	2.63407	1.39729	3.73385e-11	8.06337e-10	5.08339	2.87213	2.47431	10.5696	15.0987	12.3275	GO:0008283,GO:2000123,GO:0005634,GO:0007049,GO:0051301	Cell proliferation|positive regulation of stomatal complex development|nucleus|cell cycle|cell division	Ko04110,ko04218,ko04152	Cell cycle|Cellular senescence|AMPK signaling pathway	0.0214424	0.877929	CYCA2-2	Cyclin-A2-2 [Source:UniProtKB/Swiss-Prot;Acc:Q147G5]
Chr18	2725001	2726000	0.000237	0.00195	50.86	76.27	25.41	Promotor,exon,intron	Potri.018G034100	Potri.018G034100	2.63407	1.39729	3.73385e-11	8.06337e-10	5.08339	2.87213	2.47431	10.5696	15.0987	12.3275	GO:0008283,GO:2000123,GO:0005634,GO:0007049,GO:0051301	Cell proliferation|positive regulation of stomatal complex development|nucleus|cell cycle|cell division	Ko04110,ko04218,ko04152	Cell cycle|Cellular senescence|AMPK signaling pathway	0.0214424	0.877929	CYCA2-2	Cyclin-A2-2 [Source:UniProtKB/Swiss-Prot;Acc:Q147G5]
Chr18	2725001	2726000	0.000237	0.00195	50.86	76.27	25.41	Promotor,exon	Potri.018G034100	Potri.018G034100	2.63407	1.39729	3.73385e-11	8.06337e-10	5.08339	2.87213	2.47431	10.5696	15.0987	12.3275	GO:0008283,GO:2000123,GO:0005634,GO:0007049,GO:0051301	Cell proliferation|positive regulation of stomatal complex development|nucleus|cell cycle|cell division	Ko04110,ko04218,ko04152	Cell cycle|Cellular senescence|AMPK signaling pathway	0.0214424	0.877929	CYCA2-2	Cyclin-A2-2 [Source:UniProtKB/Swiss-Prot;Acc:Q147G5]
Chr18	2725001	2726000	0.000237	0.00195	50.86	76.27	25.41	Promotor	Potri.018G034100	Potri.018G034100	2.63407	1.39729	3.73385e-11	8.06337e-10	5.08339	2.87213	2.47431	10.5696	15.0987	12.3275	GO:0008283,GO:2000123,GO:0005634,GO:0007049,GO:0051301	Cell proliferation|positive regulation of stomatal complex development|nucleus|cell cycle|cell division	Ko04110,ko04218,ko04152	Cell cycle|Cellular senescence|AMPK signaling pathway	0.0214424	0.877929	CYCA2-2	Cyclin-A2-2 [Source:UniProtKB/Swiss-Prot;Acc:Q147G5]
Chr18	2398001	2399000	8.98e-08	1.93e-06	88.64	65.84	-22.79	Downstream,exon	Potri.018G030500	Potri.018G030500	0.327922	-1.60858	1.55346e-05	0.0001196	4.80614	6.05316	7.46567	2.56811	1.61122	2.2573	GO:0006810,GO:0005773,GO:0042803,GO:0040008	Transport|vacuole|protein homodimerization activity|regulation of growth			0.0216613	0.877294		Plant Tudor-like RNA-binding protein [Source:TAIR;Acc:AT4G32440]
Chr18	2398001	2399000	8.98e-08	1.93e-06	88.64	65.84	-22.79	Intron	Potri.018G030500	Potri.018G030500	0.327922	-1.60858	1.55346e-05	0.0001196	4.80614	6.05316	7.46567	2.56811	1.61122	2.2573	GO:0006810,GO:0005773,GO:0042803,GO:0040008	Transport|vacuole|protein homodimerization activity|regulation of growth			0.0216613	0.877294		Plant Tudor-like RNA-binding protein [Source:TAIR;Acc:AT4G32440]
Chr11	2596001	2597000	0.000871	0.00589	48.3	60.8	12.5	Exon,intron	Potri.011G031200	Potri.011G031200	3.38674	1.7599	9.09589e-12	2.17742e-10	1.7128	0.600767	1.12532	4.27762	4.14746	6.54102	GO:0005872,GO:0005634,GO:0009524,GO:0005819,GO:0005524,GO:0008569,GO:0009971,GO:0051301,GO:0007018,GO:0007067,GO:0000777,GO:0005737,GO:0005874	Minus-end kinesin complex|nucleus|phragmoplast|spindle|ATP binding|ATP-dependent microtubule motor activity, minus-end-directed|anastral spindle assembly involved in male meiosis|cell division|microtubule-based movement|mitotic nuclear division|condensed chromosome kinetochore|cytoplasm|microtubule			0.0222074	0.875723	ATK5	Kinesin-5 [Source:UniProtKB/Swiss-Prot;Acc:F4JGP4]
Chr01	24299001	24300000	1.22e-09	4.07e-08	30.19	10.62	-19.57	Exon	Potri.001G231000	Potri.001G231000	0.311521	-1.6826	1.67158e-21	1.68664e-19	226.522	203.528	235.882	110.821	86.4494	62.9529	GO:0000209,GO:0042787,GO:0061630,GO:0008270,GO:0043161	Protein polyubiquitination|protein ubiquitination involved in ubiquitin-dependent protein catabolic process|ubiquitin protein ligase activity|zinc ion binding|proteasome-mediated ubiquitin-dependent protein catabolic process			0.0222124	0.875709	RHC1A	RING-H2 finger C1A [Source:TAIR;Acc:AT2G40830]
Chr06	6251001	6252000	1.24e-22	3.6e-20	49.42	84.9	35.47	Exon,intron	Potri.006G082900	Potri.006G082900	2.86342	1.51774	9.67039e-10	1.63089e-08	1.26777	0.602911	1.03916	2.85578	3.6369	3.61824	GO:0005819,GO:0005524,GO:0008574,GO:0007018,GO:0005737,GO:0005871,GO:0005874	Spindle|ATP binding|ATP-dependent microtubule motor activity, plus-end-directed|microtubule-based movement|cytoplasm|kinesin complex|microtubule			0.0236847	0.871563		ATP binding microtubule motor family protein [Source:TAIR;Acc:AT2G37420]
Chr19	11625001	11626000	1.65e-15	1.7e-13	0.88	13.51	12.64	Exon	Potri.019G083200	Potri.019G083200	6.07326	2.60247	5.27945e-05	0.000359552	0.464271	0.0993446	0.238792	1.05411	1.87158	3.67156	GO:0005524,GO:0005509,GO:0009931,GO:0005516,GO:0004683,GO:0004672,GO:0035556,GO:0018105,GO:0009789,GO:0046777,GO:0005829,GO:0005634,GO:0005886	ATP binding|calcium ion binding|calcium-dependent protein serine/threonine kinase activity|calmodulin binding|calmodulin-dependent protein kinase activity|protein kinase activity|intracellular signal transduction|peptidyl-serine phosphorylation|positive regulation of abscisic acid-activated signaling pathway|protein autophosphorylation|cytosol|nucleus|plasma membrane			0.023829	0.871163	CPK4	Calcium-dependent protein kinase 4 [Source:UniProtKB/Swiss-Prot;Acc:Q38869]
Chr04	18037001	18038000	0.000669	0.00472	52.8	36.55	-16.25	Exon	Potri.004G159300	Potri.004G159300	0.449084	-1.15494	1.31103e-11	3.05673e-10	76.8997	84.7075	77.2254	48.9235	45.7997	35.578	GO:0006351,GO:0005634,GO:0003677,GO:0003700	Transcription, DNA-templated|nucleus|DNA binding|transcription factor activity, sequence-specific DNA binding			0.0239221	0.870906	BLH6	BEL1-like homeodomain protein 6 [Source:UniProtKB/Swiss-Prot;Acc:O65685]
Chr11	5722001	5723000	0.00306	0.0169	59.76	70.21	10.46	Intergenic	Potri.011G063000/Potri.011G063100	Potri.011G063100	27.4716	4.77987	0.0088505	0.0317635	0.472086	0	0.234473	0.229477	9.49509	7.02682					0.0241362	0.870317	ATL2	RING-H2 finger protein ATL2 [Source:UniProtKB/Swiss-Prot;Acc:Q8L9T5]
scaffold_268	6001	7000	1.37e-20	3.08e-18	9	31.3	22.31	Exon	Potri.T133200	Potri.T133200	188.287	7.55679	1.91535e-11	4.31267e-10	0.0187552	0	0	1.74752	3.81461	5.0206					0.0241992	0.870144
Chr17	6257001	6258000	2.92e-08	1.55e-06	15.71	2.67	-13.04	Intergenic	Potri.017G064800/Potri.017G064900	Potri.017G064800	0.481193	-1.05531	0.000627356	0.00324024	4.5628	5.62588	5.62613	2.79959	3.43622	3.5253	GO:0019903,GO:0004842,GO:0006513,GO:0016567,GO:0010506,GO:0014066,GO:0031146,GO:0006511,GO:0016020,GO:0019005,GO:0036312	Protein phosphatase binding|ubiquitin-protein transferase activity|protein monoubiquitination|protein ubiquitination|regulation of autophagy|regulation of phosphatidylinositol 3-kinase signaling|SCF-dependent proteasomal ubiquitin-dependent protein catabolic process|ubiquitin-dependent protein catabolic process|membrane|SCF ubiquitin ligase complex|phosphatidylinositol 3-kinase regulatory subunit…			0.0250769	0.867754		RNI-like superfamily protein [Source:TAIR;Acc:AT5G40470]
Chr11	10449001	10450000	7.77e-05	0.00221	62.79	80.41	17.61	Intergenic	Potri.011G087500/Potri.011G087600	Potri.011G087500	3.19403	1.67538	2.42164e-21	2.38645e-19	94.7425	56.6045	55.5528	235.677	277.659	323.249					0.0254288	0.866808		Protein of unknown function, DUF642 [Source:TAIR;Acc:AT1G29980]
Chr15	15109001	15110000	3.19e-08	7.59e-07	19.31	35.46	16.14	Exon,intron	Potri.015G146000	Potri.015G146000	2.29673	1.19958	1.96805e-05	0.000148087	1.71274	1.09156	1.69367	2.81291	5.18175	4.48717	GO:0016887,GO:0003777,GO:0007018,GO:0005871,GO:0005874,GO:0005524	ATPase activity|microtubule motor activity|microtubule-based movement|kinesin complex|microtubule|ATP binding			0.0256875	0.866116		ATP binding microtubule motor family protein [Source:TAIR;Acc:AT5G23910]
Chr04	5954001	5955000	2.6e-05	0.000892	75.35	63.43	-11.92	Intergenic	Potri.004G070900/Potri.004G071000	Potri.004G071000	0.0776848	-3.68622	4.3765e-11	9.32182e-10	36.1459	55.7777	58.729	6.69624	4.60198	3.67734	GO:0080043,GO:0080046,GO:0080044,GO:0009813,GO:0052696,GO:0005829,GO:0043231,GO:0080045	Quercetin 3-O-glucosyltransferase activity|quercetin 4'-O-glucosyltransferase activity|quercetin 7-O-glucosyltransferase activity|flavonoid biosynthetic process|flavonoid glucuronidation|cytosol|intracellular membrane-bounded organelle|quercetin 3'-O-glucosyltransferase activity			0.0257	0.866083	UGT88A1	UDP-glycosyltransferase 88A1 [Source:UniProtKB/Swiss-Prot;Acc:Q9LK73]
Chr01	3137001	3138000	1.79e-35	1.89e-32	41.77	4.02	-37.75	Downstream	Potri.001G043100	Potri.001G043100	0.0436276	-4.51862	3.02069e-08	3.90655e-07	8.85158	5.30621	11.9196	0.784962	0.48736	0	GO:0009416,GO:0009507,GO:0009570,GO:0005634	Response to light stimulus|chloroplast|chloroplast stroma|nucleus			0.0257605	0.865921	ATJ8	Chaperone protein dnaJ 8, chloroplastic [Source:UniProtKB/Swiss-Prot;Acc:Q9SAG8]
Chr15	14618001	14619000	0.000176	0.00151	51.06	26.39	-24.67	Promotor	Potri.015G136700	Potri.015G136700	0.464105	-1.10748	3.48553e-06	3.07876e-05	6.12221	7.00636	6.44808	2.31584	4.08431	4.9122	GO:0016020,GO:0005524,GO:0042626,GO:0005215,GO:0055085,GO:0009507,GO:0009941,GO:0016021	Membrane|ATP binding|ATPase activity, coupled to transmembrane movement of substances|transporter activity|transmembrane transport|chloroplast|chloroplast envelope|integral component of membrane			0.0259472	0.865425	ABCB28	ABC transporter B family member 28 [Source:UniProtKB/Swiss-Prot;Acc:Q8LPQ6]
Chr07	4310001	4311000	0.00204	0.0121	71.04	53.76	-17.28	Exon,intron	Potri.007G046700	Potri.007G046700	0.464596	-1.10595	4.29313e-09	6.57969e-08	19.5305	19.024	22.6586	14.5071	10.8914	9.41271	GO:0003777,GO:0071555,GO:0007018,GO:0055028,GO:0005737,GO:0005524	Microtubule motor activity|cell wall organization|microtubule-based movement|cortical microtubule|cytoplasm|ATP binding			0.026003	0.865276	FRA1	Kinesin-like protein FRA1 [Source:UniProtKB/Swiss-Prot;Acc:Q8GS71]
Chr08	15299001	15300000	3.48e-05	0.000372	2.28	13.89	11.61	Promotor	Potri.008G207500	Potri.008G207500	2.54159	1.34573	1.10183e-10	2.19061e-09	9.89509	7.46643	5.64055	21.1781	29.2287	37.865					0.0261794	0.864809		Unknown protein; INVOLVED IN: biological_process unknown; LOCATED IN: chloroplast; EXPRESSED IN: 21 plant structures; EXPRESSED DURING: 13 growth stages; Has 411 Blast hits to 380 proteins in 121 species: Archae - 4; Bacteria - 107; Metazoa - 85; Fu /.../29; Plants - 59; Viruses - 0; Other Eukaryotes - 127 (source: NCBI BLink). [Source:TAIR;Acc:AT4G15790]
Chr18	8559001	8560000	0.00126	0.00804	46.64	63.27	16.62	Exon,intron	Potri.018G067200	Potri.018G067200	2.0308	1.02205	5.55451e-06	4.71336e-05	4.76579	4.88229	3.00647	10.6818	10.9362	11.9362	GO:0035242,GO:0006355,GO:0005829,GO:0005634,GO:0008469,GO:0016274,GO:0006351,GO:0005737	Protein-arginine omega-N asymmetric methyltransferase activity|regulation of transcription, DNA-templated|cytosol|nucleus|histone-arginine N-methyltransferase activity|protein-arginine N-methyltransferase activity|transcription, DNA-templated|cytoplasm	Ko04068	FoxO signaling pathway	0.0268397	0.863074	PRMT11	Protein arginine N-methyltransferase 1.1 [Source:UniProtKB/Swiss-Prot;Acc:Q9SU94]
Chr12	8907001	8908000	3.24e-05	0.00107	94.55	74.19	-20.35	Intergenic	Potri.012G067400/Potri.012G067500	Potri.012G067500	0.406405	-1.29901	8.65349e-08	1.03241e-06	31.5506	25.7398	32.0164	21.2981	12.3334	12.0692	GO:0050661,GO:0055114,GO:0050660,GO:0004497,GO:0004499	NADP binding|oxidation-reduction process|flavin adenine dinucleotide binding|monooxygenase activity|N,N-dimethylaniline monooxygenase activity			0.0269423	0.862806		Flavin-containing monooxygenase FMO GS-OX-like 9 [Source:UniProtKB/Swiss-Prot;Acc:Q9FF12]
Chr07	9779001	9780000	0.00037	0.00284	59.29	75.56	16.27	Intergenic	Potri.007G074300/Potri.007G074400	Potri.007G074300	2.43358	1.28308	0.000392255	0.00213684	1.37512	1.2294	0.761338	1.89491	3.33445	4.31539	GO:0016709,GO:0044550,GO:0016020,GO:0020037,GO:0005506	Oxidoreductase activity, acting on paired donors, with incorporation or reduction of molecular oxygen, NAD(P)H as one donor, and incorporation of one atom of oxygen|secondary metabolite biosynthetic process|membrane|heme binding|iron ion binding			0.026983	0.862699	CYP71B11	Cytochrome P450 71B11 [Source:UniProtKB/Swiss-Prot;Acc:P58049]
Chr17	8044001	8045000	0.00115	0.00746	26.58	14.57	-12.01	Exon,intron	Potri.017G070200	Potri.017G070200	0.48993	-1.02935	1.02915e-09	1.7307e-08	107.974	107.65	116.198	82.1353	62.984	57.7381	GO:0006006,GO:0006098,GO:0005737,GO:0004345,GO:0050661,GO:0009051,GO:0005829	Glucose metabolic process|pentose-phosphate shunt|cytoplasm|glucose-6-phosphate dehydrogenase activity|NADP binding|pentose-phosphate shunt, oxidative branch|cytosol	Ko00030,ko00480,ko01200	Pentose phosphate pathway|Glutathione metabolism|Carbon metabolism	0.0278304	0.860507	ACG12	Glucose-6-phosphate 1-dehydrogenase, cytoplasmic isoform 2 [Source:UniProtKB/Swiss-Prot;Acc:Q9FJI5]
Chr05	24367001	24368000	8.23e-05	0.000783	53.78	35.55	-18.24	Downstream	Potri.005G236200	Potri.005G236200	0.438058	-1.19081	1.41832e-12	3.84691e-11	160.604	176.569	184.839	103.015	87.7312	93.6309	GO:0005634,GO:0005886,GO:0009737,GO:0009941,GO:0005829,GO:0005875	Nucleus|plasma membrane|response to abscisic acid|chloroplast envelope|cytosol|microtubule associated complex			0.0292621	0.856873	IQD32	Protein IQ-DOMAIN 32 [Source:UniProtKB/Swiss-Prot;Acc:Q9FXI5]
Chr08	7456001	7457000	7.4e-08	1.62e-06	76.9	54.93	-21.97	Exon,intron	Potri.008G116400	Potri.008G116400	0.385507	-1.37517	2.74313e-13	8.40393e-12	36.4026	41.4095	40.832	22.4066	20.7916	14.5817	GO:0005737,GO:0008270	Cytoplasm|zinc ion binding			0.0297631	0.855621		Transmembrane Fragile-X-F-associated protein [Source:TAIR;Acc:AT1G68820]
Chr10	22395001	22396000	2.03e-07	3.97e-06	20.13	6.2	-13.93	Exon	Potri.010G252500	Potri.010G252500	0.44703	-1.16156	1.06397e-11	2.51641e-10	103.549	115.187	126.593	69.4711	74.5961	56.7923	GO:0016021,GO:0005886	Integral component of membrane|plasma membrane			0.0300926	0.854803		Uncharacterized membrane protein At1g16860 [Source:UniProtKB/Swiss-Prot;Acc:Q9FZ45]
Chr06	9393001	9394000	0.00145	0.00908	16.12	32.18	16.07	Exon	Potri.006G118800	Potri.006G118800	2.34005	1.22654	5.16227e-07	5.37007e-06	2.62026	2.03748	1.76985	7.21062	5.00605	8.47782	GO:0004190,GO:0030163,GO:0006508,GO:0031225,GO:0046658,GO:0005886	Aspartic-type endopeptidase activity|protein catabolic process|proteolysis|anchored component of membrane|anchored component of plasma membrane|plasma membrane			0.0317994	0.850633		Eukaryotic aspartyl protease family protein [Source:TAIR;Acc:AT2G36670]
Chr18	13171001	13172000	1.67e-13	1.2e-11	27.17	4.17	-23	Downstream,exon,intron	Potri.018G104300	Potri.018G104300	0.0669366	-3.90106	3.06507e-35	1.33258e-32	11.9639	8.85628	6.50652	0.375718	0	0	GO:0051026,GO:0007059,GO:0009553,GO:0007140,GO:0042138,GO:0000212,GO:0048236,GO:0009555,GO:0005737,GO:0005634,GO:0005819	Chiasma assembly|chromosome segregation|embryo sac development|male meiosis|meiotic DNA double-strand break formation|meiotic spindle organization|plant-type sporogenesis|pollen development|cytoplasm|nucleus|spindle			0.0341156	0.84514	MPS1	Multipolar spindle 1 [Source:TAIR;Acc:AT5G57880]
Chr15	870001	871000	1.16e-25	5.37e-23	12.11	1.04	-11.07	Promotor,exon	Potri.015G013300	Potri.015G013300	0.00330907	-8.23936	1.44345e-47	1.77809e-44	12.8697	13.1856	14.5172	0.216661	0	0	GO:0031225,GO:0005886,GO:0009834	Anchored component of membrane|plasma membrane|plant-type secondary cell wall biogenesis			0.0341499	0.84506
Chr05	1777001	1778000	6.52e-07	1.11e-05	3.2	15.92	12.72	Promotor	Potri.005G023600	Potri.005G023600	2.1153	1.08086	3.48759e-08	4.45195e-07	14.6082	20.753	18.3744	43.4162	59.3427	51.9791	GO:0007049,GO:0006974,GO:0001731,GO:0002192,GO:0008284,GO:0040008,GO:0006355,GO:0032790,GO:0006351,GO:0002188,GO:0005737,GO:0005886,GO:0003743	Cell cycle|cellular response to DNA damage stimulus|formation of translation preinitiation complex|IRES-dependent translational initiation|positive regulation of cell proliferation|regulation of growth|regulation of transcription, DNA-templated|ribosome disassembly|transcription, DNA-templated|translation reinitiation|cytoplasm|plasma membrane|translation initiation factor activity			0.0343559	0.84458		Pseudouridine synthase and archaeosine transglycosylase (PUA) domain-containing protein [Source:TAIR;Acc:AT1G09150]
Chr05	20400001	20401000	8.69e-06	0.00011	26.47	0	-26.47	Downstream	Potri.005G186500	Potri.005G186500	0.418168	-1.25785	1.0929e-11	2.5807e-10	37.804	31.2783	36.3806	19.6072	16.6035	20.5022	GO:0006355,GO:0006351,GO:0005634,GO:0043565,GO:0003700	Regulation of transcription, DNA-templated|transcription, DNA-templated|nucleus|sequence-specific DNA binding|transcription factor activity, sequence-specific DNA binding			0.0351972	0.842635	SCL1	Scarecrow-like protein 1 [Source:UniProtKB/Swiss-Prot;Acc:Q9SDQ3]
Chr04	5523001	5524000	0.000723	0.0129	25.18	40.61	15.43	Intron	Potri.004G065800	Potri.004G065800	2.16358	1.11342	0.000231808	0.00133382	6.02406	5.72319	5.89539	11.4605	14.3651	23.0754	GO:0030154,GO:0048366,GO:0009965,GO:0045962,GO:1903508,GO:2000306,GO:0006355,GO:0009637,GO:0006351,GO:0005634,GO:0003677,GO:0003700	Cell differentiation|leaf development|leaf morphogenesis|positive regulation of development, heterochronic|positive regulation of nucleic acid-templated transcription|positive regulation of photomorphogenesis|regulation of transcription, DNA-templated|response to blue light|transcription, DNA-templated|nucleus|DNA binding|transcription factor activity, sequence-specific DNA binding			0.0355741	0.841771	TCP2	Transcription factor TCP2 [Source:UniProtKB/Swiss-Prot;Acc:Q93V43]
Chr04	5523001	5524000	0.000723	0.0129	25.18	40.61	15.43	Downstream	Potri.004G065800	Potri.004G065800	2.16358	1.11342	0.000231808	0.00133382	6.02406	5.72319	5.89539	11.4605	14.3651	23.0754	GO:0030154,GO:0048366,GO:0009965,GO:0045962,GO:1903508,GO:2000306,GO:0006355,GO:0009637,GO:0006351,GO:0005634,GO:0003677,GO:0003700	Cell differentiation|leaf development|leaf morphogenesis|positive regulation of development, heterochronic|positive regulation of nucleic acid-templated transcription|positive regulation of photomorphogenesis|regulation of transcription, DNA-templated|response to blue light|transcription, DNA-templated|nucleus|DNA binding|transcription factor activity, sequence-specific DNA binding			0.0355741	0.841771	TCP2	Transcription factor TCP2 [Source:UniProtKB/Swiss-Prot;Acc:Q93V43]
Chr18	13171001	13172000	1.67e-13	1.2e-11	27.17	4.17	-23	Promotor	Potri.018G104400	Potri.018G104400	0.0907022	-3.46272	3.54544e-19	2.56277e-17	49.188	47.5039	72.3187	19.6095	0.694726	0					0.0355933	0.841727
Chr05	23489001	23490000	0.00823	0.038	62.5	82.14	19.64	Downstream	Potri.005G224600	Potri.005G224600	3.72183	1.89601	0.000118478	0.000738027	0.90782	0.218787	1.34729	2.86538	6.09834	5.22926					0.0364227	0.83984		Unknown protein; FUNCTIONS IN: molecular_function unknown; INVOLVED IN: biological_process unknown; LOCATED IN: endomembrane system; EXPRESSED IN: 16 plant structures; EXPRESSED DURING: 7 growth stages; Has 71 Blast hits to 71 proteins in 14 species /.../ae - 0; Bacteria - 0; Metazoa - 0; Fungi - 0; Plants - 71; Viruses - 0; Other Eukaryotes - 0 (source: NCBI BLink). [Source:TAIR;Acc:AT2G20515]
Chr14	13563001	13564000	4.44e-10	1.63e-08	12.96	39.06	26.1	Promotor	Potri.014G169400	Potri.014G169400	2.10016	1.0705	1.83739e-09	2.98138e-08	13.6295	13.774	13.0619	30.7331	37.457	38.147	GO:0005524,GO:0102391,GO:0004467,GO:0006631,GO:0009941,GO:0005783,GO:0005794	ATP binding|decanoate--CoA ligase activity|long-chain fatty acid-CoA ligase activity|fatty acid metabolic process|chloroplast envelope|endoplasmic reticulum|Golgi apparatus	Ko00061,ko00071,ko01212,ko04216,ko02024,ko04146	Fatty acid biosynthesis|Fatty acid degradation|Fatty acid metabolism|Ferroptosis|Quorum sensing|Peroxisome	0.0365106	0.839641	LACS8	Long chain acyl-CoA synthetase 8 [Source:UniProtKB/Swiss-Prot;Acc:Q9SJD4]
Chr13	3376001	3377000	1.12e-10	4.69e-09	53.01	31.72	-21.3	Exon,intron	Potri.013G046700	Potri.013G046700	0.434848	-1.20142	5.52603e-10	9.6784e-09	8.95232	7.02077	7.99716	4.14276	4.10395	4.88838	GO:0003700,GO:0016569,GO:0006355,GO:0006351,GO:0005634,GO:0051213,GO:0046872	Transcription factor activity, sequence-specific DNA binding|covalent chromatin modification|regulation of transcription, DNA-templated|transcription, DNA-templated|nucleus|dioxygenase activity|metal ion binding			0.0365323	0.839592	JMJ16	Putative lysine-specific demethylase JMJ16 [Source:UniProtKB/Swiss-Prot;Acc:C0SUT9]
Chr01	10324001	10325000	5.17e-12	2.81e-10	29.97	1.08	-28.89	Exon,intron	Potri.001G127300	Potri.001G127300	0.162638	-2.62026	5.55135e-17	2.89965e-15	9.25127	11.794	12.978	1.54694	2.89231	3.45122	GO:0005886,GO:0005089,GO:0080092	Plasma membrane|Rho guanyl-nucleotide exchange factor activity|regulation of pollen tube growth			0.0367826	0.839028	ROPGEF14	Rop guanine nucleotide exchange factor 14 [Source:UniProtKB/Swiss-Prot;Acc:Q56WM6]
Chr16	13957001	13958000	3.03e-23	9.51e-21	44.44	4.17	-40.28	Exon	Potri.016G136500	Potri.016G136500	0.243697	-2.03684	6.70763e-10	1.16171e-08	19.3016	28.2708	26.5102	9.16287	7.27315	6.22191	GO:0006355,GO:0006351,GO:0005634,GO:0003677,GO:0008270	Regulation of transcription, DNA-templated|transcription, DNA-templated|nucleus|DNA binding|zinc ion binding			0.0379212	0.836482	VAL2	B3 domain-containing transcription repressor VAL2 [Source:UniProtKB/Swiss-Prot;Acc:Q5CCK4]
Chr18	10975001	10976000	9.67e-06	0.000121	62.6	45.13	-17.48	Exon,intron	Potri.018G082900	Potri.018G082900	0.46049	-1.11876	4.00023e-11	8.60719e-10	94.8327	96.6736	101.162	64.801	50.4054	50.1794	GO:0009506,GO:0018812,GO:0003857,GO:0008692,GO:0004165,GO:0004300,GO:0003729,GO:0006635,GO:0009908,GO:0009695,GO:0005618,GO:0009507,GO:0005777	Plasmodesma|3-hydroxyacyl-CoA dehydratase activity|3-hydroxyacyl-CoA dehydrogenase activity|3-hydroxybutyryl-CoA epimerase activity|dodecenoyl-CoA delta-isomerase activity|enoyl-CoA hydratase activity|mRNA binding|fatty acid beta-oxidation|flower development|jasmonic acid biosynthetic process|cell wall|chloroplast|peroxisome	Ko00071,ko00592,ko01212	Fatty acid degradation|alpha-Linolenic acid metabolism|Fatty acid metabolism	0.0381033	0.836078	AIM1	Peroxisomal fatty acid beta-oxidation multifunctional protein AIM1 [Source:UniProtKB/Swiss-Prot;Acc:Q9ZPI6]
Chr09	6153001	6154000	2.57e-12	1.49e-10	7.08	24.33	17.25	Downstream	Potri.009G058900	Potri.009G058900	2.90619	1.53913	9.08787e-13	2.56368e-11	1.96332	1.39693	1.26991	4.25173	5.46034	6.44887	GO:0003677,GO:0003916,GO:0003918,GO:0046872,GO:0006265,GO:0006268,GO:0044774,GO:0006312,GO:0000712,GO:0000819,GO:0009330,GO:0005634,GO:0005524	DNA binding|DNA topoisomerase activity|DNA topoisomerase type II (ATP-hydrolyzing) activity|metal ion binding|DNA topological change|DNA unwinding involved in DNA replication|mitotic DNA integrity checkpoint|mitotic recombination|resolution of meiotic recombination intermediates|sister chromatid segregation|DNA topoisomerase complex (ATP-hydrolyzing)|nucleus|ATP binding			0.0383911	0.835442	TOP2	DNA topoisomerase 2 [Source:UniProtKB/Swiss-Prot;Acc:P30182]
Chr06	11197001	11198000	2.31e-13	1.6e-11	21.52	56.25	34.73	Downstream	Potri.006G135600	Potri.006G135600	2.1657	1.11484	6.70603e-08	8.18905e-07	12.0452	6.28155	7.34657	19.5427	24.4921	29.1826	GO:0001228,GO:0006355,GO:0080147,GO:0006366,GO:0005634,GO:0001046,GO:0003700	Transcriptional activator activity, RNA polymerase II transcription regulatory region sequence-specific binding|regulation of transcription, DNA-templated|root hair cell development|transcription from RNA polymerase II promoter|nucleus|core promoter sequence-specific DNA binding|transcription factor activity, sequence-specific DNA binding			0.0386382	0.834897	BHLH66	Transcription factor bHLH66 [Source:UniProtKB/Swiss-Prot;Acc:Q9ZUG9]
Chr08	9173001	9174000	1.58e-06	2.43e-05	69.13	94.2	25.07	Exon	Potri.008G137900	Potri.008G137900	2.43408	1.28338	7.64222e-10	1.30977e-08	3.04017	1.78041	2.13603	7.29847	6.6102	9.20763	GO:0048831,GO:0009736,GO:0005886,GO:0009414,GO:0042742,GO:0019955,GO:0008272,GO:0010086,GO:0009884,GO:0019899,GO:0004721,GO:0000155,GO:0004673,GO:0009116,GO:0043424,GO:0007231,GO:0019901,GO:0000160,GO:0009885,GO:0006468,GO:0033500,GO:0005783,GO:0048509,GO:0016036,GO:0005789,GO:0010029,GO:0071329,GO:0016021	Regulation of shoot system development|cytokinin-activated signaling pathway|plasma membrane|response to water deprivation|defense response to bacterium|cytokine binding|sulfate transport|embryonic root morphogenesis|cytokinin receptor activity|enzyme binding|phosphoprotein phosphatase activity|phosphorelay sensor kinase activity|protein histidine kinase activity|nucleoside metabolic process|prot…	Ko04075	Plant hormone signal transduction	0.0387262	0.834703	AHK4	Histidine kinase 4 [Source:UniProtKB/Swiss-Prot;Acc:Q9C5U0]
Chr01	34949001	34950000	4.5e-08	1.04e-06	72.16	91.32	19.17	Exon,intron	Potri.001G344100	Potri.001G344100	2.48617	1.31393	1.17867e-08	1.66093e-07	2.11152	2.34101	2.47266	6.02601	4.96576	6.36056	GO:0030246,GO:0047938,GO:0005975	Carbohydrate binding|glucose-6-phosphate 1-epimerase activity|carbohydrate metabolic process	Ko00010	Glycolysis / Gluconeogenesis	0.0391864	0.833695		Aldose 1-epimerase family protein [Source:TAIR;Acc:AT5G14500]
Chr11	16031001	16032000	1.03e-06	1.67e-05	54.65	27.97	-26.69	Downstream	Potri.011G136700	Potri.011G136700	0.269407	-1.89214	5.63075e-28	1.20629e-25	107.628	119.093	114.965	40.9964	43.1342	34.0418	GO:0007275,GO:0009826,GO:0010005,GO:0008017,GO:0010031	Multicellular organism development|unidimensional cell growth|cortical microtubule, transverse to long axis|microtubule binding|circumnutation			0.0392185	0.833625	TOR1	Microtubule-associated protein TORTIFOLIA1 [Source:UniProtKB/Swiss-Prot;Acc:Q9T041]
Chr08	1365001	1366000	0.00815	0.0377	43.09	21.95	-21.14	Exon	Potri.008G025900	Potri.008G025900	0.440321	-1.18337	4.33759e-11	9.25227e-10	9.56911	9.79593	10.6858	3.95085	5.77019	6.61201	GO:0003677,GO:0019104,GO:0003906,GO:0046872,GO:0006284,GO:0006306,GO:0009793,GO:0006349,GO:0006355,GO:0006351,GO:0005634,GO:0043078,GO:0051539	DNA binding|DNA N-glycosylase activity|DNA-(apurinic or apyrimidinic site) lyase activity|metal ion binding|base-excision repair|DNA methylation|embryo development ending in seed dormancy|regulation of gene expression by genetic imprinting|regulation of transcription, DNA-templated|transcription, DNA-templated|nucleus|polar nucleus|4 iron, 4 sulfur cluster binding			0.0393159	0.833412	DME	Transcriptional activator DEMETER [Source:UniProtKB/Swiss-Prot;Acc:Q8LK56]
Chr16	512001	513000	0.000418	0.00316	26.83	11.92	-14.91	Exon,intron	Potri.016G010200	Potri.016G010200	0.430012	-1.21755	1.09015e-12	3.01488e-11	111.567	107.612	116.105	66.5215	57.6136	51.88	GO:0003729,GO:0000166,GO:0006397,GO:0051028,GO:1901000,GO:2000070,GO:0008380,GO:0010228,GO:0005829,GO:0005634,GO:0005681	MRNA binding|nucleotide binding|mRNA processing|mRNA transport|regulation of response to salt stress|regulation of response to water deprivation|RNA splicing|vegetative to reproductive phase transition of meristem|cytosol|nucleus|spliceosomal complex	Ko03015	MRNA surveillance pathway	0.0398148	0.832326		RNA-binding (RRM/RBD/RNP motifs) family protein [Source:TAIR;Acc:AT3G07810]
Chr17	14782001	14783000	0.00208	0.0123	71.78	57.3	-14.48	Downstream,exon	Potri.017G139800	Potri.017G139800	0.35631	-1.48879	4.13613e-12	1.05233e-10	53.7326	64.0136	59.6487	34.0519	26.318	20.3391					0.0399986	0.831928		Unknown protein; FUNCTIONS IN: molecular_function unknown; INVOLVED IN: biological_process unknown; LOCATED IN: endomembrane system; EXPRESSED IN: 24 plant structures; EXPRESSED DURING: 15 growth stages; Has 59 Blast hits to 59 proteins in 17 specie /.../hae - 0; Bacteria - 0; Metazoa - 0; Fungi - 0; Plants - 56; Viruses - 0; Other Eukaryotes - 3 (source: NCBI BLink). [Source:TAIR;Acc:AT3G03210]
Chr02	17260001	17261000	1.54e-05	0.000182	92.59	70.79	-21.81	Intergenic	Potri.002G206900/Potri.002G207000	Potri.002G206900	0.469376	-1.09118	0.010186	0.0356421	2.97352	2.49594	3.38666	1.5096	1.59909	1.29979	GO:0030001,GO:0005737,GO:0046914,GO:0046916	Metal ion transport|cytoplasm|transition metal ion binding|cellular transition metal ion homeostasis			0.0402092	0.831472		Heavy metal transport/detoxification superfamily protein [Source:TAIR;Acc:AT5G27690]
Chr12	13093001	13094000	0.000771	0.00532	25.45	6.9	-18.55	Exon,intron	Potri.012G107100	Potri.012G107100	0.438196	-1.19035	7.66226e-10	1.31244e-08	11.0022	11.3591	12.2071	6.39768	6.4357	7.09209	GO:0045927,GO:0045836,GO:0003729,GO:0000166,GO:0051321	Positive regulation of growth|positive regulation of meiotic nuclear division|mRNA binding|nucleotide binding|meiotic cell cycle			0.0406742	0.830471	ML4	Protein MEI2-like 4 [Source:UniProtKB/Swiss-Prot;Acc:Q9LYN7]
Chr01	4635001	4636000	3.99e-13	2.66e-11	22.89	53.18	30.29	Exon	Potri.001G060300	Potri.001G060300	2.07688	1.05442	2.53165e-05	0.000186415	1.12801	1.12504	1.07608	2.47405	2.67958	3.64829	GO:0019239,GO:0016810,GO:0046872	Deaminase activity|hydrolase activity, acting on carbon-nitrogen (but not peptide) bonds|metal ion binding			0.0406957	0.830424
Chr01	4635001	4636000	3.99e-13	2.66e-11	22.89	53.18	30.29	Promotor,exon	Potri.001G060300	Potri.001G060300	2.07688	1.05442	2.53165e-05	0.000186415	1.12801	1.12504	1.07608	2.47405	2.67958	3.64829	GO:0019239,GO:0016810,GO:0046872	Deaminase activity|hydrolase activity, acting on carbon-nitrogen (but not peptide) bonds|metal ion binding			0.0406957	0.830424
Chr05	25341001	25342000	2.8e-06	4.04e-05	20.43	0	-20.43	Downstream	Potri.005G251300	Potri.005G251300	0.259619	-1.94553	1.05355e-07	1.23796e-06	3.9818	4.15925	6.53665	1.13635	1.98259	1.38285					0.0407616	0.830283		BTB/POZ domain-containing protein At2g30600 [Source:UniProtKB/Swiss-Prot;Acc:Q8LEV3]
Chr01	15553001	15554000	1.58e-05	0.000185	57.63	90.62	33	Intergenic	Potri.001G179700/Potri.001G179800	Potri.001G179700	3.14809	1.65448	4.55408e-07	4.77774e-06	4.72866	2.85601	3.39156	10.1922	14.3729	17.2549	GO:0046872	Metal ion binding			0.0411109	0.829535		Unknown protein; FUNCTIONS IN: molecular_function unknown; INVOLVED IN: biological_process unknown; LOCATED IN: chloroplast; EXPRESSED IN: 23 plant structures; EXPRESSED DURING: 13 growth stages; BEST Arabidopsis thaliana protein match is: Protein o /.../own function (DUF581) (TAIR:AT2G25690.2); Has 35333 Blast hits to 34131 proteins in 2444 species: Archae - 798; Bacteria - 22429; Metazoa - 974;…
Chr03	9757001	9758000	1.22e-11	6.23e-10	70.3	99.03	28.73	.	Potri.003G069300	Potri.003G069300	2.33511	1.22349	1.10538e-06	1.0821e-05	1.84219	0.812396	1.39827	2.87836	3.49884	4.58515	GO:0052854,GO:0052852,GO:0042742,GO:0050665,GO:0009854,GO:0005777,GO:0010181,GO:0052853	Medium-chain-(S)-2-hydroxy-acid oxidase activity|very-long-chain-(S)-2-hydroxy-acid oxidase activity|defense response to bacterium|hydrogen peroxide biosynthetic process|oxidative photosynthetic carbon pathway|peroxisome|FMN binding|long-chain-(S)-2-hydroxy-long-chain-acid oxidase activity	Ko04146,ko00630,ko01200	Peroxisome|Glyoxylate and dicarboxylate metabolism|Carbon metabolism	0.0415293	0.828643	GLO4	Peroxisomal (S)-2-hydroxy-acid oxidase GLO4 [Source:UniProtKB/Swiss-Prot;Acc:Q9LJH5]
Chr03	9757001	9758000	1.22e-11	6.23e-10	70.3	99.03	28.73	Downstream	Potri.003G069300	Potri.003G069300	2.33511	1.22349	1.10538e-06	1.0821e-05	1.84219	0.812396	1.39827	2.87836	3.49884	4.58515	GO:0052854,GO:0052852,GO:0042742,GO:0050665,GO:0009854,GO:0005777,GO:0010181,GO:0052853	Medium-chain-(S)-2-hydroxy-acid oxidase activity|very-long-chain-(S)-2-hydroxy-acid oxidase activity|defense response to bacterium|hydrogen peroxide biosynthetic process|oxidative photosynthetic carbon pathway|peroxisome|FMN binding|long-chain-(S)-2-hydroxy-long-chain-acid oxidase activity	Ko04146,ko00630,ko01200	Peroxisome|Glyoxylate and dicarboxylate metabolism|Carbon metabolism	0.0415293	0.828643	GLO4	Peroxisomal (S)-2-hydroxy-acid oxidase GLO4 [Source:UniProtKB/Swiss-Prot;Acc:Q9LJH5]
Chr03	3412001	3413000	2.73e-07	5.17e-06	33.27	43.91	10.65	Intron	Potri.003G027400	Potri.003G027400	2.34488	1.22952	0.00919434	0.0327417	15.6502	15.7581	14.0926	25.8884	46.3705	74.1783	GO:0003713,GO:0045723,GO:0006355,GO:0009751,GO:0006351,GO:0016592,GO:0005634,GO:0031490	Transcription coactivator activity|positive regulation of fatty acid biosynthetic process|regulation of transcription, DNA-templated|response to salicylic acid|transcription, DNA-templated|mediator complex|nucleus|chromatin DNA binding			0.0415586	0.82858	MED15A	Mediator of RNA polymerase II transcription subunit 15a [Source:UniProtKB/Swiss-Prot;Acc:F4I171]
Chr03	3412001	3413000	2.73e-07	5.17e-06	33.27	43.91	10.65	Promotor	Potri.003G027400	Potri.003G027400	2.34488	1.22952	0.00919434	0.0327417	15.6502	15.7581	14.0926	25.8884	46.3705	74.1783	GO:0003713,GO:0045723,GO:0006355,GO:0009751,GO:0006351,GO:0016592,GO:0005634,GO:0031490	Transcription coactivator activity|positive regulation of fatty acid biosynthetic process|regulation of transcription, DNA-templated|response to salicylic acid|transcription, DNA-templated|mediator complex|nucleus|chromatin DNA binding			0.0415586	0.82858	MED15A	Mediator of RNA polymerase II transcription subunit 15a [Source:UniProtKB/Swiss-Prot;Acc:F4I171]
Chr11	14617001	14618000	4.07e-09	1.2e-07	16.14	30.9	14.76	Downstream,exon	Potri.011G120900	Potri.011G120900	2.18633	1.12851	0.00108655	0.00521472	1.55993	1.04489	1.16223	3.49753	3.00651	3.78097					0.0422353	0.827146		Pentatricopeptide repeat-containing protein At4g21705, mitochondrial [Source:UniProtKB/Swiss-Prot;Acc:Q84JR3]
Chr01	36121001	36122000	0.000186	0.00159	1.39	14.29	12.9	Downstream	Potri.001G353500	Potri.001G353500	2.64163	1.40143	0.000439511	0.00235649	2.87004	2.79394	2.58581	2.90418	7.68482	7.99722	GO:0031357,GO:0070417,GO:0042631,GO:0009631,GO:0009737,GO:0009507,GO:0009941,GO:0009535	Integral component of chloroplast inner membrane|cellular response to cold|cellular response to water deprivation|cold acclimation|response to abscisic acid|chloroplast|chloroplast envelope|chloroplast thylakoid membrane			0.0423172	0.826974	COR413IM2	Cold-regulated 413 inner membrane protein 2, chloroplastic [Source:UniProtKB/Swiss-Prot;Acc:F4I1G5]
Chr18	443001	444000	5.73e-06	0.000244	79.86	68.54	-11.32	Intergenic	Potri.018G005600/Potri.018G005700	Potri.018G005600	0.155755	-2.68265	4.44809e-10	7.92188e-09	13.4229	21.2611	17.5492	4.5454	2.37008	3.79452	GO:0040008,GO:0061630,GO:0008270,GO:0043161	Regulation of growth|ubiquitin protein ligase activity|zinc ion binding|proteasome-mediated ubiquitin-dependent protein catabolic process			0.0424561	0.826681		RING/U-box superfamily protein [Source:TAIR;Acc:AT5G24870]
Chr09	2045001	2046000	0.000821	0.0143	78.73	63.19	-15.54	Promotor	Potri.009G011700	Potri.009G011700	0.260128	-1.94271	1.47937e-16	7.21719e-15	79.4753	93.145	97.6397	37.1522	30.24	21.7871	GO:0009055,GO:0000062,GO:0050660,GO:0008470,GO:0052890,GO:0033539,GO:0006552,GO:0055088,GO:0005759,GO:0005739,GO:0005524	Electron carrier activity|fatty-acyl-CoA binding|flavin adenine dinucleotide binding|isovaleryl-CoA dehydrogenase activity|oxidoreductase activity, acting on the CH-CH group of donors, with a flavin as acceptor|fatty acid beta-oxidation using acyl-CoA dehydrogenase|leucine catabolic process|lipid homeostasis|mitochondrial matrix|mitochondrion|ATP binding	Ko00280	Valine, leucine and isoleucine degradation	0.0426697	0.826231	IVD	Isovaleryl-CoA dehydrogenase, mitochondrial [Source:UniProtKB/Swiss-Prot;Acc:Q9SWG0]
Chr06	22305001	22306000	9.77e-28	5.04e-25	32.78	61.09	28.32	Exon	Potri.006G207800	Potri.006G207800	2.10279	1.07231	7.10599e-05	0.000468932	2.57175	2.84471	2.28141	5.15736	6.49094	8.3537	GO:0009507,GO:0005886,GO:0000902	Chloroplast|plasma membrane|cell morphogenesis			0.043685	0.82411		Unknown protein; LOCATED IN: plasma membrane; EXPRESSED IN: 22 plant structures; EXPRESSED DURING: 13 growth stages; BEST Arabidopsis thaliana protein match is: unknown protein (TAIR:AT5G22310.1); Has 22320 Blast hits to 15179 proteins in 1213 speci /.../chae - 372; Bacteria - 2307; Metazoa - 10906; Fungi - 1700; Plants - 1146; Viruses - 65; Other Eukaryotes - 5824 (source: NCBI BLink). [Source:T…
Chr07	4383001	4384000	0.000325	0.00255	55.56	34.93	-20.62	Intergenic	Potri.007G047400/Potri.007G047500	Potri.007G047400	0.388941	-1.36238	6.58705e-07	6.72443e-06	8.88823	7.19766	8.98163	2.35373	4.18036	4.85387	GO:0003700,GO:0006351,GO:0005634,GO:0005516,GO:0043565	Transcription factor activity, sequence-specific DNA binding|transcription, DNA-templated|nucleus|calmodulin binding|sequence-specific DNA binding			0.0439837	0.823491	WRKY15	Probable WRKY transcription factor 15 [Source:UniProtKB/Swiss-Prot;Acc:O22176]
Chr03	18972001	18973000	4.47e-10	1.64e-08	42.93	18.38	-24.56	Exon,intron	Potri.003G183200	Potri.003G183200	0.295862	-1.757	4.41614e-17	2.35241e-15	6.47585	7.29662	7.13026	2.58088	2.35397	2.46152	GO:0006810,GO:0016021,GO:0005524,GO:0016887	Transport|integral component of membrane|ATP binding|ATPase activity			0.0450349	0.821325	ABCG40	ABC transporter G family member 40 [Source:UniProtKB/Swiss-Prot;Acc:Q9M9E1]
Chr14	14247001	14248000	0.00123	0.00792	32.61	18.27	-14.33	Intron	Potri.014G175200	Potri.014G175200	0.267767	-1.90095	2.39303e-28	5.48431e-26	191.075	222.9	221.978	70.2341	70.0408	69.8081	GO:0030154,GO:0009908	Cell differentiation|flower development			0.0454142	0.82055	FRL3	FRIGIDA-like protein 3 [Source:UniProtKB/Swiss-Prot;Acc:Q67ZB3]
Chr07	14688001	14689000	1.4e-15	3.05e-13	78.73	65.97	-12.76	Promotor,exon,intron	Potri.007G133100	Potri.007G133100	0	-8.23936	0.00641254	0.0242585	0	3.45148	2.86902	0	0	0			Ko04075	Plant hormone signal transduction	0.045542	0.820289
Chr09	11677001	11678000	1.39e-16	1.69e-14	32.42	78.36	45.94	Downstream,exon	Potri.009G148400	Potri.009G148400	4.8749	2.28537	2.45401e-08	3.23308e-07	6.86597	1.14673	0	20.1923	22.6214	23.4267					0.04585	0.819662		FUNCTIONS IN: molecular_function unknown; INVOLVED IN: biological_process unknown; LOCATED IN: chloroplast; EXPRESSED IN: 22 plant structures; EXPRESSED DURING: 13 growth stages; BEST Arabidopsis thaliana protein match is: Tetratricopeptide repeat ( /.../ike superfamily protein (TAIR:AT2G27800.1); Has 21 Blast hits to 21 proteins in 5 species: Archae - 0; Bacteria - 0; Metazoa - 0; Fungi - 0; Pla…
Chr01	4633001	4634000	3.53e-07	6.48e-06	3.33	23	19.67	Exon,intron	Potri.001G060300	Potri.001G060300	2.07688	1.05442	2.53165e-05	0.000186415	1.12801	1.12504	1.07608	2.47405	2.67958	3.64829	GO:0019239,GO:0016810,GO:0046872	Deaminase activity|hydrolase activity, acting on carbon-nitrogen (but not peptide) bonds|metal ion binding			0.0460276	0.819302
Chr01	4633001	4634000	3.53e-07	6.48e-06	3.33	23	19.67	Exon	Potri.001G060300	Potri.001G060300	2.07688	1.05442	2.53165e-05	0.000186415	1.12801	1.12504	1.07608	2.47405	2.67958	3.64829	GO:0019239,GO:0016810,GO:0046872	Deaminase activity|hydrolase activity, acting on carbon-nitrogen (but not peptide) bonds|metal ion binding			0.0460276	0.819302
Chr01	4633001	4634000	3.53e-07	6.48e-06	3.33	23	19.67	Downstream,exon	Potri.001G060300	Potri.001G060300	2.07688	1.05442	2.53165e-05	0.000186415	1.12801	1.12504	1.07608	2.47405	2.67958	3.64829	GO:0019239,GO:0016810,GO:0046872	Deaminase activity|hydrolase activity, acting on carbon-nitrogen (but not peptide) bonds|metal ion binding			0.0460276	0.819302
Chr06	21007001	21008000	0.000259	0.0021	73.15	61.6	-11.55	Exon,intron	Potri.006G194900	Potri.006G194900	0.344077	-1.5392	6.3385e-19	4.41961e-17	44.5502	43.0055	46.5683	22.3394	16.9321	17.3759	GO:0003777,GO:0007018,GO:0009507,GO:0005874,GO:0005524	Microtubule motor activity|microtubule-based movement|chloroplast|microtubule|ATP binding			0.0463726	0.818604		P-loop containing nucleoside triphosphate hydrolases superfamily protein [Source:TAIR;Acc:AT3G12020]
Chr09	2045001	2046000	6.26e-05	0.000618	82	65.03	-16.97	Promotor	Potri.009G011700	Potri.009G011700	0.260128	-1.94271	1.47937e-16	7.21719e-15	79.4753	93.145	97.6397	37.1522	30.24	21.7871	GO:0009055,GO:0000062,GO:0050660,GO:0008470,GO:0052890,GO:0033539,GO:0006552,GO:0055088,GO:0005759,GO:0005739,GO:0005524	Electron carrier activity|fatty-acyl-CoA binding|flavin adenine dinucleotide binding|isovaleryl-CoA dehydrogenase activity|oxidoreductase activity, acting on the CH-CH group of donors, with a flavin as acceptor|fatty acid beta-oxidation using acyl-CoA dehydrogenase|leucine catabolic process|lipid homeostasis|mitochondrial matrix|mitochondrion|ATP binding	Ko00280	Valine, leucine and isoleucine degradation	0.046661	0.818022	IVD	Isovaleryl-CoA dehydrogenase, mitochondrial [Source:UniProtKB/Swiss-Prot;Acc:Q9SWG0]
Chr18	1438001	1439000	4.16e-06	5.76e-05	60.76	80.24	19.48	Exon,intron	Potri.018G018800	Potri.018G018800	2.34164	1.22752	7.24778e-07	7.33813e-06	4.9598	3.00386	3.03861	10.6098	11.7827	11.3443	GO:0005739,GO:0003860,GO:0006635	Mitochondrion|3-hydroxyisobutyryl-CoA hydrolase activity|fatty acid beta-oxidation	Ko01200,ko00280,ko00640,ko00410	Carbon metabolism|Valine, leucine and isoleucine degradation|Propanoate metabolism|beta-Alanine metabolism	0.047172	0.816995		3-hydroxyisobutyryl-CoA hydrolase-like protein 2, mitochondrial [Source:UniProtKB/Swiss-Prot;Acc:Q8RXN4]
Chr06	26756001	26757000	4.06e-06	5.65e-05	43.75	67.02	23.27	Downstream	Potri.006G264600	Potri.006G264600	2.9713	1.5711	2.60806e-14	9.31216e-13	30.4463	18.2728	24.893	82.7677	98.3175	91.4893	GO:0009506,GO:0009055,GO:0031225,GO:0046658,GO:0005886	Plasmodesma|electron carrier activity|anchored component of membrane|anchored component of plasma membrane|plasma membrane			0.0477467	0.815845	ENODL14	Early nodulin-like protein 1 [Source:UniProtKB/Swiss-Prot;Acc:Q9SK27]
Chr02	24203001	24204000	3.77e-07	6.87e-06	74.22	96.47	22.25	Exon,intron	Potri.002G252900	Potri.002G252900	2.93051	1.55115	4.22886e-16	1.95042e-14	8.40218	5.648	6.6208	26.3999	24.2437	28.6654	GO:0005739,GO:0005524,GO:0042026	Mitochondrion|ATP binding|protein refolding	Ko03018	RNA degradation	0.0480439	0.815254	CPN60	Chaperonin CPN60, mitochondrial [Source:UniProtKB/Swiss-Prot;Acc:P29197]
Chr11	14619001	14620000	1.11e-05	0.000137	21.55	44.22	22.67	Downstream	Potri.011G120900	Potri.011G120900	2.18633	1.12851	0.00108655	0.00521472	1.55993	1.04489	1.16223	3.49753	3.00651	3.78097					0.0480529	0.815236		Pentatricopeptide repeat-containing protein At4g21705, mitochondrial [Source:UniProtKB/Swiss-Prot;Acc:Q84JR3]
Chr12	3474001	3475000	1.2e-11	6.11e-10	11.54	38.46	26.92	Exon,intron	Potri.012G039300	Potri.012G039300	2.70893	1.43772	1.22067e-06	1.17934e-05	1.02388	1.6865	0.812716	3.39682	4.96499	4.95418	GO:0007049,GO:0006261,GO:0042276,GO:0008622,GO:0003677,GO:0003887	Cell cycle|DNA-dependent DNA replication|error-prone translesion synthesis|epsilon DNA polymerase complex|DNA binding|DNA-directed DNA polymerase activity	Ko00230,ko00240,ko03030,ko03410,ko03420	Purine metabolism|Pyrimidine metabolism|DNA replication|Base excision repair|Nucleotide excision repair	0.0481833	0.814977	ATDPB2	DNA polymerase epsilon subunit B2 [Source:TAIR;Acc:AT5G22110]
Chr16	11229001	11230000	2.63e-07	5e-06	38.38	62.78	24.4	Exon	Potri.016G109600	Potri.016G109600	2.21378	1.14651	0.00165703	0.00752394	1.01831	0.851151	1.21265	1.82537	2.99157	3.84742	GO:0009295,GO:0005634,GO:0016301,GO:0016773,GO:0009658,GO:0042793,GO:0009507,GO:0042644,GO:0005737	Nucleoid|nucleus|kinase activity|phosphotransferase activity, alcohol group as acceptor|chloroplast organization|transcription from plastid promoter|chloroplast|chloroplast nucleoid|cytoplasm			0.0489925	0.813377	FLN1	Fructokinase-like 1, chloroplastic [Source:UniProtKB/Swiss-Prot;Acc:Q9M394]
Chr07	5373001	5374000	0.000159	0.00138	68.92	79.95	11.03	Intergenic	Potri.007G053300/Potri.007G053400	Potri.007G053400	8.47283	3.08284	6.03871e-27	1.17453e-24	2.14439	1.55994	0.941362	18.0668	20.2376	24.1076	GO:0004601,GO:0042744,GO:0006979,GO:0005576,GO:0020037,GO:0046872	Peroxidase activity|hydrogen peroxide catabolic process|response to oxidative stress|extracellular region|heme binding|metal ion binding	Ko00940	Phenylpropanoid biosynthesis	0.0491426	0.813081	PER73	Peroxidase 73 [Source:UniProtKB/Swiss-Prot;Acc:Q43873]
Chr01	4636001	4637000	1.36e-24	4.96e-22	0.64	38.63	37.99	Exon,intron	Potri.001G060300	Potri.001G060300	2.07688	1.05442	2.53165e-05	0.000186415	1.12801	1.12504	1.07608	2.47405	2.67958	3.64829	GO:0019239,GO:0016810,GO:0046872	Deaminase activity|hydrolase activity, acting on carbon-nitrogen (but not peptide) bonds|metal ion binding			0.0492954	0.812781
Chr01	4636001	4637000	1.36e-24	4.96e-22	0.64	38.63	37.99	Promotor	Potri.001G060300	Potri.001G060300	2.07688	1.05442	2.53165e-05	0.000186415	1.12801	1.12504	1.07608	2.47405	2.67958	3.64829	GO:0019239,GO:0016810,GO:0046872	Deaminase activity|hydrolase activity, acting on carbon-nitrogen (but not peptide) bonds|metal ion binding			0.0492954	0.812781
Chr01	4636001	4637000	1.36e-24	4.96e-22	0.64	38.63	37.99	Exon	Potri.001G060300	Potri.001G060300	2.07688	1.05442	2.53165e-05	0.000186415	1.12801	1.12504	1.07608	2.47405	2.67958	3.64829	GO:0019239,GO:0016810,GO:0046872	Deaminase activity|hydrolase activity, acting on carbon-nitrogen (but not peptide) bonds|metal ion binding			0.0492954	0.812781
Chr01	27043001	27044000	3.09e-07	1.88e-05	73.88	61.95	-11.93	Intergenic	Potri.001G261000/Potri.001G261100	Potri.001G261100	0.230553	-2.11683	0.000231237	0.00133105	3.65746	4.63332	1.95014	1.95313	0.386203	0.349409	GO:0005576,GO:0004185,GO:0051603	Extracellular region|serine-type carboxypeptidase activity|proteolysis involved in cellular protein catabolic process			0.0497221	0.811944	SCPL40	Serine carboxypeptidase-like 40 [Source:UniProtKB/Swiss-Prot;Acc:Q0WRX3]
Chr11	4980001	4981000	2.37e-24	8.4e-22	4.87	31.17	26.29	Exon,intron	Potri.011G056800	Potri.011G056800	2.21299	1.146	0.000154491	0.000930788	12.7274	7.26718	7.75797	17.6247	22.0481	33.7341					0.0499782	0.811444	AtRLP4	Receptor like protein 4 [Source:TAIR;Acc:AT1G28340]
Chr07	14314001	14315000	6.33e-11	2.8e-09	80.71	31.71	-49.01	Exon,intron	Potri.007G126900	Potri.007G126900	0.495541	-1.01292	1.1045e-07	1.29372e-06	11.9119	15.0839	15.3632	9.45744	8.76144	10.5564					0.0500609	0.811282	ARI7	Probable E3 ubiquitin-protein ligase ARI7 [Source:UniProtKB/Swiss-Prot;Acc:Q84RR0]
Chr01	26372001	26373000	5.92e-22	1.58e-19	45.37	11.74	-33.63	Downstream	Potri.001G253800	Potri.001G253800	0.445219	-1.16741	0.00250661	0.0107868	3.46164	2.02789	2.93346	2.04798	1.185	1.62946	GO:0005351,GO:0046323,GO:0005887,GO:0005886,GO:0005355	Sugar:proton symporter activity|glucose import|integral component of plasma membrane|plasma membrane|glucose transmembrane transporter activity			0.0501642	0.811081	STP14	Sugar transport protein 14 [Source:UniProtKB/Swiss-Prot;Acc:Q8GW61]
Chr17	4326001	4327000	1.32e-08	3.43e-07	83.57	95.54	11.98	Intergenic	Potri.017G051200/Potri.017G051300	Potri.017G051300	2.03031	1.0217	0.00798987	0.0291441	4.7174	6.84409	8.88878	13.0471	23.1764	17.4932	GO:0005524,GO:0042626,GO:0015245,GO:0042803,GO:0010588,GO:0080051,GO:0015908,GO:0009737,GO:0009651,GO:0009611,GO:0010222,GO:0009897,GO:0016021,GO:0005886	ATP binding|ATPase activity, coupled to transmembrane movement of substances|fatty acid transporter activity|protein homodimerization activity|cotyledon vascular tissue pattern formation|cutin transport|fatty acid transport|response to abscisic acid|response to salt stress|response to wounding|stem vascular tissue pattern formation|external side of plasma membrane|integral component of membrane|p…			0.0503939	0.810634	ABCG11	ABC transporter G family member 11 [Source:UniProtKB/Swiss-Prot;Acc:Q8RXN0]
Chr08	10595001	10596000	1.67e-19	3.22e-17	36.75	11.85	-24.9	Downstream	Potri.008G156600	Potri.008G156600	0.0626044	-3.99759	2.69659e-24	3.83279e-22	43.7542	62.2415	62.5177	5.92527	3.57312	3.79511	GO:0015116,GO:0015293,GO:0008272,GO:0009507,GO:0005887,GO:0008271	Sulfate transmembrane transporter activity|symporter activity|sulfate transport|chloroplast|integral component of plasma membrane|secondary active sulfate transmembrane transporter activity			0.0506315	0.810173	SULTR3;1	Sulfate transporter 3.1 [Source:UniProtKB/Swiss-Prot;Acc:Q9SV13]
Chr03	12280001	12281000	1.99e-10	7.88e-09	66.93	42.36	-24.57	Exon,intron	Potri.003G096100	Potri.003G096100	0.4678	-1.09603	7.37263e-09	1.08386e-07	15.8861	12.2081	12.7188	7.95721	7.38473	7.3892	GO:0032454,GO:0046872,GO:0048439,GO:0045815,GO:0006355,GO:0006351,GO:0000792,GO:0005634,GO:0051213	Histone demethylase activity (H3-K9 specific)|metal ion binding|flower morphogenesis|positive regulation of gene expression, epigenetic|regulation of transcription, DNA-templated|transcription, DNA-templated|heterochromatin|nucleus|dioxygenase activity			0.0506461	0.810144		Transcription factor jumonji (jmj) family protein / zinc finger (C5HC2 type) family protein [Source:TAIR;Acc:AT5G46910]
Chr07	9321001	9322000	0.00149	0.0093	66.67	77.18	10.51	Intergenic	Potri.007G071000/Potri.007G071100	Potri.007G071100	2.29602	1.19914	5.20931e-10	9.1617e-09	14.2316	7.69176	6.69893	26.9821	29.2018	28.9362	GO:0006364,GO:0005730,GO:0000166,GO:0003723	RRNA processing|nucleolus|nucleotide binding|RNA binding			0.0507189	0.810003	NUCL1	Nucleolin 1 [Source:UniProtKB/Swiss-Prot;Acc:Q9FVQ1]
Chr10	15086001	15087000	5.04e-14	3.92e-12	10.06	46	35.94	Exon	Potri.010G138100	Potri.010G138100	2.61336	1.38591	2.75613e-05	0.000201042	6.33019	3.34696	4.13171	10.3215	16.7912	20.8084					0.0507811	0.809883		18S pre-ribosomal assembly protein gar2-related [Source:TAIR;Acc:AT2G03810]
Chr08	1646001	1647000	0.000326	0.00255	39.85	51.78	11.93	Promotor	Potri.008G029900	Potri.008G029900	2.27799	1.18776	4.75498e-09	7.23501e-08	44.1742	37.4256	35.9805	100.084	101.638	97.8518	GO:0000786,GO:0005634,GO:0003677	Nucleosome|nucleus|DNA binding			0.051259	0.808959	HTB11	Histone H2B.7 [Source:UniProtKB/Swiss-Prot;Acc:Q9LZT0]
Chr06	6249001	6250000	0.00255	0.0146	53.86	64.73	10.87	Exon,intron	Potri.006G082900	Potri.006G082900	2.86342	1.51774	9.67039e-10	1.63089e-08	1.26777	0.602911	1.03916	2.85578	3.6369	3.61824	GO:0005819,GO:0005524,GO:0008574,GO:0007018,GO:0005737,GO:0005871,GO:0005874	Spindle|ATP binding|ATP-dependent microtubule motor activity, plus-end-directed|microtubule-based movement|cytoplasm|kinesin complex|microtubule			0.0517091	0.808092		ATP binding microtubule motor family protein [Source:TAIR;Acc:AT2G37420]
Chr17	12943001	12944000	2.52e-08	6.15e-07	13.64	44.44	30.81	Exon,intron	Potri.017G114100	Potri.017G114100	2.01214	1.00873	0.0036755	0.0151067	6.17266	4.31973	3.91948	9.02685	11.6605	17.3908	GO:0006490,GO:0006487,GO:0005789,GO:0016021,GO:0042281	Oligosaccharide-lipid intermediate biosynthetic process|protein N-linked glycosylation|endoplasmic reticulum membrane|integral component of membrane|dolichyl pyrophosphate Man9GlcNAc2 alpha-1,3-glucosyltransferase activity	Ko00510	N-Glycan biosynthesis	0.0525325	0.806516		Probable dolichyl pyrophosphate Man9GlcNAc2 alpha-1,3-glucosyltransferase [Source:UniProtKB/Swiss-Prot;Acc:Q9FF17]
Chr15	3794001	3795000	0.000485	0.00949	70.29	83.61	13.31	Intergenic	Potri.015G040800/Potri.015G040900	Potri.015G040900	3.64317	1.86519	5.71172e-06	4.83151e-05	27.1213	20.478	19.5342	64.5787	126.717	120.646	GO:0031225,GO:0046658	Anchored component of membrane|anchored component of plasma membrane			0.0527255	0.806148		Unknown protein; BEST Arabidopsis thaliana protein match is: unknown protein (TAIR:AT4G28100.1); Has 67 Blast hits to 66 proteins in 12 species: Archae - 0; Bacteria - 0; Metazoa - 0; Fungi - 0; Plants - 67; Viruses - 0; Other Eukaryotes - 0 (source /.../ BLink). [Source:TAIR;Acc:AT3G18050]
Chr06	8828001	8829000	4.09e-05	0.000427	15.46	2.11	-13.35	Intergenic	Potri.006G113300/Potri.006G113400	Potri.006G113400	0.146233	-2.77366	8.18384e-19	5.58769e-17	60.9176	86.0702	83.0813	19.0528	11.8614	11.1608	GO:0006952	Defense response			0.0530806	0.805473		Protein LURP-one-related 8 [Source:UniProtKB/Swiss-Prot;Acc:Q9ZVI6]
Chr04	5954001	5955000	2.6e-05	0.000892	75.35	63.43	-11.92	Intergenic	Potri.004G070900/Potri.004G071000	Potri.004G070900	0.0685754	-3.86616	1.27242e-10	2.50451e-09	1.22144	2.5304	3.79199	0.147246	0.356479	0.256079	GO:0080043,GO:0080046,GO:0080044,GO:0009813,GO:0052696,GO:0005829,GO:0043231,GO:0080045	Quercetin 3-O-glucosyltransferase activity|quercetin 4'-O-glucosyltransferase activity|quercetin 7-O-glucosyltransferase activity|flavonoid biosynthetic process|flavonoid glucuronidation|cytosol|intracellular membrane-bounded organelle|quercetin 3'-O-glucosyltransferase activity			0.0539879	0.803758	UGT88A1	UDP-glycosyltransferase 88A1 [Source:UniProtKB/Swiss-Prot;Acc:Q9LK73]
Chr15	1276001	1277000	0.000129	0.00116	77.78	62.84	-14.93	Exon,intron	Potri.015G017500	Potri.015G017500	0.168641	-2.56797	3.14399e-17	1.69925e-15	82.2051	106.67	113.365	21.3586	20.0089	19.9263	GO:0010181,GO:0016040,GO:0005506,GO:0006541,GO:0097054,GO:0009501,GO:0051538,GO:0050660,GO:0019676,GO:0048589,GO:0006537,GO:0046686,GO:0009735,GO:0009507,GO:0009570,GO:0009536	FMN binding|glutamate synthase (NADH) activity|iron ion binding|glutamine metabolic process|L-glutamate biosynthetic process|amyloplast|3 iron, 4 sulfur cluster binding|flavin adenine dinucleotide binding|ammonia assimilation cycle|developmental growth|glutamate biosynthetic process|response to cadmium ion|response to cytokinin|chloroplast|chloroplast stroma|plastid	Ko00250,ko00910,ko01230	Alanine, aspartate and glutamate metabolism|Nitrogen metabolism|Biosynthesis of amino acids	0.054457	0.802876	GLT1	Glutamate synthase 1 [NADH], chloroplastic [Source:UniProtKB/Swiss-Prot;Acc:Q9LV03]
Chr06	23788001	23789000	7.9e-06	0.000101	61.83	28.99	-32.85	Exon,intron	Potri.006G226300	Potri.006G226300	0.499458	-1.00157	0.00013514	0.000828567	4.30058	4.82193	7.1244	2.68639	2.52803	3.88058	GO:0015291,GO:0009108,GO:0006810,GO:0016021,GO:0005743,GO:0015297	Secondary active transmembrane transporter activity|coenzyme biosynthetic process|transport|integral component of membrane|mitochondrial inner membrane|antiporter activity			0.0544884	0.802817		Mitochondrial substrate carrier family protein [Source:TAIR;Acc:AT1G14560]
Chr04	2295001	2296000	9.11e-07	1.5e-05	55.75	75.41	19.66	Exon,intron	Potri.004G031600	Potri.004G031600	3.8208	1.93388	5.63409e-17	2.93768e-15	2.45529	0.845496	1.79921	6.50671	7.33568	9.72146	GO:0005872,GO:0005634,GO:0009524,GO:0005819,GO:0005524,GO:0008569,GO:0009971,GO:0051301,GO:0007018,GO:0007067,GO:0000777,GO:0005737,GO:0005874	Minus-end kinesin complex|nucleus|phragmoplast|spindle|ATP binding|ATP-dependent microtubule motor activity, minus-end-directed|anastral spindle assembly involved in male meiosis|cell division|microtubule-based movement|mitotic nuclear division|condensed chromosome kinetochore|cytoplasm|microtubule			0.0555102	0.800909	ATK5	Kinesin-5 [Source:UniProtKB/Swiss-Prot;Acc:F4JGP4]
Chr11	12511001	12512000	7.95e-07	1.32e-05	65.61	44.9	-20.71	Exon,intron	Potri.011G102500	Potri.011G102500	0.499006	-1.00287	3.47655e-07	3.72739e-06	14.2272	15.4351	16.5799	8.78326	9.35519	9.33233	GO:0005622,GO:0005524,GO:0004707	Intracellular|ATP binding|MAP kinase activity			0.0557636	0.800438	MPK18	Mitogen-activated protein kinase 18 [Source:UniProtKB/Swiss-Prot;Acc:Q9C5C0]
Chr05	24595001	24596000	3.06e-11	1.45e-09	38.26	64.25	26	Promotor	Potri.005G239600	Potri.005G239600	2.3824	1.25241	7.89303e-11	1.60488e-09	7.0695	6.7979	5.74631	17.4492	21.505	21.7798					0.0557991	0.800372		Unknown protein; FUNCTIONS IN: molecular_function unknown; INVOLVED IN: biological_process unknown; LOCATED IN: cellular_component unknown; EXPRESSED IN: cultured cell; BEST Arabidopsis thaliana protein match is: unknown protein (TAIR:AT5G11600.1); /.../256 Blast hits to 7192 proteins in 541 species: Archae - 6; Bacteria - 629; Metazoa - 4714; Fungi - 936; Plants - 545; Viruses - 34; Other Eukary…
Chr01	13827001	13828000	2.73e-05	0.0003	51.49	21.21	-30.28	Exon,intron	Potri.001G164900	Potri.001G164900	0.341612	-1.54957	4.20741e-19	3.01181e-17	40.6734	47.0263	43.4321	15.2927	17.4081	24.4337					0.0558002	0.80037		FUNCTIONS IN: molecular_function unknown; INVOLVED IN: biological_process unknown; LOCATED IN: cellular_component unknown; BEST Arabidopsis thaliana protein match is: COP1-interacting protein-related (TAIR:AT1G72410.1); Has 30201 Blast hits to 17322 /.../ins in 780 species: Archae - 12; Bacteria - 1396; Metazoa - 17338; Fungi - 3422; Plants - 5037; Viruses - 0; Other Eukaryotes - 2996 (source: NC…
Chr14	6127001	6128000	0.00119	0.00771	38.55	18.75	-19.8	Downstream	Potri.014G075700	Potri.014G075700	0.412418	-1.27782	4.58208e-12	1.15486e-10	71.202	67.3349	77.1924	46.1111	30.1563	31.4673	GO:0016021,GO:0005802,GO:0005774,GO:0008757,GO:0032259,GO:0005768,GO:0005794,GO:0000139	Integral component of membrane|trans-Golgi network|vacuolar membrane|S-adenosylmethionine-dependent methyltransferase activity|methylation|endosome|Golgi apparatus|Golgi membrane			0.0558367	0.800303		Probable methyltransferase PMT16 [Source:UniProtKB/Swiss-Prot;Acc:O80844]
Chr03	1477001	1478000	0.000354	0.00274	94.72	83.69	-11.03	Intergenic	Potri.003G012600/Potri.003G012700	Potri.003G012700	0.425368	-1.23322	0.000113492	0.000711464	3.1004	1.77134	2.03259	0.92143	0.658876	1.90127	GO:0005634,GO:0048511	Nucleus|rhythmic process			0.0564105	0.799241
Chr08	13657001	13658000	0.000359	0.00277	21.28	37.31	16.04	Exon	Potri.008G195800	Potri.008G195800	2.94633	1.55892	0.00487541	0.0192157	1.53984	1.00299	0.779504	2.53161	3.65298	6.40514	GO:0009574,GO:0005819,GO:0005524,GO:0008017,GO:0016740,GO:0007349,GO:0000911,GO:0010342,GO:0009556,GO:0000914,GO:0009555,GO:0005874,GO:0006468,GO:0009524,GO:0010245,GO:0009506	Preprophase band|spindle|ATP binding|microtubule binding|transferase activity|cellularization|cytokinesis by cell plate formation|endosperm cellularization|microsporogenesis|phragmoplast assembly|pollen development|microtubule|protein phosphorylation|phragmoplast|radial microtubular system formation|plasmodesma			0.0573624	0.797491	RUK	Protein kinase family protein with ARM repeat domain [Source:TAIR;Acc:AT5G18700]
Chr17	14291001	14292000	3.82e-19	6.95e-17	56.42	14.79	-41.63	Exon,intron	Potri.017G133200	Potri.017G133200	0.187374	-2.41601	6.68527e-07	6.81999e-06	1.58666	2.72859	3.12941	0.822859	0.455986	0.132801	GO:0008235,GO:0016485,GO:0005737,GO:0004177,GO:0046872	Metalloexopeptidase activity|protein processing|cytoplasm|aminopeptidase activity|metal ion binding			0.0578095	0.796674	MAP2B	Methionine aminopeptidase 2B [Source:UniProtKB/Swiss-Prot;Acc:Q56Y85]
Chr03	18342001	18343000	6.97e-14	5.35e-12	26.8	0	-26.8	Exon,intron	Potri.003G174600	Potri.003G174600	0.401468	-1.31664	1.90176e-06	1.76692e-05	3.70538	4.24143	5.64561	1.62026	1.48988	2.41496	GO:0016021,GO:0009507,GO:0009941,GO:0009706	Integral component of membrane|chloroplast|chloroplast envelope|chloroplast inner membrane			0.0578327	0.796631		GDT1-like protein 2, chloroplastic [Source:UniProtKB/Swiss-Prot;Acc:Q9T0H9]
Chr01	26435001	26436000	6.11e-05	0.000605	26.33	44.32	17.99	Downstream	Potri.001G254500	Potri.001G254500	5.06898	2.3417	1.61461e-21	1.63474e-19	9.05033	1.93456	6.399	32.2732	36.8709	37.5511			Ko04120	Ubiquitin mediated proteolysis	0.0598726	0.792939	UBC19	Ubiquitin-conjugating enzyme E2 19 [Source:UniProtKB/Swiss-Prot;Acc:Q9LJZ5]
Chr02	6491001	6492000	1.26e-09	4.21e-08	68.09	40.74	-27.34	Exon,intron	Potri.002G091200	Potri.002G091200	0.464062	-1.10761	1.53639e-07	1.75306e-06	8.38843	7.97673	8.68055	5.5258	4.583	3.62248	GO:0045454,GO:0005737,GO:0009055,GO:0015035	Cell redox homeostasis|cytoplasm|electron carrier activity|protein disulfide oxidoreductase activity			0.0602276	0.792302		Electron carriers;protein disulfide oxidoreductases [Source:TAIR;Acc:AT4G08550]
Chr16	1855001	1856000	1.59e-05	0.000186	10.82	0.69	-10.13	Downstream	Potri.016G032500	Potri.016G032500	0.439539	-1.18594	1.87476e-11	4.23478e-10	74.2654	78.6317	75.2406	41.3584	40.4039	44.4645	GO:0044822	Poly(A) RNA binding			0.0609779	0.790962		Single-stranded nucleic acid binding R3H protein [Source:TAIR;Acc:AT3G56680]
Chr04	909001	910000	3.8e-07	6.91e-06	23.21	57	33.79	Exon	Potri.004G014100	Potri.004G014100	2.18988	1.13085	1.88348e-06	1.7527e-05	1.94279	1.65391	1.49328	3.70731	4.24896	6.34214	GO:0004373,GO:2001070,GO:0009011,GO:0019252,GO:0009501,GO:0009507,GO:0033201	Glycogen (starch) synthase activity|starch binding|starch synthase activity|starch biosynthetic process|amyloplast|chloroplast|alpha-1,4-glucan synthase activity			0.0614818	0.790067	SS3	Starch synthase 3, chloroplastic/amyloplastic [Source:UniProtKB/Swiss-Prot;Acc:F4IAG2]
Chr02	6416001	6417000	7.36e-24	2.4e-21	30.45	65.84	35.39	Promotor	Potri.002G090100	Potri.002G090100	2.6736	1.41879	0.00187801	0.00839708	0	0	3.70833	7.43779	10.5713	13.7941					0.0618597	0.789397
Chr12	13049001	13050000	6.24e-17	8.13e-15	34.08	2.6	-31.48	Exon,intron	Potri.012G106500	Potri.012G106500	0.431764	-1.21168	3.69239e-05	0.000261027	6.97547	7.6281	9.58768	5.59307	2.86056	4.32513	GO:0005774,GO:0005773,GO:0004559,GO:0030246,GO:0008270,GO:0006013,GO:0006517,GO:0048046,GO:0005618,GO:0009505	Vacuolar membrane|vacuole|alpha-mannosidase activity|carbohydrate binding|zinc ion binding|mannose metabolic process|protein deglycosylation|apoplast|cell wall|plant-type cell wall	Ko00511	Other glycan degradation	0.0625506	0.788178		Glycosyl hydrolase family 38 protein [Source:TAIR;Acc:AT5G13980]
Chr15	11453001	11454000	1.11e-10	4.65e-09	0	18.52	18.52	Downstream,exon	Potri.015G092900	Potri.015G092900	2.5495	1.35021	4.28616e-14	1.48728e-12	28.1598	19.9688	21.6607	69.656	71.3236	78.2034	GO:0030532,GO:0005732,GO:0032040,GO:0030515,GO:0000154,GO:0006364,GO:0031428,GO:0005730,GO:0005634	Small nuclear ribonucleoprotein complex|small nucleolar ribonucleoprotein complex|small-subunit processome|snoRNA binding|rRNA modification|rRNA processing|box C/D snoRNP complex|nucleolus|nucleus	Ko03008	Ribosome biogenesis in eukaryotes	0.0639348	0.785754		NOP56-like pre RNA processing ribonucleoprotein [Source:TAIR;Acc:AT3G12860]
Chr15	11453001	11454000	1.11e-10	4.65e-09	0	18.52	18.52	Downstream,exon,intron	Potri.015G092900	Potri.015G092900	2.5495	1.35021	4.28616e-14	1.48728e-12	28.1598	19.9688	21.6607	69.656	71.3236	78.2034	GO:0030532,GO:0005732,GO:0032040,GO:0030515,GO:0000154,GO:0006364,GO:0031428,GO:0005730,GO:0005634	Small nuclear ribonucleoprotein complex|small nucleolar ribonucleoprotein complex|small-subunit processome|snoRNA binding|rRNA modification|rRNA processing|box C/D snoRNP complex|nucleolus|nucleus	Ko03008	Ribosome biogenesis in eukaryotes	0.0639348	0.785754		NOP56-like pre RNA processing ribonucleoprotein [Source:TAIR;Acc:AT3G12860]
Chr05	25119001	25120000	1.16e-06	1.85e-05	42.27	62.45	20.18	Exon,intron	Potri.005G247500	Potri.005G247500	2.22611	1.15453	1.01673e-05	8.13712e-05	1.59447	1.699	2.42714	4.92231	5.67847	4.42223	GO:0009982,GO:0003723,GO:0031119	Pseudouridine synthase activity|RNA binding|tRNA pseudouridine synthesis			0.0642271	0.785245		Pseudouridine synthase family protein [Source:TAIR;Acc:AT1G20410]
Chr03	17359001	17360000	1.65e-08	4.18e-07	59.46	38.59	-20.87	Exon	Potri.003G162700	Potri.003G162700	0.443092	-1.17432	3.63308e-08	4.62171e-07	4.42789	3.78266	4.99096	2.42037	2.30456	3.08967	GO:0000166,GO:0003723	Nucleotide binding|RNA binding			0.0649861	0.783929	ML4	Protein MEI2-like 4 [Source:UniProtKB/Swiss-Prot;Acc:Q9LYN7]
Chr03	17359001	17360000	1.65e-08	4.18e-07	59.46	38.59	-20.87	Downstream	Potri.003G162700	Potri.003G162700	0.443092	-1.17432	3.63308e-08	4.62171e-07	4.42789	3.78266	4.99096	2.42037	2.30456	3.08967	GO:0000166,GO:0003723	Nucleotide binding|RNA binding			0.0649861	0.783929	ML4	Protein MEI2-like 4 [Source:UniProtKB/Swiss-Prot;Acc:Q9LYN7]
Chr04	16905001	16906000	2.37e-07	4.55e-06	52.9	72.34	19.44	Exon	Potri.004G145800	Potri.004G145800	2.4695	1.30422	4.44589e-05	0.000308685	2.11182	1.03652	1.58052	3.67884	4.14363	6.88338	GO:0005524,GO:0016887,GO:0003777,GO:0000911,GO:0007018,GO:0000281,GO:0005871,GO:0005874,GO:0009524	ATP binding|ATPase activity|microtubule motor activity|cytokinesis by cell plate formation|microtubule-based movement|mitotic cytokinesis|kinesin complex|microtubule|phragmoplast			0.0661279	0.781962	POK2	Phragmoplast orienting kinesin 2 [Source:UniProtKB/Swiss-Prot;Acc:Q27IK6]
Chr16	3292001	3293000	3.36e-14	2.71e-12	23.46	1.2	-22.25	Exon,intron	Potri.016G051500	Potri.016G051500	0.372899	-1.42314	3.26578e-08	4.19781e-07	39.1263	52.3898	51.2228	20.9287	22.1694	24.1417					0.0668547	0.780718		Nucleolar protein gar2-related [Source:TAIR;Acc:AT2G42320]
Chr01	3049001	3050000	0.000338	0.00263	21.81	4.48	-17.33	Downstream	Potri.001G041900	Potri.001G041900	0.229772	-2.12172	3.87109e-11	8.34147e-10	8.57796	9.54211	10.632	2.1739	3.22345	2.64891	GO:0005634,GO:0009908	Nucleus|flower development			0.0669232	0.780601		Unknown protein; Has 35333 Blast hits to 34131 proteins in 2444 species: Archae - 798; Bacteria - 22429; Metazoa - 974; Fungi - 991; Plants - 531; Viruses - 0; Other Eukaryotes - 9610 (source: NCBI BLink). [Source:TAIR;Acc:AT1G80940]
Chr10	14582001	14583000	1.59e-08	4.04e-07	33.98	48.14	14.16	Exon	Potri.010G130800	Potri.010G130800	2.95552	1.56341	2.68219e-10	4.99032e-09	2.6533	1.84697	2.41464	6.66839	7.80877	11.0552	GO:0009507,GO:0009707,GO:0009902	Chloroplast|chloroplast outer membrane|chloroplast relocation			0.0671511	0.780213	CHUP1	Protein CHUP1, chloroplastic [Source:UniProtKB/Swiss-Prot;Acc:Q9LI74]
Chr03	565001	566000	0.00386	0.0205	25.86	44.79	18.93	Promotor	Potri.003G006900	Potri.003G006900	2.67168	1.41775	3.83169e-08	4.85139e-07	6.52487	4.31893	6.09665	23.9209	24.3988	22.1373					0.0683479	0.778182		Unknown protein; BEST Arabidopsis thaliana protein match is: unknown protein (TAIR:AT1G09812.1); Has 91 Blast hits to 91 proteins in 13 species: Archae - 0; Bacteria - 0; Metazoa - 0; Fungi - 0; Plants - 91; Viruses - 0; Other Eukaryotes - 0 (source /.../ BLink). [Source:TAIR;Acc:AT1G58007]
Chr03	9649001	9650000	1.61e-06	2.47e-05	30.41	55.77	25.36	Exon,intron	Potri.003G068000	Potri.003G068000	2.3176	1.21263	0.000516513	0.0027239	2.88495	2.16834	1.93556	4.31532	6.83543	8.98963	GO:0005576	Extracellular region			0.0683915	0.778108		LOCATED IN: plasma membrane; EXPRESSED IN: 23 plant structures; EXPRESSED DURING: 13 growth stages; CONTAINS InterPro DOMAIN/s: von Willebrand factor, type A (InterPro:IPR002035); BEST Arabidopsis thaliana protein match is: inter-alpha-trypsin inhib /.../eavy chain-related (TAIR:AT1G19110.1); Has 1407 Blast hits to 1406 proteins in 307 species: Archae - 6; Bacteria - 522; Metazoa - 484; Fungi - 5…
Chr04	2726001	2727000	7.88e-05	0.000755	36.8	22.63	-14.17	Downstream,exon,intron	Potri.004G036400	Potri.004G036400	0.0626936	-3.99554	1.06561e-09	1.78491e-08	4.61035	6.67875	8.10066	0.421443	0.527919	0.83426	GO:0046854,GO:0006790,GO:0005737,GO:0008441,GO:0000287	Phosphatidylinositol phosphorylation|sulfur compound metabolic process|cytoplasm|3'(2'),5'-bisphosphate nucleotidase activity|magnesium ion binding	Ko00920	Sulfur metabolism	0.0690797	0.776948	AHL	PAP-specific phosphatase HAL2-like [Source:UniProtKB/Swiss-Prot;Acc:Q38945]
Chr04	2726001	2727000	7.88e-05	0.000755	36.8	22.63	-14.17	Exon,intron	Potri.004G036400	Potri.004G036400	0.0626936	-3.99554	1.06561e-09	1.78491e-08	4.61035	6.67875	8.10066	0.421443	0.527919	0.83426	GO:0046854,GO:0006790,GO:0005737,GO:0008441,GO:0000287	Phosphatidylinositol phosphorylation|sulfur compound metabolic process|cytoplasm|3'(2'),5'-bisphosphate nucleotidase activity|magnesium ion binding	Ko00920	Sulfur metabolism	0.0690797	0.776948	AHL	PAP-specific phosphatase HAL2-like [Source:UniProtKB/Swiss-Prot;Acc:Q38945]
Chr14	3699001	3700000	0.000323	0.00254	65.47	48.99	-16.48	Exon	Potri.014G047500	Potri.014G047500	0.274309	-1.86612	7.11804e-18	4.20875e-16	19.4948	24.2982	22.15	7.59765	7.70223	6.87125	GO:0005886,GO:0005524,GO:0016301,GO:0004672,GO:0004674,GO:0009734,GO:0010540,GO:0035556,GO:0006468,GO:0005737,GO:0005730,GO:0005634	Plasma membrane|ATP binding|kinase activity|protein kinase activity|protein serine/threonine kinase activity|auxin-activated signaling pathway|basipetal auxin transport|intracellular signal transduction|protein phosphorylation|cytoplasm|nucleolus|nucleus			0.0695962	0.776081		Protein kinase superfamily protein [Source:TAIR;Acc:AT2G44830]
Chr13	4171001	4172000	1.13e-10	4.72e-09	88.56	71.88	-16.69	Exon	Potri.013G055800	Potri.013G055800	0.37848	-1.40171	1.2752e-15	5.54412e-14	12.1248	10.3182	10.1532	5.56802	5.28412	4.81052					0.0702929	0.774915
Chr05	25373001	25374000	0.00383	0.0204	16.28	29.17	12.89	Exon,intron	Potri.005G251700	Potri.005G251700	2.12052	1.08442	0.000159529	0.000956849	3.78237	2.6476	2.28431	5.82972	7.17362	11.4304	GO:0006351,GO:0005634,GO:0003677,GO:0006355	Transcription, DNA-templated|nucleus|DNA binding|regulation of transcription, DNA-templated			0.0703953	0.774745	NLP5	Protein NLP5 [Source:UniProtKB/Swiss-Prot;Acc:Q9SFW8]
Chr18	62001	63000	0.00554	0.0275	58.53	68.77	10.24	Exon,intron	Potri.018G000700	Potri.018G000700	4.10741	2.03823	0.00449946	0.0179444	0.628867	0.6824	0.526825	1.44362	3.32355	4.34939					0.0706479	0.774324		Homeodomain-like superfamily protein [Source:TAIR;Acc:AT3G53440]
Chr18	62001	63000	0.00554	0.0275	58.53	68.77	10.24	Intron	Potri.018G000700	Potri.018G000700	4.10741	2.03823	0.00449946	0.0179444	0.628867	0.6824	0.526825	1.44362	3.32355	4.34939					0.0706479	0.774324		Homeodomain-like superfamily protein [Source:TAIR;Acc:AT3G53440]
Chr04	5522001	5523000	1.77e-06	8.84e-05	9.79	20.34	10.56	Intron	Potri.004G065800	Potri.004G065800	2.16358	1.11342	0.000231808	0.00133382	6.02406	5.72319	5.89539	11.4605	14.3651	23.0754	GO:0030154,GO:0048366,GO:0009965,GO:0045962,GO:1903508,GO:2000306,GO:0006355,GO:0009637,GO:0006351,GO:0005634,GO:0003677,GO:0003700	Cell differentiation|leaf development|leaf morphogenesis|positive regulation of development, heterochronic|positive regulation of nucleic acid-templated transcription|positive regulation of photomorphogenesis|regulation of transcription, DNA-templated|response to blue light|transcription, DNA-templated|nucleus|DNA binding|transcription factor activity, sequence-specific DNA binding			0.0710659	0.773629	TCP2	Transcription factor TCP2 [Source:UniProtKB/Swiss-Prot;Acc:Q93V43]
Chr04	5522001	5523000	1.77e-06	8.84e-05	9.79	20.34	10.56	Downstream,exon	Potri.004G065800	Potri.004G065800	2.16358	1.11342	0.000231808	0.00133382	6.02406	5.72319	5.89539	11.4605	14.3651	23.0754	GO:0030154,GO:0048366,GO:0009965,GO:0045962,GO:1903508,GO:2000306,GO:0006355,GO:0009637,GO:0006351,GO:0005634,GO:0003677,GO:0003700	Cell differentiation|leaf development|leaf morphogenesis|positive regulation of development, heterochronic|positive regulation of nucleic acid-templated transcription|positive regulation of photomorphogenesis|regulation of transcription, DNA-templated|response to blue light|transcription, DNA-templated|nucleus|DNA binding|transcription factor activity, sequence-specific DNA binding			0.0710659	0.773629	TCP2	Transcription factor TCP2 [Source:UniProtKB/Swiss-Prot;Acc:Q93V43]
Chr17	8644001	8645000	0.000435	0.00868	76.36	52.75	-23.62	Intergenic	Potri.017G074000/Potri.017G074100	Potri.017G074000	0.251504	-1.99135	0.00968612	0.0342005	1.23671	3.72341	3.5584	0.57996	1.29806	0.882254	GO:0042626,GO:0055085,GO:0016021,GO:0005886,GO:0005524	ATPase activity, coupled to transmembrane movement of substances|transmembrane transport|integral component of membrane|plasma membrane|ATP binding	Ko02010	ABC transporters	0.073217	0.770081	ABCB15	ABC transporter B family member 15 [Source:UniProtKB/Swiss-Prot;Acc:Q9LHD1]
Chr17	9928001	9929000	5.48e-11	2.46e-09	50.59	89.1	38.51	Intergenic	Potri.017G082900/Potri.017G083000	Potri.017G083000	2.29077	1.19583	1.09574e-12	3.02753e-11	1631.03	1168.99	1229.25	3539.74	4007.23	4088.49	GO:0009740,GO:0009739,GO:0005623,GO:0005576,GO:0045454	Gibberellic acid mediated signaling pathway|response to gibberellin|cell|extracellular region|cell redox homeostasis			0.0732626	0.770006	GASA4	Gibberellin-regulated protein 4 [Source:UniProtKB/Swiss-Prot;Acc:P46690]
Chr13	3757001	3758000	4.25e-05	0.000442	30.49	6.56	-23.93	Downstream,exon,intron	Potri.013G051200	Potri.013G051200	0.494881	-1.01485	2.19296e-09	3.51777e-08	70.655	70.2948	80.8671	43.769	43.9104	53.4043	GO:0010090,GO:0031209,GO:0030036,GO:0045010	Trichome morphogenesis|SCAR complex|actin cytoskeleton organization|actin nucleation	Ko04810,ko03013	Regulation of actin cytoskeleton|RNA transport	0.0739061	0.768955	PIR	Protein PIR [Source:UniProtKB/Swiss-Prot;Acc:Q5S2C3]
Chr13	4625001	4626000	5.22e-13	9.17e-11	30.58	18.25	-12.32	Intergenic	Potri.013G061100/Potri.013G061200	Potri.013G061200	0.326043	-1.61687	5.18333e-11	1.09068e-09	13.6606	10.1304	14.5267	4.96934	5.33431	4.30131	GO:0016671,GO:0015035,GO:0045454,GO:0006662,GO:0009507,GO:0031969,GO:0009570	Oxidoreductase activity, acting on a sulfur group of donors, disulfide as acceptor|protein disulfide oxidoreductase activity|cell redox homeostasis|glycerol ether metabolic process|chloroplast|chloroplast membrane|chloroplast stroma			0.0740243	0.768762	ACHT4	Thioredoxin-like 1-1, chloroplastic [Source:UniProtKB/Swiss-Prot;Acc:O64654]
Chr01	32823001	32824000	5.17e-05	0.000525	21.16	39.53	18.37	.	Potri.001G324300	Potri.001G324300	2.11626	1.08151	2.24311e-06	2.06013e-05	7.21753	6.91443	5.24732	17.667	19.7309	20.8921	GO:0006412,GO:0015934,GO:0019843,GO:0003735	Translation|large ribosomal subunit|rRNA binding|structural constituent of ribosome	Ko03010	Ribosome	0.074114	0.768616		Ribosomal protein L18e/L15 superfamily protein [Source:TAIR;Acc:AT5G64670]
Chr01	36081001	36082000	1.31e-10	5.41e-09	37.08	65.31	28.23	Exon,intron	Potri.001G352700	Potri.001G352700	2.12042	1.08435	3.49272e-09	5.42325e-08	46.4083	29.3027	25.1299	75.6318	87.0178	113.185					0.0742981	0.768316		S-adenosyl-L-methionine-dependent methyltransferases superfamily protein [Source:TAIR;Acc:AT1G29790]
Chr01	36081001	36082000	1.31e-10	5.41e-09	37.08	65.31	28.23	Downstream	Potri.001G352700	Potri.001G352700	2.12042	1.08435	3.49272e-09	5.42325e-08	46.4083	29.3027	25.1299	75.6318	87.0178	113.185					0.0742981	0.768316		S-adenosyl-L-methionine-dependent methyltransferases superfamily protein [Source:TAIR;Acc:AT1G29790]
Chr01	36081001	36082000	1.31e-10	5.41e-09	37.08	65.31	28.23	Downstream,exon	Potri.001G352700	Potri.001G352700	2.12042	1.08435	3.49272e-09	5.42325e-08	46.4083	29.3027	25.1299	75.6318	87.0178	113.185					0.0742981	0.768316		S-adenosyl-L-methionine-dependent methyltransferases superfamily protein [Source:TAIR;Acc:AT1G29790]
Chr01	36081001	36082000	1.31e-10	5.41e-09	37.08	65.31	28.23	Downstream,exon,intron	Potri.001G352700	Potri.001G352700	2.12042	1.08435	3.49272e-09	5.42325e-08	46.4083	29.3027	25.1299	75.6318	87.0178	113.185					0.0742981	0.768316		S-adenosyl-L-methionine-dependent methyltransferases superfamily protein [Source:TAIR;Acc:AT1G29790]
Chr12	5859001	5860000	6.36e-05	0.000627	98.11	71.74	-26.37	Intergenic	Potri.012G056400/Potri.012G056500	Potri.012G056500	0.345151	-1.5347	1.47479e-13	4.7238e-12	72.3595	80.3209	71.4634	32.0294	37.3564	22.256					0.0744164	0.768124		Unknown protein; FUNCTIONS IN: molecular_function unknown; INVOLVED IN: biological_process unknown; LOCATED IN: chloroplast; EXPRESSED IN: 22 plant structures; EXPRESSED DURING: 13 growth stages; BEST Arabidopsis thaliana protein match is: unknown p /.../ (TAIR:AT1G13390.2); Has 125 Blast hits to 125 proteins in 18 species: Archae - 0; Bacteria - 0; Metazoa - 0; Fungi - 0; Plants - 125; Viruses -…
Chr18	1436001	1437000	4.76e-05	0.000488	72.73	88.6	15.87	Downstream	Potri.018G018700	Potri.018G018700	2.95734	1.5643	7.83889e-10	1.33804e-08	3.84764	2.27393	1.89671	8.58928	10.7034	12.9304	GO:0070290,GO:0004630,GO:0016042	N-acylphosphatidylethanolamine-specific phospholipase D activity|phospholipase D activity|lipid catabolic process	Ko00564,ko00565	Glycerophospholipid metabolism|Ether lipid metabolism	0.0747333	0.767609
Chr07	4381001	4382000	1.05e-09	3.57e-08	36.54	0	-36.54	Intergenic	Potri.007G047400/Potri.007G047500	Potri.007G047500	0.480406	-1.05767	1.85683e-10	3.54393e-09	442.636	463.962	487.569	311.131	260.253	243.265	GO:0016021,GO:0005802,GO:0047517,GO:0015018,GO:0042285,GO:0071555,GO:0010154,GO:0010417,GO:0048354,GO:0009834,GO:0048367,GO:0005768,GO:0045492,GO:0005794,GO:0010051,GO:0000139	Integral component of membrane|trans-Golgi network|1,4-beta-D-xylan synthase activity|galactosylgalactosylxylosylprotein 3-beta-glucuronosyltransferase activity|xylosyltransferase activity|cell wall organization|fruit development|glucuronoxylan biosynthetic process|mucilage biosynthetic process involved in seed coat development|plant-type secondary cell wall biogenesis|shoot system development|en…			0.0753344	0.766635	IRX14	Probable beta-1,4-xylosyltransferase IRX14 [Source:UniProtKB/Swiss-Prot;Acc:Q8L707]
Chr01	26670001	26671000	1.6e-06	2.46e-05	71.6	54.84	-16.77	Exon,intron	Potri.001G257100	Potri.001G257100	0.256178	-1.96478	7.99066e-15	3.10021e-13	94.0609	110.328	117.486	37.5175	32.0739	31.1152	GO:0005524,GO:0005509,GO:0009931,GO:0005516,GO:0004683,GO:0009738,GO:0035556,GO:0018105,GO:0046777,GO:0005737,GO:0005634,GO:0005886	ATP binding|calcium ion binding|calcium-dependent protein serine/threonine kinase activity|calmodulin binding|calmodulin-dependent protein kinase activity|abscisic acid-activated signaling pathway|intracellular signal transduction|peptidyl-serine phosphorylation|protein autophosphorylation|cytoplasm|nucleus|plasma membrane			0.0756709	0.766091	CPK8	Calcium-dependent protein kinase 8 [Source:UniProtKB/Swiss-Prot;Acc:Q42438]
Chr13	1448001	1449000	0.000439	0.00329	36.13	24.05	-12.07	Intron	Potri.013G021900	Potri.013G021900	0.253611	-1.97931	8.36313e-13	2.37967e-11	17.1966	16.6728	13.1183	4.61486	5.57216	5.14762	GO:0000309,GO:0004515,GO:0034628,GO:0005634,GO:0005524,GO:0046872	Nicotinamide-nucleotide adenylyltransferase activity|nicotinate-nucleotide adenylyltransferase activity|'de novo' NAD biosynthetic process from aspartate|nucleus|ATP binding|metal ion binding	Ko00760	Nicotinate and nicotinamide metabolism	0.0759499	0.765641	NMNAT	Nicotinamide/nicotinic acid mononucleotide adenylyltransferase [Source:UniProtKB/Swiss-Prot;Acc:F4K687]
Chr10	12799001	12800000	0.000317	0.0025	25.14	40.7	15.56	Exon,intron	Potri.010G108500	Potri.010G108500	2.34991	1.2326	8.89358e-05	0.000572333	3.82541	1.31472	2.46914	3.97447	7.22041	7.06229	GO:0042973,GO:0004553,GO:0030247,GO:0005975,GO:0006952,GO:0031225,GO:0046658,GO:0005886	Glucan endo-1,3-beta-D-glucosidase activity|hydrolase activity, hydrolyzing O-glycosyl compounds|polysaccharide binding|carbohydrate metabolic process|defense response|anchored component of membrane|anchored component of plasma membrane|plasma membrane	Ko00500	Starch and sucrose metabolism	0.0762371	0.765179		Glucan endo-1,3-beta-glucosidase 3 [Source:UniProtKB/Swiss-Prot;Acc:Q9ZU91]
Chr10	12799001	12800000	0.000317	0.0025	25.14	40.7	15.56	Promotor,exon	Potri.010G108500	Potri.010G108500	2.34991	1.2326	8.89358e-05	0.000572333	3.82541	1.31472	2.46914	3.97447	7.22041	7.06229	GO:0042973,GO:0004553,GO:0030247,GO:0005975,GO:0006952,GO:0031225,GO:0046658,GO:0005886	Glucan endo-1,3-beta-D-glucosidase activity|hydrolase activity, hydrolyzing O-glycosyl compounds|polysaccharide binding|carbohydrate metabolic process|defense response|anchored component of membrane|anchored component of plasma membrane|plasma membrane	Ko00500	Starch and sucrose metabolism	0.0762371	0.765179		Glucan endo-1,3-beta-glucosidase 3 [Source:UniProtKB/Swiss-Prot;Acc:Q9ZU91]
Chr16	7298001	7299000	1.37e-05	0.000277	15.49	5.29	-10.2	Promotor,exon	Potri.016G089900	Potri.016G089900	0.154108	-2.69799	1.58531e-06	1.49882e-05	2.1162	3.64488	3.64523	0.957122	0.867713	0.43922					0.0766887	0.764454		Protein of unknown function, DUF584 [Source:TAIR;Acc:AT3G45210]
Chr13	8230001	8231000	3.76e-05	0.00121	97.56	82.64	-14.92	Downstream	Potri.013G086600	Potri.013G086600	0.38919	-1.36145	5.04124e-08	6.28857e-07	12.4724	11.9368	12.4259	7.27096	4.57555	3.71327	GO:0051650,GO:0007275,GO:0009860,GO:0030833,GO:0017157,GO:0040008,GO:0016324,GO:0005886,GO:0010215	Establishment of vesicle localization|multicellular organism development|pollen tube growth|regulation of actin filament polymerization|regulation of exocytosis|regulation of growth|apical plasma membrane|plasma membrane|cellulose microfibril organization			0.0773392	0.763412	RIC4	CRIB domain-containing protein RIC4 [Source:UniProtKB/Swiss-Prot;Acc:Q9FFD5]
Chr03	17362001	17363000	0.000171	0.00147	77.88	61.94	-15.95	Exon,intron	Potri.003G162700	Potri.003G162700	0.443092	-1.17432	3.63308e-08	4.62171e-07	4.42789	3.78266	4.99096	2.42037	2.30456	3.08967	GO:0000166,GO:0003723	Nucleotide binding|RNA binding			0.0782928	0.761893	ML4	Protein MEI2-like 4 [Source:UniProtKB/Swiss-Prot;Acc:Q9LYN7]
Chr17	14296001	14297000	0.000187	0.00159	66.34	44.74	-21.6	Promotor	Potri.017G133200	Potri.017G133200	0.187374	-2.41601	6.68527e-07	6.81999e-06	1.58666	2.72859	3.12941	0.822859	0.455986	0.132801	GO:0008235,GO:0016485,GO:0005737,GO:0004177,GO:0046872	Metalloexopeptidase activity|protein processing|cytoplasm|aminopeptidase activity|metal ion binding			0.0794627	0.76004	MAP2B	Methionine aminopeptidase 2B [Source:UniProtKB/Swiss-Prot;Acc:Q56Y85]
Chr13	16297001	16298000	2.47e-06	3.64e-05	15.93	0	-15.93	Exon,intron	Potri.013G161500	Potri.013G161500	0.475997	-1.07097	2.91404e-10	5.38008e-09	339.291	370.792	340.875	218.479	182.606	188.151	GO:0009651,GO:0005739,GO:0050897,GO:0045454	Response to salt stress|mitochondrion|cobalt ion binding|cell redox homeostasis			0.0825815	0.75516	CBSX3	CBS domain-containing protein CBSX3, mitochondrial [Source:UniProtKB/Swiss-Prot;Acc:Q9LEV3]
Chr03	16558001	16559000	0.00739	0.0348	57.46	39.08	-18.38	Exon,intron	Potri.003G151700	Potri.003G151700	0.33624	-1.57243	2.404e-15	9.92625e-14	1034.89	1213.44	1231.83	514.575	512.126	432.775	GO:0005794,GO:0016021,GO:0005886,GO:0005802,GO:0008810,GO:0071555,GO:0030244,GO:0030245,GO:0043622,GO:0042538,GO:0009735,GO:0009504,GO:0048367,GO:0005769,GO:0009826,GO:0005768	Golgi apparatus|integral component of membrane|plasma membrane|trans-Golgi network|cellulase activity|cell wall organization|cellulose biosynthetic process|cellulose catabolic process|cortical microtubule organization|hyperosmotic salinity response|response to cytokinin|cell plate|shoot system development|early endosome|unidimensional cell growth|endosome			0.083672	0.753473	KOR	Endoglucanase 25 [Source:UniProtKB/Swiss-Prot;Acc:Q38890]
Chr03	16558001	16559000	0.00739	0.0348	57.46	39.08	-18.38	Downstream,exon	Potri.003G151700	Potri.003G151700	0.33624	-1.57243	2.404e-15	9.92625e-14	1034.89	1213.44	1231.83	514.575	512.126	432.775	GO:0005794,GO:0016021,GO:0005886,GO:0005802,GO:0008810,GO:0071555,GO:0030244,GO:0030245,GO:0043622,GO:0042538,GO:0009735,GO:0009504,GO:0048367,GO:0005769,GO:0009826,GO:0005768	Golgi apparatus|integral component of membrane|plasma membrane|trans-Golgi network|cellulase activity|cell wall organization|cellulose biosynthetic process|cellulose catabolic process|cortical microtubule organization|hyperosmotic salinity response|response to cytokinin|cell plate|shoot system development|early endosome|unidimensional cell growth|endosome			0.083672	0.753473	KOR	Endoglucanase 25 [Source:UniProtKB/Swiss-Prot;Acc:Q38890]
Chr02	23111001	23112000	0.00026	0.00211	83.47	66.12	-17.36	Exon,intron	Potri.002G238200	Potri.002G238200	0.375894	-1.4116	3.9253e-16	1.82178e-14	43.7971	43.2803	51.5068	18.5457	20.036	24.4833	GO:0004559,GO:0030246,GO:0008270,GO:0006013,GO:0006517,GO:0009505,GO:0005774,GO:0005773	Alpha-mannosidase activity|carbohydrate binding|zinc ion binding|mannose metabolic process|protein deglycosylation|plant-type cell wall|vacuolar membrane|vacuole	Ko00511	Other glycan degradation	0.0844105	0.752336		Glycosyl hydrolase family 38 protein [Source:TAIR;Acc:AT3G26720]
Chr18	8755001	8756000	1.3e-07	8.79e-06	92.57	78.86	-13.71	Intergenic	Potri.018G068600/Potri.018G068700	Potri.018G068700	0.201952	-2.30791	2.15146e-15	8.94594e-14	11.1166	14.6934	13.2788	4.44356	3.70187	3.21387	GO:0044212,GO:0045893,GO:2000652,GO:0006351,GO:0005634,GO:0043565,GO:0003700	Transcription regulatory region DNA binding|positive regulation of transcription, DNA-templated|regulation of secondary cell wall biogenesis|transcription, DNA-templated|nucleus|sequence-specific DNA binding|transcription factor activity, sequence-specific DNA binding			0.08499	0.751447	anac075	NAC domain containing protein 75 [Source:TAIR;Acc:AT4G29230]
Chr06	21022001	21023000	1.87e-07	1.21e-05	58.33	32.24	-26.1	Intergenic	Potri.006G194900/Potri.006G195000	Potri.006G194900	0.344077	-1.5392	6.3385e-19	4.41961e-17	44.5502	43.0055	46.5683	22.3394	16.9321	17.3759	GO:0003777,GO:0007018,GO:0009507,GO:0005874,GO:0005524	Microtubule motor activity|microtubule-based movement|chloroplast|microtubule|ATP binding			0.0850864	0.7513		P-loop containing nucleoside triphosphate hydrolases superfamily protein [Source:TAIR;Acc:AT3G12020]
Chr05	5900001	5901000	3.34e-06	4.75e-05	34.36	18.53	-15.83	Exon	Potri.005G080100	Potri.005G080100	0.381723	-1.3894	2.48135e-16	1.1794e-14	63.7527	70.0481	71.7848	30.5121	30.365	33.6451	GO:0009414,GO:0009833,GO:0009898,GO:0048868,GO:0005794,GO:0010208,GO:0036449,GO:0005634,GO:0005886,GO:0009506,GO:0008017,GO:0072699,GO:0051211,GO:0008360,GO:0009901,GO:0040008,GO:0030244,GO:0070507,GO:0010215,GO:0010330,GO:2000067,GO:0043622,GO:0055028,GO:0051592,GO:0048467,GO:0005737	Response to water deprivation|plant-type primary cell wall biogenesis|cytoplasmic side of plasma membrane|pollen tube development|Golgi apparatus|pollen wall assembly|microtubule minus-end|nucleus|plasma membrane|plasmodesma|microtubule binding|protein localization to cortical microtubule cytoskeleton|anisotropic cell growth|regulation of cell shape|anther dehiscence|regulation of growth|cellulos…			0.0863458	0.749379	CSI1	Binding [Source:TAIR;Acc:AT2G22125]
Chr10	15222001	15223000	2.38e-06	3.52e-05	19.53	29.58	10.05	Intergenic	Potri.010G140000/Potri.010G140100	Potri.010G140100	2.5307	1.33954	7.17401e-07	7.26842e-06	4.51377	2.94801	2.74892	8.04152	11.681	13.7386	GO:0042274,GO:0030692,GO:0006364,GO:0005730,GO:0005654,GO:0005634,GO:0032040,GO:0019899,GO:0044822,GO:0030515,GO:0000480,GO:0000447,GO:0000472,GO:0030686,GO:0030490,GO:0016020,GO:0000462,GO:0005739	Ribosomal small subunit biogenesis|Noc4p-Nop14p complex|rRNA processing|nucleolus|nucleoplasm|nucleus|small-subunit processome|enzyme binding|poly(A) RNA binding|snoRNA binding|endonucleolytic cleavage in 5'-ETS of tricistronic rRNA transcript (SSU-rRNA, 5.8S rRNA, LSU-rRNA)|endonucleolytic cleavage in ITS1 to separate SSU-rRNA from 5.8S rRNA and LSU-rRNA from tricistronic rRNA transcript (SSU-rR…			0.0864297	0.749251		FUNCTIONS IN: molecular_function unknown; INVOLVED IN: biological_process unknown; LOCATED IN: cellular_component unknown; EXPRESSED IN: 23 plant structures; EXPRESSED DURING: 13 growth stages; CONTAINS InterPro DOMAIN/s: Nop14-like protein (InterPr /.../07276); Has 69842 Blast hits to 35213 proteins in 1572 species: Archae - 363; Bacteria - 20593; Metazoa - 20851; Fungi - 8010; Plants - 2912; Vi…
Chr08	1361001	1362000	0.000342	0.00266	24.29	6.25	-18.04	Exon,intron	Potri.008G025900	Potri.008G025900	0.440321	-1.18337	4.33759e-11	9.25227e-10	9.56911	9.79593	10.6858	3.95085	5.77019	6.61201	GO:0003677,GO:0019104,GO:0003906,GO:0046872,GO:0006284,GO:0006306,GO:0009793,GO:0006349,GO:0006355,GO:0006351,GO:0005634,GO:0043078,GO:0051539	DNA binding|DNA N-glycosylase activity|DNA-(apurinic or apyrimidinic site) lyase activity|metal ion binding|base-excision repair|DNA methylation|embryo development ending in seed dormancy|regulation of gene expression by genetic imprinting|regulation of transcription, DNA-templated|transcription, DNA-templated|nucleus|polar nucleus|4 iron, 4 sulfur cluster binding			0.0868139	0.748668	DME	Transcriptional activator DEMETER [Source:UniProtKB/Swiss-Prot;Acc:Q8LK56]
Chr08	1361001	1362000	0.000342	0.00266	24.29	6.25	-18.04	Downstream	Potri.008G025900	Potri.008G025900	0.440321	-1.18337	4.33759e-11	9.25227e-10	9.56911	9.79593	10.6858	3.95085	5.77019	6.61201	GO:0003677,GO:0019104,GO:0003906,GO:0046872,GO:0006284,GO:0006306,GO:0009793,GO:0006349,GO:0006355,GO:0006351,GO:0005634,GO:0043078,GO:0051539	DNA binding|DNA N-glycosylase activity|DNA-(apurinic or apyrimidinic site) lyase activity|metal ion binding|base-excision repair|DNA methylation|embryo development ending in seed dormancy|regulation of gene expression by genetic imprinting|regulation of transcription, DNA-templated|transcription, DNA-templated|nucleus|polar nucleus|4 iron, 4 sulfur cluster binding			0.0868139	0.748668	DME	Transcriptional activator DEMETER [Source:UniProtKB/Swiss-Prot;Acc:Q8LK56]
Chr08	14502001	14503000	5.52e-06	0.000236	73.89	95.95	22.05	Intergenic	Potri.008G202800/Potri.008G202900	Potri.008G202800	2.57012	1.36184	2.72516e-09	4.29232e-08	8.89006	7.53711	8.20283	20.4935	27.9527	32.416	GO:0046916,GO:0030001,GO:0005618,GO:0005737,GO:0046914	Cellular transition metal ion homeostasis|metal ion transport|cell wall|cytoplasm|transition metal ion binding			0.0872917	0.747944		Heavy metal transport/detoxification superfamily protein [Source:TAIR;Acc:AT3G06130]
Chr15	15213001	15214000	0.000351	0.00734	82.03	100	17.97	Intergenic	Potri.015G147600/Potri.015G147700	Potri.015G147700	2.62306	1.39125	4.55108e-05	0.000315248	7.19767	5.64687	5.20163	14.9462	15.3973	25.9155	GO:2000772,GO:0005730,GO:0003723,GO:0042981	Regulation of cellular senescence|nucleolus|RNA binding|regulation of apoptotic process			0.0876351	0.747425		Ribosomal protein L1p/L10e family [Source:TAIR;Acc:AT3G58660]
Chr01	49112001	49113000	7.93e-11	3.44e-09	3.15	26.17	23.02	Exon,intron	Potri.001G456800	Potri.001G456800	2.53576	1.34242	4.94979e-14	1.68979e-12	37.3135	31.4237	29.5399	87.4275	106.231	119.132	GO:0005759,GO:0004791,GO:0019430	Mitochondrial matrix|thioredoxin-disulfide reductase activity|removal of superoxide radicals	Ko00450	Selenocompound metabolism	0.0878706	0.747069	NTRA	NADPH-dependent thioredoxin reductase A [Source:TAIR;Acc:AT2G17420]
Chr01	47395001	47396000	0.00223	0.0302	78.08	66.95	-11.13	Intergenic	Potri.001G442600/Potri.001G442700	Potri.001G442600	0.281864	-1.82693	3.08588e-10	5.64549e-09	9.35596	11.6083	9.09195	2.32363	3.85921	4.34762	GO:0016597,GO:0008152	Amino acid binding|metabolic process			0.0879139	0.747004	ACR10	ACT domain-containing protein ACR10 [Source:UniProtKB/Swiss-Prot;Acc:Q9SJM1]
Chr01	49673001	49674000	0.000339	0.00264	88.46	98.88	10.41	Intergenic	Potri.001G462500/Potri.001G462600	Potri.001G462600	2.62718	1.39352	3.5352e-08	4.50883e-07	3.2316	2.38507	2.355	8.03148	7.33675	10.3285	GO:0005886,GO:0050660,GO:0016614,GO:0005576,GO:0005794,GO:0009505	Plasma membrane|flavin adenine dinucleotide binding|oxidoreductase activity, acting on CH-OH group of donors|extracellular region|Golgi apparatus|plant-type cell wall			0.0882213	0.74654		FAD-binding Berberine family protein [Source:TAIR;Acc:AT4G20840]
Chr10	21288001	21289000	0.000321	0.00253	71.31	57.36	-13.95	Exon,intron	Potri.010G231100	Potri.010G231100	0.35176	-1.50734	6.18909e-14	2.08637e-12	8.02058	9.07591	9.30643	2.34239	4.59145	4.60995	GO:0007423,GO:0030707,GO:0002121,GO:0048471,GO:0016360,GO:0007422,GO:0046331,GO:0005886,GO:0001964,GO:0045747,GO:0031987,GO:0003677,GO:0007419,GO:0051260,GO:1901981,GO:0061630,GO:0004842,GO:0008270,GO:0007616,GO:0008356,GO:0008104,GO:0007498,GO:0048854,GO:0000209,GO:0035204,GO:0048749,GO:0045314,GO:0007399,GO:0007398,GO:0005737,GO:0008593,GO:0007219,GO:0030718,GO:0005829,GO:0046532,GO:0042048,GO:…	Sensory organ development|ovarian follicle cell development|inter-male aggressive behavior|perinuclear region of cytoplasm|sensory organ precursor cell fate determination|peripheral nervous system development|lateral inhibition|plasma membrane|startle response|positive regulation of Notch signaling pathway|locomotion involved in locomotory behavior|DNA binding|ventral cord development|protein hom…			0.0889507	0.745444		RING/U-box superfamily protein [Source:TAIR;Acc:AT5G04460]
Chr16	12413001	12414000	7.46e-06	9.61e-05	25.41	49.64	24.23	Exon,intron	Potri.016G119300	Potri.016G119300	5.23962	2.38946	1.05914e-07	1.24403e-06	3.18393	1.6708	2.2887	12.3033	13.4637	22.7315	GO:0043231,GO:0005634,GO:0003876,GO:0005524,GO:0046872,GO:0043424,GO:0009793,GO:0032264,GO:0009737,GO:0005829,GO:0005783,GO:0031307	Intracellular membrane-bounded organelle|nucleus|AMP deaminase activity|ATP binding|metal ion binding|protein histidine kinase binding|embryo development ending in seed dormancy|IMP salvage|response to abscisic acid|cytosol|endoplasmic reticulum|integral component of mitochondrial outer membrane	Ko00230	Purine metabolism	0.0892751	0.744958	AMPD	AMP deaminase [Source:UniProtKB/Swiss-Prot;Acc:O80452]
Chr16	12413001	12414000	7.46e-06	9.61e-05	25.41	49.64	24.23	Promotor,exon	Potri.016G119300	Potri.016G119300	5.23962	2.38946	1.05914e-07	1.24403e-06	3.18393	1.6708	2.2887	12.3033	13.4637	22.7315	GO:0043231,GO:0005634,GO:0003876,GO:0005524,GO:0046872,GO:0043424,GO:0009793,GO:0032264,GO:0009737,GO:0005829,GO:0005783,GO:0031307	Intracellular membrane-bounded organelle|nucleus|AMP deaminase activity|ATP binding|metal ion binding|protein histidine kinase binding|embryo development ending in seed dormancy|IMP salvage|response to abscisic acid|cytosol|endoplasmic reticulum|integral component of mitochondrial outer membrane	Ko00230	Purine metabolism	0.0892751	0.744958	AMPD	AMP deaminase [Source:UniProtKB/Swiss-Prot;Acc:O80452]
Chr07	9316001	9317000	0.00156	0.0232	88.37	100	11.63	Intergenic	Potri.007G071000/Potri.007G071100	Potri.007G071100	2.29602	1.19914	5.20931e-10	9.1617e-09	14.2316	7.69176	6.69893	26.9821	29.2018	28.9362	GO:0006364,GO:0005730,GO:0000166,GO:0003723	RRNA processing|nucleolus|nucleotide binding|RNA binding			0.0895173	0.744595	NUCL1	Nucleolin 1 [Source:UniProtKB/Swiss-Prot;Acc:Q9FVQ1]
Chr13	1418001	1419000	0.000611	0.00437	10.59	0	-10.59	Exon,intron	Potri.013G021300	Potri.013G021300	0.435261	-1.20005	2.09824e-10	3.96627e-09	16.2864	14.2947	20.4328	7.65497	9.04748	10.9472	GO:0004467,GO:0006631,GO:0010193,GO:0009651,GO:0005777,GO:0005524,GO:0102391	Long-chain fatty acid-CoA ligase activity|fatty acid metabolic process|response to ozone|response to salt stress|peroxisome|ATP binding|decanoate--CoA ligase activity	Ko00061,ko00071,ko01212,ko04216,ko02024,ko04146	Fatty acid biosynthesis|Fatty acid degradation|Fatty acid metabolism|Ferroptosis|Quorum sensing|Peroxisome	0.0895407	0.74456	LACS7	Long chain acyl-CoA synthetase 7, peroxisomal [Source:UniProtKB/Swiss-Prot;Acc:Q8LKS5]
Chr05	12439001	12440000	0.000574	0.0108	79.63	97.96	18.33	Promotor	Potri.005G144900	Potri.005G144900	2.02819	1.02019	3.18769e-09	4.97838e-08	435.932	239.21	252.497	808.728	835.946	912.061					0.0896093	0.744457
Chr07	11285001	11286000	0.00134	0.00849	41.08	55.95	14.87	Exon	Potri.007G086800	Potri.007G086800	2.3427	1.22817	1.62567e-10	3.13921e-09	5.06198	5.15379	0.94916	17.6476	7.87247	15.3373	GO:0005840,GO:0003735,GO:0006412	Ribosome|structural constituent of ribosome|translation	Ko03010	Ribosome	0.0911261	0.742198	RPL30A	Putative 60S ribosomal protein L30-1 [Source:UniProtKB/Swiss-Prot;Acc:Q9C8F7]
Chr07	11285001	11286000	0.00134	0.00849	41.08	55.95	14.87	Downstream,exon	Potri.007G086800	Potri.007G086800	2.3427	1.22817	1.62567e-10	3.13921e-09	5.06198	5.15379	0.94916	17.6476	7.87247	15.3373	GO:0005840,GO:0003735,GO:0006412	Ribosome|structural constituent of ribosome|translation	Ko03010	Ribosome	0.0911261	0.742198	RPL30A	Putative 60S ribosomal protein L30-1 [Source:UniProtKB/Swiss-Prot;Acc:Q9C8F7]
Chr06	22524001	22525000	1.08e-09	3.69e-08	15.59	44.92	29.32	Exon,intron	Potri.006G210700	Potri.006G210700	3.38946	1.76106	4.57889e-12	1.15486e-10	1.29621	0.631297	0.472808	3.89455	3.25122	3.97691	GO:0005524,GO:0020037,GO:0005506,GO:0003777,GO:0016705,GO:0007018,GO:0005737,GO:0005874,GO:0005819	ATP binding|heme binding|iron ion binding|microtubule motor activity|oxidoreductase activity, acting on paired donors, with incorporation or reduction of molecular oxygen|microtubule-based movement|cytoplasm|microtubule|spindle			0.0939817	0.737988		Probable 125 kDa kinesin-related protein [Source:UniProtKB/Swiss-Prot;Acc:P82266]
Chr13	3755001	3756000	0.00012	0.00109	14.06	3.85	-10.21	Exon,intron	Potri.013G051200	Potri.013G051200	0.494881	-1.01485	2.19296e-09	3.51777e-08	70.655	70.2948	80.8671	43.769	43.9104	53.4043	GO:0010090,GO:0031209,GO:0030036,GO:0045010	Trichome morphogenesis|SCAR complex|actin cytoskeleton organization|actin nucleation	Ko04810,ko03013	Regulation of actin cytoskeleton|RNA transport	0.0941152	0.737793	PIR	Protein PIR [Source:UniProtKB/Swiss-Prot;Acc:Q5S2C3]
Chr01	26669001	26670000	1.23e-06	1.95e-05	79.08	62.46	-16.62	Exon,intron	Potri.001G257100	Potri.001G257100	0.256178	-1.96478	7.99066e-15	3.10021e-13	94.0609	110.328	117.486	37.5175	32.0739	31.1152	GO:0005524,GO:0005509,GO:0009931,GO:0005516,GO:0004683,GO:0009738,GO:0035556,GO:0018105,GO:0046777,GO:0005737,GO:0005634,GO:0005886	ATP binding|calcium ion binding|calcium-dependent protein serine/threonine kinase activity|calmodulin binding|calmodulin-dependent protein kinase activity|abscisic acid-activated signaling pathway|intracellular signal transduction|peptidyl-serine phosphorylation|protein autophosphorylation|cytoplasm|nucleus|plasma membrane			0.0956232	0.735594	CPK8	Calcium-dependent protein kinase 8 [Source:UniProtKB/Swiss-Prot;Acc:Q42438]
Chr01	12000001	12001000	0.000853	0.00579	55.9	76.47	20.57	Exon	Potri.001G147500	Potri.001G147500	2.0508	1.03618	0.000174687	0.00103725	1.47751	1.40302	1.27087	3.16012	4.18253	3.88268	GO:0005886,GO:0009506,GO:0005774,GO:0005773,GO:0005525,GO:0003924,GO:0008017,GO:0007049,GO:0051301,GO:0050832,GO:0000266,GO:0005874,GO:0046686,GO:0005739,GO:0016192,GO:0009524	Plasma membrane|plasmodesma|vacuolar membrane|vacuole|GTP binding|GTPase activity|microtubule binding|cell cycle|cell division|defense response to fungus|mitochondrial fission|microtubule|response to cadmium ion|mitochondrion|vesicle-mediated transport|phragmoplast			0.0970815	0.733483	DRP1E	Dynamin-related protein 1E [Source:UniProtKB/Swiss-Prot;Acc:Q9FNX5]
Chr07	5270001	5271000	0.000579	0.00417	22.88	43.97	21.08	Intergenic	Potri.007G052500/Potri.007G052600	Potri.007G052600	5.09755	2.3498	5.09918e-11	1.07373e-09	14.854	9.99309	11.7358	51.8133	92.9266	82.3687	GO:0005506,GO:0031418,GO:0004656,GO:0005789,GO:0005794,GO:0016021	Iron ion binding|L-ascorbic acid binding|procollagen-proline 4-dioxygenase activity|endoplasmic reticulum membrane|Golgi apparatus|integral component of membrane	Ko00330	Arginine and proline metabolism	0.0972971	0.733172	P4H9	Probable prolyl 4-hydroxylase 9 [Source:UniProtKB/Swiss-Prot;Acc:Q8VZJ7]
Chr17	14760001	14761000	4.39e-14	3.45e-12	34.97	60.12	25.15	Exon	Potri.017G139600	Potri.017G139600	2.77512	1.47255	0.000629231	0.00324823	1.3014	1.15828	1.59077	3.13983	4.47453	6.55637	GO:0003682,GO:0005085,GO:0009881,GO:0042803,GO:0009649,GO:0018298,GO:0009411,GO:0010224,GO:0000785,GO:0005829,GO:0005634	Chromatin binding|guanyl-nucleotide exchange factor activity|photoreceptor activity|protein homodimerization activity|entrainment of circadian clock|protein-chromophore linkage|response to UV|response to UV-B|chromatin|cytosol|nucleus			0.0977839	0.732471		Regulator of chromosome condensation (RCC1) family with FYVE zinc finger domain [Source:TAIR;Acc:AT1G65920]
Chr05	23280001	23281000	3.87e-08	9.04e-07	88.79	58.65	-30.15	Exon	Potri.005G221300	Potri.005G221300	0.494268	-1.01663	1.70523e-05	0.0001302	6.98395	7.12507	6.70812	4.54754	3.92844	3.90447					0.0979287	0.732263	OR23	F-box/kelch-repeat protein OR23 [Source:UniProtKB/Swiss-Prot;Acc:Q0V7S6]
Chr18	6105001	6106000	1.15e-07	2.42e-06	50.75	67.59	16.84	Exon	Potri.018G057700	Potri.018G057700	2.37597	1.24852	0.000916931	0.00449406	4.04853	0.882792	1.68425	6.47463	7.54922	9.29729	GO:0016572,GO:0005874,GO:0007067,GO:0031965,GO:0007052,GO:0005730,GO:0005634,GO:0009524,GO:0005819,GO:0005876,GO:0032465,GO:0051233,GO:0000922,GO:0005524,GO:0035175,GO:0009504,GO:0004674,GO:0032133,GO:0051301,GO:0000780	Histone phosphorylation|microtubule|mitotic nuclear division|nuclear membrane|mitotic spindle organization|nucleolus|nucleus|phragmoplast|spindle|spindle microtubule|regulation of cytokinesis|spindle midzone|spindle pole|ATP binding|histone kinase activity (H3-S10 specific)|cell plate|protein serine/threonine kinase activity|chromosome passenger complex|cell division|condensed nuclear chromosome,…			0.0992154	0.730419	AUR1	Serine/threonine-protein kinase Aurora-1 [Source:UniProtKB/Swiss-Prot;Acc:Q9M077]
Chr03	6283001	6284000	4.3e-15	8.92e-13	35.39	79.28	43.89	Downstream,exon	Potri.003G046200	Potri.003G046200	2.25427	1.17266	7.25898e-09	1.06875e-07	127.502	67.8637	77.0737	256.658	236.232	268.987	GO:0009505,GO:0005886,GO:0009506,GO:0052793,GO:0071555,GO:0005618,GO:0005829,GO:0005576,GO:0016787,GO:0016020	Plant-type cell wall|plasma membrane|plasmodesma|pectin acetylesterase activity|cell wall organization|cell wall|cytosol|extracellular region|hydrolase activity|membrane	Ko04310	Wnt signaling pathway	0.101158	0.727655	PAE7	Pectin acetylesterase 7 [Source:UniProtKB/Swiss-Prot;Acc:Q940J8]
Chr15	14143001	14144000	1.75e-14	1.49e-12	0.46	23.7	23.25	Promotor	Potri.015G129900	Potri.015G129900	2.2184	1.14952	6.17761e-05	0.000414321	2.94047	3.1665	2.99436	10.2225	9.82624	12.7152	GO:0034715,GO:0005886,GO:0006884,GO:0006821,GO:0000387,GO:0005829,GO:0034709,GO:0005634	PICln-Sm protein complex|plasma membrane|cell volume homeostasis|chloride transport|spliceosomal snRNP assembly|cytosol|methylosome|nucleus	Ko03013	RNA transport	0.10136	0.727368		Chloride conductance regulatory protein ICln [Source:UniProtKB/Swiss-Prot;Acc:Q9LVA7]
Chr01	42485001	42486000	0.000183	0.00157	23.36	9.02	-14.34	Downstream	Potri.001G403600	Potri.001G403600	0.497337	-1.0077	5.49447e-06	4.6718e-05	957.043	1078.68	998.463	744.841	663.93	420.205					0.103541	0.724295		Protein of unknown function (DUF1218) [Source:TAIR;Acc:AT3G15480]
Chr09	9356001	9357000	1.09e-05	0.00023	14.06	3.14	-10.91	Downstream	Potri.009G108200	Potri.009G108200	0.304203	-1.71689	2.30133e-11	5.13483e-10	46.5021	45.8454	54.672	25.4845	14.1333	13.6738	GO:0036033,GO:0050832,GO:0009793,GO:0010183,GO:0009507,GO:0005829,GO:0005634	Mediator complex binding|defense response to fungus|embryo development ending in seed dormancy|pollen tube guidance|chloroplast|cytosol|nucleus			0.104305	0.723225	MEE14	Maternal effect embryo arrest 14 [Source:TAIR;Acc:AT2G15890]
Chr11	11391001	11392000	2.55e-06	0.000122	80.89	96.28	15.38	Intergenic	Potri.011G093700/Potri.011G093800	Potri.011G093700	2.89824	1.53518	5.46717e-07	5.66601e-06	1.75845	0.923143	1.18465	3.68613	4.7251	5.50369					0.104618	0.722788	LECRKS7	Probable L-type lectin-domain containing receptor kinase S.7 [Source:UniProtKB/Swiss-Prot;Acc:Q9FHG4]
Chr01	11147001	11148000	3.06e-05	0.000332	18.29	5.45	-12.83	Downstream	Potri.001G138700	Potri.001G138700	0.379306	-1.39857	3.41956e-11	7.431e-10	18.0168	23.2686	17.1761	10.2444	5.6008	8.15452					0.106268	0.720494		Unknown protein; Has 28 Blast hits to 28 proteins in 9 species: Archae - 0; Bacteria - 0; Metazoa - 0; Fungi - 0; Plants - 28; Viruses - 0; Other Eukaryotes - 0 (source: NCBI BLink). [Source:TAIR;Acc:AT1G32310]
Chr01	11147001	11148000	3.06e-05	0.000332	18.29	5.45	-12.83	Downstream,exon,intron	Potri.001G138700	Potri.001G138700	0.379306	-1.39857	3.41956e-11	7.431e-10	18.0168	23.2686	17.1761	10.2444	5.6008	8.15452					0.106268	0.720494		Unknown protein; Has 28 Blast hits to 28 proteins in 9 species: Archae - 0; Bacteria - 0; Metazoa - 0; Fungi - 0; Plants - 28; Viruses - 0; Other Eukaryotes - 0 (source: NCBI BLink). [Source:TAIR;Acc:AT1G32310]
Chr01	11147001	11148000	3.06e-05	0.000332	18.29	5.45	-12.83	Exon,intron	Potri.001G138700	Potri.001G138700	0.379306	-1.39857	3.41956e-11	7.431e-10	18.0168	23.2686	17.1761	10.2444	5.6008	8.15452					0.106268	0.720494		Unknown protein; Has 28 Blast hits to 28 proteins in 9 species: Archae - 0; Bacteria - 0; Metazoa - 0; Fungi - 0; Plants - 28; Viruses - 0; Other Eukaryotes - 0 (source: NCBI BLink). [Source:TAIR;Acc:AT1G32310]
Chr01	23849001	23850000	4.23e-05	0.00044	47.5	80.95	33.45	Exon,intron	Potri.001G226900	Potri.001G226900	2.19383	1.13345	0.000141815	0.000863389	3.35198	1.28668	2.16901	7.44077	5.98871	5.82984	GO:0004851,GO:0009236,GO:0019354,GO:0051287,GO:0043115,GO:0051266	Uroporphyrin-III C-methyltransferase activity|cobalamin biosynthetic process|siroheme biosynthetic process|NAD binding|precorrin-2 dehydrogenase activity|sirohydrochlorin ferrochelatase activity			0.106696	0.719901	UPM1	Urophorphyrin methylase 1 [Source:TAIR;Acc:AT5G40850]
Chr09	12222001	12223000	2.23e-06	3.33e-05	41.09	57.54	16.46	Exon,intron	Potri.009G157400	Potri.009G157400	2.10917	1.07667	1.14723e-09	1.91244e-08	28.7799	19.9508	18.2736	56.4916	49.2283	59.8832	GO:0044183,GO:0051082,GO:0006458,GO:0061077,GO:0046686,GO:0005832,GO:0005829,GO:0005524	Protein binding involved in protein folding|unfolded protein binding|'de novo' protein folding|chaperone-mediated protein folding|response to cadmium ion|chaperonin-containing T-complex|cytosol|ATP binding			0.107139	0.719288	CCT7	T-complex protein 1 subunit eta [Source:UniProtKB/Swiss-Prot;Acc:Q9SF16]
Chr09	12222001	12223000	2.23e-06	3.33e-05	41.09	57.54	16.46	Exon	Potri.009G157400	Potri.009G157400	2.10917	1.07667	1.14723e-09	1.91244e-08	28.7799	19.9508	18.2736	56.4916	49.2283	59.8832	GO:0044183,GO:0051082,GO:0006458,GO:0061077,GO:0046686,GO:0005832,GO:0005829,GO:0005524	Protein binding involved in protein folding|unfolded protein binding|'de novo' protein folding|chaperone-mediated protein folding|response to cadmium ion|chaperonin-containing T-complex|cytosol|ATP binding			0.107139	0.719288	CCT7	T-complex protein 1 subunit eta [Source:UniProtKB/Swiss-Prot;Acc:Q9SF16]
Chr15	13549001	13550000	6.76e-08	1.49e-06	86.83	73.99	-12.85	Exon	Potri.015G121000	Potri.015G121000	0.351847	-1.50698	3.0298e-13	9.20587e-12	41.6143	45.7462	51.2104	19.4807	21.5998	19.4497	GO:0009395,GO:0005829,GO:0008374,GO:0004620	Phospholipid catabolic process|cytosol|O-acyltransferase activity|phospholipase activity			0.107187	0.719222	LCAT4	Lecithin-cholesterol acyltransferase-like 4 [Source:UniProtKB/Swiss-Prot;Acc:Q71N54]
Chr01	32050001	32051000	0.000283	0.00227	66.34	83.57	17.23	Exon,intron	Potri.001G314700	Potri.001G314700	2.23908	1.16291	1.33906e-05	0.000104841	2.28599	1.49421	1.62916	4.34919	4.88166	5.89812	GO:0010257,GO:0005739,GO:0008168,GO:0046034	NADH dehydrogenase complex assembly|mitochondrion|methyltransferase activity|ATP metabolic process			0.108228	0.717787		Protein of unknown function (DUF185) [Source:TAIR;Acc:AT1G04900]
Chr01	44132001	44133000	3.49e-13	2.35e-11	48.52	18.96	-29.56	Downstream,exon,intron	Potri.001G416300	Potri.001G416300	0.390288	-1.35739	1.04899e-11	2.48298e-10	245.275	286.93	258.533	143.279	144.667	99.2064	GO:0005524,GO:0016887,GO:0008017,GO:0003777,GO:0007018,GO:0005737,GO:0005871,GO:0005874	ATP binding|ATPase activity|microtubule binding|microtubule motor activity|microtubule-based movement|cytoplasm|kinesin complex|microtubule			0.108297	0.717692	ATK2	Kinesin-2 [Source:UniProtKB/Swiss-Prot;Acc:P46864]
Chr05	16107001	16108000	7.62e-06	9.79e-05	52.73	70.28	17.55	Exon,intron	Potri.005G160200	Potri.005G160200	2.01498	1.01077	7.67298e-05	0.000502291	1.74056	2.17517	1.54128	3.25945	3.99969	4.87708	GO:0006457,GO:0009408,GO:0005739,GO:0005524,GO:0046872	Protein folding|response to heat|mitochondrion|ATP binding|metal ion binding			0.108403	0.717547	ATJ1	Chaperone protein dnaJ 1, mitochondrial [Source:UniProtKB/Swiss-Prot;Acc:Q38813]
Chr02	24205001	24206000	2.93e-07	5.49e-06	52.41	76.13	23.72	Exon,intron	Potri.002G252900	Potri.002G252900	2.93051	1.55115	4.22886e-16	1.95042e-14	8.40218	5.648	6.6208	26.3999	24.2437	28.6654	GO:0005739,GO:0005524,GO:0042026	Mitochondrion|ATP binding|protein refolding	Ko03018	RNA degradation	0.108419	0.717524	CPN60	Chaperonin CPN60, mitochondrial [Source:UniProtKB/Swiss-Prot;Acc:P29197]
Chr08	35001	36000	0.00113	0.00738	78.15	92.77	14.62	Downstream	Potri.008G000900	Potri.008G000900	2.90586	1.53897	2.94256e-05	0.000212907	2.40999	1.48209	1.29572	3.80328	5.29974	5.24935	GO:0045454,GO:0005886,GO:0009055,GO:0015035	Cell redox homeostasis|plasma membrane|electron carrier activity|protein disulfide oxidoreductase activity			0.108462	0.717465
Chr01	50020001	50021000	6.89e-06	8.98e-05	27.85	15.13	-12.71	Exon	Potri.001G467000	Potri.001G467000	0.443842	-1.17188	1.99043e-10	3.79156e-09	22.4482	22.0622	23.9821	12.9093	12.863	12.6742					0.108587	0.717294	HERK2	Probable receptor-like protein kinase At1g30570 [Source:UniProtKB/Swiss-Prot;Acc:Q9SA72]
Chr15	4060001	4061000	5.74e-09	1.63e-07	23.95	1	-22.95	Exon	Potri.015G042800	Potri.015G042800	0.374324	-1.41764	2.65871e-16	1.25763e-14	55.3641	64.3418	65.658	28.0622	27.4965	30.6627	GO:0071470,GO:0010928,GO:2000028,GO:0006979,GO:0009650,GO:0071944,GO:0005198,GO:0009734	Cellular response to osmotic stress|regulation of auxin mediated signaling pathway|regulation of photoperiodism, flowering|response to oxidative stress|UV protection|cell periphery|structural molecule activity|auxin-activated signaling pathway			0.109453	0.716106	GRDP1	Glycine-rich domain-containing protein 1 [Source:UniProtKB/Swiss-Prot;Acc:Q9ZQ47]
Chr03	17380001	17381000	0.000778	0.00536	53.28	30.68	-22.6	Intron	Potri.003G162800	Potri.003G162800	0.315375	-1.66486	0.000610418	0.00316548	2.04148	4.60603	3.06834	1.34309	1.83326	1.3694	GO:0046974,GO:0008327,GO:0010428,GO:0010429,GO:0008270,GO:0051567,GO:0016571,GO:0010216,GO:0018022,GO:0000775,GO:0005634,GO:0010385	Histone methyltransferase activity (H3-K9 specific)|methyl-CpG binding|methyl-CpNpG binding|methyl-CpNpN binding|zinc ion binding|histone H3-K9 methylation|histone methylation|maintenance of DNA methylation|peptidyl-lysine methylation|chromosome, centromeric region|nucleus|double-stranded methylated DNA binding	Ko00310	Lysine degradation	0.109471	0.716082	SUVH4	Histone-lysine N-methyltransferase, H3 lysine-9 specific SUVH4 [Source:UniProtKB/Swiss-Prot;Acc:Q8GZB6]
Chr10	3461001	3462000	0.00128	0.00818	42.08	58.06	15.98	Downstream,exon	Potri.010G024400	Potri.010G024400	2.06721	1.04768	3.36627e-07	3.61629e-06	25.9998	22.0901	17.5714	54.5667	57.6621	57.9991	GO:0042273,GO:0042255,GO:0005730,GO:0030687,GO:0003723	Ribosomal large subunit biogenesis|ribosome assembly|nucleolus|preribosome, large subunit precursor|RNA binding			0.109692	0.71578		RNA binding [Source:TAIR;Acc:AT4G15770]
Chr13	1449001	1450000	0.00267	0.0151	41.88	28.57	-13.31	Exon,intron	Potri.013G021900	Potri.013G021900	0.253611	-1.97931	8.36313e-13	2.37967e-11	17.1966	16.6728	13.1183	4.61486	5.57216	5.14762	GO:0000309,GO:0004515,GO:0034628,GO:0005634,GO:0005524,GO:0046872	Nicotinamide-nucleotide adenylyltransferase activity|nicotinate-nucleotide adenylyltransferase activity|'de novo' NAD biosynthetic process from aspartate|nucleus|ATP binding|metal ion binding	Ko00760	Nicotinate and nicotinamide metabolism	0.110544	0.714617	NMNAT	Nicotinamide/nicotinic acid mononucleotide adenylyltransferase [Source:UniProtKB/Swiss-Prot;Acc:F4K687]
Chr15	12402001	12403000	1.33e-09	4.41e-08	90.48	70.76	-19.71	Downstream	Potri.015G106000	Potri.015G106000	0.254774	-1.97271	3.64129e-27	7.3232e-25	36.9378	44.2867	43.4463	12.6093	12.8116	14.0832	GO:0006355,GO:0006351,GO:0003729,GO:0000166,GO:0051321,GO:0045927,GO:0045836	Regulation of transcription, DNA-templated|transcription, DNA-templated|mRNA binding|nucleotide binding|meiotic cell cycle|positive regulation of growth|positive regulation of meiotic nuclear division			0.113799	0.710211	ML4	Protein MEI2-like 4 [Source:UniProtKB/Swiss-Prot;Acc:Q9LYN7]
Chr15	12402001	12403000	1.33e-09	4.41e-08	90.48	70.76	-19.71	Exon,intron	Potri.015G106000	Potri.015G106000	0.254774	-1.97271	3.64129e-27	7.3232e-25	36.9378	44.2867	43.4463	12.6093	12.8116	14.0832	GO:0006355,GO:0006351,GO:0003729,GO:0000166,GO:0051321,GO:0045927,GO:0045836	Regulation of transcription, DNA-templated|transcription, DNA-templated|mRNA binding|nucleotide binding|meiotic cell cycle|positive regulation of growth|positive regulation of meiotic nuclear division			0.113799	0.710211	ML4	Protein MEI2-like 4 [Source:UniProtKB/Swiss-Prot;Acc:Q9LYN7]
Chr08	13660001	13661000	2.98e-09	2.78e-07	9.51	23.79	14.28	Exon,intron	Potri.008G195800	Potri.008G195800	2.94633	1.55892	0.00487541	0.0192157	1.53984	1.00299	0.779504	2.53161	3.65298	6.40514	GO:0009574,GO:0005819,GO:0005524,GO:0008017,GO:0016740,GO:0007349,GO:0000911,GO:0010342,GO:0009556,GO:0000914,GO:0009555,GO:0005874,GO:0006468,GO:0009524,GO:0010245,GO:0009506	Preprophase band|spindle|ATP binding|microtubule binding|transferase activity|cellularization|cytokinesis by cell plate formation|endosperm cellularization|microsporogenesis|phragmoplast assembly|pollen development|microtubule|protein phosphorylation|phragmoplast|radial microtubular system formation|plasmodesma			0.114414	0.709384	RUK	Protein kinase family protein with ARM repeat domain [Source:TAIR;Acc:AT5G18700]
Chr06	288001	289000	1.8e-05	0.000208	66.67	40.91	-25.76	Exon,intron	Potri.006G003800	Potri.006G003800	0.447952	-1.15858	7.61954e-08	9.19071e-07	12.4762	12.8653	12.2634	5.85981	7.59023	8.08733	GO:0005886,GO:0005524,GO:0016301,GO:0004672,GO:0004674,GO:0009734,GO:0010540,GO:0035556,GO:0006468,GO:0005737,GO:0005730,GO:0005634	Plasma membrane|ATP binding|kinase activity|protein kinase activity|protein serine/threonine kinase activity|auxin-activated signaling pathway|basipetal auxin transport|intracellular signal transduction|protein phosphorylation|cytoplasm|nucleolus|nucleus			0.114674	0.709036	D6PKL2	Serine/threonine-protein kinase D6PKL2 [Source:UniProtKB/Swiss-Prot;Acc:Q39183]
Chr17	5281001	5282000	3.79e-15	3.67e-13	88.37	63.42	-24.94	Exon	Potri.017G057900	Potri.017G057900	0.166346	-2.58774	3.3692e-32	1.15822e-29	106.37	127.912	119.153	22.0528	27.2367	22.9905	GO:0005773,GO:0004565,GO:0030246,GO:0005975,GO:0048046,GO:0009505,GO:0005774	Vacuole|beta-galactosidase activity|carbohydrate binding|carbohydrate metabolic process|apoplast|plant-type cell wall|vacuolar membrane			0.116037	0.707213	BGAL9	Beta-galactosidase 9 [Source:UniProtKB/Swiss-Prot;Acc:Q9SCV3]
Chr01	37097001	37098000	1.35e-08	3.49e-07	21.77	49.57	27.79	Downstream	Potri.001G360200	Potri.001G360200	3.20857	1.68193	1.3543e-06	1.29533e-05	4.41686	2.36569	3.30568	10.2634	12.8856	17.5504	GO:0008574,GO:0007018,GO:0005871,GO:0005874,GO:0005524	ATP-dependent microtubule motor activity, plus-end-directed|microtubule-based movement|kinesin complex|microtubule|ATP binding			0.116569	0.706504		Kinesin motor family protein [Source:TAIR;Acc:AT3G20150]
Chr01	33711001	33712000	0.00708	0.0336	79.78	91.15	11.37	Intergenic	Potri.001G333800/Potri.001G333900	Potri.001G333800	2.92775	1.54979	1.50631e-05	0.000116547	1.86713	4.39375	0.916567	16.4168	12.702	7.7611					0.117676	0.705034		Unknown protein; BEST Arabidopsis thaliana protein match is: unknown protein (TAIR:AT4G17310.2); Has 132 Blast hits to 132 proteins in 13 species: Archae - 0; Bacteria - 0; Metazoa - 0; Fungi - 0; Plants - 132; Viruses - 0; Other Eukaryotes - 0 (sou /.../CBI BLink). [Source:TAIR;Acc:AT5G47455]
Chr15	10886001	10887000	5.24e-05	0.00053	51.3	72.31	21.01	Exon	Potri.015G085300	Potri.015G085300	2.71171	1.4392	9.48664e-05	0.000606144	1.17325	0.799348	0.601605	2.3107	2.69623	5.14895	GO:0046872,GO:0042803,GO:0008987,GO:0016740,GO:0034628,GO:0009060,GO:0016226,GO:0009435,GO:0051176,GO:0009507,GO:0051539,GO:0008047	Metal ion binding|protein homodimerization activity|quinolinate synthetase A activity|transferase activity|'de novo' NAD biosynthetic process from aspartate|aerobic respiration|iron-sulfur cluster assembly|NAD biosynthetic process|positive regulation of sulfur metabolic process|chloroplast|4 iron, 4 sulfur cluster binding|enzyme activator activity	Ko00760	Nicotinate and nicotinamide metabolism	0.118116	0.70445	QS	Quinolinate synthase, chloroplastic [Source:UniProtKB/Swiss-Prot;Acc:Q9FGS4]
Chr15	10886001	10887000	5.24e-05	0.00053	51.3	72.31	21.01	Downstream,exon	Potri.015G085300	Potri.015G085300	2.71171	1.4392	9.48664e-05	0.000606144	1.17325	0.799348	0.601605	2.3107	2.69623	5.14895	GO:0046872,GO:0042803,GO:0008987,GO:0016740,GO:0034628,GO:0009060,GO:0016226,GO:0009435,GO:0051176,GO:0009507,GO:0051539,GO:0008047	Metal ion binding|protein homodimerization activity|quinolinate synthetase A activity|transferase activity|'de novo' NAD biosynthetic process from aspartate|aerobic respiration|iron-sulfur cluster assembly|NAD biosynthetic process|positive regulation of sulfur metabolic process|chloroplast|4 iron, 4 sulfur cluster binding|enzyme activator activity	Ko00760	Nicotinate and nicotinamide metabolism	0.118116	0.70445	QS	Quinolinate synthase, chloroplastic [Source:UniProtKB/Swiss-Prot;Acc:Q9FGS4]
Chr15	5227001	5228000	1.52e-06	2.35e-05	68.22	43.31	-24.91	Exon,intron	Potri.015G049100	Potri.015G049100	0.488675	-1.03305	1.65653e-06	1.55967e-05	110.781	129.946	136.143	95.0238	66.3237	61.5472	GO:0009505,GO:0004566,GO:0043395,GO:0030305,GO:0030198,GO:0030200,GO:0009826,GO:0005618,GO:0005576,GO:0005765	Plant-type cell wall|beta-glucuronidase activity|heparan sulfate proteoglycan binding|heparanase activity|extracellular matrix organization|heparan sulfate proteoglycan catabolic process|unidimensional cell growth|cell wall|extracellular region|lysosomal membrane	Ko00531	Glycosaminoglycan degradation	0.118322	0.704178	AtGUS2	Heparanase-like protein 1 [Source:UniProtKB/Swiss-Prot;Acc:Q9FF10]
Chr03	3954001	3955000	7.34e-06	9.48e-05	79.34	67.62	-11.72	Exon	Potri.003G031400	Potri.003G031400	0.470319	-1.08829	0.00010178	0.000646131	3.241	3.46586	4.61888	2.28665	2.28135	2.2467	GO:0005634,GO:0008270,GO:0006355	Nucleus|zinc ion binding|regulation of transcription, DNA-templated			0.118365	0.704121	FRS6	Protein FAR1-RELATED SEQUENCE 6 [Source:UniProtKB/Swiss-Prot;Acc:Q9SSQ4]
Chr05	9963001	9964000	2.21e-07	1.4e-05	97.65	82.94	-14.71	Intergenic	Potri.005G126400/Potri.005G126500	Potri.005G126400	0.443481	-1.17305	3.1848e-08	4.10263e-07	34.2954	37.4539	33.6552	19.5259	22.0089	14.1371	GO:0006351,GO:0003677,GO:0003700,GO:0009742	Transcription, DNA-templated|DNA binding|transcription factor activity, sequence-specific DNA binding|brassinosteroid mediated signaling pathway	Ko04075	Plant hormone signal transduction	0.118952	0.703346	BEH2	BES1/BZR1 homolog 2 [Source:TAIR;Acc:AT4G36780]
Chr07	4477001	4478000	8.85e-08	6.2e-06	91.15	78.46	-12.7	Intergenic	Potri.007G048200/Potri.007G048300	Potri.007G048200	0.220019	-2.1843	0.00714042	0.0265467	59.9521	23.9089	21.0956	11.4258	9.66817	6.15712					0.120235	0.701657	SKIP2	F-box protein SKIP2 [Source:UniProtKB/Swiss-Prot;Acc:Q9FE83]
Chr07	13740001	13741000	0.00445	0.023	50.29	61.61	11.31	Exon,intron	Potri.007G116700	Potri.007G116700	2.13617	1.09503	2.15585e-08	2.87485e-07	5.77027	6.60581	6.29414	15.1936	18.6078	20.6355	GO:0000977,GO:0001085,GO:0001228,GO:0008270,GO:0030154,GO:0005634,GO:0005667,GO:0003682	RNA polymerase II regulatory region sequence-specific DNA binding|RNA polymerase II transcription factor binding|transcriptional activator activity, RNA polymerase II transcription regulatory region sequence-specific binding|zinc ion binding|cell differentiation|nucleus|transcription factor complex|chromatin binding			0.120738	0.700997	GATA24	GATA transcription factor 24 [Source:UniProtKB/Swiss-Prot;Acc:Q8GXL7]
Chr07	13740001	13741000	0.00445	0.023	50.29	61.61	11.31	Downstream	Potri.007G116700	Potri.007G116700	2.13617	1.09503	2.15585e-08	2.87485e-07	5.77027	6.60581	6.29414	15.1936	18.6078	20.6355	GO:0000977,GO:0001085,GO:0001228,GO:0008270,GO:0030154,GO:0005634,GO:0005667,GO:0003682	RNA polymerase II regulatory region sequence-specific DNA binding|RNA polymerase II transcription factor binding|transcriptional activator activity, RNA polymerase II transcription regulatory region sequence-specific binding|zinc ion binding|cell differentiation|nucleus|transcription factor complex|chromatin binding			0.120738	0.700997	GATA24	GATA transcription factor 24 [Source:UniProtKB/Swiss-Prot;Acc:Q8GXL7]
Chr06	2951001	2952000	2.69e-07	5.1e-06	59.48	18.52	-40.96	Exon,intron	Potri.006G041200	Potri.006G041200	0.48018	-1.05835	9.7916e-06	7.86414e-05	7.2968	8.8966	9.84662	5.90336	4.82424	6.75525					0.12074	0.700995		Plant protein 1589 of unknown function [Source:TAIR;Acc:AT3G10250]
Chr02	3134001	3135000	1.69e-05	0.000198	71.68	97.73	26.05	Intergenic	Potri.002G048100/Potri.002G048200	Potri.002G048200	3.02118	1.59511	1.51388e-07	1.72938e-06	2.7292	1.94788	1.63864	6.42726	8.42143	8.02202	GO:0003700,GO:0006351,GO:0005737,GO:0005634,GO:0043565	Transcription factor activity, sequence-specific DNA binding|transcription, DNA-templated|cytoplasm|nucleus|sequence-specific DNA binding			0.121265	0.700307	HSFA6B	Heat stress transcription factor A-6b [Source:UniProtKB/Swiss-Prot;Acc:Q9LUH8]
Chr13	12519001	12520000	1.71e-07	1.11e-05	58.94	85.09	26.15	Intergenic	Potri.013G111700/Potri.013G111800	Potri.013G111700	2.15088	1.10492	1.21334e-06	1.1738e-05	59.4299	48.4137	52.0413	176.404	137.185	143.625					0.123435	0.697479
Chr06	17410001	17411000	1.39e-06	2.17e-05	81	63.66	-17.34	Exon	Potri.006G168800	Potri.006G168800	0.389092	-1.36182	5.54118e-12	1.37663e-10	39.3345	46.5178	44.2166	26.5479	19.8838	18.2165					0.123556	0.697322		Syntaxin/t-SNARE family protein [Source:TAIR;Acc:AT4G30240]
Chr10	8289001	8290000	0.000348	0.0073	79.52	93.7	14.18	Intergenic	Potri.010G052400/Potri.010G052500	Potri.010G052500	2.09325	1.06575	0.00252987	0.010879	1.97722	1.70428	1.18258	5.57345	3.57644	3.90318	GO:0045703,GO:0005783,GO:0005789,GO:0016021	Ketoreductase activity|endoplasmic reticulum|endoplasmic reticulum membrane|integral component of membrane	Ko01212,ko00062,ko00140,ko01040	Fatty acid metabolism|Fatty acid elongation|Steroid hormone biosynthesis|Biosynthesis of unsaturated fatty acids	0.124148	0.696554	KCR1	Very-long-chain 3-oxoacyl-CoA reductase 1 [Source:UniProtKB/Swiss-Prot;Acc:Q8L9C4]
Chr01	30036001	30037000	0.000925	0.00621	60.14	31.82	-28.32	Exon	Potri.001G295800	Potri.001G295800	0.295522	-1.75866	1.26635e-21	1.29544e-19	26.2383	28.1337	29.9966	10.8324	8.99088	9.86191					0.126483	0.693544	QWRF2	QWRF motif-containing protein 2 [Source:UniProtKB/Swiss-Prot;Acc:Q94AI1]
Chr18	16270001	16271000	1.23e-10	5.11e-09	34.23	13	-21.22	Exon,intron	Potri.018G142800	Potri.018G142800	0.0776425	-3.68701	2.21303e-44	2.11052e-41	8.40398	9.7855	8.42059	1.09803	1.02261	0.685737	GO:0005545,GO:0048268,GO:0006897,GO:0005905,GO:0030136,GO:0005794	1-phosphatidylinositol binding|clathrin coat assembly|endocytosis|clathrin-coated pit|clathrin-coated vesicle|Golgi apparatus			0.126722	0.693236		Putative clathrin assembly protein At5g57200 [Source:UniProtKB/Swiss-Prot;Acc:Q9LVD8]
Chr15	13550001	13551000	1.66e-11	8.25e-10	93.97	80.91	-13.06	Exon,intron	Potri.015G121000	Potri.015G121000	0.351847	-1.50698	3.0298e-13	9.20587e-12	41.6143	45.7462	51.2104	19.4807	21.5998	19.4497	GO:0009395,GO:0005829,GO:0008374,GO:0004620	Phospholipid catabolic process|cytosol|O-acyltransferase activity|phospholipase activity			0.127869	0.691767	LCAT4	Lecithin-cholesterol acyltransferase-like 4 [Source:UniProtKB/Swiss-Prot;Acc:Q71N54]
Chr05	2793001	2794000	4.66e-08	1.07e-06	15.08	2.71	-12.37	Downstream,exon,intron	Potri.005G038000	Potri.005G038000	0.460655	-1.11824	0.00448259	0.0178965	5.50966	6.86186	3.62989	1.07108	3.46417	2.94199					0.128283	0.691239
Chr04	16912001	16913000	1.61e-05	0.000189	74.51	93.41	18.9	Exon,intron	Potri.004G145800	Potri.004G145800	2.4695	1.30422	4.44589e-05	0.000308685	2.11182	1.03652	1.58052	3.67884	4.14363	6.88338	GO:0005524,GO:0016887,GO:0003777,GO:0000911,GO:0007018,GO:0000281,GO:0005871,GO:0005874,GO:0009524	ATP binding|ATPase activity|microtubule motor activity|cytokinesis by cell plate formation|microtubule-based movement|mitotic cytokinesis|kinesin complex|microtubule|phragmoplast			0.129006	0.690316	POK2	Phragmoplast orienting kinesin 2 [Source:UniProtKB/Swiss-Prot;Acc:Q27IK6]
Chr08	12865001	12866000	0.000965	0.00643	39.03	24.68	-14.35	Promotor,exon	Potri.008G186700	Potri.008G186700	0.3224	-1.63307	3.93611e-05	0.00027667	9.01194	5.22298	4.49128	1.59142	1.62995	3.28506					0.129243	0.690015
Chr09	2051001	2052000	2.38e-08	5.84e-07	32.48	69.88	37.4	Downstream	Potri.009G011800	Potri.009G011800	3.63775	1.86305	1.58261e-11	3.64394e-10	4.91539	3.14821	2.77451	13.2646	18.5938	24.0638	GO:0010158,GO:0009734,GO:0006351,GO:0010050,GO:0005634,GO:0003677,GO:0003700	Abaxial cell fate specification|auxin-activated signaling pathway|transcription, DNA-templated|vegetative phase change|nucleus|DNA binding|transcription factor activity, sequence-specific DNA binding			0.130046	0.688994	ARF4	Auxin response factor 4 [Source:UniProtKB/Swiss-Prot;Acc:Q9ZTX9]
Chr03	19927001	19928000	1.04e-06	1.68e-05	88.35	61.19	-27.15	Exon,intron	Potri.003G196300	Potri.003G196300	0.379583	-1.39751	5.74763e-11	1.19748e-09	9.35795	9.36595	8.40899	4.54798	4.61151	4.2137	GO:0016810	Hydrolase activity, acting on carbon-nitrogen (but not peptide) bonds			0.131054	0.687717	LAF3	Amidohydrolase family [Source:TAIR;Acc:AT3G55850]
Chr08	1738001	1739000	0.000105	0.000971	82.71	94.96	12.25	Downstream	Potri.008G031700	Potri.008G031700	2.27681	1.18701	5.18809e-05	0.000354228	0.727639	0.867887	0.581049	2.65073	2.5296	3.43425	GO:0006108,GO:0009507,GO:0046554,GO:0005975	Malate metabolic process|chloroplast|malate dehydrogenase (NADP+) activity|carbohydrate metabolic process	Ko00620,ko00710,ko01200	Pyruvate metabolism|Carbon fixation in photosynthetic organisms|Carbon metabolism	0.131252	0.687467		Lactate/malate dehydrogenase family protein [Source:TAIR;Acc:AT5G58330]
Chr06	19929001	19930000	2.07e-05	0.000236	97.5	87.12	-10.38	Intergenic	Potri.006G185400/Potri.006G185500	Potri.006G185500	0.429292	-1.21997	1.01723e-08	1.45423e-07	6.35041	5.96963	6.52466	3.05813	3.23051	3.95697	GO:0004721	Phosphoprotein phosphatase activity			0.133863	0.68418		Actin binding [Source:TAIR;Acc:AT5G58160]
Chr04	12720001	12721000	0.00332	0.0181	61.71	46.21	-15.5	Intergenic	Potri.004G126800/Potri.004G126900	Potri.004G126800	0.264652	-1.91783	3.91487e-13	1.17264e-11	4.0888	5.21252	4.21328	1.3856	1.77784	1.25538					0.133994	0.684016		Protein of unknown function (DUF1666) [Source:TAIR;Acc:AT5G39785]
Chr03	690001	691000	4.77e-05	0.000488	57.46	74.64	17.18	Promotor	Potri.003G008500	Potri.003G008500	2.26754	1.18113	0.00462561	0.0183682	0.975855	0.641445	0.270571	1.34064	2.13468	3.34155	GO:0008033,GO:0009982,GO:0003723,GO:0001522	TRNA processing|pseudouridine synthase activity|RNA binding|pseudouridine synthesis			0.134249	0.683696		Pseudouridine synthase family protein [Source:TAIR;Acc:AT1G09800]
Chr18	12059001	12060000	0.000517	0.00378	17.46	36.56	19.1	Exon	Potri.018G091500	Potri.018G091500	2.62347	1.39148	1.70017e-10	3.27239e-09	24.8365	16.9184	14.0734	46.1764	61.9569	71.6121	GO:0003677,GO:0042802,GO:0046872,GO:0035064,GO:0032922,GO:0009908,GO:1900111,GO:0048587,GO:0006355,GO:0009409,GO:0006351,GO:0005677,GO:0031519,GO:0009506	DNA binding|identical protein binding|metal ion binding|methylated histone binding|circadian regulation of gene expression|flower development|positive regulation of histone H3-K9 dimethylation|regulation of short-day photoperiodism, flowering|regulation of transcription, DNA-templated|response to cold|transcription, DNA-templated|chromatin silencing complex|PcG protein complex|plasmodesma			0.136342	0.681086	VIL2	VIN3-like protein 2 [Source:UniProtKB/Swiss-Prot;Acc:Q9SUM4]
Chr09	2057001	2058000	0.00382	0.0203	65.2	76.09	10.89	Exon	Potri.009G011800	Potri.009G011800	3.63775	1.86305	1.58261e-11	3.64394e-10	4.91539	3.14821	2.77451	13.2646	18.5938	24.0638	GO:0010158,GO:0009734,GO:0006351,GO:0010050,GO:0005634,GO:0003677,GO:0003700	Abaxial cell fate specification|auxin-activated signaling pathway|transcription, DNA-templated|vegetative phase change|nucleus|DNA binding|transcription factor activity, sequence-specific DNA binding			0.136546	0.680832	ARF4	Auxin response factor 4 [Source:UniProtKB/Swiss-Prot;Acc:Q9ZTX9]
Chr14	14715001	14716000	0.00608	0.0297	75.78	64.8	-10.98	Exon,intron	Potri.014G179100	Potri.014G179100	2.01144	1.00823	6.64485e-08	8.13114e-07	13.9989	13.6581	14.1913	31.4112	32.9697	36.8414	GO:0051777,GO:0020037,GO:0005506,GO:0016132,GO:0010268,GO:0009686,GO:0007275,GO:0016125,GO:0005783,GO:0005789,GO:0016021	Ent-kaurenoate oxidase activity|heme binding|iron ion binding|brassinosteroid biosynthetic process|brassinosteroid homeostasis|gibberellin biosynthetic process|multicellular organism development|sterol metabolic process|endoplasmic reticulum|endoplasmic reticulum membrane|integral component of membrane	Ko00904	Diterpenoid biosynthesis	0.0247563	0.589703	KAO1	Ent-kaurenoic acid oxidase 1 [Source:UniProtKB/Swiss-Prot;Acc:O23051]
Chr09	2057001	2058000	0.00382	0.0203	65.2	76.09	10.89	Exon,intron	Potri.009G011800	Potri.009G011800	3.63775	1.86305	1.58261e-11	3.64394e-10	4.91539	3.14821	2.77451	13.2646	18.5938	24.0638	GO:0010158,GO:0009734,GO:0006351,GO:0010050,GO:0005634,GO:0003677,GO:0003700	Abaxial cell fate specification|auxin-activated signaling pathway|transcription, DNA-templated|vegetative phase change|nucleus|DNA binding|transcription factor activity, sequence-specific DNA binding			0.136546	0.680832	ARF4	Auxin response factor 4 [Source:UniProtKB/Swiss-Prot;Acc:Q9ZTX9]
Chr11	548001	549000	8.04e-05	0.000768	77.54	64.49	-13.04	Exon,intron	Potri.011G007100	Potri.011G007100	0.218513	-2.19421	1.33445e-16	6.59725e-15	103.398	138.505	132.394	29.4319	41.0962	32.8112	GO:0005779	Integral component of peroxisomal membrane	Ko04146	Peroxisome	0.136864	0.680436	PMP22	Peroxisomal membrane protein PMP22 [Source:UniProtKB/Swiss-Prot;Acc:Q9ZS51]
Chr13	5875001	5876000	0.000317	0.00249	53.77	36.06	-17.71	.	Potri.013G070400	Potri.013G070400	0.430331	-1.21648	1.48804e-06	1.415e-05	4.15967	4.89807	5.14593	2.63676	2.51518	2.52633	GO:0048573,GO:0003677,GO:0010016,GO:0003935,GO:0006351,GO:0035064,GO:0030154,GO:0006325,GO:0006342,GO:0016569,GO:0010048,GO:0009908,GO:0009825,GO:0009910,GO:0045814,GO:0009507,GO:0045857,GO:0000791,GO:0009648,GO:0005720	Photoperiodism, flowering|DNA binding|shoot system morphogenesis|GTP cyclohydrolase II activity|transcription, DNA-templated|methylated histone binding|cell differentiation|chromatin organization|chromatin silencing|covalent chromatin modification|vernalization response|flower development|multidimensional cell growth|negative regulation of flower development|negative regulation of gene expression…			0.136941	0.680342	LHP1	Chromo domain-containing protein LHP1 [Source:UniProtKB/Swiss-Prot;Acc:Q946J8]
Chr03	19504001	19505000	4.23e-09	1.24e-07	26.16	48.17	22	Exon,intron	Potri.003G190300	Potri.003G190300	2.69107	1.42818	0.00182342	0.00818642	0.300604	0.589787	1.46262	1.33129	3.34328	3.3618	GO:0019843,GO:0003727,GO:0032502,GO:0006353,GO:0006355,GO:0042255,GO:0000394,GO:0005739,GO:0003690,GO:0003723	RRNA binding|single-stranded RNA binding|developmental process|DNA-templated transcription, termination|regulation of transcription, DNA-templated|ribosome assembly|RNA splicing, via endonucleolytic cleavage and ligation|mitochondrion|double-stranded DNA binding|RNA binding			0.138889	0.677931
Chr11	6688001	6689000	4.45e-13	2.94e-11	68.65	38.77	-29.89	Exon	Potri.011G070900	Potri.011G070900	0.45494	-1.13625	1.28392e-10	2.5238e-09	35.4316	28.4037	35.2183	16.5545	17.1765	21.1485	GO:0005992,GO:0070413,GO:0005829,GO:0016791,GO:0016757	Trehalose biosynthetic process|trehalose metabolism in response to stress|cytosol|phosphatase activity|transferase activity, transferring glycosyl groups	Ko00500	Starch and sucrose metabolism	0.138938	0.67787	TPS7	Probable alpha,alpha-trehalose-phosphate synthase [UDP-forming] 7 [Source:UniProtKB/Swiss-Prot;Acc:Q9LMI0]
Chr08	10080001	10081000	0.000111	0.00101	57.59	72.27	14.68	Exon,intron	Potri.008G149500	Potri.008G149500	3.56656	1.83453	3.63207e-11	7.8493e-10	1.73711	0.478803	1.16597	4.97619	4.65299	7.34257	GO:0005524,GO:0004709,GO:0000919,GO:0006952,GO:0005856,GO:0005634,GO:0009524	ATP binding|MAP kinase kinase kinase activity|cell plate assembly|defense response|cytoskeleton|nucleus|phragmoplast			0.139337	0.677378	ANP3	Mitogen-activated protein kinase kinase kinase 3 [Source:UniProtKB/Swiss-Prot;Acc:O22042]
Chr04	7952001	7953000	5.84e-13	3.8e-11	72.45	37.06	-35.38	Intergenic	Potri.004G093400/Potri.004G093500	Potri.004G093500	0.475241	-1.07327	0.00147747	0.00682071	14.5192	18.6835	12.9818	8.25809	7.49021	12.6932	GO:0010008,GO:0016021,GO:0005765,GO:0004842,GO:0008270,GO:0006897,GO:0016567,GO:0031410,GO:0005783,GO:0005789	Endosome membrane|integral component of membrane|lysosomal membrane|ubiquitin-protein transferase activity|zinc ion binding|endocytosis|protein ubiquitination|cytoplasmic vesicle|endoplasmic reticulum|endoplasmic reticulum membrane			0.140477	0.675977		RING/FYVE/PHD zinc finger superfamily protein [Source:TAIR;Acc:AT5G38070]
Chr06	8535001	8536000	1.36e-05	0.000512	98.36	84.38	-13.99	Promotor,exon	Potri.006G109200	Potri.006G109200	0.472374	-1.082	7.57654e-08	9.1463e-07	7.0958	6.94382	7.94609	3.87236	3.83522	4.68857	GO:0005886,GO:0005524,GO:0000287,GO:0004012,GO:0005789,GO:0016021,GO:0016020	Plasma membrane|ATP binding|magnesium ion binding|phospholipid-translocating ATPase activity|endoplasmic reticulum membrane|integral component of membrane|membrane			0.141649	0.67454	ALA1	Phospholipid-transporting ATPase 1 [Source:UniProtKB/Swiss-Prot;Acc:P98204]
Chr14	12171001	12172000	1.35e-07	2.79e-06	6.2	23.93	17.72	Exon	Potri.014G156100	Potri.014G156100	4.05548	2.01987	2.70525e-12	7.11547e-11	1.14388	1.17507	0.813236	4.9237	4.75634	6.87248	GO:0016021,GO:0005886,GO:0006811	Integral component of membrane|plasma membrane|ion transport			0.141801	0.674355		CSC1-like protein At3g21620 [Source:UniProtKB/Swiss-Prot;Acc:Q9LVE4]
Chr14	9843001	9844000	0.000831	0.00567	11.85	0	-11.85	Promotor	Potri.014G128500	Potri.014G128500	0.417175	-1.26128	2.46387e-10	4.59571e-09	39.2665	47.287	51.002	23.6214	26.5382	26.1395	GO:0009881,GO:0018298	Photoreceptor activity|protein-chromophore linkage			0.142401	0.673622	PHR2	Blue-light photoreceptor PHR2 [Source:UniProtKB/Swiss-Prot;Acc:Q8LB72]
Chr08	7193001	7194000	0.00457	0.0235	48.87	59.01	10.14	Exon,intron	Potri.008G112700	Potri.008G112700	2.16909	1.11709	2.79886e-08	3.64678e-07	3.97573	3.33037	3.17223	9.66683	9.21423	10.6077	GO:0005739,GO:0009536,GO:0005774,GO:0005524,GO:0042803,GO:0009704,GO:0006457,GO:0045037,GO:0010157,GO:0009408,GO:0009651,GO:0009507,GO:0009414,GO:0009941,GO:0009570	Mitochondrion|plastid|vacuolar membrane|ATP binding|protein homodimerization activity|de-etiolation|protein folding|protein import into chloroplast stroma|response to chlorate|response to heat|response to salt stress|chloroplast|response to water deprivation|chloroplast envelope|chloroplast stroma	Ko04151,ko04141	PI3K-Akt signaling pathway|Protein processing in endoplasmic reticulum	0.142804	0.673131	CR88	Chaperone protein htpG family protein [Source:TAIR;Acc:AT2G04030]
Chr05	2294001	2295000	2.61e-07	4.96e-06	55.88	95.35	39.47	Promotor	Potri.005G030900	Potri.005G030900	81.182	6.34309	5.84673e-08	7.20219e-07	0	0	0	11.3695	20.0631	19.2604					0.142892	0.673022
Chr04	20341001	20342000	6.2e-06	0.000144	27.91	15.2	-12.71	Intergenic	Potri.004G188100/Potri.004G188200	Potri.004G188200	0.185177	-2.43303	0.00629215	0.0238887	0	5.10081	2.71052	3.58313	0	0	GO:0007275,GO:0005576,GO:0030154,GO:0008283	Multicellular organism development|extracellular region|cell differentiation|cell proliferation			0.142943	0.672961
Chr06	8347001	8348000	0.00178	0.0108	49.7	35.52	-14.19	Exon,intron	Potri.006G107300	Potri.006G107300	0.465138	-1.10427	1.41197e-10	2.75352e-09	259.32	262.669	265.072	181.78	167.674	139.21			Ko04142	Lysosome	0.143212	0.672633		Saposin B domain-containing protein [Source:TAIR;Acc:AT3G51730]
Chr15	1270001	1271000	3.12e-08	7.46e-07	16.96	0	-16.96	Exon,intron	Potri.015G017500	Potri.015G017500	0.168641	-2.56797	3.14399e-17	1.69925e-15	82.2051	106.67	113.365	21.3586	20.0089	19.9263	GO:0010181,GO:0016040,GO:0005506,GO:0006541,GO:0097054,GO:0009501,GO:0051538,GO:0050660,GO:0019676,GO:0048589,GO:0006537,GO:0046686,GO:0009735,GO:0009507,GO:0009570,GO:0009536	FMN binding|glutamate synthase (NADH) activity|iron ion binding|glutamine metabolic process|L-glutamate biosynthetic process|amyloplast|3 iron, 4 sulfur cluster binding|flavin adenine dinucleotide binding|ammonia assimilation cycle|developmental growth|glutamate biosynthetic process|response to cadmium ion|response to cytokinin|chloroplast|chloroplast stroma|plastid	Ko00250,ko00910,ko01230	Alanine, aspartate and glutamate metabolism|Nitrogen metabolism|Biosynthesis of amino acids	0.14357	0.672197	GLT1	Glutamate synthase 1 [NADH], chloroplastic [Source:UniProtKB/Swiss-Prot;Acc:Q9LV03]
Chr15	1270001	1271000	3.12e-08	7.46e-07	16.96	0	-16.96	Promotor,exon,intron	Potri.015G017500	Potri.015G017500	0.168641	-2.56797	3.14399e-17	1.69925e-15	82.2051	106.67	113.365	21.3586	20.0089	19.9263	GO:0010181,GO:0016040,GO:0005506,GO:0006541,GO:0097054,GO:0009501,GO:0051538,GO:0050660,GO:0019676,GO:0048589,GO:0006537,GO:0046686,GO:0009735,GO:0009507,GO:0009570,GO:0009536	FMN binding|glutamate synthase (NADH) activity|iron ion binding|glutamine metabolic process|L-glutamate biosynthetic process|amyloplast|3 iron, 4 sulfur cluster binding|flavin adenine dinucleotide binding|ammonia assimilation cycle|developmental growth|glutamate biosynthetic process|response to cadmium ion|response to cytokinin|chloroplast|chloroplast stroma|plastid	Ko00250,ko00910,ko01230	Alanine, aspartate and glutamate metabolism|Nitrogen metabolism|Biosynthesis of amino acids	0.14357	0.672197	GLT1	Glutamate synthase 1 [NADH], chloroplastic [Source:UniProtKB/Swiss-Prot;Acc:Q9LV03]
Chr18	1436001	1437000	4.76e-05	0.000488	72.73	88.6	15.87	Exon,intron	Potri.018G018800	Potri.018G018800	2.34164	1.22752	7.24778e-07	7.33813e-06	4.9598	3.00386	3.03861	10.6098	11.7827	11.3443	GO:0005739,GO:0003860,GO:0006635	Mitochondrion|3-hydroxyisobutyryl-CoA hydrolase activity|fatty acid beta-oxidation	Ko01200,ko00280,ko00640,ko00410	Carbon metabolism|Valine, leucine and isoleucine degradation|Propanoate metabolism|beta-Alanine metabolism	0.143659	0.672089		3-hydroxyisobutyryl-CoA hydrolase-like protein 2, mitochondrial [Source:UniProtKB/Swiss-Prot;Acc:Q8RXN4]
Chr10	11930001	11931000	5.05e-10	1.83e-08	11.15	31.41	20.26	Promotor	Potri.010G097100	Potri.010G097100	2.50947	1.32739	0.000353852	0.00195173	1.45835	0.99803	2.43614	4.22586	6.96279	6.0384					0.145737	0.66957
Chr03	6283001	6284000	0.000637	0.00453	56.16	78.79	22.62	Downstream,exon	Potri.003G046200	Potri.003G046200	2.25427	1.17266	7.25898e-09	1.06875e-07	127.502	67.8637	77.0737	256.658	236.232	268.987	GO:0009505,GO:0005886,GO:0009506,GO:0052793,GO:0071555,GO:0005618,GO:0005829,GO:0005576,GO:0016787,GO:0016020	Plant-type cell wall|plasma membrane|plasmodesma|pectin acetylesterase activity|cell wall organization|cell wall|cytosol|extracellular region|hydrolase activity|membrane	Ko04310	Wnt signaling pathway	0.145975	0.669283	PAE7	Pectin acetylesterase 7 [Source:UniProtKB/Swiss-Prot;Acc:Q940J8]
Chr10	11930001	11931000	5.05e-10	1.83e-08	11.15	31.41	20.26	.	Potri.010G097200	Potri.010G097200	2.14335	1.09987	0.00299143	0.0125873	2.02456	1.83698	1.33681	3.01064	4.80296	6.2129					0.146829	0.668252		Leucine-rich repeat protein kinase family protein [Source:TAIR;Acc:AT1G10850]
Chr16	2473001	2474000	0.000689	0.00483	38.32	52.94	14.62	Exon,intron	Potri.016G040300	Potri.016G040300	3.70146	1.88809	4.16118e-20	3.3797e-18	7.56024	4.64872	4.50462	21.3961	25.508	31.7199	GO:0009536,GO:0003885,GO:0050660,GO:0016633,GO:0080049,GO:0019853,GO:0016021,GO:0031966,GO:0005739	Plastid|D-arabinono-1,4-lactone oxidase activity|flavin adenine dinucleotide binding|galactonolactone dehydrogenase activity|L-gulono-1,4-lactone dehydrogenase activity|L-ascorbic acid biosynthetic process|integral component of membrane|mitochondrial membrane|mitochondrion	Ko00053	Ascorbate and aldarate metabolism	0.146851	0.668227	GLDH	L-galactono-1,4-lactone dehydrogenase, mitochondrial [Source:UniProtKB/Swiss-Prot;Acc:Q9SU56]
Chr01	574001	575000	7.62e-05	0.000732	15.45	25.95	10.51	Downstream	Potri.001G008700	Potri.001G008700	2.6003	1.37868	2.69508e-06	2.43587e-05	7.29673	7.7764	7.56991	18.0336	26.0752	33.2958	GO:0008270,GO:0000398,GO:0000243,GO:0045131,GO:0003723	Zinc ion binding|mRNA splicing, via spliceosome|commitment complex|pre-mRNA branch point binding|RNA binding			0.147751	0.667144		RNA-binding KH domain-containing protein [Source:TAIR;Acc:AT3G32940]
Chr03	17376001	17377000	5.55e-05	0.000556	17.48	3.12	-14.36	Intergenic	Potri.003G162700/Potri.003G162800	Potri.003G162800	0.315375	-1.66486	0.000610418	0.00316548	2.04148	4.60603	3.06834	1.34309	1.83326	1.3694	GO:0046974,GO:0008327,GO:0010428,GO:0010429,GO:0008270,GO:0051567,GO:0016571,GO:0010216,GO:0018022,GO:0000775,GO:0005634,GO:0010385	Histone methyltransferase activity (H3-K9 specific)|methyl-CpG binding|methyl-CpNpG binding|methyl-CpNpN binding|zinc ion binding|histone H3-K9 methylation|histone methylation|maintenance of DNA methylation|peptidyl-lysine methylation|chromosome, centromeric region|nucleus|double-stranded methylated DNA binding	Ko00310	Lysine degradation	0.148443	0.666312	SUVH4	Histone-lysine N-methyltransferase, H3 lysine-9 specific SUVH4 [Source:UniProtKB/Swiss-Prot;Acc:Q8GZB6]
Chr04	9064001	9065000	0.000166	0.00144	72.29	82.94	10.66	Intergenic	Potri.004G103100/Potri.004G103200	Potri.004G103100	Inf	8.54072	2.46092e-06	2.24274e-05	0	0	0	0.363271	3.20342	3.25914	GO:0005829,GO:0050736,GO:0009636	Cytosol|O-malonyltransferase activity|response to toxic substance			0.149019	0.665623		HXXXD-type acyl-transferase family protein [Source:TAIR;Acc:AT5G39090]
Chr06	4046001	4047000	2.95e-06	4.25e-05	54.88	73.54	18.66	Exon,intron	Potri.006G055300	Potri.006G055300	2.07836	1.05544	2.81354e-07	3.0637e-06	2.57431	2.30177	1.96432	4.89397	5.96119	6.8432	GO:0003677,GO:0003899,GO:0008270,GO:0042254,GO:0006360,GO:0005736,GO:0005634,GO:0009506	DNA binding|DNA-directed RNA polymerase activity|zinc ion binding|ribosome biogenesis|transcription from RNA polymerase I promoter|DNA-directed RNA polymerase I complex|nucleus|plasmodesma	Ko03020,ko00230,ko00240	RNA polymerase|Purine metabolism|Pyrimidine metabolism	0.149481	0.66507	NRPA1	Nuclear RNA polymerase A1 [Source:TAIR;Acc:AT3G57660]
Chr15	320001	321000	5.8e-06	7.72e-05	45.04	25	-20.04	Exon,intron	Potri.015G005000	Potri.015G005000	0.394295	-1.34265	2.02426e-07	2.2477e-06	5.7968	5.94924	6.81439	3.19334	3.35376	3.03408	GO:0015914,GO:1903955,GO:0005739,GO:0008289,GO:0005215	Phospholipid transport|positive regulation of protein targeting to mitochondrion|mitochondrion|lipid binding|transporter activity			0.149804	0.664685	CP5	Polyketide cyclase/dehydrase and lipid transport superfamily protein [Source:TAIR;Acc:AT1G64720]
Chr17	1471001	1472000	2.69e-11	1.28e-09	0.39	15.95	15.56	Exon	Potri.017G017400	Potri.017G017400	2.67075	1.41724	4.39637e-13	1.30627e-11	18.9518	17.242	13.8727	60.5833	54.3126	61.1994	GO:0005739,GO:0005774,GO:0016021,GO:0016020,GO:0005747	Mitochondrion|vacuolar membrane|integral component of membrane|membrane|mitochondrial respiratory chain complex I			0.150463	0.663898	PHB1	Prohibitin-1, mitochondrial [Source:UniProtKB/Swiss-Prot;Acc:O49460]
Chr17	1471001	1472000	2.69e-11	1.28e-09	0.39	15.95	15.56	Promotor,exon	Potri.017G017400	Potri.017G017400	2.67075	1.41724	4.39637e-13	1.30627e-11	18.9518	17.242	13.8727	60.5833	54.3126	61.1994	GO:0005739,GO:0005774,GO:0016021,GO:0016020,GO:0005747	Mitochondrion|vacuolar membrane|integral component of membrane|membrane|mitochondrial respiratory chain complex I			0.150463	0.663898	PHB1	Prohibitin-1, mitochondrial [Source:UniProtKB/Swiss-Prot;Acc:O49460]
Chr01	22042001	22043000	1.03e-09	8.64e-08	17.34	4.92	-12.42	Intergenic	Potri.001G216600/Potri.001G216700	Potri.001G216600	0.40974	-1.28722	5.68931e-07	5.88519e-06	3.54763	3.62604	4.80993	1.39514	2.44685	2.43859	GO:0046982,GO:0042803,GO:0003700,GO:0010197,GO:0009737,GO:0010201,GO:0009610,GO:0006351,GO:0005737,GO:0005634,GO:0003677	Protein heterodimerization activity|protein homodimerization activity|transcription factor activity, sequence-specific DNA binding|polar nucleus fusion|response to abscisic acid|response to continuous far red light stimulus by the high-irradiance response system|response to symbiotic fungus|transcription, DNA-templated|cytoplasm|nucleus|DNA binding			0.150696	0.66362	BLH1	BEL1-like homeodomain protein 1 [Source:UniProtKB/Swiss-Prot;Acc:Q9SJ56]
Chr01	38373001	38374000	4.23e-05	0.00044	25	68.75	43.75	Exon,intron	Potri.001G369600	Potri.001G369600	2.41827	1.27397	3.29087e-11	7.16958e-10	9.22721	6.31728	6.33489	20.9637	20.7444	27.3884	GO:0000470,GO:0008284,GO:0070475,GO:0005730,GO:0044822,GO:0009383	Maturation of LSU-rRNA|positive regulation of cell proliferation|rRNA base methylation|nucleolus|poly(A) RNA binding|rRNA (cytosine-C5-)-methyltransferase activity			0.151221	0.662995		S-adenosyl-L-methionine-dependent methyltransferases superfamily protein [Source:TAIR;Acc:AT4G26600]
Chr04	21170001	21171000	0.000147	0.00129	7.22	32.61	25.39	Promotor	Potri.004G199600	Potri.004G199600	2.14867	1.10344	3.67014e-05	0.000259579	2.50294	2.41928	3.61886	5.68583	9.12872	8.81722	GO:0006807,GO:0005886,GO:0047558,GO:0047427	Nitrogen compound metabolic process|plasma membrane|3-cyanoalanine hydratase activity|cyanoalanine nitrilase activity	Ko00460	Cyanoamino acid metabolism	0.151817	0.662287	NIT4	Bifunctional nitrilase/nitrile hydratase NIT4 [Source:UniProtKB/Swiss-Prot;Acc:P46011]
Chr17	13066001	13067000	2.88e-06	4.14e-05	67.42	91.25	23.83	Exon,intron	Potri.017G115400	Potri.017G115400	2.36453	1.24155	4.06452e-11	8.71382e-10	45.4935	29.3952	33.8137	120.326	105.889	111.285	GO:0005840,GO:0003735,GO:0006412	Ribosome|structural constituent of ribosome|translation	Ko03010	Ribosome	0.152208	0.661823	RPS7B	40S ribosomal protein S7-2 [Source:UniProtKB/Swiss-Prot;Acc:Q9M885]
Chr01	43340001	43341000	0.00109	0.00714	15.82	30.94	15.12	.	Potri.001G409800	Potri.001G409800	2.12402	1.0868	1.33651e-06	1.28038e-05	6.74223	2.82036	5.67076	16.8015	14.9522	19.3836	GO:0006397,GO:0009737,GO:0009409,GO:0006351,GO:0000166,GO:0003723,GO:0003697,GO:0005802,GO:0009651,GO:0005768,GO:0005794,GO:0005739	MRNA processing|response to abscisic acid|response to cold|transcription, DNA-templated|nucleotide binding|RNA binding|single-stranded DNA binding|trans-Golgi network|response to salt stress|endosome|Golgi apparatus|mitochondrion			0.154637	0.658951		RNA-binding (RRM/RBD/RNP motifs) family protein [Source:TAIR;Acc:AT5G54580]
Chr12	4390001	4391000	0.000757	0.0134	45.34	61.99	16.65	Intergenic	Potri.012G047200/Potri.012G047300	Potri.012G047200	3.40232	1.76652	1.04541e-12	2.91022e-11	8.19658	5.00638	6.6141	21.7193	29.9135	34.2253	GO:0016020,GO:0010329,GO:0005215,GO:0048830,GO:0010252,GO:0009926,GO:0009734,GO:0006810,GO:0009921,GO:0005783,GO:0016021,GO:0009908,GO:0009630,GO:0010229,GO:0009505,GO:0005886,GO:0009506,GO:0010338,GO:0010358,GO:0009640,GO:0048364,GO:0048825,GO:0045177,GO:0048367,GO:0048826,GO:0009925,GO:0010051,GO:0009793,GO:0005737	Membrane|auxin efflux transmembrane transporter activity|transporter activity|adventitious root development|auxin homeostasis|auxin polar transport|auxin-activated signaling pathway|transport|auxin efflux carrier complex|endoplasmic reticulum|integral component of membrane|flower development|gravitropism|inflorescence development|plant-type cell wall|plasma membrane|plasmodesma|leaf formation|lea…			0.154949	0.658584	PIN1	Auxin efflux carrier component 1 [Source:UniProtKB/Swiss-Prot;Acc:Q9C6B8]
Chr10	18583001	18584000	1.38e-07	2.85e-06	70.33	89.18	18.85	Exon,intron	Potri.010G190600	Potri.010G190600	2.1333	1.09309	0.000128096	0.000789129	1.48319	1.03824	1.05742	3.59884	4.37964	2.5882	GO:0046872,GO:0010600,GO:0000162,GO:0005950,GO:0009507,GO:0004049	Metal ion binding|regulation of auxin biosynthetic process|tryptophan biosynthetic process|anthranilate synthase complex|chloroplast|anthranilate synthase activity	Ko00405,ko01230,ko02024,ko02025,ko00400	Phenazine biosynthesis|Biosynthesis of amino acids|Quorum sensing|Biofilm formation - Pseudomonas aeruginosa|Phenylalanine, tyrosine and tryptophan biosynthesis	0.157073	0.65609	ASA1	Anthranilate synthase alpha subunit 1, chloroplastic [Source:UniProtKB/Swiss-Prot;Acc:P32068]
Chr07	2601001	2602000	0.00385	0.0204	19.91	8.89	-11.02	Exon	Potri.007G033600	Potri.007G033600	0.302445	-1.72525	2.0025e-08	2.68733e-07	13.4569	12.2486	15.5253	10.0284	6.47301	5.9735	GO:0016021,GO:0005886	Integral component of membrane|plasma membrane			0.157277	0.655851		CASP-like protein 5C3 [Source:UniProtKB/Swiss-Prot;Acc:Q3ECT8]
Chr14	3702001	3703000	3.5e-20	7.53e-18	53.09	8.94	-44.15	Promotor,exon	Potri.014G047500	Potri.014G047500	0.274309	-1.86612	7.11804e-18	4.20875e-16	19.4948	24.2982	22.15	7.59765	7.70223	6.87125	GO:0005886,GO:0005524,GO:0016301,GO:0004672,GO:0004674,GO:0009734,GO:0010540,GO:0035556,GO:0006468,GO:0005737,GO:0005730,GO:0005634	Plasma membrane|ATP binding|kinase activity|protein kinase activity|protein serine/threonine kinase activity|auxin-activated signaling pathway|basipetal auxin transport|intracellular signal transduction|protein phosphorylation|cytoplasm|nucleolus|nucleus			0.157287	0.65584		Protein kinase superfamily protein [Source:TAIR;Acc:AT2G44830]
Chr11	381001	382000	3.34e-05	0.000359	69.62	53.22	-16.4	Exon,intron	Potri.011G004700	Potri.011G004700	0.377079	-1.40706	4.26286e-06	3.69364e-05	19.5056	23.6639	26.5044	13.1095	10.0824	10.4587	GO:0047769,GO:0004664,GO:0009094,GO:0009507,GO:0009570,GO:0016597	Arogenate dehydratase activity|prephenate dehydratase activity|L-phenylalanine biosynthetic process|chloroplast|chloroplast stroma|amino acid binding	Ko00400,ko01230	Phenylalanine, tyrosine and tryptophan biosynthesis|Biosynthesis of amino acids	0.158795	0.65408	ADT1	Arogenate dehydratase/prephenate dehydratase 1, chloroplastic [Source:UniProtKB/Swiss-Prot;Acc:Q9SA96]
Chr18	15410001	15411000	4.87e-43	9.53e-40	0.96	56.56	55.6	Exon,intron	Potri.018G134100	Potri.018G134100	116.891	6.86902	0.000903281	0.00443819	0.0867399	0	0	0	7.38829	7.68802			Ko04064	NF-kappa B signaling pathway	0.16103	0.651483		Protein kinase superfamily protein [Source:TAIR;Acc:AT2G17220]
Chr02	22908001	22909000	1.7e-17	2.39e-15	2.51	19.59	17.08	Exon	Potri.002G235500	Potri.002G235500	2.07483	1.05299	7.53105e-08	9.10115e-07	4.19688	2.92119	3.37438	8.31877	8.57762	9.66673	GO:0005524,GO:0003777,GO:0055046,GO:0007018,GO:0080175,GO:0005871,GO:0005874,GO:0009524	ATP binding|microtubule motor activity|microgametogenesis|microtubule-based movement|phragmoplast microtubule organization|kinesin complex|microtubule|phragmoplast			0.161153	0.651341	KIN12B	Kinesin-like protein KIN12B [Source:UniProtKB/Swiss-Prot;Acc:Q8L7Y8]
Chr10	3110001	3111000	0.00276	0.0156	80.23	91.04	10.81	Exon,intron	Potri.010G022000	Potri.010G022000	2.24806	1.16868	0.000132563	0.000814101	1.49095	0.882351	0.736374	2.13532	2.71201	3.38232	GO:0000062,GO:0008289,GO:0006869,GO:0009723,GO:0009753,GO:0009416,GO:0006810,GO:0005737,GO:0005829,GO:0005634	Fatty-acyl-CoA binding|lipid binding|lipid transport|response to ethylene|response to jasmonic acid|response to light stimulus|transport|cytoplasm|cytosol|nucleus			0.162086	0.650261		Galactose oxidase/kelch repeat superfamily protein [Source:TAIR;Acc:AT5G18590]
Chr14	11049001	11050000	1.67e-05	0.000195	49.83	36.36	-13.46	Exon,intron	Potri.014G144800	Potri.014G144800	0.38692	-1.36989	1.21344e-08	1.70424e-07	35.3277	44.7372	40.6028	20.8481	23.7328	16.9823			Ko04064	NF-kappa B signaling pathway	0.164451	0.647538		Protein kinase superfamily protein [Source:TAIR;Acc:AT3G26700]
Chr18	2496001	2497000	0.00198	0.0118	35.94	25.33	-10.61	Intron	Potri.018G032100	Potri.018G032100	0.460563	-1.11853	6.67416e-10	1.15659e-08	136.586	149.038	128.22	102.814	88.4152	59.2705	GO:0003677,GO:0006342,GO:0042742,GO:0009266,GO:0000790,GO:0000786,GO:0005773	DNA binding|chromatin silencing|defense response to bacterium|response to temperature stimulus|nuclear chromatin|nucleosome|vacuole	Ko04217	Necroptosis	0.165237	0.646636	H2AV	Histone H2A variant 1 [Source:UniProtKB/Swiss-Prot;Acc:O23628]
Chr10	9399001	9400000	0.00695	0.0331	51.85	33.33	-18.52	Downstream	Potri.010G067100	Potri.010G067100	0.164745	-2.60169	1.85374e-21	1.85776e-19	151.823	188.504	166.515	40.0472	36.8097	22.4426	GO:0051015,GO:0005200,GO:0034314,GO:0005885,GO:0042995,GO:0005737	Actin filament binding|structural constituent of cytoskeleton|Arp2/3 complex-mediated actin nucleation|Arp2/3 protein complex|cell projection|cytoplasm	Ko04810,ko04144	Regulation of actin cytoskeleton|Endocytosis	0.165597	0.646224	ARPC2B	Actin-related protein 2/3 complex subunit 2B [Source:UniProtKB/Swiss-Prot;Acc:F4IVU1]
Chr12	1467001	1468000	8.29e-12	1.17e-09	16.99	5.57	-11.42	Exon,intron	Potri.012G015000	Potri.012G015000	0.099533	-3.32868	2.49151e-71	1.84147e-67	118.113	135.752	124.788	10.2059	22.3597	11.0928	GO:0031225,GO:0005886,GO:0009834	Anchored component of membrane|plasma membrane|plant-type secondary cell wall biogenesis			0.165839	0.645947	FLA12	Fasciclin-like arabinogalactan protein 12 [Source:UniProtKB/Swiss-Prot;Acc:Q8LEE9]
Chr08	9399001	9400000	1.14e-08	3.02e-07	56.8	85.62	28.81	Intron	Potri.008G140700	Potri.008G140700	3.52942	1.81943	4.48081e-06	3.86889e-05	1.90303	1.68192	1.63955	5.02711	8.86553	9.90707	GO:0015299,GO:0010163,GO:2000377,GO:0042542,GO:0006979,GO:0000302,GO:0009651,GO:0006814,GO:0009941,GO:0016021,GO:0005886	Solute:proton antiporter activity|high-affinity potassium ion import|regulation of reactive oxygen species metabolic process|response to hydrogen peroxide|response to oxidative stress|response to reactive oxygen species|response to salt stress|sodium ion transport|chloroplast envelope|integral component of membrane|plasma membrane			0.166573	0.645108	NHX7	Sodium/hydrogen exchanger 7 [Source:UniProtKB/Swiss-Prot;Acc:Q9LKW9]
Chr01	159001	160000	0.000163	0.00142	50.55	67.4	16.86	Exon,intron	Potri.001G002500	Potri.001G002500	2.15639	1.10862	1.57657e-09	2.58082e-08	14.5048	13.3268	11.6366	26.8404	35.5531	40.7959	GO:0022626,GO:0005739,GO:0005730,GO:0005634,GO:0005524,GO:0044183,GO:0051082,GO:0006458,GO:0061077,GO:0007005,GO:0042026,GO:0009507,GO:0009941,GO:0009570	Cytosolic ribosome|mitochondrion|nucleolus|nucleus|ATP binding|protein binding involved in protein folding|unfolded protein binding|'de novo' protein folding|chaperone-mediated protein folding|mitochondrion organization|protein refolding|chloroplast|chloroplast envelope|chloroplast stroma	Ko03018	RNA degradation	0.16776	0.643755	CPN60B2	Chaperonin 60 subunit beta 2, chloroplastic [Source:UniProtKB/Swiss-Prot;Acc:Q9LJE4]
Chr11	7887001	7888000	3.02e-11	1.43e-09	81.91	51.05	-30.86	Exon,intron	Potri.011G079400	Potri.011G079400	0.283372	-1.81923	2.95392e-22	3.29546e-20	135.136	153.939	154.381	49.174	57.6228	45.1415	GO:0016491,GO:0016740,GO:0009834,GO:1990937,GO:0045492,GO:0045491,GO:0005794,GO:0000139,GO:0016021	Oxidoreductase activity|transferase activity|plant-type secondary cell wall biogenesis|xylan acetylation|xylan biosynthetic process|xylan metabolic process|Golgi apparatus|Golgi membrane|integral component of membrane			0.168111	0.643355		O-acetyltransferase family protein [Source:TAIR;Acc:AT2G34410]
Chr01	50110001	50111000	5.52e-18	8.38e-16	40.48	7.32	-33.16	Exon,intron	Potri.001G468700	Potri.001G468700	0.0881136	-3.50449	1.285e-14	4.82715e-13	94.9511	141.348	134.915	13.7114	20.3789	11.9541			Ko04340,ko04341	Hedgehog signaling pathway|Hedgehog signaling pathway - fly	0.168753	0.642626		BTB/POZ domain-containing protein At1g55760 [Source:UniProtKB/Swiss-Prot;Acc:Q680K8]
Chr03	3414001	3415000	4.47e-21	1.08e-18	33.75	52.73	18.99	Exon,intron	Potri.003G027400	Potri.003G027400	2.34488	1.22952	0.00919434	0.0327417	15.6502	15.7581	14.0926	25.8884	46.3705	74.1783	GO:0003713,GO:0045723,GO:0006355,GO:0009751,GO:0006351,GO:0016592,GO:0005634,GO:0031490	Transcription coactivator activity|positive regulation of fatty acid biosynthetic process|regulation of transcription, DNA-templated|response to salicylic acid|transcription, DNA-templated|mediator complex|nucleus|chromatin DNA binding			0.168968	0.642382	MED15A	Mediator of RNA polymerase II transcription subunit 15a [Source:UniProtKB/Swiss-Prot;Acc:F4I171]
Chr03	3414001	3415000	4.47e-21	1.08e-18	33.75	52.73	18.99	Promotor,exon,intron	Potri.003G027400	Potri.003G027400	2.34488	1.22952	0.00919434	0.0327417	15.6502	15.7581	14.0926	25.8884	46.3705	74.1783	GO:0003713,GO:0045723,GO:0006355,GO:0009751,GO:0006351,GO:0016592,GO:0005634,GO:0031490	Transcription coactivator activity|positive regulation of fatty acid biosynthetic process|regulation of transcription, DNA-templated|response to salicylic acid|transcription, DNA-templated|mediator complex|nucleus|chromatin DNA binding			0.168968	0.642382	MED15A	Mediator of RNA polymerase II transcription subunit 15a [Source:UniProtKB/Swiss-Prot;Acc:F4I171]
Chr03	3414001	3415000	4.47e-21	1.08e-18	33.75	52.73	18.99	Promotor	Potri.003G027400	Potri.003G027400	2.34488	1.22952	0.00919434	0.0327417	15.6502	15.7581	14.0926	25.8884	46.3705	74.1783	GO:0003713,GO:0045723,GO:0006355,GO:0009751,GO:0006351,GO:0016592,GO:0005634,GO:0031490	Transcription coactivator activity|positive regulation of fatty acid biosynthetic process|regulation of transcription, DNA-templated|response to salicylic acid|transcription, DNA-templated|mediator complex|nucleus|chromatin DNA binding			0.168968	0.642382	MED15A	Mediator of RNA polymerase II transcription subunit 15a [Source:UniProtKB/Swiss-Prot;Acc:F4I171]
Chr17	13177001	13178000	2.74e-07	5.18e-06	14.33	0	-14.33	Exon	Potri.017G116900	Potri.017G116900	0.221795	-2.1727	0.000117663	0.000733724	4.65975	5.26388	4.85192	3.70508	0	0	GO:0016021,GO:0005524,GO:0004674	Integral component of membrane|ATP binding|protein serine/threonine kinase activity	Ko04064	NF-kappa B signaling pathway	0.169475	0.641807		Receptor serine/threonine kinase, putative [Source:TAIR;Acc:AT4G18250]
Chr03	17377001	17378000	9.13e-09	2.47e-07	61.64	37.17	-24.46	Promotor	Potri.003G162800	Potri.003G162800	0.315375	-1.66486	0.000610418	0.00316548	2.04148	4.60603	3.06834	1.34309	1.83326	1.3694	GO:0046974,GO:0008327,GO:0010428,GO:0010429,GO:0008270,GO:0051567,GO:0016571,GO:0010216,GO:0018022,GO:0000775,GO:0005634,GO:0010385	Histone methyltransferase activity (H3-K9 specific)|methyl-CpG binding|methyl-CpNpG binding|methyl-CpNpN binding|zinc ion binding|histone H3-K9 methylation|histone methylation|maintenance of DNA methylation|peptidyl-lysine methylation|chromosome, centromeric region|nucleus|double-stranded methylated DNA binding	Ko00310	Lysine degradation	0.170409	0.640749	SUVH4	Histone-lysine N-methyltransferase, H3 lysine-9 specific SUVH4 [Source:UniProtKB/Swiss-Prot;Acc:Q8GZB6]
Chr13	3464001	3465000	9.68e-06	0.000121	85.05	65.13	-19.92	Exon,intron	Potri.013G047800	Potri.013G047800	0.426662	-1.22884	1.34502e-07	1.55269e-06	5.65714	6.75559	6.56322	2.58577	3.9049	3.34717	GO:0005777,GO:0004842,GO:0008270,GO:0048598,GO:0006635,GO:0007031,GO:0016558,GO:0006513,GO:0005779,GO:1990429,GO:0005778	Peroxisome|ubiquitin-protein transferase activity|zinc ion binding|embryonic morphogenesis|fatty acid beta-oxidation|peroxisome organization|protein import into peroxisome matrix|protein monoubiquitination|integral component of peroxisomal membrane|peroxisomal importomer complex|peroxisomal membrane	Ko04146	Peroxisome	0.170565	0.640573	PEX12	Peroxisome biogenesis protein 12 [Source:UniProtKB/Swiss-Prot;Acc:Q9M841]
Chr01	42037001	42038000	0.00417	0.048	85.95	75.95	-10	Intergenic	Potri.001G399100/Potri.001G399200	Potri.001G399100	0.349634	-1.51608	1.97212e-14	7.22476e-13	170.661	207.561	174.067	80.6613	89.5918	85.5959	GO:0043433,GO:0005634,GO:0006952,GO:0051245	Negative regulation of sequence-specific DNA binding transcription factor activity|nucleus|defense response|negative regulation of cellular defense response			0.171674	0.639321	VQ33	VQ motif-containing protein 33 [Source:UniProtKB/Swiss-Prot;Acc:Q9FHZ3]
Chr03	15504001	15505000	8.21e-05	0.000782	34.67	52.2	17.53	Downstream,exon,intron	Potri.003G136100	Potri.003G136100	3.03653	1.60243	2.18164e-18	1.39606e-16	17.4304	11.1543	11.7104	44.9445	46.9811	59.6796					0.172605	0.638272		Probable inactive receptor kinase At4g23740 [Source:UniProtKB/Swiss-Prot;Acc:Q9SUQ3]
Chr03	15504001	15505000	8.21e-05	0.000782	34.67	52.2	17.53	Exon,intron	Potri.003G136100	Potri.003G136100	3.03653	1.60243	2.18164e-18	1.39606e-16	17.4304	11.1543	11.7104	44.9445	46.9811	59.6796					0.172605	0.638272		Probable inactive receptor kinase At4g23740 [Source:UniProtKB/Swiss-Prot;Acc:Q9SUQ3]
Chr15	14143001	14144000	1.75e-14	1.49e-12	0.46	23.7	23.25	Promotor,exon,intron	Potri.015G130000	Potri.015G130000	2.14588	1.10157	3.97341e-10	7.12371e-09	111.644	93.9761	89.5368	300.652	292.008	257.341	GO:0003735,GO:0006412,GO:0022627,GO:0005730,GO:0070181	Structural constituent of ribosome|translation|cytosolic small ribosomal subunit|nucleolus|small ribosomal subunit rRNA binding	Ko03010	Ribosome	0.174512	0.636132	RPS13B	40S ribosomal protein S13-2 [Source:UniProtKB/Swiss-Prot;Acc:P59224]
Chr03	14597001	14598000	2.36e-06	3.49e-05	93.71	82.14	-11.56	Exon	Potri.003G124600	Potri.003G124600	0.261795	-1.93349	5.54256e-14	1.87483e-12	144.725	186.534	163.226	56.1415	54.3688	50.2939					0.174929	0.635665		Myosin heavy chain-related protein [Source:TAIR;Acc:AT1G63300]
Chr04	23230001	23231000	0.00141	0.00888	85.66	73.74	-11.92	Exon,intron	Potri.004G226900	Potri.004G226900	0.341999	-1.54793	1.24087e-10	2.44405e-09	12.5859	16.791	16.15	6.58629	7.01409	6.88161	GO:0006468,GO:0005634,GO:0005524,GO:0004693	Protein phosphorylation|nucleus|ATP binding|cyclin-dependent protein serine/threonine kinase activity			0.17505	0.635529		Probable serine/threonine-protein kinase At1g09600 [Source:UniProtKB/Swiss-Prot;Acc:F4I114]
Chr06	20711001	20712000	0.00082	0.0056	38.67	61.45	22.78	Downstream	Potri.006G192700	Potri.006G192700	2.12063	1.08449	0.00152535	0.00701658	47.335	31.7756	30.0293	115.642	83.0765	87.3719	GO:0005737,GO:0005856,GO:0005524	Cytoplasm|cytoskeleton|ATP binding			0.175575	0.634943	ACT11	Actin-11 [Source:UniProtKB/Swiss-Prot;Acc:P53496]
Chr09	9583001	9584000	4.65e-06	6.36e-05	16.18	0	-16.18	Exon,intron	Potri.009G112300	Potri.009G112300	0.320638	-1.64098	1.29203e-14	4.84742e-13	82.4834	91.7224	72.478	37.748	30.4245	31.7052	GO:0016021,GO:0003841,GO:0016024	Integral component of membrane|1-acylglycerol-3-phosphate O-acyltransferase activity|CDP-diacylglycerol biosynthetic process	Ko00561,ko00564	Glycerolipid metabolism|Glycerophospholipid metabolism	0.17739	0.632921	LPAT5	Probable 1-acyl-sn-glycerol-3-phosphate acyltransferase 5 [Source:UniProtKB/Swiss-Prot;Acc:Q9LHN4]
Chr06	13412001	13413000	9.39e-09	2.53e-07	82.89	53.67	-29.22	Intergenic	Potri.006G152200/Potri.006G152300	Potri.006G152200	0.300506	-1.73454	2.26234e-07	2.49659e-06	11.8534	17.7182	17.7931	7.54008	6.37547	5.0366					0.178077	0.632157		Protein of unknown function (DUF761) [Source:TAIR;Acc:AT2G26110]
Chr09	7993001	7994000	4.84e-13	7.91e-11	74.37	57.89	-16.48	Promotor	Potri.009G085400	Potri.009G085400	0.409421	-1.28834	5.56777e-12	1.38208e-10	11.2546	11.5346	12.0753	5.95375	6.33985	5.94094	GO:0071004,GO:0003723,GO:0000398,GO:0006355,GO:0006351,GO:0005829,GO:0016592,GO:0005685	U2-type prespliceosome|RNA binding|mRNA splicing, via spliceosome|regulation of transcription, DNA-templated|transcription, DNA-templated|cytosol|mediator complex|U1 snRNP	Ko03040	Spliceosome	0.178922	0.631219	PRP40B	Pre-mRNA-processing protein 40B [Source:UniProtKB/Swiss-Prot;Acc:F4JCC1]
Chr01	9007001	9008000	0.000477	0.00354	53.48	36.73	-16.75	Downstream	Potri.001G112600	Potri.001G112600	0.13501	-2.88886	1.99119e-16	9.54092e-15	7.50877	8.16244	7.01474	1.72283	0.562245	0.213263	GO:0009535,GO:0015996	Chloroplast thylakoid membrane|chlorophyll catabolic process			0.179612	0.630455	SGR1	Protein STAY-GREEN 1, chloroplastic [Source:UniProtKB/Swiss-Prot;Acc:O82741]
Chr06	17525001	17526000	9.99e-08	6.94e-06	4.02	15.98	11.96	.	Potri.006G169400	Potri.006G169400	2.1088	1.07642	6.15042e-07	6.31138e-06	13.6317	9.43373	11.2693	33.6087	28.5351	34.3059	GO:0005886,GO:0046930,GO:0015288,GO:0008308,GO:0040008,GO:0009617,GO:0016020,GO:0005741,GO:0005739	Plasma membrane|pore complex|porin activity|voltage-gated anion channel activity|regulation of growth|response to bacterium|membrane|mitochondrial outer membrane|mitochondrion	Ko04020,ko04022,ko04216,ko04217,ko04218	Calcium signaling pathway|cGMP - PKG signaling pathway|Ferroptosis|Necroptosis|Cellular senescence	0.179628	0.630437	VDAC4	Mitochondrial outer membrane protein porin 4 [Source:UniProtKB/Swiss-Prot;Acc:Q9FKM2]
Chr03	16201001	16202000	0.00019	0.00161	86.53	98.08	11.55	Downstream	Potri.003G146300	Potri.003G146300	2.10276	1.07228	2.97006e-08	3.85118e-07	8.12039	12.1682	10.2605	29.2164	25.9469	28.027	GO:0005634,GO:0005096,GO:0017137,GO:0090630,GO:0006886,GO:0032889,GO:0031338,GO:0016192,GO:0005829,GO:0012505,GO:0005622	Nucleus|GTPase activator activity|Rab GTPase binding|activation of GTPase activity|intracellular protein transport|regulation of vacuole fusion, non-autophagic|regulation of vesicle fusion|vesicle-mediated transport|cytosol|endomembrane system|intracellular			0.179798	0.630249		Ypt/Rab-GAP domain of gyp1p superfamily protein [Source:TAIR;Acc:AT5G41940]
Chr14	14272001	14273000	4.75e-07	8.41e-06	86.82	73.62	-13.2	Intergenic	Potri.014G175500/Potri.014G175600	Potri.014G175600	0.0156828	-5.99467	2.6654e-32	9.38094e-30	12.0181	7.55151	9.15688	0.554774	0	0	GO:0009534,GO:0009535,GO:0016021,GO:0016020,GO:0009538,GO:0010287,GO:0009579,GO:0015979,GO:0009507,GO:0009941,GO:0031969	Chloroplast thylakoid|chloroplast thylakoid membrane|integral component of membrane|membrane|photosystem I reaction center|plastoglobule|thylakoid|photosynthesis|chloroplast|chloroplast envelope|chloroplast membrane	Ko00195	Photosynthesis	0.18032	0.629673	PSAL	Photosystem I reaction center subunit XI, chloroplastic [Source:UniProtKB/Swiss-Prot;Acc:Q9SUI4]
Chr06	24028001	24029000	8.09e-10	2.81e-08	65.32	28.04	-37.28	Downstream	Potri.006G229300	Potri.006G229300	0.341544	-1.54986	2.94569e-16	1.39116e-14	172.56	214.13	208.711	79.8015	80.9454	92.4215	GO:0005739,GO:0004375,GO:0006546	Mitochondrion|glycine dehydrogenase (decarboxylating) activity|glycine catabolic process	Ko00260,ko00630,ko01200	Glycine, serine and threonine metabolism|Glyoxylate and dicarboxylate metabolism|Carbon metabolism	0.181775	0.628068	GLDP1	Glycine dehydrogenase (decarboxylating) 1, mitochondrial [Source:UniProtKB/Swiss-Prot;Acc:Q94B78]
Chr06	24028001	24029000	8.09e-10	2.81e-08	65.32	28.04	-37.28	Downstream,exon,intron	Potri.006G229300	Potri.006G229300	0.341544	-1.54986	2.94569e-16	1.39116e-14	172.56	214.13	208.711	79.8015	80.9454	92.4215	GO:0005739,GO:0004375,GO:0006546	Mitochondrion|glycine dehydrogenase (decarboxylating) activity|glycine catabolic process	Ko00260,ko00630,ko01200	Glycine, serine and threonine metabolism|Glyoxylate and dicarboxylate metabolism|Carbon metabolism	0.181775	0.628068	GLDP1	Glycine dehydrogenase (decarboxylating) 1, mitochondrial [Source:UniProtKB/Swiss-Prot;Acc:Q94B78]
Chr06	24028001	24029000	8.09e-10	2.81e-08	65.32	28.04	-37.28	Exon,intron	Potri.006G229300	Potri.006G229300	0.341544	-1.54986	2.94569e-16	1.39116e-14	172.56	214.13	208.711	79.8015	80.9454	92.4215	GO:0005739,GO:0004375,GO:0006546	Mitochondrion|glycine dehydrogenase (decarboxylating) activity|glycine catabolic process	Ko00260,ko00630,ko01200	Glycine, serine and threonine metabolism|Glyoxylate and dicarboxylate metabolism|Carbon metabolism	0.181775	0.628068	GLDP1	Glycine dehydrogenase (decarboxylating) 1, mitochondrial [Source:UniProtKB/Swiss-Prot;Acc:Q94B78]
Chr01	4175001	4176000	8.67e-09	2.35e-07	60.25	43.76	-16.48	Exon,intron	Potri.001G055100	Potri.001G055100	0.0776121	-3.68757	2.55583e-14	9.14778e-13	51.8526	80.9201	64.4866	6.07198	7.52594	4.72165	GO:0000922,GO:0000910,GO:0000226,GO:0007067,GO:0005737,GO:0005874,GO:0005634	Spindle pole|cytokinesis|microtubule cytoskeleton organization|mitotic nuclear division|cytoplasm|microtubule|nucleus			0.182368	0.627415	MAP65-8	65-kDa microtubule-associated protein 8 [Source:UniProtKB/Swiss-Prot;Acc:Q9C7G0]
Chr15	4527001	4528000	3.84e-05	0.00123	87.02	76.53	-10.49	Intergenic	Potri.015G045600/Potri.015G045700	Potri.015G045700	0.307199	-1.70275	1.45178e-09	2.3858e-08	33.5621	43.6671	37.1762	16.5426	15.3107	12.8364					0.185004	0.624526		Unknown protein; BEST Arabidopsis thaliana protein match is: unknown protein (TAIR:AT3G18300.1); Has 89 Blast hits to 89 proteins in 11 species: Archae - 0; Bacteria - 2; Metazoa - 0; Fungi - 0; Plants - 86; Viruses - 0; Other Eukaryotes - 1 (source /.../ BLink). [Source:TAIR;Acc:AT1G48780]
Chr01	44062001	44063000	0.00157	0.0097	83.67	98	14.33	Intergenic	Potri.001G415600/Potri.001G415700	Potri.001G415600	2.58107	1.36797	1.33676e-05	0.000104689	1.66387	1.42219	1.3197	4.35448	5.48542	7.39238					0.185264	0.624241		Zinc finger (C2H2 type) family protein [Source:TAIR;Acc:AT4G27240]
Chr10	16800001	16801000	0.000135	0.00121	1.04	13.95	12.92	Downstream	Potri.010G163300	Potri.010G163300	3.00133	1.5856	0.00109124	0.00523385	0.866388	1.15413	2.49412	4.28102	5.8112	6.51521					0.185909	0.623537		Unknown protein; BEST Arabidopsis thaliana protein match is: unknown protein (TAIR:AT2G03330.1); Has 141 Blast hits to 141 proteins in 21 species: Archae - 0; Bacteria - 9; Metazoa - 0; Fungi - 0; Plants - 131; Viruses - 0; Other Eukaryotes - 1 (sou /.../CBI BLink). [Source:TAIR;Acc:AT3G11810]
Chr14	6042001	6043000	2.19e-08	5.39e-07	52.84	36.05	-16.79	Exon,intron	Potri.014G074700	Potri.014G074700	0.152311	-2.71491	7.71071e-26	1.3331e-23	114.196	144.473	139.749	26.3746	27.1326	21.6535	GO:0070290,GO:0005546,GO:0004630,GO:0009816,GO:0016042,GO:0046686,GO:0005737,GO:0016020,GO:0009506	N-acylphosphatidylethanolamine-specific phospholipase D activity|phosphatidylinositol-4,5-bisphosphate binding|phospholipase D activity|defense response to bacterium, incompatible interaction|lipid catabolic process|response to cadmium ion|cytoplasm|membrane|plasmodesma	Ko04071,ko04072,ko00564,ko00565,ko04144,ko04014,ko04024	Sphingolipid signaling pathway|Phospholipase D signaling pathway|Glycerophospholipid metabolism|Ether lipid metabolism|Endocytosis|Ras signaling pathway|cAMP signaling pathway	0.187738	0.621547	PLDBETA1	Phospholipase D beta 1 [Source:UniProtKB/Swiss-Prot;Acc:P93733]
Chr05	2294001	2295000	8.98e-13	1.42e-10	41.38	87.69	46.31	Promotor	Potri.005G030900	Potri.005G030900	81.182	6.34309	5.84673e-08	7.20219e-07	0	0	0	11.3695	20.0631	19.2604					0.188126	0.621126
Chr01	49726001	49727000	1.08e-05	0.000133	94.31	72.22	-22.09	Intergenic	Potri.001G463000/Potri.001G463100	Potri.001G463000	0.0806437	-3.63229	2.38327e-53	5.87158e-50	80.5951	89.9991	91.3249	8.65752	11.1827	5.30811	GO:0005975,GO:0071555,GO:0005576,GO:0009505,GO:0004650	Carbohydrate metabolic process|cell wall organization|extracellular region|plant-type cell wall|polygalacturonase activity			0.188659	0.620547		Pectin lyase-like superfamily protein [Source:TAIR;Acc:AT1G23460]
Chr01	44777001	44778000	0.00031	0.00245	85.27	68.7	-16.58	Intergenic	Potri.001G422600/Potri.001G422700	Potri.001G422600	0.11269	-3.14957	1.00564e-24	1.48654e-22	34.836	42.6375	44.9309	9.7742	4.14859	2.77871					0.188932	0.620251		Unknown protein; BEST Arabidopsis thaliana protein match is: unknown protein (TAIR:AT3G56360.1); Has 30201 Blast hits to 17322 proteins in 780 species: Archae - 12; Bacteria - 1396; Metazoa - 17338; Fungi - 3422; Plants - 5037; Viruses - 0; Other Eu /.../es - 2996 (source: NCBI BLink). [Source:TAIR;Acc:AT5G05250]
Chr10	21752001	21753000	3.39e-09	1.02e-07	59.08	85.06	25.99	Exon,intron	Potri.010G239000	Potri.010G239000	2.43041	1.2812	6.16775e-06	5.16993e-05	12.6919	10.2301	8.72386	22.9308	34.5394	40.9363	GO:0009536,GO:0004055,GO:0005524,GO:0006526,GO:0000053,GO:0000050,GO:0009507,GO:0009570,GO:0005737	Plastid|argininosuccinate synthase activity|ATP binding|arginine biosynthetic process|argininosuccinate metabolic process|urea cycle|chloroplast|chloroplast stroma|cytoplasm	Ko00220,ko00250,ko01230	Arginine biosynthesis|Alanine, aspartate and glutamate metabolism|Biosynthesis of amino acids	0.189618	0.619509		Argininosuccinate synthase, chloroplastic [Source:UniProtKB/Swiss-Prot;Acc:Q9SZX3]
Chr15	13638001	13639000	4.84e-15	4.61e-13	9.72	33.48	23.76	Downstream	Potri.015G122700	Potri.015G122700	2.40751	1.26754	2.5482e-13	7.84738e-12	57.8788	44.5224	41.1859	131.569	143.518	169.107	GO:0019374,GO:0016042,GO:0006644,GO:0040008,GO:0051707,GO:0005886,GO:0047617,GO:0004620	Galactolipid metabolic process|lipid catabolic process|phospholipid metabolic process|regulation of growth|response to other organism|plasma membrane|acyl-CoA hydrolase activity|phospholipase activity			0.190857	0.61817	PLP6	Patatin-like protein 6 [Source:UniProtKB/Swiss-Prot;Acc:O80959]
Chr10	8060001	8061000	0.00194	0.0116	62.24	39.06	-23.18	Intergenic	Potri.010G049800/Potri.010G049900	Potri.010G049800	0.186441	-2.42321	8.69097e-08	1.03605e-06	2.1961	2.52854	3.39	0.630894	0.646722	0.619009	GO:0008810,GO:0030245	Cellulase activity|cellulose catabolic process			0.191217	0.617781		Cellulase (glycosyl hydrolase family 5) protein [Source:TAIR;Acc:AT3G26140]
Chr06	23813001	23814000	0.00753	0.0353	18.18	34.34	16.16	Intergenic	Potri.006G226500/Potri.006G226600	Potri.006G226600	2.68773	1.42639	1.66511e-06	1.56675e-05	1.26566	0.802413	0.885611	2.32828	3.4543	4.04523	GO:0008017,GO:0005737,GO:0005874,GO:0005634	Microtubule binding|cytoplasm|microtubule|nucleus			0.191299	0.617694	IQD6	IQ-domain 6 [Source:TAIR;Acc:AT2G26180]
Chr04	10092001	10093000	0.000879	0.0151	67.44	79.8	12.36	Intergenic	Potri.004G111400/Potri.004G111500	Potri.004G111400	4.00759	2.00274	8.06515e-25	1.22276e-22	13.0082	9.43719	13.5323	59.8666	62.1216	54.4841	GO:0003333,GO:0006814,GO:0005887,GO:0005886,GO:0015171	Amino acid transmembrane transport|sodium ion transport|integral component of plasma membrane|plasma membrane|amino acid transmembrane transporter activity			0.191773	0.617183		Transmembrane amino acid transporter family protein [Source:TAIR;Acc:AT3G30390]
Chr08	9797001	9798000	7.78e-08	1.69e-06	46.63	62.8	16.17	Exon,intron	Potri.008G145500	Potri.008G145500	2.26589	1.18008	1.42001e-07	1.63287e-06	3.02563	2.42044	2.62925	7.20784	4.93335	6.6314	GO:0030163	Protein catabolic process			0.192832	0.616044
Chr02	8036001	8037000	8.33e-36	9.39e-33	93.51	48.87	-44.64	Exon	Potri.002G109200	Potri.002G109200	0.404839	-1.30458	3.33714e-14	1.17033e-12	318.39	369.806	352.147	151.673	198.667	174.764	GO:0006544,GO:0006563,GO:0035999,GO:0005739,GO:0004372,GO:0030170	Glycine metabolic process|L-serine metabolic process|tetrahydrofolate interconversion|mitochondrion|glycine hydroxymethyltransferase activity|pyridoxal phosphate binding	Ko00670,ko00460,ko01200,ko01230,ko00260,ko00630,ko00680	One carbon pool by folate|Cyanoamino acid metabolism|Carbon metabolism|Biosynthesis of amino acids|Glycine, serine and threonine metabolism|Glyoxylate and dicarboxylate metabolism|Methane metabolism	0.192976	0.615888	SHM2	Serine hydroxymethyltransferase 2, mitochondrial [Source:UniProtKB/Swiss-Prot;Acc:Q94C74]
Chr01	813001	814000	0.000934	0.00626	78.66	90	11.34	Exon,intron	Potri.001G012200	Potri.001G012200	2.30525	1.20492	0.000202767	0.00118611	32.3841	21.0466	22.0679	53.9773	64.6673	100.945	GO:0006075,GO:0071555,GO:0008360,GO:0000148,GO:0016021,GO:0003843	(1->3)-beta-D-glucan biosynthetic process|cell wall organization|regulation of cell shape|1,3-beta-D-glucan synthase complex|integral component of membrane|1,3-beta-D-glucan synthase activity			0.194639	0.614105	CALS3	Callose synthase 3 [Source:UniProtKB/Swiss-Prot;Acc:Q9LXT9]
Chr01	813001	814000	0.000934	0.00626	78.66	90	11.34	Promotor	Potri.001G012200	Potri.001G012200	2.30525	1.20492	0.000202767	0.00118611	32.3841	21.0466	22.0679	53.9773	64.6673	100.945	GO:0006075,GO:0071555,GO:0008360,GO:0000148,GO:0016021,GO:0003843	(1->3)-beta-D-glucan biosynthetic process|cell wall organization|regulation of cell shape|1,3-beta-D-glucan synthase complex|integral component of membrane|1,3-beta-D-glucan synthase activity			0.194639	0.614105	CALS3	Callose synthase 3 [Source:UniProtKB/Swiss-Prot;Acc:Q9LXT9]
Chr11	17367001	17368000	0.00278	0.0157	3.68	13.7	10.02	Promotor,exon	Potri.011G155400	Potri.011G155400	3.19913	1.67768	9.59672e-19	6.47757e-17	12.6552	7.48082	7.63987	37.1272	33.045	36.0514	GO:0005618,GO:0005576,GO:0004252	Cell wall|extracellular region|serine-type endopeptidase activity			0.195595	0.613084		Subtilase family protein [Source:TAIR;Acc:AT4G20430]
Chr11	17367001	17368000	0.00278	0.0157	3.68	13.7	10.02	Exon	Potri.011G155400	Potri.011G155400	3.19913	1.67768	9.59672e-19	6.47757e-17	12.6552	7.48082	7.63987	37.1272	33.045	36.0514	GO:0005618,GO:0005576,GO:0004252	Cell wall|extracellular region|serine-type endopeptidase activity			0.195595	0.613084		Subtilase family protein [Source:TAIR;Acc:AT4G20430]
Chr13	2141001	2142000	7.09e-05	0.000689	55.53	68.93	13.4	Exon	Potri.013G032300	Potri.013G032300	2.70533	1.4358	7.69516e-15	2.99342e-13	19.4169	13.5192	10.7961	42.0698	47.7908	58.3984	GO:0032040,GO:0030515,GO:0000154,GO:0031428,GO:0016020,GO:0005730	Small-subunit processome|snoRNA binding|rRNA modification|box C/D snoRNP complex|membrane|nucleolus	Ko03008	Ribosome biogenesis in eukaryotes	0.195761	0.612906	NOP5-1	Probable nucleolar protein 5-1 [Source:UniProtKB/Swiss-Prot;Acc:O04658]
Chr03	16650001	16651000	0.000575	0.0108	80.23	90.77	10.54	Promotor	Potri.003G152800	Potri.003G152800	3.23602	1.69422	4.71535e-11	9.97885e-10	31.0335	33.1487	29.4278	102	142.116	121.766					0.195778	0.612888
Chr13	13330001	13331000	9.37e-10	3.22e-08	57.08	27.01	-30.07	Downstream	Potri.013G119800	Potri.013G119800	0.201474	-2.31134	9.51204e-13	2.6706e-11	10.6573	15.0842	14.7886	1.92811	2.07944	5.78469	GO:0102338,GO:0006633,GO:0009409,GO:0009416,GO:0016021,GO:0102336,GO:0102337	3-oxo-lignoceronyl-CoA synthase activity|fatty acid biosynthetic process|response to cold|response to light stimulus|integral component of membrane|3-oxo-arachidoyl-CoA synthase activity|3-oxo-cerotoyl-CoA synthase activity	Ko00062	Fatty acid elongation	0.196165	0.612475	KCS21	3-ketoacyl-CoA synthase 21 [Source:UniProtKB/Swiss-Prot;Acc:Q9LZ72]
Chr11	4227001	4228000	0.000129	0.00116	78.36	67.58	-10.77	Exon,intron	Potri.011G049400	Potri.011G049400	0.462158	-1.11354	1.29536e-05	0.000101716	3.2327	3.13194	3.67328	1.80669	2.00762	1.51236	GO:0008420,GO:0046872,GO:0016791,GO:0004721,GO:0004647,GO:0003723,GO:0009738,GO:0070940,GO:0007275,GO:0045892,GO:0009651,GO:0016591,GO:0009611,GO:0016607,GO:0006351,GO:0005634	CTD phosphatase activity|metal ion binding|phosphatase activity|phosphoprotein phosphatase activity|phosphoserine phosphatase activity|RNA binding|abscisic acid-activated signaling pathway|dephosphorylation of RNA polymerase II C-terminal domain|multicellular organism development|negative regulation of transcription, DNA-templated|response to salt stress|DNA-directed RNA polymerase II, holoenzyme…			0.19774	0.610797	CPL1	RNA polymerase II C-terminal domain phosphatase-like 1 [Source:UniProtKB/Swiss-Prot;Acc:Q5YDB6]
Chr06	12483001	12484000	1.11e-07	2.34e-06	17.1	3.92	-13.18	Downstream	Potri.006G146300	Potri.006G146300	0.438675	-1.18878	2.64524e-06	2.39449e-05	6.54286	13.3176	13.2267	12.0421	4.68512	5.78059					0.199089	0.609365		Ribosomal protein L18ae family [Source:TAIR;Acc:AT4G26060]
Chr17	11113001	11114000	2.29e-06	0.000111	37.67	51.65	13.98	Intergenic	Potri.017G094100/Potri.017G094200	Potri.017G094200	3.22266	1.68825	1.49708e-08	2.06724e-07	8.99969	5.61947	11.7763	28.3958	39.7627	37.0293					0.200076	0.608319		Hydroxyproline-rich glycoprotein family protein [Source:TAIR;Acc:AT3G02120]
Chr07	12575001	12576000	3.39e-05	0.000363	48.6	35.62	-12.98	Downstream	Potri.007G099800	Potri.007G099800	0.273496	-1.87041	3.01192e-21	2.91949e-19	63.0515	75.484	75.016	24.0579	24.3686	25.4464	GO:0004565,GO:0030246,GO:0005975,GO:0048046,GO:0005618,GO:0005773	Beta-galactosidase activity|carbohydrate binding|carbohydrate metabolic process|apoplast|cell wall|vacuole			0.200631	0.607732	BGAL10	Beta-galactosidase 10 [Source:UniProtKB/Swiss-Prot;Acc:Q9FN08]
Chr06	4054001	4055000	0.000243	0.00199	79.45	92.59	13.14	Intron	Potri.006G055300	Potri.006G055300	2.07836	1.05544	2.81354e-07	3.0637e-06	2.57431	2.30177	1.96432	4.89397	5.96119	6.8432	GO:0003677,GO:0003899,GO:0008270,GO:0042254,GO:0006360,GO:0005736,GO:0005634,GO:0009506	DNA binding|DNA-directed RNA polymerase activity|zinc ion binding|ribosome biogenesis|transcription from RNA polymerase I promoter|DNA-directed RNA polymerase I complex|nucleus|plasmodesma	Ko03020,ko00230,ko00240	RNA polymerase|Purine metabolism|Pyrimidine metabolism	0.200989	0.607354	NRPA1	Nuclear RNA polymerase A1 [Source:TAIR;Acc:AT3G57660]
Chr06	7338001	7339000	1.67e-14	3.24e-12	82.01	44.85	-37.15	Downstream	Potri.006G096200	Potri.006G096200	0.218352	-2.19527	0.00307159	0.0128733	4.66512	8.86998	3.58784	1.01517	1.03975	0.508726					0.202254	0.606019		Protein of unknown function (DUF962) [Source:TAIR;Acc:AT3G09085]
Chr11	10761001	10762000	7.2e-15	1.46e-12	11.33	32.96	21.63	Exon	Potri.011G089500	Potri.011G089500	17.1263	4.09814	2.01365e-40	1.26663e-37	0.218725	0.0944222	0.194681	3.28931	2.98883	2.7518	GO:0005524,GO:0030983,GO:0051026,GO:0045143,GO:0010777,GO:0006298,GO:0007131,GO:0000712,GO:0000794,GO:0043073,GO:0000795	ATP binding|mismatched DNA binding|chiasma assembly|homologous chromosome segregation|meiotic mismatch repair involved in reciprocal meiotic recombination|mismatch repair|reciprocal meiotic recombination|resolution of meiotic recombination intermediates|condensed nuclear chromosome|germ cell nucleus|synaptonemal complex			0.206617	0.601443	MSH5	DNA mismatch repair protein MSH5 [Source:UniProtKB/Swiss-Prot;Acc:F4JEP5]
Chr07	4381001	4382000	1.05e-09	3.57e-08	36.54	0	-36.54	Intergenic	Potri.007G047400/Potri.007G047500	Potri.007G047400	0.388941	-1.36238	6.58705e-07	6.72443e-06	8.88823	7.19766	8.98163	2.35373	4.18036	4.85387	GO:0003700,GO:0006351,GO:0005634,GO:0005516,GO:0043565	Transcription factor activity, sequence-specific DNA binding|transcription, DNA-templated|nucleus|calmodulin binding|sequence-specific DNA binding			0.208216	0.599775	WRKY15	Probable WRKY transcription factor 15 [Source:UniProtKB/Swiss-Prot;Acc:O22176]
Chr02	10343001	10344000	5.4e-08	1.22e-06	56.42	71.59	15.17	Exon,intron	Potri.002G139400	Potri.002G139400	2.87095	1.52153	1.30854e-08	1.82739e-07	2.01629	1.69432	1.65374	6.1841	6.6391	7.31832					0.208534	0.599444		Pentatricopeptide repeat-containing protein At1g02150 [Source:UniProtKB/Swiss-Prot;Acc:Q8LPS6]
Chr01	5195001	5196000	0.00138	0.00869	70.91	56.75	-14.16	Exon,intron	Potri.001G065600	Potri.001G065600	0.464821	-1.10525	5.46871e-07	5.66601e-06	3.53717	3.62311	3.38196	1.65189	1.856	2.76196	GO:0046872,GO:0008022,GO:0003723,GO:0070940,GO:0009788,GO:0009651,GO:0006351,GO:0016591,GO:0005634,GO:0008420	Metal ion binding|protein C-terminus binding|RNA binding|dephosphorylation of RNA polymerase II C-terminal domain|negative regulation of abscisic acid-activated signaling pathway|response to salt stress|transcription, DNA-templated|DNA-directed RNA polymerase II, holoenzyme|nucleus|CTD phosphatase activity			0.210242	0.597669	CPL3	RNA polymerase II C-terminal domain phosphatase-like 3 [Source:UniProtKB/Swiss-Prot;Acc:Q8LL04]
Chr01	25259001	25260000	0.000255	0.00208	22.62	6.25	-16.37	Exon,intron	Potri.001G241600	Potri.001G241600	0.346147	-1.53054	7.86501e-16	3.48608e-14	20.7506	20.7357	22.8588	8.98357	9.53961	8.8488	GO:0031627,GO:0006351,GO:0000783,GO:0003691,GO:0006355	Telomeric loop formation|transcription, DNA-templated|nuclear telomere cap complex|double-stranded telomeric DNA binding|regulation of transcription, DNA-templated			0.211516	0.59635	TRP5	Telomere repeat-binding protein 5 [Source:UniProtKB/Swiss-Prot;Acc:Q6R0E3]
Chr01	13805001	13806000	1.41e-05	0.000168	41.46	16.87	-24.59	Downstream,exon,intron	Potri.001G164700	Potri.001G164700	0.167881	-2.57449	8.21219e-05	0.000533476	1.36842	5.48241	3.69532	1.29661	1.15687	0.157164	GO:0005813,GO:0005737	Centrosome|cytoplasm			0.213338	0.594469		Chaperone DnaJ-domain superfamily protein [Source:TAIR;Acc:AT3G14200]
Chr01	13805001	13806000	1.41e-05	0.000168	41.46	16.87	-24.59	Exon,intron	Potri.001G164700	Potri.001G164700	0.167881	-2.57449	8.21219e-05	0.000533476	1.36842	5.48241	3.69532	1.29661	1.15687	0.157164	GO:0005813,GO:0005737	Centrosome|cytoplasm			0.213338	0.594469		Chaperone DnaJ-domain superfamily protein [Source:TAIR;Acc:AT3G14200]
Chr11	14732001	14733000	1.72e-14	1.47e-12	40.19	14.83	-25.37	Downstream	Potri.011G122100	Potri.011G122100	0.106368	-3.23286	3.15327e-06	2.81132e-05	31.3419	32.6307	58.8581	7.83046	3.70084	5.3307					0.213438	0.594365		Aluminium induced protein with YGL and LRDR motifs [Source:TAIR;Acc:AT4G27450]
Chr05	9951001	9952000	0.00301	0.0167	87.26	74	-13.26	Promotor	Potri.005G126400	Potri.005G126400	0.443481	-1.17305	3.1848e-08	4.10263e-07	34.2954	37.4539	33.6552	19.5259	22.0089	14.1371	GO:0006351,GO:0003677,GO:0003700,GO:0009742	Transcription, DNA-templated|DNA binding|transcription factor activity, sequence-specific DNA binding|brassinosteroid mediated signaling pathway	Ko04075	Plant hormone signal transduction	0.213992	0.593794	BEH2	BES1/BZR1 homolog 2 [Source:TAIR;Acc:AT4G36780]
Chr16	1625001	1626000	3.97e-06	5.53e-05	77.67	54.61	-23.06	Exon	Potri.016G029100	Potri.016G029100	0.372908	-1.42311	1.79965e-15	7.64438e-14	38.8429	41.0851	43.7345	19.6838	19.2676	22.5323					0.214793	0.59297		Zinc finger (C3HC4-type RING finger) family protein [Source:TAIR;Acc:AT3G10810]
Chr08	977001	978000	1.76e-17	2.45e-15	22.26	0	-22.26	Promotor,exon	Potri.008G018400	Potri.008G018400	0.30986	-1.69031	2.96955e-19	2.1677e-17	53.9432	55.7141	52.503	24.9723	20.3852	17.9064	GO:0003700,GO:0009555,GO:0045893,GO:0006351,GO:0005634,GO:0003677,GO:0000977	Transcription factor activity, sequence-specific DNA binding|pollen development|positive regulation of transcription, DNA-templated|transcription, DNA-templated|nucleus|DNA binding|RNA polymerase II regulatory region sequence-specific DNA binding			0.214942	0.592817		BZIP protein [Source:TAIR;Acc:AT5G04840]
Chr08	977001	978000	1.76e-17	2.45e-15	22.26	0	-22.26	Exon	Potri.008G018400	Potri.008G018400	0.30986	-1.69031	2.96955e-19	2.1677e-17	53.9432	55.7141	52.503	24.9723	20.3852	17.9064	GO:0003700,GO:0009555,GO:0045893,GO:0006351,GO:0005634,GO:0003677,GO:0000977	Transcription factor activity, sequence-specific DNA binding|pollen development|positive regulation of transcription, DNA-templated|transcription, DNA-templated|nucleus|DNA binding|RNA polymerase II regulatory region sequence-specific DNA binding			0.214942	0.592817		BZIP protein [Source:TAIR;Acc:AT5G04840]
Chr10	8571001	8572000	0.00065	0.00461	62.85	47.75	-15.1	Exon,intron	Potri.010G056200	Potri.010G056200	0.435951	-1.19776	1.36728e-10	2.67521e-09	14.7352	11.794	12.3304	6.14484	7.85306	7.39118	GO:0047162	17-O-deacetylvindoline O-acetyltransferase activity			0.216921	0.590787		Unknown protein; FUNCTIONS IN: molecular_function unknown; INVOLVED IN: biological_process unknown; LOCATED IN: plasma membrane; EXPRESSED IN: 22 plant structures; EXPRESSED DURING: 13 growth stages; BEST Arabidopsis thaliana protein match is: unkno /.../tein (TAIR:AT2G40070.1); Has 9215 Blast hits to 5316 proteins in 473 species: Archae - 6; Bacteria - 773; Metazoa - 3392; Fungi - 1710; Plants -…
Chr03	3240001	3241000	7.57e-05	0.000728	100	89	-11	Downstream	Potri.003G026800	Potri.003G026800	0.461519	-1.11554	6.02602e-09	9.02956e-08	20.0523	25.5328	25.5645	13.9039	12.9359	11.8793	GO:0034722,GO:0008242,GO:0006541,GO:0046900,GO:0005618,GO:0005615,GO:0005773	Gamma-glutamyl-peptidase activity|omega peptidase activity|glutamine metabolic process|tetrahydrofolylpolyglutamate metabolic process|cell wall|extracellular space|vacuole	Ko00790	Folate biosynthesis	0.220362	0.587274	GGH2	Gamma-glutamyl hydrolase 2 [Source:UniProtKB/Swiss-Prot;Acc:O65355]
Chr03	3240001	3241000	7.57e-05	0.000728	100	89	-11	Exon,intron	Potri.003G026800	Potri.003G026800	0.461519	-1.11554	6.02602e-09	9.02956e-08	20.0523	25.5328	25.5645	13.9039	12.9359	11.8793	GO:0034722,GO:0008242,GO:0006541,GO:0046900,GO:0005618,GO:0005615,GO:0005773	Gamma-glutamyl-peptidase activity|omega peptidase activity|glutamine metabolic process|tetrahydrofolylpolyglutamate metabolic process|cell wall|extracellular space|vacuole	Ko00790	Folate biosynthesis	0.220362	0.587274	GGH2	Gamma-glutamyl hydrolase 2 [Source:UniProtKB/Swiss-Prot;Acc:O65355]
Chr06	4033001	4034000	0.00296	0.0165	46.74	62.22	15.48	Intergenic	Potri.006G055200/Potri.006G055300	Potri.006G055300	2.07836	1.05544	2.81354e-07	3.0637e-06	2.57431	2.30177	1.96432	4.89397	5.96119	6.8432	GO:0003677,GO:0003899,GO:0008270,GO:0042254,GO:0006360,GO:0005736,GO:0005634,GO:0009506	DNA binding|DNA-directed RNA polymerase activity|zinc ion binding|ribosome biogenesis|transcription from RNA polymerase I promoter|DNA-directed RNA polymerase I complex|nucleus|plasmodesma	Ko03020,ko00230,ko00240	RNA polymerase|Purine metabolism|Pyrimidine metabolism	0.221247	0.586374	NRPA1	Nuclear RNA polymerase A1 [Source:TAIR;Acc:AT3G57660]
Chr02	8694001	8695000	2.26e-17	3.11e-15	0.9	27.71	26.81	Promotor	Potri.002G115700	Potri.002G115700	2.78711	1.47877	0.00255658	0.0109858	0.98552	4.47672	0.943998	4.75593	15.4667	5.59853					0.221484	0.586133
Chr16	11229001	11230000	1.27e-08	1.06e-06	2.75	16.28	13.53	Exon	Potri.016G109600	Potri.016G109600	2.21378	1.14651	0.00165703	0.00752394	1.01831	0.851151	1.21265	1.82537	2.99157	3.84742	GO:0009295,GO:0005634,GO:0016301,GO:0016773,GO:0009658,GO:0042793,GO:0009507,GO:0042644,GO:0005737	Nucleoid|nucleus|kinase activity|phosphotransferase activity, alcohol group as acceptor|chloroplast organization|transcription from plastid promoter|chloroplast|chloroplast nucleoid|cytoplasm			0.222915	0.584681	FLN1	Fructokinase-like 1, chloroplastic [Source:UniProtKB/Swiss-Prot;Acc:Q9M394]
Chr03	12659001	12660000	4.26e-07	7.64e-06	42.11	11.54	-30.57	Exon,intron	Potri.003G100800	Potri.003G100800	0.35236	-1.50488	0.000381473	0.00208656	1.73381	2.9563	3.16282	0.834708	1.44225	0.816344	GO:0006355,GO:0006351,GO:0005634,GO:0005524,GO:0032502	Regulation of transcription, DNA-templated|transcription, DNA-templated|nucleus|ATP binding|developmental process			0.223847	0.583739	GRF6	Growth-regulating factor 6 [Source:UniProtKB/Swiss-Prot;Acc:Q9ZQ12]
Chr05	7101001	7102000	3.53e-07	6.48e-06	60.4	81.5	21.1	Downstream	Potri.005G094800	Potri.005G094800	2.69124	1.42827	2.21783e-13	6.88435e-12	28.9542	27.286	24.7523	89.7999	98.1145	76.876			Ko04310,ko04341,ko04350,ko04120,ko04141,ko04110,ko04111,ko04114	Wnt signaling pathway|Hedgehog signaling pathway - fly|TGF-beta signaling pathway|Ubiquitin mediated proteolysis|Protein processing in endoplasmic reticulum|Cell cycle|Cell cycle - yeast|Oocyte meiosis	0.225399	0.582171
Chr14	11526001	11527000	3e-05	0.000327	93.1	57.89	-35.21	Intergenic	Potri.014G150100/Potri.014G150200	Potri.014G150200	0.340354	-1.55489	2.16655e-13	6.74229e-12	57.9788	53.8337	71.9479	26.8834	28.2659	22.8838	GO:0005634	Nucleus			0.225529	0.58204		Pirin-like protein At2g43120 [Source:UniProtKB/Swiss-Prot;Acc:Q9ZW82]
Chr01	48433001	48434000	1.43e-08	3.69e-07	30.82	51.3	20.48	Exon,intron	Potri.001G450200	Potri.001G450200	3.81291	1.93089	1.55846e-22	1.78582e-20	4.97195	3.38246	3.88436	16.2757	19.2487	23.3819	GO:0009793,GO:0006486,GO:0000139,GO:0016021,GO:0008378	Embryo development ending in seed dormancy|protein glycosylation|Golgi membrane|integral component of membrane|galactosyltransferase activity			0.226153	0.581411	B3GALT6	Probable beta-1,3-galactosyltransferase 6 [Source:UniProtKB/Swiss-Prot;Acc:Q9MAP8]
Chr13	13752001	13753000	0.000457	0.0034	24.29	42.86	18.57	Exon,intron	Potri.013G123700	Potri.013G123700	2.22765	1.15552	8.26965e-09	1.20376e-07	6.18839	5.34597	4.14438	15.4411	11.637	16.2045	GO:0005525,GO:0003924	GTP binding|GTPase activity			0.226751	0.580809		Elongation factor family protein [Source:TAIR;Acc:AT2G31060]
Chr09	3688001	3689000	9.8e-06	0.000122	55.91	71.96	16.06	Promotor	Potri.009G025900	Potri.009G025900	2.33274	1.22203	0.00139512	0.00649391	0.9768	0.613934	0.640733	3.63635	2.49884	3.00409	GO:0010150,GO:0051213,GO:0046872,GO:0016682	Leaf senescence|dioxygenase activity|metal ion binding|oxidoreductase activity, acting on diphenols and related substances as donors, oxygen as acceptor			0.227628	0.579928		2-oxoglutarate (2OG) and Fe(II)-dependent oxygenase superfamily protein [Source:TAIR;Acc:AT4G25300]
Chr07	15118001	15119000	4.84e-07	8.55e-06	49.29	71.43	22.14	Downstream,exon	Potri.007G140200	Potri.007G140200	3.07896	1.62244	0.000357063	0.00196797	17.8141	10.9526	11.5678	30.5061	57.1957	71.5804	GO:0005886,GO:0003779,GO:0051015,GO:0030036,GO:0045010,GO:0051016,GO:0005618,GO:0016021,GO:0016020	Plasma membrane|actin binding|actin filament binding|actin cytoskeleton organization|actin nucleation|barbed-end actin filament capping|cell wall|integral component of membrane|membrane			0.228136	0.579417	FH1	Formin-like protein 1 [Source:UniProtKB/Swiss-Prot;Acc:Q9SE97]
Chr02	703001	704000	0.00011	0.00101	44.13	28.14	-15.99	Downstream,exon	Potri.002G011800	Potri.002G011800	0.247397	-2.0151	6.35539e-26	1.1184e-23	79.3519	93.1522	87.6882	30.3163	28.154	23.2258			Ko04075	Plant hormone signal transduction	0.228375	0.579178	BSK1	Probable serine/threonine-protein kinase At4g35230 [Source:UniProtKB/Swiss-Prot;Acc:Q944A7]
Chr13	12931001	12932000	7.28e-05	0.000705	80.74	60.82	-19.91	Exon	Potri.013G115700	Potri.013G115700	0.339518	-1.55844	0.00135948	0.0063544	3.10814	6.8171	6.12065	2.56098	2.18798	2.12748					0.228683	0.578869		G-type lectin S-receptor-like serine/threonine-protein kinase At1g34300 [Source:UniProtKB/Swiss-Prot;Acc:Q9XID3]
Chr03	15503001	15504000	8.91e-17	1.13e-14	0.17	11.14	10.97	Exon,intron	Potri.003G136100	Potri.003G136100	3.03653	1.60243	2.18164e-18	1.39606e-16	17.4304	11.1543	11.7104	44.9445	46.9811	59.6796					0.230646	0.576904		Probable inactive receptor kinase At4g23740 [Source:UniProtKB/Swiss-Prot;Acc:Q9SUQ3]
Chr03	17376001	17377000	5.55e-05	0.000556	17.48	3.12	-14.36	Intergenic	Potri.003G162700/Potri.003G162800	Potri.003G162700	0.443092	-1.17432	3.63308e-08	4.62171e-07	4.42789	3.78266	4.99096	2.42037	2.30456	3.08967	GO:0000166,GO:0003723	Nucleotide binding|RNA binding			0.230988	0.576563	ML4	Protein MEI2-like 4 [Source:UniProtKB/Swiss-Prot;Acc:Q9LYN7]
Chr01	11871001	11872000	5.48e-08	1.23e-06	42.59	21.29	-21.31	Exon	Potri.001G145900	Potri.001G145900	0.218889	-2.19173	2.33777e-15	9.6798e-14	3.60581	3.88873	3.1392	1.08122	0.879458	1.01202	GO:0034485,GO:0004439,GO:0009738,GO:0046855,GO:0032957,GO:0046856,GO:0009737,GO:0009845,GO:0090351,GO:0052659,GO:0052658,GO:0004445	Phosphatidylinositol-3,4,5-trisphosphate 5-phosphatase activity|phosphatidylinositol-4,5-bisphosphate 5-phosphatase activity|abscisic acid-activated signaling pathway|inositol phosphate dephosphorylation|inositol trisphosphate metabolic process|phosphatidylinositol dephosphorylation|response to abscisic acid|seed germination|seedling development|inositol-1,3,4,5-tetrakisphosphate 5-phosphatase ac…			0.231327	0.576224	IP5P2	Type I inositol 1,4,5-trisphosphate 5-phosphatase 2 [Source:UniProtKB/Swiss-Prot;Acc:Q9FUR2]
Chr04	916001	917000	1.93e-27	9.56e-25	0.52	18.75	18.23	Promotor,exon	Potri.004G014100	Potri.004G014100	2.18988	1.13085	1.88348e-06	1.7527e-05	1.94279	1.65391	1.49328	3.70731	4.24896	6.34214	GO:0004373,GO:2001070,GO:0009011,GO:0019252,GO:0009501,GO:0009507,GO:0033201	Glycogen (starch) synthase activity|starch binding|starch synthase activity|starch biosynthetic process|amyloplast|chloroplast|alpha-1,4-glucan synthase activity			0.232277	0.575277	SS3	Starch synthase 3, chloroplastic/amyloplastic [Source:UniProtKB/Swiss-Prot;Acc:F4IAG2]
Chr04	916001	917000	1.93e-27	9.56e-25	0.52	18.75	18.23	Exon	Potri.004G014100	Potri.004G014100	2.18988	1.13085	1.88348e-06	1.7527e-05	1.94279	1.65391	1.49328	3.70731	4.24896	6.34214	GO:0004373,GO:2001070,GO:0009011,GO:0019252,GO:0009501,GO:0009507,GO:0033201	Glycogen (starch) synthase activity|starch binding|starch synthase activity|starch biosynthetic process|amyloplast|chloroplast|alpha-1,4-glucan synthase activity			0.232277	0.575277	SS3	Starch synthase 3, chloroplastic/amyloplastic [Source:UniProtKB/Swiss-Prot;Acc:F4IAG2]
Chr04	16654001	16655000	3.6e-06	5.07e-05	68.38	93.1	24.72	Intergenic	Potri.004G143000/Potri.004G143100	Potri.004G143100	9.31172	3.21905	1.61077e-05	0.00012337	2.55576	3.23841	2.75036	18.3551	32.3388	52.277	GO:0052689,GO:0008152	Carboxylic ester hydrolase activity|metabolic process			0.234061	0.573502	CXE3	Probable carboxylesterase 3 [Source:UniProtKB/Swiss-Prot;Acc:Q9FX92]
Chr10	8569001	8570000	2.95e-13	2.01e-11	49.94	31.22	-18.72	Exon,intron	Potri.010G056200	Potri.010G056200	0.435951	-1.19776	1.36728e-10	2.67521e-09	14.7352	11.794	12.3304	6.14484	7.85306	7.39118	GO:0047162	17-O-deacetylvindoline O-acetyltransferase activity			0.235258	0.572314		Unknown protein; FUNCTIONS IN: molecular_function unknown; INVOLVED IN: biological_process unknown; LOCATED IN: plasma membrane; EXPRESSED IN: 22 plant structures; EXPRESSED DURING: 13 growth stages; BEST Arabidopsis thaliana protein match is: unkno /.../tein (TAIR:AT2G40070.1); Has 9215 Blast hits to 5316 proteins in 473 species: Archae - 6; Bacteria - 773; Metazoa - 3392; Fungi - 1710; Plants -…
Chr10	8569001	8570000	2.95e-13	2.01e-11	49.94	31.22	-18.72	Promotor,exon,intron	Potri.010G056200	Potri.010G056200	0.435951	-1.19776	1.36728e-10	2.67521e-09	14.7352	11.794	12.3304	6.14484	7.85306	7.39118	GO:0047162	17-O-deacetylvindoline O-acetyltransferase activity			0.235258	0.572314		Unknown protein; FUNCTIONS IN: molecular_function unknown; INVOLVED IN: biological_process unknown; LOCATED IN: plasma membrane; EXPRESSED IN: 22 plant structures; EXPRESSED DURING: 13 growth stages; BEST Arabidopsis thaliana protein match is: unkno /.../tein (TAIR:AT2G40070.1); Has 9215 Blast hits to 5316 proteins in 473 species: Archae - 6; Bacteria - 773; Metazoa - 3392; Fungi - 1710; Plants -…
Chr13	12984001	12985000	0.000304	0.00241	64.99	47.79	-17.2	Exon,intron	Potri.013G116400	Potri.013G116400	0.399062	-1.32531	1.05555e-05	8.41591e-05	12.1505	17.9599	19.014	6.2507	7.96233	9.61823	GO:0005524,GO:0046854,GO:0042147,GO:0005829,GO:0010008,GO:0000285	ATP binding|phosphatidylinositol phosphorylation|retrograde transport, endosome to Golgi|cytosol|endosome membrane|1-phosphatidylinositol-3-phosphate 5-kinase activity	Ko00562,ko04810,ko04145,ko04070	Inositol phosphate metabolism|Regulation of actin cytoskeleton|Phagosome|Phosphatidylinositol signaling system	0.236056	0.571524	FAB1D	Putative 1-phosphatidylinositol-3-phosphate 5-kinase FAB1D [Source:UniProtKB/Swiss-Prot;Acc:Q9XID0]
Chr15	493001	494000	0.00145	0.00906	51.01	70.67	19.66	Exon,intron	Potri.015G007900	Potri.015G007900	2.85513	1.51356	0.000393798	0.00214406	1.09272	0.374072	0.819995	2.00887	2.96812	3.16664	GO:0005634,GO:0035641,GO:0070062,GO:0005739,GO:0005654	Nucleus|locomotory exploration behavior|extracellular exosome|mitochondrion|nucleoplasm			0.236344	0.571238		Metal-dependent protein hydrolase [Source:TAIR;Acc:AT3G49320]
Chr02	6533001	6534000	1.08e-05	0.000133	97.73	87.34	-10.39	Exon,intron	Potri.002G091700	Potri.002G091700	0.361919	-1.46626	3.66426e-17	1.96964e-15	23.3028	25.4751	21.6432	9.61773	8.65485	12.1194					0.23664	0.570945		LOCATED IN: vacuole; EXPRESSED IN: 23 plant structures; EXPRESSED DURING: 13 growth stages; BEST Arabidopsis thaliana protein match is: FBD, F-box and Leucine Rich Repeat domains containing protein (TAIR:AT1G22000.1); Has 84739 Blast hits to 38714 p /.../s in 2257 species: Archae - 1436; Bacteria - 11314; Metazoa - 40747; Fungi - 7706; Plants - 4675; Viruses - 308; Other Eukaryotes - 18553 (sourc…
Chr07	2202001	2203000	0.00171	0.0104	71.52	54.49	-17.03	Downstream	Potri.007G029400	Potri.007G029400	0.406221	-1.29966	7.90352e-09	1.15616e-07	6.37274	6.89713	7.40738	3.38548	3.97351	4.36268	GO:0043565,GO:0003700,GO:0044212,GO:0010629,GO:0090342,GO:0010310,GO:0006351,GO:0005737,GO:0005634,GO:0003677	Sequence-specific DNA binding|transcription factor activity, sequence-specific DNA binding|transcription regulatory region DNA binding|negative regulation of gene expression|regulation of cell aging|regulation of hydrogen peroxide metabolic process|transcription, DNA-templated|cytoplasm|nucleus|DNA binding			0.237078	0.570512	GBF1	G-box-binding factor 1 [Source:UniProtKB/Swiss-Prot;Acc:P42774]
Chr10	10806001	10807000	6.6e-05	0.000648	67.71	51.44	-16.27	Exon,intron	Potri.010G081800	Potri.010G081800	0.358443	-1.48019	2.0307e-10	3.85585e-09	45.4339	52.5166	61.763	25.85	25.147	20.748	GO:0005794,GO:0007030,GO:0060348	Golgi apparatus|Golgi organization|bone development			0.237239	0.570353		FUNCTIONS IN: molecular_function unknown; INVOLVED IN: N-terminal protein myristoylation; LOCATED IN: cellular_component unknown; EXPRESSED IN: 22 plant structures; EXPRESSED DURING: 13 growth stages; CONTAINS InterPro DOMAIN/s: Dymeclin (InterPro:I /.../42); Has 395 Blast hits to 389 proteins in 117 species: Archae - 0; Bacteria - 0; Metazoa - 262; Fungi - 21; Plants - 68; Viruses - 0; Other Euk…
Chr13	14094001	14095000	0.000228	0.00189	39.32	61.73	22.41	Exon,intron	Potri.013G128600	Potri.013G128600	2.14666	1.1021	9.82013e-11	1.96562e-09	140.908	98.713	94.0773	303.357	273.168	310.228	GO:0006412,GO:0005840,GO:0008097,GO:0003735	Translation|ribosome|5S rRNA binding|structural constituent of ribosome	Ko03010	Ribosome	0.237967	0.569635	ATL5	60S ribosomal protein L5-1 [Source:UniProtKB/Swiss-Prot;Acc:Q8LBI1]
Chr14	6453001	6454000	6.65e-09	1.85e-07	21.46	0	-21.46	Exon,intron	Potri.014G081000	Potri.014G081000	0.190905	-2.38907	3.44284e-26	6.20635e-24	10.2524	9.00923	11.5381	2.73606	1.99196	2.5294	GO:0009706,GO:0009570,GO:0016020,GO:0009536,GO:0003989,GO:0005524,GO:0006633,GO:2001295,GO:0009317,GO:0009507,GO:0009941	Chloroplast inner membrane|chloroplast stroma|membrane|plastid|acetyl-CoA carboxylase activity|ATP binding|fatty acid biosynthetic process|malonyl-CoA biosynthetic process|acetyl-CoA carboxylase complex|chloroplast|chloroplast envelope	Ko00061,ko01200,ko01212,ko00620,ko00640,ko00720	Fatty acid biosynthesis|Carbon metabolism|Fatty acid metabolism|Pyruvate metabolism|Propanoate metabolism|Carbon fixation pathways in prokaryotes	0.238188	0.569416	CAC3	Acetyl-coenzyme A carboxylase carboxyl transferase subunit alpha, chloroplastic [Source:UniProtKB/Swiss-Prot;Acc:Q9LD43]
Chr07	13741001	13742000	0.0102	0.0452	43.53	53.63	10.11	Exon,intron	Potri.007G116700	Potri.007G116700	2.13617	1.09503	2.15585e-08	2.87485e-07	5.77027	6.60581	6.29414	15.1936	18.6078	20.6355	GO:0000977,GO:0001085,GO:0001228,GO:0008270,GO:0030154,GO:0005634,GO:0005667,GO:0003682	RNA polymerase II regulatory region sequence-specific DNA binding|RNA polymerase II transcription factor binding|transcriptional activator activity, RNA polymerase II transcription regulatory region sequence-specific binding|zinc ion binding|cell differentiation|nucleus|transcription factor complex|chromatin binding			0.241086	0.566564	GATA24	GATA transcription factor 24 [Source:UniProtKB/Swiss-Prot;Acc:Q8GXL7]
Chr07	13741001	13742000	0.0102	0.0452	43.53	53.63	10.11	Downstream	Potri.007G116700	Potri.007G116700	2.13617	1.09503	2.15585e-08	2.87485e-07	5.77027	6.60581	6.29414	15.1936	18.6078	20.6355	GO:0000977,GO:0001085,GO:0001228,GO:0008270,GO:0030154,GO:0005634,GO:0005667,GO:0003682	RNA polymerase II regulatory region sequence-specific DNA binding|RNA polymerase II transcription factor binding|transcriptional activator activity, RNA polymerase II transcription regulatory region sequence-specific binding|zinc ion binding|cell differentiation|nucleus|transcription factor complex|chromatin binding			0.241086	0.566564	GATA24	GATA transcription factor 24 [Source:UniProtKB/Swiss-Prot;Acc:Q8GXL7]
Chr03	10906001	10907000	0.0031	0.0171	14.52	25	10.48	Exon	Potri.003G080900	Potri.003G080900	2.16249	1.11269	8.47562e-09	1.23132e-07	11.0491	7.09137	6.96429	22.6538	23.511	24.0727	GO:0005524,GO:0004088,GO:0006207,GO:0044205,GO:0006526,GO:0016036,GO:0006541,GO:0000050,GO:0005951,GO:0009507,GO:0009570	ATP binding|carbamoyl-phosphate synthase (glutamine-hydrolyzing) activity|'de novo' pyrimidine nucleobase biosynthetic process|'de novo' UMP biosynthetic process|arginine biosynthetic process|cellular response to phosphate starvation|glutamine metabolic process|urea cycle|carbamoyl-phosphate synthase complex|chloroplast|chloroplast stroma	Ko00250,ko00240	Alanine, aspartate and glutamate metabolism|Pyrimidine metabolism	0.241488	0.56617	CARA	Carbamoyl-phosphate synthase small chain, chloroplastic [Source:UniProtKB/Swiss-Prot;Acc:Q9LVW7]
Chr03	10906001	10907000	0.0031	0.0171	14.52	25	10.48	Downstream,exon	Potri.003G080900	Potri.003G080900	2.16249	1.11269	8.47562e-09	1.23132e-07	11.0491	7.09137	6.96429	22.6538	23.511	24.0727	GO:0005524,GO:0004088,GO:0006207,GO:0044205,GO:0006526,GO:0016036,GO:0006541,GO:0000050,GO:0005951,GO:0009507,GO:0009570	ATP binding|carbamoyl-phosphate synthase (glutamine-hydrolyzing) activity|'de novo' pyrimidine nucleobase biosynthetic process|'de novo' UMP biosynthetic process|arginine biosynthetic process|cellular response to phosphate starvation|glutamine metabolic process|urea cycle|carbamoyl-phosphate synthase complex|chloroplast|chloroplast stroma	Ko00250,ko00240	Alanine, aspartate and glutamate metabolism|Pyrimidine metabolism	0.241488	0.56617	CARA	Carbamoyl-phosphate synthase small chain, chloroplastic [Source:UniProtKB/Swiss-Prot;Acc:Q9LVW7]
Chr13	4949001	4950000	0.000431	0.00324	61.04	39.84	-21.2	Downstream	Potri.013G064300	Potri.013G064300	0.196584	-2.34678	3.0292e-17	1.64322e-15	58.6522	73.9632	79.0222	18.7016	18.3596	16.2615					0.244233	0.563483		Probable inactive leucine-rich repeat receptor-like protein kinase At3g03770 [Source:UniProtKB/Swiss-Prot;Acc:Q8LFN2]
Chr09	7999001	8000000	0.00154	0.00957	78.83	67.8	-11.03	Exon,intron	Potri.009G085400	Potri.009G085400	0.409421	-1.28834	5.56777e-12	1.38208e-10	11.2546	11.5346	12.0753	5.95375	6.33985	5.94094	GO:0071004,GO:0003723,GO:0000398,GO:0006355,GO:0006351,GO:0005829,GO:0016592,GO:0005685	U2-type prespliceosome|RNA binding|mRNA splicing, via spliceosome|regulation of transcription, DNA-templated|transcription, DNA-templated|cytosol|mediator complex|U1 snRNP	Ko03040	Spliceosome	0.244426	0.563294	PRP40B	Pre-mRNA-processing protein 40B [Source:UniProtKB/Swiss-Prot;Acc:F4JCC1]
Chr09	7999001	8000000	0.00154	0.00957	78.83	67.8	-11.03	Promotor,exon,intron	Potri.009G085400	Potri.009G085400	0.409421	-1.28834	5.56777e-12	1.38208e-10	11.2546	11.5346	12.0753	5.95375	6.33985	5.94094	GO:0071004,GO:0003723,GO:0000398,GO:0006355,GO:0006351,GO:0005829,GO:0016592,GO:0005685	U2-type prespliceosome|RNA binding|mRNA splicing, via spliceosome|regulation of transcription, DNA-templated|transcription, DNA-templated|cytosol|mediator complex|U1 snRNP	Ko03040	Spliceosome	0.244426	0.563294	PRP40B	Pre-mRNA-processing protein 40B [Source:UniProtKB/Swiss-Prot;Acc:F4JCC1]
Chr09	7999001	8000000	0.00154	0.00957	78.83	67.8	-11.03	Promotor	Potri.009G085400	Potri.009G085400	0.409421	-1.28834	5.56777e-12	1.38208e-10	11.2546	11.5346	12.0753	5.95375	6.33985	5.94094	GO:0071004,GO:0003723,GO:0000398,GO:0006355,GO:0006351,GO:0005829,GO:0016592,GO:0005685	U2-type prespliceosome|RNA binding|mRNA splicing, via spliceosome|regulation of transcription, DNA-templated|transcription, DNA-templated|cytosol|mediator complex|U1 snRNP	Ko03040	Spliceosome	0.244426	0.563294	PRP40B	Pre-mRNA-processing protein 40B [Source:UniProtKB/Swiss-Prot;Acc:F4JCC1]
Chr03	17379001	17380000	2.37e-15	2.4e-13	80.28	46.3	-33.98	Promotor,exon,intron	Potri.003G162800	Potri.003G162800	0.315375	-1.66486	0.000610418	0.00316548	2.04148	4.60603	3.06834	1.34309	1.83326	1.3694	GO:0046974,GO:0008327,GO:0010428,GO:0010429,GO:0008270,GO:0051567,GO:0016571,GO:0010216,GO:0018022,GO:0000775,GO:0005634,GO:0010385	Histone methyltransferase activity (H3-K9 specific)|methyl-CpG binding|methyl-CpNpG binding|methyl-CpNpN binding|zinc ion binding|histone H3-K9 methylation|histone methylation|maintenance of DNA methylation|peptidyl-lysine methylation|chromosome, centromeric region|nucleus|double-stranded methylated DNA binding	Ko00310	Lysine degradation	0.246129	0.561633	SUVH4	Histone-lysine N-methyltransferase, H3 lysine-9 specific SUVH4 [Source:UniProtKB/Swiss-Prot;Acc:Q8GZB6]
Chr07	4676001	4677000	0.000462	0.00344	76.5	92	15.5	Exon,intron	Potri.007G049000	Potri.007G049000	2.11114	1.07802	0.00730014	0.0270172	3.4938	2.89753	2.82118	4.59764	9.94121	11.4234	GO:0005887,GO:0009536,GO:0005524,GO:0016887,GO:0008551,GO:0046872,GO:0016463,GO:0015633,GO:0006878,GO:0009642,GO:0055069,GO:0009507,GO:0009941,GO:0009706	Integral component of plasma membrane|plastid|ATP binding|ATPase activity|cadmium-exporting ATPase activity|metal ion binding|zinc-exporting ATPase activity|zinc-transporting ATPase activity|cellular copper ion homeostasis|response to light intensity|zinc ion homeostasis|chloroplast|chloroplast envelope|chloroplast inner membrane			0.246597	0.561177	HMA1	Probable cadmium/zinc-transporting ATPase HMA1, chloroplastic [Source:UniProtKB/Swiss-Prot;Acc:Q9M3H5]
Chr03	21678001	21679000	0.000625	0.00446	53.76	67.81	14.05	Exon,intron	Potri.003G222400	Potri.003G222400	2.03252	1.02327	8.73073e-09	1.26465e-07	14.7715	12.3389	15.6463	30.2263	38.9116	41.0932	GO:0022626,GO:0005739,GO:0005730,GO:0005634,GO:0005524,GO:0044183,GO:0051082,GO:0006458,GO:0061077,GO:0007005,GO:0042026,GO:0009507,GO:0009941,GO:0009570	Cytosolic ribosome|mitochondrion|nucleolus|nucleus|ATP binding|protein binding involved in protein folding|unfolded protein binding|'de novo' protein folding|chaperone-mediated protein folding|mitochondrion organization|protein refolding|chloroplast|chloroplast envelope|chloroplast stroma	Ko03018	RNA degradation	0.246901	0.560881	CPN60B2	Chaperonin 60 subunit beta 2, chloroplastic [Source:UniProtKB/Swiss-Prot;Acc:Q9LJE4]
Chr01	33038001	33039000	0.00365	0.0196	28.81	40	11.19	Exon,intron	Potri.001G326400	Potri.001G326400	2.70935	1.43795	1.6913e-10	3.25955e-09	38.1325	28.5057	26.4414	118.625	95.2084	100.708	GO:0005840,GO:0042254	Ribosome|ribosome biogenesis	Ko03010	Ribosome	0.24729	0.560504	RPL7AB	60S ribosomal protein L7a-2 [Source:UniProtKB/Swiss-Prot;Acc:Q9LZH9]
Chr02	24592001	24593000	0.000242	0.00198	24.69	43.41	18.72	Promotor	Potri.002G257000	Potri.002G257000	2.38581	1.25448	4.65969e-12	1.16973e-10	27.1225	19.4983	17.8521	58.475	59.307	57.3257	GO:1990861,GO:0003729,GO:0000166,GO:0003723,GO:0051028,GO:0016579,GO:0060628,GO:0034517,GO:0005737,GO:0005829,GO:0030529	Ubp3-Bre5 deubiquitination complex|mRNA binding|nucleotide binding|RNA binding|mRNA transport|protein deubiquitination|regulation of ER to Golgi vesicle-mediated transport|ribophagy|cytoplasm|cytosol|intracellular ribonucleoprotein complex			0.249032	0.558812		Nuclear transport factor 2 (NTF2) family protein with RNA binding (RRM-RBD-RNP motifs) domain [Source:TAIR;Acc:AT5G43960]
Chr11	6497001	6498000	5.45e-06	7.31e-05	10.33	0	-10.33	Exon,intron	Potri.011G069600	Potri.011G069600	0.360946	-1.47014	4.66509e-14	1.6037e-12	396.873	430.16	472.224	232.914	208.375	157.321	GO:0016760,GO:0046872,GO:0071555,GO:0030244,GO:0042742,GO:0050832,GO:0009834,GO:0006970,GO:0009414,GO:0005618,GO:0016021,GO:0005886	Cellulose synthase (UDP-forming) activity|metal ion binding|cell wall organization|cellulose biosynthetic process|defense response to bacterium|defense response to fungus|plant-type secondary cell wall biogenesis|response to osmotic stress|response to water deprivation|cell wall|integral component of membrane|plasma membrane			0.249446	0.558411	CESA8	Cellulose synthase A catalytic subunit 8 [UDP-forming] [Source:UniProtKB/Swiss-Prot;Acc:Q8LPK5]
Chr09	7211001	7212000	6.6e-06	8.65e-05	50	27.46	-22.54	Exon,intron	Potri.009G073800	Potri.009G073800	0.381676	-1.38958	4.86913e-13	1.43664e-11	12.689	15.7912	15.1682	6.38128	7.30276	6.59169	GO:0005524,GO:0004331,GO:2001070,GO:0006003,GO:0006002,GO:0006000,GO:0043609,GO:0005829,GO:0005886,GO:0003873	ATP binding|fructose-2,6-bisphosphate 2-phosphatase activity|starch binding|fructose 2,6-bisphosphate metabolic process|fructose 6-phosphate metabolic process|fructose metabolic process|regulation of carbon utilization|cytosol|plasma membrane|6-phosphofructo-2-kinase activity	Ko04066,ko04152,ko00051	HIF-1 signaling pathway|AMPK signaling pathway|Fructose and mannose metabolism	0.250833	0.557069	FKFBP	6-phosphofructo-2-kinase/fructose-2,6-bisphosphatase [Source:UniProtKB/Swiss-Prot;Acc:Q9MB58]
Chr13	15273001	15274000	4.84e-06	6.59e-05	49.55	30.18	-19.37	Exon,intron	Potri.013G148400	Potri.013G148400	0.266539	-1.90758	4.27987e-08	5.38885e-07	3.31949	4.3164	4.78209	2.03691	1.59242	1.05019	GO:1903426,GO:0009570,GO:2000070,GO:0009534,GO:0010182,GO:0009535,GO:0016021,GO:0009528,GO:0009527,GO:0009532,GO:0010027,GO:0010319,GO:0015996,GO:0010207,GO:1902458,GO:0009507,GO:0045037,GO:0009941,GO:0045038,GO:0009707	Regulation of reactive oxygen species biosynthetic process|chloroplast stroma|regulation of response to water deprivation|chloroplast thylakoid|sugar mediated signaling pathway|chloroplast thylakoid membrane|integral component of membrane|plastid inner membrane|plastid outer membrane|plastid stroma|thylakoid membrane organization|stromule|chlorophyll catabolic process|photosystem II assembly|posi…			0.250912	0.556992	THF1	Protein THYLAKOID FORMATION 1, chloroplastic [Source:UniProtKB/Swiss-Prot;Acc:Q9SKT0]
Chr13	15273001	15274000	4.84e-06	6.59e-05	49.55	30.18	-19.37	Downstream	Potri.013G148400	Potri.013G148400	0.266539	-1.90758	4.27987e-08	5.38885e-07	3.31949	4.3164	4.78209	2.03691	1.59242	1.05019	GO:1903426,GO:0009570,GO:2000070,GO:0009534,GO:0010182,GO:0009535,GO:0016021,GO:0009528,GO:0009527,GO:0009532,GO:0010027,GO:0010319,GO:0015996,GO:0010207,GO:1902458,GO:0009507,GO:0045037,GO:0009941,GO:0045038,GO:0009707	Regulation of reactive oxygen species biosynthetic process|chloroplast stroma|regulation of response to water deprivation|chloroplast thylakoid|sugar mediated signaling pathway|chloroplast thylakoid membrane|integral component of membrane|plastid inner membrane|plastid outer membrane|plastid stroma|thylakoid membrane organization|stromule|chlorophyll catabolic process|photosystem II assembly|posi…			0.250912	0.556992	THF1	Protein THYLAKOID FORMATION 1, chloroplastic [Source:UniProtKB/Swiss-Prot;Acc:Q9SKT0]
Chr13	15273001	15274000	4.84e-06	6.59e-05	49.55	30.18	-19.37	Downstream,exon,intron	Potri.013G148400	Potri.013G148400	0.266539	-1.90758	4.27987e-08	5.38885e-07	3.31949	4.3164	4.78209	2.03691	1.59242	1.05019	GO:1903426,GO:0009570,GO:2000070,GO:0009534,GO:0010182,GO:0009535,GO:0016021,GO:0009528,GO:0009527,GO:0009532,GO:0010027,GO:0010319,GO:0015996,GO:0010207,GO:1902458,GO:0009507,GO:0045037,GO:0009941,GO:0045038,GO:0009707	Regulation of reactive oxygen species biosynthetic process|chloroplast stroma|regulation of response to water deprivation|chloroplast thylakoid|sugar mediated signaling pathway|chloroplast thylakoid membrane|integral component of membrane|plastid inner membrane|plastid outer membrane|plastid stroma|thylakoid membrane organization|stromule|chlorophyll catabolic process|photosystem II assembly|posi…			0.250912	0.556992	THF1	Protein THYLAKOID FORMATION 1, chloroplastic [Source:UniProtKB/Swiss-Prot;Acc:Q9SKT0]
Chr04	16907001	16908000	2.03e-05	0.000232	65.9	78.08	12.18	Exon	Potri.004G145800	Potri.004G145800	2.4695	1.30422	4.44589e-05	0.000308685	2.11182	1.03652	1.58052	3.67884	4.14363	6.88338	GO:0005524,GO:0016887,GO:0003777,GO:0000911,GO:0007018,GO:0000281,GO:0005871,GO:0005874,GO:0009524	ATP binding|ATPase activity|microtubule motor activity|cytokinesis by cell plate formation|microtubule-based movement|mitotic cytokinesis|kinesin complex|microtubule|phragmoplast			0.25183	0.556106	POK2	Phragmoplast orienting kinesin 2 [Source:UniProtKB/Swiss-Prot;Acc:Q27IK6]
Chr01	37093001	37094000	0.000569	0.00411	48.05	61.74	13.69	Downstream,exon	Potri.001G360200	Potri.001G360200	3.20857	1.68193	1.3543e-06	1.29533e-05	4.41686	2.36569	3.30568	10.2634	12.8856	17.5504	GO:0008574,GO:0007018,GO:0005871,GO:0005874,GO:0005524	ATP-dependent microtubule motor activity, plus-end-directed|microtubule-based movement|kinesin complex|microtubule|ATP binding			0.252884	0.55509		Kinesin motor family protein [Source:TAIR;Acc:AT3G20150]
Chr01	37093001	37094000	0.000569	0.00411	48.05	61.74	13.69	Exon,intron	Potri.001G360200	Potri.001G360200	3.20857	1.68193	1.3543e-06	1.29533e-05	4.41686	2.36569	3.30568	10.2634	12.8856	17.5504	GO:0008574,GO:0007018,GO:0005871,GO:0005874,GO:0005524	ATP-dependent microtubule motor activity, plus-end-directed|microtubule-based movement|kinesin complex|microtubule|ATP binding			0.252884	0.55509		Kinesin motor family protein [Source:TAIR;Acc:AT3G20150]
Chr04	7176001	7177000	4.51e-09	1.31e-07	45.28	0	-45.28	Intergenic	Potri.004G086200/Potri.004G086300	Potri.004G086300	0.258846	-1.94984	4.67726e-10	8.28015e-09	4.51117	6.77997	6.24041	2.5942	1.69794	1.42432					0.254015	0.554001	MYB43	Myb domain protein 43 [Source:TAIR;Acc:AT5G16600]
Chr16	13525001	13526000	0.0038	0.0202	69.68	56.02	-13.65	Exon,intron	Potri.016G132000	Potri.016G132000	0.403977	-1.30766	5.68542e-12	1.40774e-10	12.5755	13.4317	15.0594	5.7514	6.15135	9.16418	GO:0030674,GO:0016049,GO:0071230,GO:0009267,GO:0009793,GO:0030307,GO:0071902,GO:0010506,GO:0008361,GO:0031929,GO:0080008,GO:0005737,GO:0031931	Protein binding, bridging|cell growth|cellular response to amino acid stimulus|cellular response to starvation|embryo development ending in seed dormancy|positive regulation of cell growth|positive regulation of protein serine/threonine kinase activity|regulation of autophagy|regulation of cell size|TOR signaling|Cul4-RING E3 ubiquitin ligase complex|cytoplasm|TORC1 complex	Ko04150,ko04151,ko04152,ko04136,ko04138,ko04140	MTOR signaling pathway|PI3K-Akt signaling pathway|AMPK signaling pathway|Autophagy - other eukaryotes|Autophagy - yeast|Autophagy - animal	0.255568	0.552509	RAPTOR1	Regulatory-associated protein of TOR 1 [Source:UniProtKB/Swiss-Prot;Acc:Q93YQ1]
Chr16	13525001	13526000	0.0038	0.0202	69.68	56.02	-13.65	Promotor,exon	Potri.016G132000	Potri.016G132000	0.403977	-1.30766	5.68542e-12	1.40774e-10	12.5755	13.4317	15.0594	5.7514	6.15135	9.16418	GO:0030674,GO:0016049,GO:0071230,GO:0009267,GO:0009793,GO:0030307,GO:0071902,GO:0010506,GO:0008361,GO:0031929,GO:0080008,GO:0005737,GO:0031931	Protein binding, bridging|cell growth|cellular response to amino acid stimulus|cellular response to starvation|embryo development ending in seed dormancy|positive regulation of cell growth|positive regulation of protein serine/threonine kinase activity|regulation of autophagy|regulation of cell size|TOR signaling|Cul4-RING E3 ubiquitin ligase complex|cytoplasm|TORC1 complex	Ko04150,ko04151,ko04152,ko04136,ko04138,ko04140	MTOR signaling pathway|PI3K-Akt signaling pathway|AMPK signaling pathway|Autophagy - other eukaryotes|Autophagy - yeast|Autophagy - animal	0.255568	0.552509	RAPTOR1	Regulatory-associated protein of TOR 1 [Source:UniProtKB/Swiss-Prot;Acc:Q93YQ1]
Chr11	12656001	12657000	1.04e-05	0.000129	6.57	22.4	15.83	Exon,intron	Potri.011G103900	Potri.011G103900	3.90747	1.96624	5.39351e-05	0.000366729	0.285386	0.684921	0.526215	1.52223	3.09322	4.04734	GO:0005773,GO:0003825,GO:0051301,GO:0016311,GO:0009793,GO:0009832,GO:0010182,GO:0005992,GO:0005991,GO:0070413,GO:0005946,GO:0005618,GO:0005576	Vacuole|alpha,alpha-trehalose-phosphate synthase (UDP-forming) activity|cell division|dephosphorylation|embryo development ending in seed dormancy|plant-type cell wall biogenesis|sugar mediated signaling pathway|trehalose biosynthetic process|trehalose metabolic process|trehalose metabolism in response to stress|alpha,alpha-trehalose-phosphate synthase complex (UDP-forming)|cell wall|extracellula…	Ko00500	Starch and sucrose metabolism	0.256746	0.551379	TPS1	Alpha,alpha-trehalose-phosphate synthase [UDP-forming] 1 [Source:UniProtKB/Swiss-Prot;Acc:Q9SYM4]
Chr05	14704001	14705000	9.11e-05	0.000856	38.8	21.05	-17.75	Exon	Potri.005G154000	Potri.005G154000	0.478131	-1.06452	0.000121521	0.00075444	3.7685	3.18301	3.61856	2.17097	2.00477	1.1335	GO:0010020,GO:0006811,GO:0055085,GO:0031969,GO:0016021,GO:0009526	Chloroplast fission|ion transport|transmembrane transport|chloroplast membrane|integral component of membrane|plastid envelope			0.258691	0.549519	MSL2	Mechanosensitive ion channel protein 2, chloroplastic [Source:UniProtKB/Swiss-Prot;Acc:Q56X46]
Chr12	14343001	14344000	2.51e-14	2.05e-12	91.76	52.78	-38.98	Promotor	Potri.012G124400	Potri.012G124400	0.490293	-1.02828	6.39673e-09	9.5319e-08	20.351	19.4375	20.9023	11.5704	12.2272	14.3057	GO:0007015,GO:0045010,GO:0009825,GO:0045893,GO:0010090,GO:0005789,GO:0005634,GO:0031209	Actin filament organization|actin nucleation|multidimensional cell growth|positive regulation of transcription, DNA-templated|trichome morphogenesis|endoplasmic reticulum membrane|nucleus|SCAR complex	Ko04810	Regulation of actin cytoskeleton	0.260009	0.548261	NAP1	Protein NAP1 [Source:UniProtKB/Swiss-Prot;Acc:Q5S2C4]
Chr12	14343001	14344000	2.51e-14	2.05e-12	91.76	52.78	-38.98	.	Potri.012G124400	Potri.012G124400	0.490293	-1.02828	6.39673e-09	9.5319e-08	20.351	19.4375	20.9023	11.5704	12.2272	14.3057	GO:0007015,GO:0045010,GO:0009825,GO:0045893,GO:0010090,GO:0005789,GO:0005634,GO:0031209	Actin filament organization|actin nucleation|multidimensional cell growth|positive regulation of transcription, DNA-templated|trichome morphogenesis|endoplasmic reticulum membrane|nucleus|SCAR complex	Ko04810	Regulation of actin cytoskeleton	0.260009	0.548261	NAP1	Protein NAP1 [Source:UniProtKB/Swiss-Prot;Acc:Q5S2C4]
Chr08	14040001	14041000	0.00425	0.0222	84.38	74.31	-10.06	Intergenic	Potri.008G200100/Potri.008G200200	Potri.008G200200	0.419667	-1.25268	0.00156502	0.00717782	0	3.40737	1.7741	0	0	0					0.262409	0.545978
Chr14	5571001	5572000	1.31e-11	6.65e-10	10.56	35.14	24.58	Exon,intron	Potri.014G068600	Potri.014G068600	2.33539	1.22366	6.92188e-08	8.42827e-07	25.539	11.974	16.6407	49.9568	49.2267	43.1951	GO:0022626,GO:0022627,GO:0005730,GO:0070181,GO:0003735,GO:0006412,GO:0005618,GO:0009507,GO:0005829	Cytosolic ribosome|cytosolic small ribosomal subunit|nucleolus|small ribosomal subunit rRNA binding|structural constituent of ribosome|translation|cell wall|chloroplast|cytosol	Ko03010	Ribosome	0.262434	0.545954	RPS13A	40S ribosomal protein S13-1 [Source:UniProtKB/Swiss-Prot;Acc:P59223]
Chr10	11525001	11526000	0.000176	0.00151	17.19	37.66	20.47	Promotor	Potri.010G091900	Potri.010G091900	4.3134	2.10883	0.00022035	0.00127509	2.92913	0	0	12.3018	4.1674	5.32532					0.26359	0.544857
Chr15	842001	843000	0.00443	0.023	76.06	58.9	-17.15	Exon,intron	Potri.015G012900	Potri.015G012900	0.362111	-1.4655	2.97186e-14	1.05221e-12	17.7993	18.4042	20.2871	7.93233	8.53972	8.80822	GO:0030163,GO:0006457,GO:0006508,GO:0005739,GO:0005524,GO:0004176	Protein catabolic process|protein folding|proteolysis|mitochondrion|ATP binding|ATP-dependent peptidase activity	Ko04112	Cell cycle - Caulobacter	0.263924	0.544541	CLPX	CLP protease regulatory subunit X [Source:TAIR;Acc:AT5G53350]
Chr02	1191001	1192000	1.33e-08	3.47e-07	23.36	0	-23.36	Exon	Potri.002G020000	Potri.002G020000	0.469458	-1.09093	2.00522e-07	2.2295e-06	6.14522	6.73174	7.10718	4.2074	3.305	3.56383					0.264515	0.543981		Transcription elongation factor (TFIIS) family protein [Source:TAIR;Acc:AT4G24200]
Chr13	13306001	13307000	2.54e-09	2.41e-07	67.19	26.44	-40.75	Intergenic	Potri.013G119700/Potri.013G119800	Potri.013G119800	0.201474	-2.31134	9.51204e-13	2.6706e-11	10.6573	15.0842	14.7886	1.92811	2.07944	5.78469	GO:0102338,GO:0006633,GO:0009409,GO:0009416,GO:0016021,GO:0102336,GO:0102337	3-oxo-lignoceronyl-CoA synthase activity|fatty acid biosynthetic process|response to cold|response to light stimulus|integral component of membrane|3-oxo-arachidoyl-CoA synthase activity|3-oxo-cerotoyl-CoA synthase activity	Ko00062	Fatty acid elongation	0.264908	0.543609	KCS21	3-ketoacyl-CoA synthase 21 [Source:UniProtKB/Swiss-Prot;Acc:Q9LZ72]
Chr06	7164001	7165000	0.0049	0.0249	47.89	63.87	15.98	Exon,intron	Potri.006G093900	Potri.006G093900	2.27216	1.18407	7.70626e-11	1.5734e-09	22.944	15.5492	14.4267	45.8096	48.2214	48.7736	GO:0005524,GO:0004672	ATP binding|protein kinase activity	Ko04075	Plant hormone signal transduction	0.265013	0.543509		Protein kinase protein with tetratricopeptide repeat domain [Source:TAIR;Acc:AT5G59010]
Chr15	14531001	14532000	1.61e-14	1.39e-12	34.88	0	-34.88	Exon,intron	Potri.015G135500	Potri.015G135500	0.219121	-2.1902	2.20344e-19	1.63675e-17	487.321	585.738	607.881	159.653	168.381	125.135	GO:0005739	Mitochondrion			0.267391	0.541263	BAG1	BAG family molecular chaperone regulator 1 [Source:UniProtKB/Swiss-Prot;Acc:Q0WUQ1]
Chr08	2973001	2974000	3.66e-05	0.000388	69.4	89.47	20.07	Exon,intron	Potri.008G050200	Potri.008G050200	2.6614	1.41219	1.86503e-15	7.89937e-14	151.322	103.991	108.712	382.74	397.783	400.643	GO:0003735,GO:0006412,GO:0005840,GO:0000166,GO:0019843	Structural constituent of ribosome|translation|ribosome|nucleotide binding|rRNA binding	Ko03010	Ribosome	0.267705	0.540967	RPL23AB	60S ribosomal protein L23a-2 [Source:UniProtKB/Swiss-Prot;Acc:Q9M3C3]
Chr13	2285001	2286000	2.06e-11	1e-09	0.7	16.24	15.54	Exon	Potri.013G034200	Potri.013G034200	2.79495	1.48282	0.000269557	0.00152316	0.822083	1.20352	0.494962	2.2922	3.01678	3.12093					0.270333	0.538495		Pentatricopeptide repeat-containing protein At1g63330 [Source:UniProtKB/Swiss-Prot;Acc:Q9C8T7]
Chr02	7470001	7471000	2.98e-05	0.000325	66.21	48.62	-17.58	Promotor,exon	Potri.002G103300	Potri.002G103300	0.313367	-1.67407	5.5947e-21	5.26757e-19	137.604	129.223	150.988	56.6527	54.54	53.097	GO:0006355,GO:0006351,GO:0005634,GO:0003677,GO:0003700	Regulation of transcription, DNA-templated|transcription, DNA-templated|nucleus|DNA binding|transcription factor activity, sequence-specific DNA binding			0.271196	0.537685	CPuORF36	Conserved peptide upstream open reading frame 36 [Source:TAIR;Acc:AT5G50012]
Chr04	20341001	20342000	6.2e-06	0.000144	27.91	15.2	-12.71	Intergenic	Potri.004G188100/Potri.004G188200	Potri.004G188100	0.115683	-3.11175	3.38671e-15	1.37723e-13	175.5	254.476	237.017	31.4779	37.4735	32.7901	GO:0047769,GO:0009094,GO:0009507,GO:0009570,GO:0016597	Arogenate dehydratase activity|L-phenylalanine biosynthetic process|chloroplast|chloroplast stroma|amino acid binding	Ko00400,ko01230	Phenylalanine, tyrosine and tryptophan biosynthesis|Biosynthesis of amino acids	0.271404	0.53749	ADT3	Arogenate dehydratase 3, chloroplastic [Source:UniProtKB/Swiss-Prot;Acc:Q9ZUY3]
Chr17	11113001	11114000	0.00495	0.0251	38.19	50.6	12.41	Intergenic	Potri.017G094100/Potri.017G094200	Potri.017G094200	3.22266	1.68825	1.49708e-08	2.06724e-07	8.99969	5.61947	11.7763	28.3958	39.7627	37.0293					0.271666	0.537244		Hydroxyproline-rich glycoprotein family protein [Source:TAIR;Acc:AT3G02120]
Chr04	7956001	7957000	5.97e-10	6.24e-08	92.56	74.13	-18.43	Intergenic	Potri.004G093400/Potri.004G093500	Potri.004G093500	0.475241	-1.07327	0.00147747	0.00682071	14.5192	18.6835	12.9818	8.25809	7.49021	12.6932	GO:0010008,GO:0016021,GO:0005765,GO:0004842,GO:0008270,GO:0006897,GO:0016567,GO:0031410,GO:0005783,GO:0005789	Endosome membrane|integral component of membrane|lysosomal membrane|ubiquitin-protein transferase activity|zinc ion binding|endocytosis|protein ubiquitination|cytoplasmic vesicle|endoplasmic reticulum|endoplasmic reticulum membrane			0.272878	0.53611		RING/FYVE/PHD zinc finger superfamily protein [Source:TAIR;Acc:AT5G38070]
Chr13	12719001	12720000	2.4e-06	3.56e-05	56.45	38.69	-17.76	Promotor	Potri.013G114000	Potri.013G114000	0.102449	-3.28702	6.04492e-06	5.08137e-05	1.6798	1.87664	3.21794	0	0.18501	0.84686					0.274801	0.534313
Chr01	32508001	32509000	3.72e-05	0.000393	40.5	22.64	-17.86	Downstream	Potri.001G320400	Potri.001G320400	0.313194	-1.67487	8.51648e-11	1.71747e-09	815.661	1060.56	1001.09	421.877	431.989	328.777	GO:0009506,GO:0004372,GO:0030170,GO:0007623,GO:0006544,GO:0006563,GO:0046686,GO:0035999,GO:0005829,GO:0016020,GO:0005886	Plasmodesma|glycine hydroxymethyltransferase activity|pyridoxal phosphate binding|circadian rhythm|glycine metabolic process|L-serine metabolic process|response to cadmium ion|tetrahydrofolate interconversion|cytosol|membrane|plasma membrane	Ko00670,ko00460,ko01200,ko01230,ko00260,ko00630,ko00680	One carbon pool by folate|Cyanoamino acid metabolism|Carbon metabolism|Biosynthesis of amino acids|Glycine, serine and threonine metabolism|Glyoxylate and dicarboxylate metabolism|Methane metabolism	0.277195	0.532083	SHM4	Serine hydroxymethyltransferase 4 [Source:UniProtKB/Swiss-Prot;Acc:O23254]
Chr10	496001	497000	0.000259	0.0021	20.13	35.2	15.07	Exon,intron	Potri.010G005400	Potri.010G005400	2.45056	1.29311	1.21229e-08	1.70343e-07	2.81367	3.05681	1.90295	7.64631	8.61064	9.40076	GO:0006364,GO:0000776,GO:0047496,GO:0005874,GO:0005875,GO:0005730,GO:0005654,GO:0045502,GO:0008017,GO:0044822,GO:0000132,GO:0031023,GO:0007097,GO:0005938,GO:2000574,GO:0005813,GO:0000003,GO:0001650	RRNA processing|kinetochore|vesicle transport along microtubule|microtubule|microtubule associated complex|nucleolus|nucleoplasm|dynein binding|microtubule binding|poly(A) RNA binding|establishment of mitotic spindle orientation|microtubule organizing center organization|nuclear migration|cell cortex|regulation of microtubule motor activity|centrosome|reproduction|fibrillar center	Ko03008	Ribosome biogenesis in eukaryotes	0.277386	0.531906		Transducin family protein / WD-40 repeat family protein [Source:TAIR;Acc:AT5G11240]
Chr14	11266001	11267000	0.000191	0.00162	78.64	58.95	-19.69	Exon	Potri.014G147400	Potri.014G147400	0.39204	-1.35093	1.81011e-07	2.03244e-06	25.3288	35.8802	35.6851	21.0851	14.4211	12.1598	GO:0005829,GO:0043234	Cytosol|protein complex			0.278863	0.530533		Transducin/WD40 repeat-like superfamily protein [Source:TAIR;Acc:AT3G13340]
Chr07	13150001	13151000	0.00883	0.0402	32.02	42.31	10.29	Downstream	Potri.007G107900	Potri.007G107900	2.89627	1.5342	2.18426e-06	2.0092e-05	1.1431	0.50713	0.823333	2.12404	3.14156	3.58932	GO:0030515,GO:0006364,GO:0080008,GO:0005730,GO:0032040,GO:0060321,GO:0009793,GO:0009553	SnoRNA binding|rRNA processing|Cul4-RING E3 ubiquitin ligase complex|nucleolus|small-subunit processome|acceptance of pollen|embryo development ending in seed dormancy|embryo sac development			0.279797	0.529668	EMB2271	U3 snoRNP-associated protein-like EMB2271 [Source:UniProtKB/Swiss-Prot;Acc:Q3MKM6]
Chr08	5306001	5307000	2.12e-07	4.12e-06	54.87	73.5	18.63	Exon	Potri.008G084500	Potri.008G084500	2.20473	1.1406	3.03421e-08	3.92231e-07	3.03665	2.42985	2.45272	8.10528	8.08689	7.44975	GO:0006096,GO:0019253,GO:0009507,GO:0005524,GO:0004618	Glycolytic process|reductive pentose-phosphate cycle|chloroplast|ATP binding|phosphoglycerate kinase activity	Ko01230,ko00010,ko00710,ko01200	Biosynthesis of amino acids|Glycolysis / Gluconeogenesis|Carbon fixation in photosynthetic organisms|Carbon metabolism	0.280649	0.528879		Phosphoglycerate kinase 2, chloroplastic [Source:UniProtKB/Swiss-Prot;Acc:P50318]
Chr01	33035001	33036000	0.00676	0.0324	84.21	96.72	12.51	Promotor	Potri.001G326400	Potri.001G326400	2.70935	1.43795	1.6913e-10	3.25955e-09	38.1325	28.5057	26.4414	118.625	95.2084	100.708	GO:0005840,GO:0042254	Ribosome|ribosome biogenesis	Ko03010	Ribosome	0.282608	0.527068	RPL7AB	60S ribosomal protein L7a-2 [Source:UniProtKB/Swiss-Prot;Acc:Q9LZH9]
Chr06	9650001	9651000	7.39e-06	9.54e-05	26.09	45.41	19.33	Intergenic	Potri.006G121100/Potri.006G121200	Potri.006G121100	2.0574	1.04082	2.80019e-07	3.05028e-06	5.88062	3.96969	4.86375	11.5582	10.4146	15.1659	GO:0005634,GO:0034388,GO:0032040,GO:0044822,GO:0030515,GO:0000462,GO:0006364,GO:0031965,GO:0005730,GO:0005654	Nucleus|Pwp2p-containing subcomplex of 90S preribosome|small-subunit processome|poly(A) RNA binding|snoRNA binding|maturation of SSU-rRNA from tricistronic rRNA transcript (SSU-rRNA, 5.8S rRNA, LSU-rRNA)|rRNA processing|nuclear membrane|nucleolus|nucleoplasm	Ko03008	Ribosome biogenesis in eukaryotes	0.285509	0.524395		Transducin family protein / WD-40 repeat family protein [Source:TAIR;Acc:AT3G21540]
Chr07	4092001	4093000	0.00929	0.0419	31.51	15.62	-15.88	Downstream	Potri.007G046100	Potri.007G046100	0.0606821	-4.04259	2.04397e-15	8.5471e-14	49.541	80.1463	65.9875	5.66199	5.47998	3.25454					0.285588	0.524323	FPP7	Filament-like plant protein 7 [Source:UniProtKB/Swiss-Prot;Acc:Q9SLN1]
Chr06	25784001	25785000	0.00654	0.0315	60.69	44.8	-15.89	Exon	Potri.006G252300	Potri.006G252300	0.463451	-1.10951	1.70146e-05	0.000129946	3.10218	3.93103	3.01123	1.78793	1.30593	1.47819	GO:0005739,GO:0005524	Mitochondrion|ATP binding			0.288115	0.522003		AFG1-like ATPase family protein [Source:TAIR;Acc:AT2G25530]
Chr18	8689001	8690000	1.24e-06	1.96e-05	84.66	56.1	-28.56	Exon,intron	Potri.018G068100	Potri.018G068100	0.476586	-1.06919	9.12383e-09	1.31131e-07	15.1249	16.9181	17.0505	8.3942	11.1056	11.4361					0.288424	0.52172		Protein kinase superfamily protein [Source:TAIR;Acc:AT5G56890]
Chr18	8689001	8690000	1.24e-06	1.96e-05	84.66	56.1	-28.56	Promotor	Potri.018G068100	Potri.018G068100	0.476586	-1.06919	9.12383e-09	1.31131e-07	15.1249	16.9181	17.0505	8.3942	11.1056	11.4361					0.288424	0.52172		Protein kinase superfamily protein [Source:TAIR;Acc:AT5G56890]
Chr16	13960001	13961000	0.000118	0.00107	15.35	3.42	-11.93	Exon	Potri.016G136500	Potri.016G136500	0.243697	-2.03684	6.70763e-10	1.16171e-08	19.3016	28.2708	26.5102	9.16287	7.27315	6.22191	GO:0006355,GO:0006351,GO:0005634,GO:0003677,GO:0008270	Regulation of transcription, DNA-templated|transcription, DNA-templated|nucleus|DNA binding|zinc ion binding			0.288462	0.521685	VAL2	B3 domain-containing transcription repressor VAL2 [Source:UniProtKB/Swiss-Prot;Acc:Q5CCK4]
Chr18	2205001	2206000	4.76e-08	1.09e-06	38.14	14.38	-23.76	Exon	Potri.018G027700	Potri.018G027700	0.413317	-1.27468	1.375e-10	2.68852e-09	16.9908	17.1919	19.1768	6.87127	9.68418	12.7276			Ko04016,ko04075	MAPK signaling pathway - plant|Plant hormone signal transduction	0.289808	0.520454	EBF1	EIN3-binding F-box protein 1 [Source:UniProtKB/Swiss-Prot;Acc:Q9SKK0]
Chr08	3650001	3651000	0.0109	0.0475	66.85	54.61	-12.24	Promotor	Potri.008G060500	Potri.008G060500	0.468448	-1.09404	6.26954e-07	6.41581e-06	15.4189	15.7783	20.2045	11.191	11.4918	10.1162	GO:0071555,GO:0000139,GO:0016021,GO:0016757	Cell wall organization|Golgi membrane|integral component of membrane|transferase activity, transferring glycosyl groups	Ko00790	Folate biosynthesis	0.290139	0.520151
Chr16	10035001	10036000	0.00557	0.0276	73.68	59.52	-14.16	Intergenic	Potri.016G102100/Potri.016G102200	Potri.016G102100	0.403945	-1.30777	0.00461853	0.0183426	15.2973	24.7154	32.9881	11.463	11.8903	12.5341	GO:0070401,GO:0016229,GO:0055114,GO:0009409,GO:0009651,GO:0009636,GO:0009414,GO:0009507,GO:0008106,GO:0004033	NADP+ binding|steroid dehydrogenase activity|oxidation-reduction process|response to cold|response to salt stress|response to toxic substance|response to water deprivation|chloroplast|alcohol dehydrogenase (NADP+) activity|aldo-keto reductase (NADP) activity	Ko01220,ko00930,ko00010,ko00040,ko00561	Degradation of aromatic compounds|Caprolactam degradation|Glycolysis / Gluconeogenesis|Pentose and glucuronate interconversions|Glycerolipid metabolism	0.290546	0.519779	AKR4C9	Aldo-keto reductase family 4 member C9 [Source:UniProtKB/Swiss-Prot;Acc:Q0PGJ6]
Chr04	16909001	16910000	3.01e-12	4.46e-10	8.48	20.28	11.8	Exon	Potri.004G145800	Potri.004G145800	2.4695	1.30422	4.44589e-05	0.000308685	2.11182	1.03652	1.58052	3.67884	4.14363	6.88338	GO:0005524,GO:0016887,GO:0003777,GO:0000911,GO:0007018,GO:0000281,GO:0005871,GO:0005874,GO:0009524	ATP binding|ATPase activity|microtubule motor activity|cytokinesis by cell plate formation|microtubule-based movement|mitotic cytokinesis|kinesin complex|microtubule|phragmoplast			0.294523	0.516155	POK2	Phragmoplast orienting kinesin 2 [Source:UniProtKB/Swiss-Prot;Acc:Q27IK6]
Chr17	510001	511000	6.85e-05	0.000669	83.47	67.68	-15.79	Exon,intron	Potri.017G007400	Potri.017G007400	0.499307	-1.002	1.98033e-07	2.20514e-06	51.1095	59.5199	60.0796	32.5667	35.0441	39.9972	GO:0000166,GO:0006355,GO:0006396,GO:0006351,GO:0030529,GO:0005634,GO:0003729	Nucleotide binding|regulation of transcription, DNA-templated|RNA processing|transcription, DNA-templated|intracellular ribonucleoprotein complex|nucleus|mRNA binding			0.295951	0.514859	LARP6B	La-related protein 6B [Source:UniProtKB/Swiss-Prot;Acc:O80567]
Chr13	13329001	13330000	1.64e-05	0.000192	98	72.97	-25.03	Downstream	Potri.013G119800	Potri.013G119800	0.201474	-2.31134	9.51204e-13	2.6706e-11	10.6573	15.0842	14.7886	1.92811	2.07944	5.78469	GO:0102338,GO:0006633,GO:0009409,GO:0009416,GO:0016021,GO:0102336,GO:0102337	3-oxo-lignoceronyl-CoA synthase activity|fatty acid biosynthetic process|response to cold|response to light stimulus|integral component of membrane|3-oxo-arachidoyl-CoA synthase activity|3-oxo-cerotoyl-CoA synthase activity	Ko00062	Fatty acid elongation	0.296848	0.514045	KCS21	3-ketoacyl-CoA synthase 21 [Source:UniProtKB/Swiss-Prot;Acc:Q9LZ72]
Chr03	696001	697000	1.11e-05	0.000136	46.28	78.26	31.98	Downstream,exon,intron	Potri.003G008500	Potri.003G008500	2.26754	1.18113	0.00462561	0.0183682	0.975855	0.641445	0.270571	1.34064	2.13468	3.34155	GO:0008033,GO:0009982,GO:0003723,GO:0001522	TRNA processing|pseudouridine synthase activity|RNA binding|pseudouridine synthesis			0.296963	0.513941		Pseudouridine synthase family protein [Source:TAIR;Acc:AT1G09800]
Chr08	13884001	13885000	6.2e-07	2.09e-05	34.56	22.22	-12.33	Intergenic	Potri.008G198600/Potri.008G198700	Potri.008G198600	0.389297	-1.36106	1.59685e-10	3.09367e-09	2.50999	4.68685	5.15835	0.386673	1.99415	2.03185	GO:0030091,GO:0006979,GO:0005829,GO:0046872,GO:0033743	Protein repair|response to oxidative stress|cytosol|metal ion binding|peptide-methionine (R)-S-oxide reductase activity			0.29727	0.513663	MSRB5	Peptide methionine sulfoxide reductase B5 [Source:UniProtKB/Swiss-Prot;Acc:Q9ZS91]
Chr19	8795001	8796000	1.29e-06	2.03e-05	92.86	80.06	-12.8	Intergenic	Potri.019G056400/Potri.019G056500	Potri.019G056500	0.376116	-1.41075	3.40279e-08	4.35533e-07	5.08404	5.03972	5.83615	2.06411	2.98066	2.39413	GO:0016021,GO:0005886,GO:0015079	Integral component of membrane|plasma membrane|potassium ion transmembrane transporter activity			0.299568	0.511586	POT2	Potassium transporter 2 [Source:UniProtKB/Swiss-Prot;Acc:O22881]
Chr14	11270001	11271000	1.16e-05	0.000142	36.02	23.29	-12.72	Exon,intron	Potri.014G147400	Potri.014G147400	0.39204	-1.35093	1.81011e-07	2.03244e-06	25.3288	35.8802	35.6851	21.0851	14.4211	12.1598	GO:0005829,GO:0043234	Cytosol|protein complex			0.300339	0.510889		Transducin/WD40 repeat-like superfamily protein [Source:TAIR;Acc:AT3G13340]
Chr14	11270001	11271000	1.16e-05	0.000142	36.02	23.29	-12.72	Promotor	Potri.014G147400	Potri.014G147400	0.39204	-1.35093	1.81011e-07	2.03244e-06	25.3288	35.8802	35.6851	21.0851	14.4211	12.1598	GO:0005829,GO:0043234	Cytosol|protein complex			0.300339	0.510889		Transducin/WD40 repeat-like superfamily protein [Source:TAIR;Acc:AT3G13340]
Chr15	12830001	12831000	0.000364	0.00281	19.25	39.36	20.11	Exon,intron	Potri.015G112900	Potri.015G112900	2.34451	1.22929	1.14616e-12	3.14624e-11	105.859	72.5308	73.9496	249.478	236.426	267.352	GO:0015935,GO:0003735,GO:0006412	Small ribosomal subunit|structural constituent of ribosome|translation	Ko03010	Ribosome	0.301364	0.509965	RPSAB	40S ribosomal protein Sa-2 [Source:UniProtKB/Swiss-Prot;Acc:Q8H173]
Chr10	8060001	8061000	0.00194	0.0116	62.24	39.06	-23.18	Intergenic	Potri.010G049800/Potri.010G049900	Potri.010G049900	0.217934	-2.19804	8.38629e-05	0.000543115	3.61379	6.14886	5.23292	0.208044	1.27945	0.212633					0.301839	0.509537		Cellulase (glycosyl hydrolase family 5) protein [Source:TAIR;Acc:AT1G13130]
Chr12	14658001	14659000	1.13e-08	2.99e-07	39.93	69.06	29.13	Exon,intron	Potri.012G129600	Potri.012G129600	2.15919	1.11049	6.78446e-07	6.90926e-06	3.43826	2.51584	2.37676	6.42972	6.4627	9.02998	GO:0009524,GO:0009574,GO:0008017,GO:0000911,GO:0052096,GO:0000226,GO:0046785,GO:0007067,GO:0000280,GO:0009624,GO:0055028,GO:0005874,GO:0005634	Phragmoplast|preprophase band|microtubule binding|cytokinesis by cell plate formation|formation by symbiont of syncytium involving giant cell for nutrient acquisition from host|microtubule cytoskeleton organization|microtubule polymerization|mitotic nuclear division|nuclear division|response to nematode|cortical microtubule|microtubule|nucleus			0.302286	0.509135	MAP65-3	65-kDa microtubule-associated protein 3 [Source:UniProtKB/Swiss-Prot;Acc:Q9FHM4]
Chr12	15699001	15700000	1.23e-05	0.000149	27.98	46.32	18.34	Downstream	Potri.012G144700	Potri.012G144700	2.26619	1.18027	9.83013e-08	1.16108e-06	4.60242	3.36563	3.85199	11.0775	9.53995	10.9446	GO:0005840,GO:0003735,GO:0006412	Ribosome|structural constituent of ribosome|translation	Ko03010	Ribosome	0.303126	0.508379		Ribosomal protein S5 domain 2-like superfamily protein [Source:TAIR;Acc:AT3G49080]
Chr15	4532001	4533000	0.00215	0.0295	100	86.47	-13.53	Intergenic	Potri.015G045600/Potri.015G045700	Potri.015G045700	0.307199	-1.70275	1.45178e-09	2.3858e-08	33.5621	43.6671	37.1762	16.5426	15.3107	12.8364					0.303374	0.508157		Unknown protein; BEST Arabidopsis thaliana protein match is: unknown protein (TAIR:AT3G18300.1); Has 89 Blast hits to 89 proteins in 11 species: Archae - 0; Bacteria - 2; Metazoa - 0; Fungi - 0; Plants - 86; Viruses - 0; Other Eukaryotes - 1 (source /.../ BLink). [Source:TAIR;Acc:AT1G48780]
Chr04	23229001	23230000	8.51e-07	1.41e-05	69.53	31.25	-38.28	Promotor	Potri.004G226800	Potri.004G226800	0.447511	-1.16	1.69716e-07	1.91726e-06	514.55	587.379	596.283	390.452	330.927	223.663	GO:0030775,GO:0045492,GO:0045491,GO:0005794,GO:0000139,GO:0016021	Glucuronoxylan 4-O-methyltransferase activity|xylan biosynthetic process|xylan metabolic process|Golgi apparatus|Golgi membrane|integral component of membrane			0.304217	0.507399	GXM1	Glucuronoxylan 4-O-methyltransferase 1 [Source:UniProtKB/Swiss-Prot;Acc:Q6NMK1]
Chr01	30308001	30309000	6.45e-10	6.74e-08	95.12	78.31	-16.81	Intergenic	Potri.001G298900/Potri.001G299000	Potri.001G298900	0.236835	-2.07804	9.78934e-10	1.65001e-08	2.53892	2.10334	3.6832	0.891955	0.773905	1.00111	GO:0048046,GO:0047513,GO:0008152	Apoplast|1,2-alpha-L-fucosidase activity|metabolic process	Ko00511	Other glycan degradation	0.304555	0.507096	FUC95A	Alpha-L-fucosidase 2 [Source:UniProtKB/Swiss-Prot;Acc:Q8L7W8]
Chr19	9472001	9473000	1.63e-07	3.29e-06	10.3	35.71	25.42	Promotor	Potri.019G062100	Potri.019G062100	2.26122	1.1771	8.26292e-11	1.67089e-09	20.4959	13.926	14.1132	45.6717	40.7123	50.7195	GO:0004672,GO:0016021,GO:0005886,GO:0005524	Protein kinase activity|integral component of membrane|plasma membrane|ATP binding			0.304969	0.506724		Probable inactive receptor kinase At5g58300 [Source:UniProtKB/Swiss-Prot;Acc:Q9LVM0]
Chr01	50111001	50112000	5.72e-14	4.42e-12	59.68	36.16	-23.52	Exon,intron	Potri.001G468700	Potri.001G468700	0.0881136	-3.50449	1.285e-14	4.82715e-13	94.9511	141.348	134.915	13.7114	20.3789	11.9541			Ko04340,ko04341	Hedgehog signaling pathway|Hedgehog signaling pathway - fly	0.305393	0.506344		BTB/POZ domain-containing protein At1g55760 [Source:UniProtKB/Swiss-Prot;Acc:Q680K8]
Chr15	841001	842000	0.000562	0.00406	25.44	14.17	-11.27	Exon,intron	Potri.015G012900	Potri.015G012900	0.362111	-1.4655	2.97186e-14	1.05221e-12	17.7993	18.4042	20.2871	7.93233	8.53972	8.80822	GO:0030163,GO:0006457,GO:0006508,GO:0005739,GO:0005524,GO:0004176	Protein catabolic process|protein folding|proteolysis|mitochondrion|ATP binding|ATP-dependent peptidase activity	Ko04112	Cell cycle - Caulobacter	0.30554	0.506213	CLPX	CLP protease regulatory subunit X [Source:TAIR;Acc:AT5G53350]
Chr15	4053001	4054000	3.51e-05	0.000375	48.61	27.98	-20.63	Intergenic	Potri.015G042700/Potri.015G042800	Potri.015G042800	0.374324	-1.41764	2.65871e-16	1.25763e-14	55.3641	64.3418	65.658	28.0622	27.4965	30.6627	GO:0071470,GO:0010928,GO:2000028,GO:0006979,GO:0009650,GO:0071944,GO:0005198,GO:0009734	Cellular response to osmotic stress|regulation of auxin mediated signaling pathway|regulation of photoperiodism, flowering|response to oxidative stress|UV protection|cell periphery|structural molecule activity|auxin-activated signaling pathway			0.305931	0.505862	GRDP1	Glycine-rich domain-containing protein 1 [Source:UniProtKB/Swiss-Prot;Acc:Q9ZQ47]
Chr10	9635001	9636000	1.03e-13	7.68e-12	64.89	79.08	14.19	Intergenic	Potri.010G069100/Potri.010G069200	Potri.010G069200	2.04624	1.03298	5.88953e-05	0.000396715	1.59785	1.01635	1.74207	2.72955	3.44539	4.59358	GO:0051301,GO:0005618,GO:0005737,GO:0007049	Cell division|cell wall|cytoplasm|cell cycle			0.307131	0.504787		Transducin/WD40 repeat-like superfamily protein [Source:TAIR;Acc:AT4G14310]
Chr03	2237001	2238000	6.11e-12	3.28e-10	45.1	18.3	-26.8	Downstream,exon	Potri.003G018500	Potri.003G018500	0.250923	-1.99468	8.90132e-13	2.51345e-11	18.1532	25.012	21.6689	5.79157	6.84003	7.25798	GO:0005874	Microtubule			0.307424	0.504526		T-complex protein 11 [Source:TAIR;Acc:AT1G22930]
Chr10	9635001	9636000	1.26e-19	4.04e-17	60.39	75.14	14.75	Intergenic	Potri.010G069100/Potri.010G069200	Potri.010G069200	2.04624	1.03298	5.88953e-05	0.000396715	1.59785	1.01635	1.74207	2.72955	3.44539	4.59358	GO:0051301,GO:0005618,GO:0005737,GO:0007049	Cell division|cell wall|cytoplasm|cell cycle			0.307632	0.50434		Transducin/WD40 repeat-like superfamily protein [Source:TAIR;Acc:AT4G14310]
Chr13	1449001	1450000	0.00267	0.0151	41.88	28.57	-13.31	Downstream,exon	Potri.013G021800	Potri.013G021800	0.225114	-2.15127	2.80462e-12	7.36374e-11	12.5507	10.5963	16.3507	1.10527	4.89516	3.82583					0.308373	0.503677		Protein of unknown function (DUF3223) [Source:TAIR;Acc:AT5G62440]
Chr18	6105001	6106000	1.92e-19	6.07e-17	55.3	75.45	20.15	Exon	Potri.018G057700	Potri.018G057700	2.37597	1.24852	0.000916931	0.00449406	4.04853	0.882792	1.68425	6.47463	7.54922	9.29729	GO:0016572,GO:0005874,GO:0007067,GO:0031965,GO:0007052,GO:0005730,GO:0005634,GO:0009524,GO:0005819,GO:0005876,GO:0032465,GO:0051233,GO:0000922,GO:0005524,GO:0035175,GO:0009504,GO:0004674,GO:0032133,GO:0051301,GO:0000780	Histone phosphorylation|microtubule|mitotic nuclear division|nuclear membrane|mitotic spindle organization|nucleolus|nucleus|phragmoplast|spindle|spindle microtubule|regulation of cytokinesis|spindle midzone|spindle pole|ATP binding|histone kinase activity (H3-S10 specific)|cell plate|protein serine/threonine kinase activity|chromosome passenger complex|cell division|condensed nuclear chromosome,…			0.31114	0.50121	AUR1	Serine/threonine-protein kinase Aurora-1 [Source:UniProtKB/Swiss-Prot;Acc:Q9M077]
Chr05	11706001	11707000	4.42e-05	0.000457	30.59	11.9	-18.69	Downstream	Potri.005G140000	Potri.005G140000	0.404527	-1.30569	0.00154065	0.00707811	5.69753	4.2225	7.23118	1.74067	3.8552	2.72632					0.312058	0.500393		F-box protein At5g67140 [Source:UniProtKB/Swiss-Prot;Acc:Q9FH99]
Chr09	1773001	1774000	4.22e-06	5.84e-05	64.52	20	-44.52	Intergenic	Potri.009G009700/Potri.009G009800	Potri.009G009800	0.483602	-1.04811	2.38208e-07	2.61799e-06	12.0404	11.0616	13.2384	5.83772	8.46413	8.16815	GO:0010229,GO:0080006,GO:0010076,GO:0010077,GO:0007389,GO:1905393,GO:0010223,GO:0006351,GO:0010228,GO:0005634,GO:0003677,GO:0003700	Inflorescence development|internode patterning|maintenance of floral meristem identity|maintenance of inflorescence meristem identity|pattern specification process|plant organ formation|secondary shoot formation|transcription, DNA-templated|vegetative to reproductive phase transition of meristem|nucleus|DNA binding|transcription factor activity, sequence-specific DNA binding			0.314457	0.498263	BLH8	BEL1-like homeodomain protein 8 [Source:UniProtKB/Swiss-Prot;Acc:Q9SJJ3]
Chr05	25375001	25376000	0.000654	0.00463	79.25	89.27	10.02	Exon,intron	Potri.005G251700	Potri.005G251700	2.12052	1.08442	0.000159529	0.000956849	3.78237	2.6476	2.28431	5.82972	7.17362	11.4304	GO:0006351,GO:0005634,GO:0003677,GO:0006355	Transcription, DNA-templated|nucleus|DNA binding|regulation of transcription, DNA-templated			0.316102	0.496805	NLP5	Protein NLP5 [Source:UniProtKB/Swiss-Prot;Acc:Q9SFW8]
Chr08	8059001	8060000	0.00261	0.0149	49.65	65.83	16.18	Exon	Potri.008G123600	Potri.008G123600	3.19314	1.67498	5.28389e-09	7.97005e-08	3.61097	2.00679	1.55096	6.83045	8.8906	10.9576	GO:0046872,GO:0004722	Metal ion binding|protein serine/threonine phosphatase activity			0.319801	0.493538		Probable protein phosphatase 2C 15 [Source:UniProtKB/Swiss-Prot;Acc:Q9M9C6]
Chr05	9820001	9821000	2.2e-13	1.54e-11	34.2	1.09	-33.11	Exon,intron	Potri.005G125600	Potri.005G125600	0.323492	-1.6282	1.3021e-07	1.50844e-06	2.91312	2.47275	3.38945	1.49582	1.81022	1.093	GO:0044212,GO:0009937,GO:0010029,GO:0006355,GO:0010431,GO:0006351,GO:0005634,GO:0046872,GO:0003700,GO:0003677	Transcription regulatory region DNA binding|regulation of gibberellic acid mediated signaling pathway|regulation of seed germination|regulation of transcription, DNA-templated|seed maturation|transcription, DNA-templated|nucleus|metal ion binding|transcription factor activity, sequence-specific DNA binding|DNA binding			0.320189	0.493196	IDD2	Protein indeterminate-domain 2 [Source:UniProtKB/Swiss-Prot;Acc:Q9SCQ6]
Chr14	2839001	2840000	8.45e-05	0.000803	19.42	32.28	12.86	Exon,intron	Potri.014G034600	Potri.014G034600	2.1961	1.13494	1.34554e-06	1.28779e-05	4.65198	2.71803	3.52314	8.51382	9.40981	11.2442	GO:0000166,GO:0008143,GO:0034605,GO:0006397,GO:0010494,GO:0005634,GO:0003729	Nucleotide binding|poly(A) binding|cellular response to heat|mRNA processing|cytoplasmic stress granule|nucleus|mRNA binding			0.320503	0.49292	RBP47C	Polyadenylate-binding protein RBP47C [Source:UniProtKB/Swiss-Prot;Acc:Q9SX79]
Chr02	198001	199000	9.36e-17	1.18e-14	0.52	33.33	32.82	Promotor	Potri.002G003400	Potri.002G003400	5.68353	2.50679	1.23921e-17	7.11808e-16	1.45032	0.412017	1.11663	6.84232	7.79827	7.60198	GO:0005524,GO:0030332,GO:0004693,GO:0008353,GO:0000082,GO:0000086,GO:0016572,GO:0009755,GO:0007275,GO:0008284,GO:0010389,GO:0000307,GO:0010468,GO:0005737,GO:0009934,GO:0005634,GO:0051301,GO:0007067	ATP binding|cyclin binding|cyclin-dependent protein serine/threonine kinase activity|RNA polymerase II carboxy-terminal domain kinase activity|G1/S transition of mitotic cell cycle|G2/M transition of mitotic cell cycle|histone phosphorylation|hormone-mediated signaling pathway|multicellular organism development|positive regulation of cell proliferation|regulation of G2/M transition of mitotic cel…			0.320559	0.49287	CDKB2-1	Cyclin-dependent kinase B2-1 [Source:UniProtKB/Swiss-Prot;Acc:Q8LF80]
Chr07	6813001	6814000	6.37e-05	0.000628	63.99	50.15	-13.84	Exon,intron	Potri.007G061500	Potri.007G061500	0.466918	-1.09876	8.95053e-10	1.51467e-08	14.4024	16.8857	19.4183	7.07798	8.75468	7.97252	GO:0007264,GO:0005737,GO:0016020,GO:0005525	Small GTPase mediated signal transduction|cytoplasm|membrane|GTP binding	Ko04530,ko04145,ko04010,ko04013,ko04014,ko04015,ko04024,ko04071,ko04151,ko04310,ko04370,ko04810,ko04510,ko04520	Tight junction|Phagosome|MAPK signaling pathway|MAPK signaling pathway - fly|Ras signaling pathway|Rap1 signaling pathway|cAMP signaling pathway|Sphingolipid signaling pathway|PI3K-Akt signaling pathway|Wnt signaling pathway|VEGF signaling pathway|Regulation of actin cytoskeleton|Focal adhesion|Adherens junction	0.321116	0.49238	ARAC1	Rac-like GTP-binding protein ARAC1 [Source:UniProtKB/Swiss-Prot;Acc:Q38902]
Chr07	6813001	6814000	6.37e-05	0.000628	63.99	50.15	-13.84	Downstream,exon	Potri.007G061500	Potri.007G061500	0.466918	-1.09876	8.95053e-10	1.51467e-08	14.4024	16.8857	19.4183	7.07798	8.75468	7.97252	GO:0007264,GO:0005737,GO:0016020,GO:0005525	Small GTPase mediated signal transduction|cytoplasm|membrane|GTP binding	Ko04530,ko04145,ko04010,ko04013,ko04014,ko04015,ko04024,ko04071,ko04151,ko04310,ko04370,ko04810,ko04510,ko04520	Tight junction|Phagosome|MAPK signaling pathway|MAPK signaling pathway - fly|Ras signaling pathway|Rap1 signaling pathway|cAMP signaling pathway|Sphingolipid signaling pathway|PI3K-Akt signaling pathway|Wnt signaling pathway|VEGF signaling pathway|Regulation of actin cytoskeleton|Focal adhesion|Adherens junction	0.321116	0.49238	ARAC1	Rac-like GTP-binding protein ARAC1 [Source:UniProtKB/Swiss-Prot;Acc:Q38902]
Chr03	12965001	12966000	0.00213	0.0125	65.7	43.4	-22.3	Exon	Potri.003G105100	Potri.003G105100	0.478707	-1.06278	5.69819e-06	4.82145e-05	6.23316	6.08053	6.05539	3.30881	3.27435	3.35038	GO:0009405,GO:0015846,GO:0005615,GO:0042597,GO:0019809	Pathogenesis|polyamine transport|extracellular space|periplasmic space|spermidine binding			0.321482	0.492058		Putrescine-binding periplasmic protein-related [Source:TAIR;Acc:AT1G31410]
Chr10	11527001	11528000	0.00245	0.0141	7.33	22.39	15.05	Exon,intron	Potri.010G092000	Potri.010G092000	4.374	2.12895	4.00331e-11	8.60755e-10	1.43086	0.714214	1.10568	4.62981	5.5789	7.88537	GO:0005524,GO:0004709,GO:0000919,GO:0006952,GO:0005856,GO:0005634,GO:0009524	ATP binding|MAP kinase kinase kinase activity|cell plate assembly|defense response|cytoskeleton|nucleus|phragmoplast			0.324786	0.489157	ANP3	Mitogen-activated protein kinase kinase kinase 3 [Source:UniProtKB/Swiss-Prot;Acc:O22042]
Chr07	4383001	4384000	0.000325	0.00255	55.56	34.93	-20.62	Intergenic	Potri.007G047400/Potri.007G047500	Potri.007G047500	0.480406	-1.05767	1.85683e-10	3.54393e-09	442.636	463.962	487.569	311.131	260.253	243.265	GO:0016021,GO:0005802,GO:0047517,GO:0015018,GO:0042285,GO:0071555,GO:0010154,GO:0010417,GO:0048354,GO:0009834,GO:0048367,GO:0005768,GO:0045492,GO:0005794,GO:0010051,GO:0000139	Integral component of membrane|trans-Golgi network|1,4-beta-D-xylan synthase activity|galactosylgalactosylxylosylprotein 3-beta-glucuronosyltransferase activity|xylosyltransferase activity|cell wall organization|fruit development|glucuronoxylan biosynthetic process|mucilage biosynthetic process involved in seed coat development|plant-type secondary cell wall biogenesis|shoot system development|en…			0.326671	0.487507	IRX14	Probable beta-1,4-xylosyltransferase IRX14 [Source:UniProtKB/Swiss-Prot;Acc:Q8L707]
Chr12	8599001	8600000	9.89e-07	1.61e-05	64.24	78.1	13.87	Exon,intron	Potri.012G066000	Potri.012G066000	2.49622	1.31975	0.00186318	0.00834088	1.10736	0.734253	0.513611	1.99072	3.07697	3.75536	GO:0016021,GO:0005743,GO:0055085	Integral component of membrane|mitochondrial inner membrane|transmembrane transport			0.327123	0.487111		Mitochondrial substrate carrier family protein [Source:TAIR;Acc:AT1G74240]
Chr18	1815001	1816000	7.3e-07	1.23e-05	14.11	0.75	-13.36	Intron	Potri.018G022700	Potri.018G022700	0.334502	-1.57991	6.25406e-17	3.22679e-15	14.2736	16.1596	16.1629	6.01897	6.53469	7.25636	GO:0005634,GO:0003677,GO:0006355,GO:0003700,GO:0071345,GO:0009722,GO:0009416,GO:0005829	Nucleus|DNA binding|regulation of transcription, DNA-templated|transcription factor activity, sequence-specific DNA binding|cellular response to cytokine stimulus|detection of cytokinin stimulus|response to light stimulus|cytosol			0.328009	0.486338	KNAT4	Homeobox protein knotted-1-like 4 [Source:UniProtKB/Swiss-Prot;Acc:P48001]
Chr06	19930001	19931000	1.39e-06	7.13e-05	93.45	81.13	-12.32	Intergenic	Potri.006G185400/Potri.006G185500	Potri.006G185500	0.429292	-1.21997	1.01723e-08	1.45423e-07	6.35041	5.96963	6.52466	3.05813	3.23051	3.95697	GO:0004721	Phosphoprotein phosphatase activity			0.329502	0.485035		Actin binding [Source:TAIR;Acc:AT5G58160]
Chr01	39492001	39493000	3.18e-18	9.07e-16	15.57	0	-15.57	Downstream,exon	Potri.001G378500	Potri.001G378500	0.363498	-1.45998	1.39732e-10	2.72857e-09	17.5422	24.3592	22.2648	9.26976	10.2108	8.54937	GO:0005774,GO:0015179,GO:0005887,GO:0043231,GO:0005886	Vacuolar membrane|L-amino acid transmembrane transporter activity|integral component of plasma membrane|intracellular membrane-bounded organelle|plasma membrane			0.330248	0.484385	CAT8	Cationic amino acid transporter 8, vacuolar [Source:UniProtKB/Swiss-Prot;Acc:Q9SHH0]
Chr09	7307001	7308000	3.61e-05	0.000383	36.69	23.57	-13.13	Exon,intron	Potri.009G075300	Potri.009G075300	0.48093	-1.0561	5.75106e-08	7.09618e-07	46.861	60.0723	55.8242	30.1783	30.14	32.285					0.332494	0.482431	ETO1	Tetratricopeptide repeat (TPR)-containing protein [Source:TAIR;Acc:AT3G51770]
Chr09	7307001	7308000	3.61e-05	0.000383	36.69	23.57	-13.13	Exon	Potri.009G075300	Potri.009G075300	0.48093	-1.0561	5.75106e-08	7.09618e-07	46.861	60.0723	55.8242	30.1783	30.14	32.285					0.332494	0.482431	ETO1	Tetratricopeptide repeat (TPR)-containing protein [Source:TAIR;Acc:AT3G51770]
Chr11	14733001	14734000	4.19e-14	3.31e-12	19.51	58.74	39.23	Exon	Potri.011G122200	Potri.011G122200	2.57151	1.36261	6.50656e-09	9.69068e-08	5.55221	2.15095	3.80853	12.5133	10.8117	9.54354	GO:0006364,GO:0005730,GO:0003723,GO:0000027	RRNA processing|nucleolus|RNA binding|ribosomal large subunit assembly			0.332816	0.482151		Ribosomal RNA processing Brix domain protein [Source:TAIR;Acc:AT1G52930]
Chr11	14733001	14734000	4.19e-14	3.31e-12	19.51	58.74	39.23	Downstream,exon	Potri.011G122200	Potri.011G122200	2.57151	1.36261	6.50656e-09	9.69068e-08	5.55221	2.15095	3.80853	12.5133	10.8117	9.54354	GO:0006364,GO:0005730,GO:0003723,GO:0000027	RRNA processing|nucleolus|RNA binding|ribosomal large subunit assembly			0.332816	0.482151		Ribosomal RNA processing Brix domain protein [Source:TAIR;Acc:AT1G52930]
Chr15	7563001	7564000	4.12e-08	9.57e-07	61.42	24.73	-36.69	Exon,intron	Potri.015G055600	Potri.015G055600	0.437545	-1.1925	1.92091e-07	2.14868e-06	15.1274	12.3305	16.0823	9.50583	8.11508	6.10288	GO:0046872,GO:0009061,GO:0070483,GO:0018171,GO:0005737,GO:0005634,GO:0017172	Metal ion binding|anaerobic respiration|detection of hypoxia|peptidyl-cysteine oxidation|cytoplasm|nucleus|cysteine dioxygenase activity	Ko00430	Taurine and hypotaurine metabolism	0.333259	0.481766	PCO3	Plant cysteine oxidase 3 [Source:UniProtKB/Swiss-Prot;Acc:Q1G3U6]
Chr11	10765001	10766000	3.66e-05	0.000388	45.57	61.29	15.72	Exon,intron	Potri.011G089500	Potri.011G089500	17.1263	4.09814	2.01365e-40	1.26663e-37	0.218725	0.0944222	0.194681	3.28931	2.98883	2.7518	GO:0005524,GO:0030983,GO:0051026,GO:0045143,GO:0010777,GO:0006298,GO:0007131,GO:0000712,GO:0000794,GO:0043073,GO:0000795	ATP binding|mismatched DNA binding|chiasma assembly|homologous chromosome segregation|meiotic mismatch repair involved in reciprocal meiotic recombination|mismatch repair|reciprocal meiotic recombination|resolution of meiotic recombination intermediates|condensed nuclear chromosome|germ cell nucleus|synaptonemal complex			0.335926	0.479455	MSH5	DNA mismatch repair protein MSH5 [Source:UniProtKB/Swiss-Prot;Acc:F4JEP5]
Chr12	10650001	10651000	0.00121	0.00779	36.93	26.9	-10.03	Exon,intron	Potri.012G080100	Potri.012G080100	0.296703	-1.75291	2.53528e-16	1.20117e-14	29.9626	35.5932	32.544	12.7698	12.6638	11.7982					0.33761	0.477998		Tetratricopeptide repeat (TPR)-like superfamily protein [Source:TAIR;Acc:AT1G27500]
Chr12	10650001	10651000	0.00121	0.00779	36.93	26.9	-10.03	Exon	Potri.012G080100	Potri.012G080100	0.296703	-1.75291	2.53528e-16	1.20117e-14	29.9626	35.5932	32.544	12.7698	12.6638	11.7982					0.33761	0.477998		Tetratricopeptide repeat (TPR)-like superfamily protein [Source:TAIR;Acc:AT1G27500]
Chr04	10312001	10313000	7.18e-14	5.5e-12	0.81	36.36	35.55	Exon,intron	Potri.004G113600	Potri.004G113600	2.04172	1.02978	0.0134251	0.0448221	2.56957	0.298315	1.82755	5.88053	4.89908	4.70465	GO:0032040,GO:0044822,GO:0030515,GO:0030519,GO:0006364,GO:0034457,GO:0005730,GO:0005634	Small-subunit processome|poly(A) RNA binding|snoRNA binding|snoRNP binding|rRNA processing|Mpp10 complex|nucleolus|nucleus	Ko03008	Ribosome biogenesis in eukaryotes	0.33798	0.477679		Alpha-L RNA-binding motif/Ribosomal protein S4 family protein [Source:TAIR;Acc:AT5G15750]
Chr04	23229001	23230000	8.51e-07	1.41e-05	69.53	31.25	-38.28	Exon	Potri.004G226900	Potri.004G226900	0.341999	-1.54793	1.24087e-10	2.44405e-09	12.5859	16.791	16.15	6.58629	7.01409	6.88161	GO:0006468,GO:0005634,GO:0005524,GO:0004693	Protein phosphorylation|nucleus|ATP binding|cyclin-dependent protein serine/threonine kinase activity			0.338676	0.477078		Probable serine/threonine-protein kinase At1g09600 [Source:UniProtKB/Swiss-Prot;Acc:F4I114]
Chr04	16911001	16912000	4.01e-09	1.19e-07	74.13	98.75	24.62	Exon,intron	Potri.004G145800	Potri.004G145800	2.4695	1.30422	4.44589e-05	0.000308685	2.11182	1.03652	1.58052	3.67884	4.14363	6.88338	GO:0005524,GO:0016887,GO:0003777,GO:0000911,GO:0007018,GO:0000281,GO:0005871,GO:0005874,GO:0009524	ATP binding|ATPase activity|microtubule motor activity|cytokinesis by cell plate formation|microtubule-based movement|mitotic cytokinesis|kinesin complex|microtubule|phragmoplast			0.339353	0.476494	POK2	Phragmoplast orienting kinesin 2 [Source:UniProtKB/Swiss-Prot;Acc:Q27IK6]
Chr10	20984001	20985000	4.71e-05	0.000484	52.94	29.17	-23.77	Exon,intron	Potri.010G226500	Potri.010G226500	0.289595	-1.78789	3.78755e-05	0.000267307	7.62945	9.71978	14.05	4.73342	3.98381	3.16256					0.340706	0.475327	PUB14	U-box domain-containing protein 14 [Source:UniProtKB/Swiss-Prot;Acc:Q8VZ40]
Chr05	3346001	3347000	9.23e-10	3.17e-08	23.86	8.67	-15.19	Promotor	Potri.005G045500	Potri.005G045500	0.413911	-1.27261	3.56422e-12	9.2098e-11	45.0386	49.556	56.6623	24.5855	26.0688	27.369	GO:0006468,GO:0005634,GO:0005524,GO:0004693	Protein phosphorylation|nucleus|ATP binding|cyclin-dependent protein serine/threonine kinase activity			0.341967	0.474242		Probable serine/threonine-protein kinase At1g54610 [Source:UniProtKB/Swiss-Prot;Acc:Q9ZVM9]
Chr19	3852001	3853000	7.56e-05	0.000727	75.15	92.44	17.29	Exon	Potri.019G034200	Potri.019G034200	2.02684	1.01923	1.36345e-08	1.89067e-07	23.0744	17.2373	16.1954	45.8827	46.0981	50.7037	GO:0016020,GO:0009506,GO:0005524,GO:0044183,GO:0051082,GO:0006458,GO:0061077,GO:0051050,GO:0006457,GO:0005832,GO:0005737,GO:0005829	Membrane|plasmodesma|ATP binding|protein binding involved in protein folding|unfolded protein binding|'de novo' protein folding|chaperone-mediated protein folding|positive regulation of transport|protein folding|chaperonin-containing T-complex|cytoplasm|cytosol			0.344453	0.472106	CCT8	T-complex protein 1 subunit theta [Source:UniProtKB/Swiss-Prot;Acc:Q94K05]
Chr19	3852001	3853000	7.56e-05	0.000727	75.15	92.44	17.29	Downstream,exon	Potri.019G034200	Potri.019G034200	2.02684	1.01923	1.36345e-08	1.89067e-07	23.0744	17.2373	16.1954	45.8827	46.0981	50.7037	GO:0016020,GO:0009506,GO:0005524,GO:0044183,GO:0051082,GO:0006458,GO:0061077,GO:0051050,GO:0006457,GO:0005832,GO:0005737,GO:0005829	Membrane|plasmodesma|ATP binding|protein binding involved in protein folding|unfolded protein binding|'de novo' protein folding|chaperone-mediated protein folding|positive regulation of transport|protein folding|chaperonin-containing T-complex|cytoplasm|cytosol			0.344453	0.472106	CCT8	T-complex protein 1 subunit theta [Source:UniProtKB/Swiss-Prot;Acc:Q94K05]
Chr09	8323001	8324000	0.0021	0.0124	39.31	27.23	-12.08	Exon,intron	Potri.009G090700	Potri.009G090700	0.284312	-1.81445	1.31744e-05	0.000103285	10.4827	18.1416	14.9512	7.70584	2.13849	3.31259	GO:0004675,GO:0007166,GO:0006468,GO:0016021,GO:0005886,GO:0005524	Transmembrane receptor protein serine/threonine kinase activity|cell surface receptor signaling pathway|protein phosphorylation|integral component of membrane|plasma membrane|ATP binding			0.345872	0.47089		Leucine-rich repeat (LRR) family protein [Source:TAIR;Acc:AT3G43740]
Chr11	6496001	6497000	0.00219	0.0128	37.9	27.41	-10.49	Exon,intron	Potri.011G069600	Potri.011G069600	0.360946	-1.47014	4.66509e-14	1.6037e-12	396.873	430.16	472.224	232.914	208.375	157.321	GO:0016760,GO:0046872,GO:0071555,GO:0030244,GO:0042742,GO:0050832,GO:0009834,GO:0006970,GO:0009414,GO:0005618,GO:0016021,GO:0005886	Cellulose synthase (UDP-forming) activity|metal ion binding|cell wall organization|cellulose biosynthetic process|defense response to bacterium|defense response to fungus|plant-type secondary cell wall biogenesis|response to osmotic stress|response to water deprivation|cell wall|integral component of membrane|plasma membrane			0.347931	0.469128	CESA8	Cellulose synthase A catalytic subunit 8 [UDP-forming] [Source:UniProtKB/Swiss-Prot;Acc:Q8LPK5]
Chr17	511001	512000	0.00161	0.00994	24.26	12.57	-11.7	Exon	Potri.017G007400	Potri.017G007400	0.499307	-1.002	1.98033e-07	2.20514e-06	51.1095	59.5199	60.0796	32.5667	35.0441	39.9972	GO:0000166,GO:0006355,GO:0006396,GO:0006351,GO:0030529,GO:0005634,GO:0003729	Nucleotide binding|regulation of transcription, DNA-templated|RNA processing|transcription, DNA-templated|intracellular ribonucleoprotein complex|nucleus|mRNA binding			0.349085	0.468143	LARP6B	La-related protein 6B [Source:UniProtKB/Swiss-Prot;Acc:O80567]
Chr02	24649001	24650000	0.00657	0.0317	13.92	3.03	-10.89	Promotor	Potri.002G257900	Potri.002G257900	0.219204	-2.18966	8.8522e-23	1.05103e-20	1290.21	1532.87	1553.6	471.016	409.225	299.997	GO:0016760,GO:0016759,GO:0046872,GO:0071555,GO:0030244,GO:0042742,GO:0050832,GO:0009834,GO:0005618,GO:0016021,GO:0005886	Cellulose synthase (UDP-forming) activity|cellulose synthase activity|metal ion binding|cell wall organization|cellulose biosynthetic process|defense response to bacterium|defense response to fungus|plant-type secondary cell wall biogenesis|cell wall|integral component of membrane|plasma membrane			0.349106	0.468124	CESA4	Cellulose synthase A catalytic subunit 4 [UDP-forming] [Source:UniProtKB/Swiss-Prot;Acc:Q84JA6]
Chr01	1833001	1834000	9.2e-11	3.93e-09	4.48	14.78	10.3	Exon,intron	Potri.001G024500	Potri.001G024500	3.25356	1.70202	8.03605e-10	1.37011e-08	4.28391	2.18869	2.72382	10.2645	9.34706	11.8365	GO:0030515,GO:0006364,GO:0034457,GO:0032040,GO:0042134	SnoRNA binding|rRNA processing|Mpp10 complex|small-subunit processome|rRNA primary transcript binding	Ko03008	Ribosome biogenesis in eukaryotes	0.349523	0.467769	IMP4	Ribosomal RNA processing Brix domain protein [Source:TAIR;Acc:AT1G63780]
Chr07	15116001	15117000	0.00318	0.0174	29.18	40.23	11.06	Exon,intron	Potri.007G140200	Potri.007G140200	3.07896	1.62244	0.000357063	0.00196797	17.8141	10.9526	11.5678	30.5061	57.1957	71.5804	GO:0005886,GO:0003779,GO:0051015,GO:0030036,GO:0045010,GO:0051016,GO:0005618,GO:0016021,GO:0016020	Plasma membrane|actin binding|actin filament binding|actin cytoskeleton organization|actin nucleation|barbed-end actin filament capping|cell wall|integral component of membrane|membrane			0.350946	0.466555	FH1	Formin-like protein 1 [Source:UniProtKB/Swiss-Prot;Acc:Q9SE97]
Chr05	2479001	2480000	1.83e-05	0.000211	81.27	94.83	13.55	Promotor	Potri.005G033200	Potri.005G033200	3.49619	1.80578	2.50367e-14	8.97195e-13	4.56765	2.21464	3.82808	11.6786	15.7941	16.8168	GO:0009574,GO:0000914,GO:0005875,GO:0005730,GO:0009524	Preprophase band|phragmoplast assembly|microtubule associated complex|nucleolus|phragmoplast			0.353491	0.464389	TAN	Probable microtubule-binding protein TANGLED [Source:UniProtKB/Swiss-Prot;Acc:Q84M91]
Chr10	653001	654000	0.000856	0.0148	61.71	76.59	14.87	Intergenic	Potri.010G006800/Potri.010G006900	Potri.010G006800	4.38963	2.1341	0.000970145	0.004715	0.849265	0.342699	0	2.73709	0.725457	3.39178	GO:0003677,GO:0043565,GO:0003700,GO:0008219,GO:0009873,GO:0010286,GO:0045893,GO:0009735,GO:0009723,GO:0009753,GO:0051707,GO:0005737,GO:0006351,GO:0005634,GO:0005886	DNA binding|sequence-specific DNA binding|transcription factor activity, sequence-specific DNA binding|cell death|ethylene-activated signaling pathway|heat acclimation|positive regulation of transcription, DNA-templated|response to cytokinin|response to ethylene|response to jasmonic acid|response to other organism|cytoplasm|transcription, DNA-templated|nucleus|plasma membrane			0.35646	0.461869	RAP2-3	Ethylene-responsive transcription factor RAP2-3 [Source:UniProtKB/Swiss-Prot;Acc:P42736]
Chr02	14893001	14894000	0.0006	0.0043	16.67	0	-16.67	Intergenic	Potri.002G189000/Potri.002G189100	Potri.002G189000	0.263582	-1.92368	1.10832e-18	7.38023e-17	171.083	238.05	211.942	71.8822	79.9657	70.4759	GO:0004478,GO:0006730,GO:0006556,GO:0005737,GO:0005524,GO:0046872	Methionine adenosyltransferase activity|one-carbon metabolic process|S-adenosylmethionine biosynthetic process|cytoplasm|ATP binding|metal ion binding	Ko00270,ko01230	Cysteine and methionine metabolism|Biosynthesis of amino acids	0.358105	0.460476	SAM1	S-adenosylmethionine synthase 1 [Source:UniProtKB/Swiss-Prot;Acc:P23686]
Chr12	14282001	14283000	2.2e-05	0.000249	63.64	39.73	-23.91	Intron	Potri.012G123700	Potri.012G123700	0.371543	-1.4284	2.23102e-11	4.98547e-10	837.668	1021.62	891.513	496.672	461.323	341.136	GO:0019464,GO:0005960,GO:0005739,GO:0005524	Glycine decarboxylation via glycine cleavage system|glycine cleavage complex|mitochondrion|ATP binding	Ko00260,ko00630,ko01200	Glycine, serine and threonine metabolism|Glyoxylate and dicarboxylate metabolism|Carbon metabolism	0.360285	0.458634	GDH2	Glycine cleavage system H protein 2, mitochondrial [Source:UniProtKB/Swiss-Prot;Acc:O82179]
Chr08	777001	778000	1.3e-05	0.000156	9.7	24.31	14.6	Downstream	Potri.008G014300	Potri.008G014300	2.4977	1.3206	2.81974e-11	6.21647e-10	4.93089	4.12668	5.95604	17.5316	18.185	15.9219					0.362146	0.457064		Probable inactive leucine-rich repeat receptor-like protein kinase At3g03770 [Source:UniProtKB/Swiss-Prot;Acc:Q8LFN2]
Chr07	12565001	12566000	0.000947	0.00633	78.75	66.8	-11.96	Exon,intron	Potri.007G099800	Potri.007G099800	0.273496	-1.87041	3.01192e-21	2.91949e-19	63.0515	75.484	75.016	24.0579	24.3686	25.4464	GO:0004565,GO:0030246,GO:0005975,GO:0048046,GO:0005618,GO:0005773	Beta-galactosidase activity|carbohydrate binding|carbohydrate metabolic process|apoplast|cell wall|vacuole			0.362689	0.456607	BGAL10	Beta-galactosidase 10 [Source:UniProtKB/Swiss-Prot;Acc:Q9FN08]
Chr10	14394001	14395000	0.000436	0.00328	45.65	25.3	-20.35	Exon,intron	Potri.010G128700	Potri.010G128700	0.389493	-1.36033	5.06261e-09	7.64407e-08	10.9303	7.48334	9.38933	4.33367	5.20972	4.19936					0.363404	0.456005		Endosomal targeting BRO1-like domain-containing protein [Source:TAIR;Acc:AT1G13310]
Chr10	14394001	14395000	0.000436	0.00328	45.65	25.3	-20.35	Promotor,exon,intron	Potri.010G128700	Potri.010G128700	0.389493	-1.36033	5.06261e-09	7.64407e-08	10.9303	7.48334	9.38933	4.33367	5.20972	4.19936					0.363404	0.456005		Endosomal targeting BRO1-like domain-containing protein [Source:TAIR;Acc:AT1G13310]
Chr05	837001	838000	3.45e-08	2.6e-06	83.09	93.22	10.13	Intergenic	Potri.005G011400/Potri.005G011500	Potri.005G011400	3.13973	1.65064	1.13341e-07	1.32444e-06	12.8823	6.51469	3.39926	29.6887	47.7493	29.9948					0.366049	0.453781		Unknown protein; BEST Arabidopsis thaliana protein match is: unknown protein (TAIR:AT1G06475.1); Has 30201 Blast hits to 17322 proteins in 780 species: Archae - 12; Bacteria - 1396; Metazoa - 17338; Fungi - 3422; Plants - 5037; Viruses - 0; Other Eu /.../es - 2996 (source: NCBI BLink). [Source:TAIR;Acc:AT5G26790]
Chr14	6018001	6019000	0.000169	0.00146	15.2	4.19	-11.01	Exon	Potri.014G074400	Potri.014G074400	0.323302	-1.62905	3.29016e-10	6.00064e-09	5.54577	5.59246	7.06249	2.73393	2.36766	2.00699	GO:0009793,GO:0000373,GO:0097031,GO:0097034,GO:0006397,GO:0030529,GO:0005739,GO:0003723	Embryo development ending in seed dormancy|Group II intron splicing|mitochondrial respiratory chain complex I biogenesis|mitochondrial respiratory chain complex IV biogenesis|mRNA processing|intracellular ribonucleoprotein complex|mitochondrion|RNA binding			0.367859	0.452263		CRS2-associated factor 1, mitochondrial [Source:UniProtKB/Swiss-Prot;Acc:Q8VYD9]
Chr17	2765001	2766000	0.00343	0.0186	55.35	66.8	11.45	Exon	Potri.017G031800	Potri.017G031800	2.81597	1.49363	1.02359e-09	1.72234e-08	1.66834	1.46873	0.947705	4.6837	4.67964	5.84228	GO:0005524,GO:0004004,GO:0003677,GO:0046872,GO:0003729,GO:0044822,GO:0006396,GO:0009507,GO:0005737,GO:0005634	ATP binding|ATP-dependent RNA helicase activity|DNA binding|metal ion binding|mRNA binding|poly(A) RNA binding|RNA processing|chloroplast|cytoplasm|nucleus			0.368248	0.451937		Zinc finger CCCH domain-containing protein 31 [Source:UniProtKB/Swiss-Prot;Acc:O22243]
Chr03	11183001	11184000	0.000434	0.00327	50	78.18	28.18	Exon,intron	Potri.003G084200	Potri.003G084200	3.20182	1.67889	3.00562e-16	1.4172e-14	2.62839	1.99488	2.24905	8.09871	8.68964	10.1539	GO:0009626,GO:0007165,GO:0005737,GO:0043531,GO:0005524,GO:0009738,GO:0009860,GO:0009414,GO:0005886,GO:0005509	Plant-type hypersensitive response|signal transduction|cytoplasm|ADP binding|ATP binding|abscisic acid-activated signaling pathway|pollen tube growth|response to water deprivation|plasma membrane|calcium ion binding	Ko04020,ko04022,ko04310,ko04370,ko04114,ko04218,ko04010	Calcium signaling pathway|cGMP - PKG signaling pathway|Wnt signaling pathway|VEGF signaling pathway|Oocyte meiosis|Cellular senescence|MAPK signaling pathway	0.370484	0.450066	CBL1	Calcineurin B-like protein 1 [Source:UniProtKB/Swiss-Prot;Acc:O81445]
Chr06	22526001	22527000	0.0019	0.0114	40.57	51.97	11.4	Exon,intron	Potri.006G210700	Potri.006G210700	3.38946	1.76106	4.57889e-12	1.15486e-10	1.29621	0.631297	0.472808	3.89455	3.25122	3.97691	GO:0005524,GO:0020037,GO:0005506,GO:0003777,GO:0016705,GO:0007018,GO:0005737,GO:0005874,GO:0005819	ATP binding|heme binding|iron ion binding|microtubule motor activity|oxidoreductase activity, acting on paired donors, with incorporation or reduction of molecular oxygen|microtubule-based movement|cytoplasm|microtubule|spindle			0.371191	0.449474		Probable 125 kDa kinesin-related protein [Source:UniProtKB/Swiss-Prot;Acc:P82266]
Chr16	3268001	3269000	0.00082	0.0056	10.95	0	-10.95	Promotor	Potri.016G051200	Potri.016G051200	0.360872	-1.47044	4.16411e-12	1.05854e-10	16.8072	15.2619	18.8146	7.17581	8.54158	8.41485	GO:0005975,GO:0071555,GO:0005576,GO:0033917,GO:0004650	Carbohydrate metabolic process|cell wall organization|extracellular region|exo-poly-alpha-galacturonosidase activity|polygalacturonase activity			0.377643	0.4441		Pectin lyase-like superfamily protein [Source:TAIR;Acc:AT3G57790]
Chr10	193001	194000	1.07e-05	0.000415	59.71	41.76	-17.95	Intergenic	Potri.010G001600/Potri.010G001700	Potri.010G001600	0.296314	-1.7548	8.58947e-15	3.32381e-13	55.3428	71.4167	71.1314	23.8482	22.5024	29.8733					0.378302	0.443554		Probable receptor-like protein kinase At5g18500 [Source:UniProtKB/Swiss-Prot;Acc:Q8LEB6]
Chr15	15086001	15087000	8.74e-19	1.51e-16	0.35	14.14	13.79	Exon,intron	Potri.015G145600	Potri.015G145600	2.33016	1.22043	8.89436e-08	1.05859e-06	6.26387	5.48519	4.09739	14.2503	16.9369	15.8788	GO:0030660,GO:0071458,GO:0071556,GO:0005765,GO:0005802,GO:0042500,GO:0033619,GO:0006465,GO:0005768,GO:0010008,GO:0005794	Golgi-associated vesicle membrane|integral component of cytoplasmic side of endoplasmic reticulum membrane|integral component of lumenal side of endoplasmic reticulum membrane|lysosomal membrane|trans-Golgi network|aspartic endopeptidase activity, intramembrane cleaving|membrane protein proteolysis|signal peptide processing|endosome|endosome membrane|Golgi apparatus			0.378631	0.443281	SPPL1	Signal peptide peptidase-like 1 [Source:UniProtKB/Swiss-Prot;Acc:Q93Z32]
Chr05	8098001	8099000	0.000177	0.00152	55.28	44.05	-11.22	Exon,intron	Potri.005G105900	Potri.005G105900	0.489318	-1.03116	8.61164e-07	8.58329e-06	18.3705	16.9701	23.7371	8.53164	13.2205	10.2426	GO:0005634,GO:0004518	Nucleus|nuclease activity			0.380777	0.441502		Wound-responsive family protein [Source:TAIR;Acc:AT5G66050]
Chr18	13837001	13838000	0.00312	0.0172	57.48	70.06	12.58	Exon,intron	Potri.018G112800	Potri.018G112800	2.55085	1.35098	6.46852e-08	7.93837e-07	5.08211	2.25602	2.42997	9.71642	8.9915	11.9316	GO:0000347,GO:0005524,GO:0003682,GO:0003678,GO:0003688,GO:0007049,GO:0006270,GO:0006268,GO:0005737,GO:0042555,GO:0005634	THO complex|ATP binding|chromatin binding|DNA helicase activity|DNA replication origin binding|cell cycle|DNA replication initiation|DNA unwinding involved in DNA replication|cytoplasm|MCM complex|nucleus	Ko03030,ko04110,ko04111,ko04113	DNA replication|Cell cycle|Cell cycle - yeast|Meiosis - yeast	0.384294	0.438594	MCM5	DNA replication licensing factor MCM5 [Source:UniProtKB/Swiss-Prot;Acc:O80786]
Chr06	10095001	10096000	2.27e-08	5.59e-07	45.95	12	-33.95	Exon,intron	Potri.006G125400	Potri.006G125400	0.410527	-1.28445	1.456e-08	2.01428e-07	5.79123	6.56094	5.9912	3.01065	2.75518	3.13944	GO:0006355,GO:0006351,GO:0005634,GO:0003682,GO:0003677	Regulation of transcription, DNA-templated|transcription, DNA-templated|nucleus|chromatin binding|DNA binding			0.385091	0.437936	TKI1	TSL-kinase interacting protein 1 [Source:UniProtKB/Swiss-Prot;Acc:Q8LJT8]
Chr17	1061001	1062000	0.00064	0.00455	66.81	53.56	-13.25	Exon,intron	Potri.017G012600	Potri.017G012600	0.498159	-1.00532	4.41223e-09	6.75171e-08	96.368	103.297	107.262	69.9614	66.0959	59.4762	GO:0016021,GO:0016874,GO:0004842,GO:0008270,GO:0016567,GO:0043162,GO:0044695,GO:0005794,GO:0000139	Integral component of membrane|ligase activity|ubiquitin-protein transferase activity|zinc ion binding|protein ubiquitination|ubiquitin-dependent protein catabolic process via the multivesicular body sorting pathway|Dsc E3 ubiquitin ligase complex|Golgi apparatus|Golgi membrane			0.387978	0.435558		RING/U-box superfamily protein [Source:TAIR;Acc:AT4G28370]
Chr01	39729001	39730000	0.00901	0.0408	71.88	56	-15.88	Exon,intron	Potri.001G381300	Potri.001G381300	0.411569	-1.28079	9.41603e-08	1.11708e-06	36.7697	48.8268	46.5941	22.5132	25.3815	23.089	GO:0005622,GO:0005524,GO:0004707	Intracellular|ATP binding|MAP kinase activity			0.389598	0.434226	MPK19	Mitogen-activated protein kinase 19 [Source:UniProtKB/Swiss-Prot;Acc:Q9LUC3]
Chr08	2035001	2036000	1.1e-23	3.55e-21	0	32.14	32.14	Exon,intron	Potri.008G036300	Potri.008G036300	4.9055	2.2944	1.25403e-08	1.75442e-07	0.874526	0.399217	0.451481	3.73344	2.51341	3.42182	GO:0015186,GO:0015188,GO:0005302,GO:0003333,GO:0006865,GO:0015824,GO:0007034,GO:0000324,GO:0000329,GO:0016021	L-glutamine transmembrane transporter activity|L-isoleucine transmembrane transporter activity|L-tyrosine transmembrane transporter activity|amino acid transmembrane transport|amino acid transport|proline transport|vacuolar transport|fungal-type vacuole|fungal-type vacuole membrane|integral component of membrane			0.389638	0.434193		Transmembrane amino acid transporter family protein [Source:TAIR;Acc:AT2G39130]
Chr04	9070001	9071000	2.53e-05	0.000281	74.88	89.06	14.18	Intergenic	Potri.004G103100/Potri.004G103200	Potri.004G103100	Inf	8.54072	2.46092e-06	2.24274e-05	0	0	0	0.363271	3.20342	3.25914	GO:0005829,GO:0050736,GO:0009636	Cytosol|O-malonyltransferase activity|response to toxic substance			0.389692	0.434149		HXXXD-type acyl-transferase family protein [Source:TAIR;Acc:AT5G39090]
Chr10	11548001	11549000	2.89e-05	0.000316	86.33	71.33	-14.99	Exon,intron	Potri.010G092300	Potri.010G092300	0.279828	-1.83739	6.88463e-11	1.41542e-09	45.7986	60.2773	63.3401	19.804	19.8819	19.9025					0.391075	0.433014	RHF1A	E3 ubiquitin-protein ligase RHF1A [Source:UniProtKB/Swiss-Prot;Acc:Q4TU14]
Chr06	4687001	4688000	0.00884	0.0402	52.07	63.16	11.09	Exon	Potri.006G063900	Potri.006G063900	2.49065	1.31652	0.000126775	0.000782297	2.43494	2.19708	3.03905	5.98194	10.9616	8.02491	GO:0005886,GO:0009506,GO:0008289,GO:0046872,GO:0012505,GO:0005783,GO:0016021	Plasma membrane|plasmodesma|lipid binding|metal ion binding|endomembrane system|endoplasmic reticulum|integral component of membrane			0.391243	0.432875	SYT5	Synaptotagmin-5 [Source:UniProtKB/Swiss-Prot;Acc:Q8L706]
Chr10	16395001	16396000	8.95e-08	1.92e-06	36.34	56.06	19.73	Exon,intron	Potri.010G156900	Potri.010G156900	2.33517	1.22353	0.000643199	0.00330303	3.57209	1.12817	0.868393	9.10074	4.92486	7.61946	GO:0010319,GO:0020037,GO:0046872,GO:0009707,GO:0016021,GO:0031966	Stromule|heme binding|metal ion binding|chloroplast outer membrane|integral component of membrane|mitochondrial membrane			0.391788	0.432428	CB5-A	Cytochrome b5 isoform A [Source:UniProtKB/Swiss-Prot;Acc:Q9FDW8]
Chr02	5667001	5668000	4.36e-05	0.000451	17.78	40.96	23.19	Downstream,exon,intron	Potri.002G081300	Potri.002G081300	2.70924	1.43789	1.18071e-06	1.14598e-05	0.936072	0.467858	0.523342	1.53806	2.34037	3.08515	GO:0003777,GO:0007018,GO:0009507,GO:0005874,GO:0005524	Microtubule motor activity|microtubule-based movement|chloroplast|microtubule|ATP binding			0.392315	0.431997		P-loop containing nucleoside triphosphate hydrolases superfamily protein [Source:TAIR;Acc:AT1G21730]
Chr02	5667001	5668000	4.36e-05	0.000451	17.78	40.96	23.19	Exon,intron	Potri.002G081300	Potri.002G081300	2.70924	1.43789	1.18071e-06	1.14598e-05	0.936072	0.467858	0.523342	1.53806	2.34037	3.08515	GO:0003777,GO:0007018,GO:0009507,GO:0005874,GO:0005524	Microtubule motor activity|microtubule-based movement|chloroplast|microtubule|ATP binding			0.392315	0.431997		P-loop containing nucleoside triphosphate hydrolases superfamily protein [Source:TAIR;Acc:AT1G21730]
Chr09	2000001	2001000	0.000105	0.00279	14.79	2.63	-12.16	Exon,intron	Potri.009G011000	Potri.009G011000	0.434319	-1.20317	7.24879e-11	1.48307e-09	46.87	54.1846	58.8791	26.9393	33.0655	28.0247					0.393791	0.430788		Protein of unknown function (DUF707) [Source:TAIR;Acc:AT1G08040]
Chr09	7212001	7213000	0.000175	0.0015	70.03	49	-21.03	Exon,intron	Potri.009G073800	Potri.009G073800	0.381676	-1.38958	4.86913e-13	1.43664e-11	12.689	15.7912	15.1682	6.38128	7.30276	6.59169	GO:0005524,GO:0004331,GO:2001070,GO:0006003,GO:0006002,GO:0006000,GO:0043609,GO:0005829,GO:0005886,GO:0003873	ATP binding|fructose-2,6-bisphosphate 2-phosphatase activity|starch binding|fructose 2,6-bisphosphate metabolic process|fructose 6-phosphate metabolic process|fructose metabolic process|regulation of carbon utilization|cytosol|plasma membrane|6-phosphofructo-2-kinase activity	Ko04066,ko04152,ko00051	HIF-1 signaling pathway|AMPK signaling pathway|Fructose and mannose metabolism	0.39546	0.429422	FKFBP	6-phosphofructo-2-kinase/fructose-2,6-bisphosphatase [Source:UniProtKB/Swiss-Prot;Acc:Q9MB58]
Chr01	24104001	24105000	4.08e-07	7.36e-06	0.41	10.49	10.09	Downstream,exon	Potri.001G229100	Potri.001G229100	2.10565	1.07426	4.51255e-05	0.000313015	1.68259	2.09236	2.06409	3.95332	4.94882	6.15744	GO:0071949,GO:0009540,GO:0052662,GO:0009688,GO:0050891,GO:0009414,GO:0044550,GO:0016123,GO:0031969,GO:0009535,GO:0052663	FAD binding|zeaxanthin epoxidase [overall] activity|zeaxanthin epoxidase activity|abscisic acid biosynthetic process|multicellular organismal water homeostasis|response to water deprivation|secondary metabolite biosynthetic process|xanthophyll biosynthetic process|chloroplast membrane|chloroplast thylakoid membrane|antheraxanthin epoxidase activity	Ko00906	Carotenoid biosynthesis	0.396886	0.428257	ZEP	Zeaxanthin epoxidase, chloroplastic [Source:UniProtKB/Swiss-Prot;Acc:Q9FGC7]
Chr12	12783001	12784000	0.00137	0.00865	15.9	28.47	12.57	Exon,intron	Potri.012G103300	Potri.012G103300	2.07041	1.04992	7.66918e-08	9.23175e-07	17.3571	12.1882	10.0414	32.7294	35.1566	39.5329	GO:0016021,GO:0005886,GO:0019706	Integral component of membrane|plasma membrane|protein-cysteine S-palmitoyltransferase activity	Ko04391	Hippo signaling pathway -fly	0.397622	0.427656	PAT07	Probable protein S-acyltransferase 7 [Source:UniProtKB/Swiss-Prot;Acc:Q0WQK2]
Chr05	22833001	22834000	0.00647	0.0313	92.34	82.08	-10.26	Exon,intron	Potri.005G215400	Potri.005G215400	0.493533	-1.01878	1.97455e-09	3.19167e-08	29.453	31.3307	30.58	15.4877	15.9019	22.5448	GO:0009825,GO:1904580,GO:0009737,GO:0010090,GO:0007033,GO:0000932,GO:0071472,GO:0033962	Multidimensional cell growth|regulation of intracellular mRNA localization|response to abscisic acid|trichome morphogenesis|vacuole organization|cytoplasmic mRNA processing body|cellular response to salt stress|cytoplasmic mRNA processing body assembly			0.398829	0.426672	SPI	Beige/BEACH domain ;WD domain, G-beta repeat protein [Source:TAIR;Acc:AT1G03060]
Chr03	14995001	14996000	2.52e-05	0.000279	12.57	0	-12.57	Exon	Potri.003G130300	Potri.003G130300	0.465016	-1.10465	2.97964e-09	4.66825e-08	16.6592	20.1054	16.999	11.1534	11.8012	9.58622	GO:0000166,GO:0006397,GO:0043484,GO:0009644,GO:0008380,GO:0016607,GO:0005681,GO:0003676	Nucleotide binding|mRNA processing|regulation of RNA splicing|response to high light intensity|RNA splicing|nuclear speck|spliceosomal complex|nucleic acid binding	Ko03040	Spliceosome	0.400555	0.425267	SR45A	Serine/arginine-rich splicing factor SR45a [Source:UniProtKB/Swiss-Prot;Acc:Q84TH4]
Chr06	4932001	4933000	0.000929	0.00623	88.89	100	11.11	Intergenic	Potri.006G066100/Potri.006G066200	Potri.006G066100	2.01281	1.00921	6.12883e-07	6.29797e-06	7.31857	6.10863	6.78338	14.1832	16.2941	19.0365					0.401272	0.424683		Probable receptor-like protein kinase At5g15080 [Source:UniProtKB/Swiss-Prot;Acc:Q9LFP7]
Chr03	17388001	17389000	2.23e-06	3.32e-05	37.29	24.57	-12.72	Exon,intron	Potri.003G162800	Potri.003G162800	0.315375	-1.66486	0.000610418	0.00316548	2.04148	4.60603	3.06834	1.34309	1.83326	1.3694	GO:0046974,GO:0008327,GO:0010428,GO:0010429,GO:0008270,GO:0051567,GO:0016571,GO:0010216,GO:0018022,GO:0000775,GO:0005634,GO:0010385	Histone methyltransferase activity (H3-K9 specific)|methyl-CpG binding|methyl-CpNpG binding|methyl-CpNpN binding|zinc ion binding|histone H3-K9 methylation|histone methylation|maintenance of DNA methylation|peptidyl-lysine methylation|chromosome, centromeric region|nucleus|double-stranded methylated DNA binding	Ko00310	Lysine degradation	0.406324	0.420583	SUVH4	Histone-lysine N-methyltransferase, H3 lysine-9 specific SUVH4 [Source:UniProtKB/Swiss-Prot;Acc:Q8GZB6]
Chr13	6538001	6539000	1.99e-07	3.92e-06	0	18.6	18.6	Downstream,exon	Potri.013G076300	Potri.013G076300	2.00984	1.00708	0.00489386	0.0192832	2.73949	1.11526	3.2263	4.54636	7.33196	6.15067	GO:0016021,GO:0006810	Integral component of membrane|transport			0.407489	0.41964		Probable folate-biopterin transporter 7 [Source:UniProtKB/Swiss-Prot;Acc:Q9XIQ7]
Chr05	2294001	2295000	9.37e-06	0.000204	15.06	26.64	11.58	Promotor	Potri.005G030900	Potri.005G030900	81.182	6.34309	5.84673e-08	7.20219e-07	0	0	0	11.3695	20.0631	19.2604					0.408044	0.419191
Chr04	22033001	22034000	1.57e-05	0.000184	74.17	54.29	-19.88	Exon	Potri.004G212600	Potri.004G212600	0.151061	-2.7268	8.49409e-15	3.29121e-13	13.8106	20.6267	19.7358	3.81303	3.91621	3.59053					0.409202	0.418255	NCRK	Receptor-like serine/threonine-protein kinase NCRK [Source:UniProtKB/Swiss-Prot;Acc:Q8VYY5]
Chr07	2711001	2712000	4.01e-25	1.57e-22	52.67	13.86	-38.81	Exon	Potri.007G035000	Potri.007G035000	0.413855	-1.2728	9.0844e-05	0.00058309	2.73638	2.64589	3.04985	0.740864	1.25957	2.65445					0.413085	0.415123		Protein of unknown function (DUF1162) [Source:TAIR;Acc:AT3G50380]
Chr13	12140001	12141000	0.00249	0.0143	32.15	20.3	-11.86	Downstream	Potri.013G107700	Potri.013G107700	0.36058	-1.47161	2.5703e-11	5.7177e-10	29.1873	34.0453	38.4047	16.1597	15.8077	13.715	GO:0005886,GO:0009511,GO:0005509,GO:0005544,GO:0008565,GO:0016757,GO:0009908,GO:0009911,GO:0010228,GO:0005783,GO:0005789,GO:0016021	Plasma membrane|plasmodesmatal endoplasmic reticulum|calcium ion binding|calcium-dependent phospholipid binding|protein transporter activity|transferase activity, transferring glycosyl groups|flower development|positive regulation of flower development|vegetative to reproductive phase transition of meristem|endoplasmic reticulum|endoplasmic reticulum membrane|integral component of membrane			0.415679	0.413035		C2 calcium/lipid-binding plant phosphoribosyltransferase family protein [Source:TAIR;Acc:AT1G22610]
Chr03	14997001	14998000	0.00207	0.0123	72.28	83.78	11.51	Exon,intron	Potri.003G130300	Potri.003G130300	0.465016	-1.10465	2.97964e-09	4.66825e-08	16.6592	20.1054	16.999	11.1534	11.8012	9.58622	GO:0000166,GO:0006397,GO:0043484,GO:0009644,GO:0008380,GO:0016607,GO:0005681,GO:0003676	Nucleotide binding|mRNA processing|regulation of RNA splicing|response to high light intensity|RNA splicing|nuclear speck|spliceosomal complex|nucleic acid binding	Ko03040	Spliceosome	0.416697	0.412217	SR45A	Serine/arginine-rich splicing factor SR45a [Source:UniProtKB/Swiss-Prot;Acc:Q84TH4]
Chr06	21689001	21690000	7.39e-05	0.00212	95.69	78.43	-17.26	Promotor	Potri.006G201900	Potri.006G201900	0.28937	-1.78901	1.92554e-07	2.15305e-06	3.13143	6.02582	3.61629	0.724597	2.47069	1.69613	GO:0006351,GO:0016602,GO:0003677,GO:0003700	Transcription, DNA-templated|CCAAT-binding factor complex|DNA binding|transcription factor activity, sequence-specific DNA binding			0.419573	0.40991	NFYA10	Nuclear transcription factor Y subunit A-10 [Source:UniProtKB/Swiss-Prot;Acc:Q8LFU0]
Chr05	25013001	25014000	4.87e-05	0.000498	83.48	71.57	-11.91	Exon,intron	Potri.005G246000	Potri.005G246000	0.285621	-1.80782	4.57838e-13	1.35491e-11	3.95352	3.43388	4.94151	1.35238	1.17216	1.80174	GO:0005773,GO:0005509,GO:0070290,GO:0004630,GO:0016042,GO:0046473,GO:0046470,GO:0009789,GO:0012501,GO:0090333,GO:0009409,GO:0016020,GO:0005886,GO:0009506	Vacuole|calcium ion binding|N-acylphosphatidylethanolamine-specific phospholipase D activity|phospholipase D activity|lipid catabolic process|phosphatidic acid metabolic process|phosphatidylcholine metabolic process|positive regulation of abscisic acid-activated signaling pathway|programmed cell death|regulation of stomatal closure|response to cold|membrane|plasma membrane|plasmodesma	Ko04071,ko04072,ko00564,ko00565,ko04144,ko04014,ko04024	Sphingolipid signaling pathway|Phospholipase D signaling pathway|Glycerophospholipid metabolism|Ether lipid metabolism|Endocytosis|Ras signaling pathway|cAMP signaling pathway	0.421697	0.40821	PLDDELTA	Phospholipase D delta [Source:UniProtKB/Swiss-Prot;Acc:Q9C5Y0]
Chr05	16605001	16606000	4.47e-06	0.000197	90.61	70.45	-20.15	Promotor	Potri.005G162300	Potri.005G162300	0.275646	-1.85911	8.78338e-05	0.00056598	2.87778	4.10939	3.64156	1.23647	1.69447	1.07483	GO:1901001,GO:0043433,GO:0005634,GO:0030007,GO:0006883	Negative regulation of response to salt stress|negative regulation of sequence-specific DNA binding transcription factor activity|nucleus|cellular potassium ion homeostasis|cellular sodium ion homeostasis			0.423292	0.406934	VQ9	VQ motif-containing protein 9 [Source:UniProtKB/Swiss-Prot;Acc:Q9M9F0]
Chr16	13958001	13959000	1.36e-05	0.000163	64.27	43.62	-20.64	Exon,intron	Potri.016G136500	Potri.016G136500	0.243697	-2.03684	6.70763e-10	1.16171e-08	19.3016	28.2708	26.5102	9.16287	7.27315	6.22191	GO:0006355,GO:0006351,GO:0005634,GO:0003677,GO:0008270	Regulation of transcription, DNA-templated|transcription, DNA-templated|nucleus|DNA binding|zinc ion binding			0.42349	0.406776	VAL2	B3 domain-containing transcription repressor VAL2 [Source:UniProtKB/Swiss-Prot;Acc:Q5CCK4]
Chr18	15912001	15913000	2.26e-14	1.87e-12	41.47	67.48	26	Exon,intron	Potri.018G139500	Potri.018G139500	2.96643	1.56873	0.00165887	0.00752881	1.62995	0.610225	0.708576	3.09164	2.29222	3.67218	GO:0016021,GO:0005802,GO:0005464,GO:0015790,GO:0005768,GO:0005794,GO:0000139	Integral component of membrane|trans-Golgi network|UDP-xylose transmembrane transporter activity|UDP-xylose transport|endosome|Golgi apparatus|Golgi membrane			0.426615	0.404282		Nucleotide/sugar transporter family protein [Source:TAIR;Acc:AT5G57100]
Chr19	8839001	8840000	0.0015	0.00932	96.33	82.43	-13.9	Exon,intron	Potri.019G056700	Potri.019G056700	0.160561	-2.63881	4.14793e-24	5.65112e-22	102.301	126.037	107.608	27.2501	22.5366	18.1945	GO:0052692,GO:0005975,GO:0071555,GO:0048046,GO:0009505,GO:0005773	Raffinose alpha-galactosidase activity|carbohydrate metabolic process|cell wall organization|apoplast|plant-type cell wall|vacuole	Ko00600,ko00052,ko00603,ko00561	Sphingolipid metabolism|Galactose metabolism|Glycosphingolipid biosynthesis - globo and isoglobo series|Glycerolipid metabolism	0.42825	0.40298	AGAL3	Alpha-galactosidase 3 [Source:UniProtKB/Swiss-Prot;Acc:Q8VXZ7]
Chr03	21718001	21719000	3.76e-05	0.000397	2.83	19.05	16.22	Promotor	Potri.003G223100	Potri.003G223100	2.11108	1.07798	1.53898e-06	1.45828e-05	5.82436	6.0853	4.4133	14.6946	13.6872	14.5757	GO:0000287,GO:0030955,GO:0004743,GO:0005737,GO:0005524,GO:0016301	Magnesium ion binding|potassium ion binding|pyruvate kinase activity|cytoplasm|ATP binding|kinase activity	Ko01200,ko01230,ko00010,ko00620,ko00230	Carbon metabolism|Biosynthesis of amino acids|Glycolysis / Gluconeogenesis|Pyruvate metabolism|Purine metabolism	0.4284	0.402861		Pyruvate kinase family protein [Source:TAIR;Acc:AT5G56350]
Chr13	7887001	7888000	0.00405	0.0213	79.49	97.37	17.88	Intergenic	Potri.013G084400/Potri.013G084500	Potri.013G084500	2.08225	1.05814	2.63432e-08	3.45065e-07	58.3844	52.1193	42.2857	114.379	138.403	135.906	GO:0070469,GO:0000036,GO:0000035,GO:0050897,GO:0046872,GO:0031177,GO:0009245,GO:0055114,GO:0005829,GO:0005759,GO:0005739	Respiratory chain|ACP phosphopantetheine attachment site binding involved in fatty acid biosynthetic process|acyl binding|cobalt ion binding|metal ion binding|phosphopantetheine binding|lipid A biosynthetic process|oxidation-reduction process|cytosol|mitochondrial matrix|mitochondrion	Ko00190	Oxidative phosphorylation	0.429649	0.401868	MTACP2	Acyl carrier protein 2, mitochondrial [Source:UniProtKB/Swiss-Prot;Acc:O80800]
Chr16	4448001	4449000	1.66e-12	1e-10	17.31	52.99	35.68	Promotor,exon,intron	Potri.016G063200	Potri.016G063200	2.07063	1.05007	1.10605e-09	1.84845e-08	156.49	103.159	114.535	353.424	318.464	317.706	GO:0006412,GO:0015935,GO:0003723,GO:0003735,GO:0022626,GO:0022627,GO:0016020,GO:0005886,GO:0009506,GO:0005774,GO:0003729,GO:0019843,GO:0009735,GO:0000028,GO:0005618,GO:0009507,GO:0005829	Translation|small ribosomal subunit|RNA binding|structural constituent of ribosome|cytosolic ribosome|cytosolic small ribosomal subunit|membrane|plasma membrane|plasmodesma|vacuolar membrane|mRNA binding|rRNA binding|response to cytokinin|ribosomal small subunit assembly|cell wall|chloroplast|cytosol	Ko03010	Ribosome	0.429802	0.401746	RPS5B	40S ribosomal protein S5-2 [Source:UniProtKB/Swiss-Prot;Acc:P51427]
Chr16	4448001	4449000	1.66e-12	1e-10	17.31	52.99	35.68	Promotor,exon	Potri.016G063200	Potri.016G063200	2.07063	1.05007	1.10605e-09	1.84845e-08	156.49	103.159	114.535	353.424	318.464	317.706	GO:0006412,GO:0015935,GO:0003723,GO:0003735,GO:0022626,GO:0022627,GO:0016020,GO:0005886,GO:0009506,GO:0005774,GO:0003729,GO:0019843,GO:0009735,GO:0000028,GO:0005618,GO:0009507,GO:0005829	Translation|small ribosomal subunit|RNA binding|structural constituent of ribosome|cytosolic ribosome|cytosolic small ribosomal subunit|membrane|plasma membrane|plasmodesma|vacuolar membrane|mRNA binding|rRNA binding|response to cytokinin|ribosomal small subunit assembly|cell wall|chloroplast|cytosol	Ko03010	Ribosome	0.429802	0.401746	RPS5B	40S ribosomal protein S5-2 [Source:UniProtKB/Swiss-Prot;Acc:P51427]
Chr01	44628001	44629000	0.00257	0.0147	64.44	78.01	13.58	Exon	Potri.001G421300	Potri.001G421300	2.30211	1.20295	2.56699e-06	2.32936e-05	1.51286	1.31475	1.09282	3.28389	3.31423	4.60157	GO:0003677,GO:0003887,GO:0006281,GO:0006264,GO:0033259,GO:0009507,GO:0005739,GO:0008408	DNA binding|DNA-directed DNA polymerase activity|DNA repair|mitochondrial DNA replication|plastid DNA replication|chloroplast|mitochondrion|3'-5' exonuclease activity	Ko03440,ko00230,ko00240,ko03030,ko03410,ko03420	Homologous recombination|Purine metabolism|Pyrimidine metabolism|DNA replication|Base excision repair|Nucleotide excision repair	0.429962	0.401619	POLIB	DNA polymerase I B, chloroplastic/mitochondrial [Source:UniProtKB/Swiss-Prot;Acc:Q84ND9]
Chr18	8047001	8048000	0.00457	0.0235	71.53	55.06	-16.48	Intergenic	Potri.018G063700/Potri.018G063900	Potri.018G063900	0	-7.79626	5.03442e-12	1.25814e-10	1.2783	3.593	2.45559	0	0	0	GO:0005576,GO:0016298,GO:0016042	Extracellular region|lipase activity|lipid catabolic process			0.430233	0.401403	GLIP5	GDSL esterase/lipase 5 [Source:UniProtKB/Swiss-Prot;Acc:Q9SSA7]
Chr01	28676001	28677000	4.8e-05	0.000491	82.3	69.32	-12.98	Downstream	Potri.001G280200	Potri.001G280200	0.0879548	-3.50709	3.25424e-22	3.56327e-20	600.662	829.861	703.1	48.7222	111.423	76.7999	GO:0004675,GO:0007166,GO:0006468,GO:0016021,GO:0005886,GO:0005524	Transmembrane receptor protein serine/threonine kinase activity|cell surface receptor signaling pathway|protein phosphorylation|integral component of membrane|plasma membrane|ATP binding			0.433158	0.399081		Probable inactive receptor-like protein kinase At3g56050 [Source:UniProtKB/Swiss-Prot;Acc:Q9LYN6]
Chr01	815001	816000	0.000229	0.00189	77.23	94.59	17.36	Exon,intron	Potri.001G012200	Potri.001G012200	2.30525	1.20492	0.000202767	0.00118611	32.3841	21.0466	22.0679	53.9773	64.6673	100.945	GO:0006075,GO:0071555,GO:0008360,GO:0000148,GO:0016021,GO:0003843	(1->3)-beta-D-glucan biosynthetic process|cell wall organization|regulation of cell shape|1,3-beta-D-glucan synthase complex|integral component of membrane|1,3-beta-D-glucan synthase activity			0.437186	0.395892	CALS3	Callose synthase 3 [Source:UniProtKB/Swiss-Prot;Acc:Q9LXT9]
Chr08	1940001	1941000	0.000106	0.000979	84.97	66.67	-18.31	Promotor,exon	Potri.008G035100	Potri.008G035100	0.410771	-1.28359	0.000226265	0.00130625	0	0	0	3.56149	0	0	GO:0003677,GO:0016491,GO:0016569	DNA binding|oxidoreductase activity|covalent chromatin modification			0.440537	0.393246	FLD	Flavin containing amine oxidoreductase family protein [Source:TAIR;Acc:AT3G10390]
Chr08	4198001	4199000	6.29e-09	1.76e-07	30.79	11.89	-18.9	Exon	Potri.008G069000	Potri.008G069000	0.390923	-1.35504	6.93276e-12	1.68691e-10	93.3584	117.266	110.336	40.9884	46.6652	56.9555	GO:0004712,GO:0005737,GO:0005524,GO:0004674,GO:0051286,GO:0005829,GO:0044732	Protein serine/threonine/tyrosine kinase activity|cytoplasm|ATP binding|protein serine/threonine kinase activity|cell tip|cytosol|mitotic spindle pole body			0.442868	0.391409		Protein kinase superfamily protein [Source:TAIR;Acc:AT2G40120]
Chr08	9401001	9402000	0.00028	0.00225	65.96	85.23	19.27	Intron	Potri.008G140700	Potri.008G140700	3.52942	1.81943	4.48081e-06	3.86889e-05	1.90303	1.68192	1.63955	5.02711	8.86553	9.90707	GO:0015299,GO:0010163,GO:2000377,GO:0042542,GO:0006979,GO:0000302,GO:0009651,GO:0006814,GO:0009941,GO:0016021,GO:0005886	Solute:proton antiporter activity|high-affinity potassium ion import|regulation of reactive oxygen species metabolic process|response to hydrogen peroxide|response to oxidative stress|response to reactive oxygen species|response to salt stress|sodium ion transport|chloroplast envelope|integral component of membrane|plasma membrane			0.444472	0.390147	NHX7	Sodium/hydrogen exchanger 7 [Source:UniProtKB/Swiss-Prot;Acc:Q9LKW9]
Chr11	17413001	17414000	4.02e-06	5.59e-05	37.96	12.93	-25.03	Exon,intron	Potri.011G156100	Potri.011G156100	0.37729	-1.40625	8.737e-13	2.47414e-11	68.1469	75.2379	76.211	43.1488	30.6821	25.8492	GO:0050373,GO:0003978,GO:0019567,GO:0045227,GO:0006012,GO:0009832,GO:0033358,GO:0005794,GO:0032580,GO:0016021	UDP-arabinose 4-epimerase activity|UDP-glucose 4-epimerase activity|arabinose biosynthetic process|capsule polysaccharide biosynthetic process|galactose metabolic process|plant-type cell wall biogenesis|UDP-L-arabinose biosynthetic process|Golgi apparatus|Golgi cisterna membrane|integral component of membrane	Ko00520	Amino sugar and nucleotide sugar metabolism	0.444556	0.390081	MUR4	UDP-arabinose 4-epimerase 1 [Source:UniProtKB/Swiss-Prot;Acc:Q9SA77]
Chr11	17413001	17414000	4.02e-06	5.59e-05	37.96	12.93	-25.03	Promotor	Potri.011G156100	Potri.011G156100	0.37729	-1.40625	8.737e-13	2.47414e-11	68.1469	75.2379	76.211	43.1488	30.6821	25.8492	GO:0050373,GO:0003978,GO:0019567,GO:0045227,GO:0006012,GO:0009832,GO:0033358,GO:0005794,GO:0032580,GO:0016021	UDP-arabinose 4-epimerase activity|UDP-glucose 4-epimerase activity|arabinose biosynthetic process|capsule polysaccharide biosynthetic process|galactose metabolic process|plant-type cell wall biogenesis|UDP-L-arabinose biosynthetic process|Golgi apparatus|Golgi cisterna membrane|integral component of membrane	Ko00520	Amino sugar and nucleotide sugar metabolism	0.444556	0.390081	MUR4	UDP-arabinose 4-epimerase 1 [Source:UniProtKB/Swiss-Prot;Acc:Q9SA77]
Chr13	1448001	1449000	0.000439	0.00329	36.13	24.05	-12.07	Exon,intron	Potri.013G021800	Potri.013G021800	0.225114	-2.15127	2.80462e-12	7.36374e-11	12.5507	10.5963	16.3507	1.10527	4.89516	3.82583					0.44559	0.389269		Protein of unknown function (DUF3223) [Source:TAIR;Acc:AT5G62440]
Chr01	4634001	4635000	2.27e-06	3.38e-05	78.82	92.03	13.22	Exon	Potri.001G060300	Potri.001G060300	2.07688	1.05442	2.53165e-05	0.000186415	1.12801	1.12504	1.07608	2.47405	2.67958	3.64829	GO:0019239,GO:0016810,GO:0046872	Deaminase activity|hydrolase activity, acting on carbon-nitrogen (but not peptide) bonds|metal ion binding			0.446012	0.388937
Chr08	9798001	9799000	4.38e-06	6.03e-05	49.49	66.01	16.52	Downstream,exon	Potri.008G145500	Potri.008G145500	2.26589	1.18008	1.42001e-07	1.63287e-06	3.02563	2.42044	2.62925	7.20784	4.93335	6.6314	GO:0030163	Protein catabolic process			0.446172	0.388811
Chr08	9798001	9799000	4.38e-06	6.03e-05	49.49	66.01	16.52	Exon,intron	Potri.008G145500	Potri.008G145500	2.26589	1.18008	1.42001e-07	1.63287e-06	3.02563	2.42044	2.62925	7.20784	4.93335	6.6314	GO:0030163	Protein catabolic process			0.446172	0.388811
Chr01	33034001	33035000	0.00198	0.0118	0	12.33	12.33	Intergenic	Potri.001G326300/Potri.001G326400	Potri.001G326400	2.70935	1.43795	1.6913e-10	3.25955e-09	38.1325	28.5057	26.4414	118.625	95.2084	100.708	GO:0005840,GO:0042254	Ribosome|ribosome biogenesis	Ko03010	Ribosome	0.446957	0.388195	RPL7AB	60S ribosomal protein L7a-2 [Source:UniProtKB/Swiss-Prot;Acc:Q9LZH9]
Chr08	3386001	3387000	5.96e-05	0.000592	50.67	36.73	-13.94	Exon,intron	Potri.008G057300	Potri.008G057300	0.440867	-1.18159	7.71728e-11	1.57456e-09	17.4271	19.4033	18.5911	9.59184	10.2802	9.27503	GO:0003691,GO:0042162,GO:0006355,GO:0000723,GO:0031627,GO:0006351,GO:0000781,GO:0000783,GO:0003677,GO:0009737,GO:0008301	Double-stranded telomeric DNA binding|telomeric DNA binding|regulation of transcription, DNA-templated|telomere maintenance|telomeric loop formation|transcription, DNA-templated|chromosome, telomeric region|nuclear telomere cap complex|DNA binding|response to abscisic acid|DNA binding, bending			0.447788	0.387543	TRP3	Telomere repeat-binding protein 3 [Source:UniProtKB/Swiss-Prot;Acc:Q9C7B1]
Chr08	3386001	3387000	5.96e-05	0.000592	50.67	36.73	-13.94	Exon	Potri.008G057300	Potri.008G057300	0.440867	-1.18159	7.71728e-11	1.57456e-09	17.4271	19.4033	18.5911	9.59184	10.2802	9.27503	GO:0003691,GO:0042162,GO:0006355,GO:0000723,GO:0031627,GO:0006351,GO:0000781,GO:0000783,GO:0003677,GO:0009737,GO:0008301	Double-stranded telomeric DNA binding|telomeric DNA binding|regulation of transcription, DNA-templated|telomere maintenance|telomeric loop formation|transcription, DNA-templated|chromosome, telomeric region|nuclear telomere cap complex|DNA binding|response to abscisic acid|DNA binding, bending			0.447788	0.387543	TRP3	Telomere repeat-binding protein 3 [Source:UniProtKB/Swiss-Prot;Acc:Q9C7B1]
Chr01	30310001	30311000	1.52e-07	1.01e-05	82.39	67.07	-15.32	Intergenic	Potri.001G298900/Potri.001G299000	Potri.001G298900	0.236835	-2.07804	9.78934e-10	1.65001e-08	2.53892	2.10334	3.6832	0.891955	0.773905	1.00111	GO:0048046,GO:0047513,GO:0008152	Apoplast|1,2-alpha-L-fucosidase activity|metabolic process	Ko00511	Other glycan degradation	0.451859	0.384354	FUC95A	Alpha-L-fucosidase 2 [Source:UniProtKB/Swiss-Prot;Acc:Q8L7W8]
Chr18	1399001	1400000	3.32e-07	6.13e-06	32.84	12.42	-20.42	Exon,intron	Potri.018G018400	Potri.018G018400	0.41555	-1.26691	3.24927e-14	1.14359e-12	460.596	490.812	523.345	300.756	239.894	227.055	GO:0000139,GO:0016021,GO:0009505,GO:0005802,GO:0005774,GO:0005768,GO:0010008,GO:0005794	Golgi membrane|integral component of membrane|plant-type cell wall|trans-Golgi network|vacuolar membrane|endosome|endosome membrane|Golgi apparatus			0.453668	0.38294	TMN8	Transmembrane 9 superfamily member 8 [Source:UniProtKB/Swiss-Prot;Acc:F4KIB2]
Chr01	30310001	30311000	0.00466	0.0239	80.28	67.81	-12.47	Intergenic	Potri.001G298900/Potri.001G299000	Potri.001G298900	0.236835	-2.07804	9.78934e-10	1.65001e-08	2.53892	2.10334	3.6832	0.891955	0.773905	1.00111	GO:0048046,GO:0047513,GO:0008152	Apoplast|1,2-alpha-L-fucosidase activity|metabolic process	Ko00511	Other glycan degradation	0.454043	0.382647	FUC95A	Alpha-L-fucosidase 2 [Source:UniProtKB/Swiss-Prot;Acc:Q8L7W8]
Chr08	3556001	3557000	7.46e-11	3.26e-09	4.02	17.45	13.43	Downstream,exon	Potri.008G059100	Potri.008G059100	2.36205	1.24004	7.97688e-06	6.52361e-05	3.19406	2.10892	1.07811	6.82333	5.78356	8.89693	GO:0005829,GO:0016491	Cytosol|oxidoreductase activity	Ko00960	Tropane, piperidine and pyridine alkaloid biosynthesis	0.455285	0.381677		Tropinone reductase homolog At5g06060 [Source:UniProtKB/Swiss-Prot;Acc:Q9LHT0]
Chr08	3556001	3557000	7.46e-11	3.26e-09	4.02	17.45	13.43	Exon,intron	Potri.008G059100	Potri.008G059100	2.36205	1.24004	7.97688e-06	6.52361e-05	3.19406	2.10892	1.07811	6.82333	5.78356	8.89693	GO:0005829,GO:0016491	Cytosol|oxidoreductase activity	Ko00960	Tropane, piperidine and pyridine alkaloid biosynthesis	0.455285	0.381677		Tropinone reductase homolog At5g06060 [Source:UniProtKB/Swiss-Prot;Acc:Q9LHT0]
Chr04	15585001	15586000	4.81e-08	1.1e-06	0	11.63	11.63	Promotor	Potri.004G135700	Potri.004G135700	2.63257	1.39647	0.000163224	0.00097565	1.16044	0.983367	0.876569	4.04184	2.81413	2.76173	GO:0032088,GO:0018026,GO:0050727,GO:0005634,GO:0051059,GO:0016279	Negative regulation of NF-kappaB transcription factor activity|peptidyl-lysine monomethylation|regulation of inflammatory response|nucleus|NF-kappaB binding|protein-lysine N-methyltransferase activity			0.457344	0.380072		SET domain-containing protein [Source:TAIR;Acc:AT3G56570]
Chr10	1888001	1889000	0.00076	0.0134	95.08	75	-20.08	Intergenic	Potri.010G015000/Potri.010G015100	Potri.010G015100	0.0398389	-4.64968	1.07969e-10	2.14948e-09	118.208	230.959	242.769	8.33612	8.18912	15.9309					0.458836	0.378909
Chr11	893001	894000	1.89e-05	0.00068	79.33	92.78	13.45	Intergenic	Potri.011G011400/Potri.011G011500	Potri.011G011400	3.5223	1.81652	0.0138412	0.0460086	2.17605	1.3096	1.72088	10.1505	4.09466	5.68215					0.462183	0.376307		Uncharacterized protein At4g22160 [Source:UniProtKB/Swiss-Prot;Acc:Q8L8L9]
Chr14	12494001	12495000	0.00169	0.0103	59.6	76.42	16.83	Exon,intron	Potri.014G159400	Potri.014G159400	2.33257	1.22192	5.57455e-08	6.89853e-07	2.00623	2.12033	1.94186	4.75663	6.80715	6.43388	GO:0003676,GO:0031047	Nucleic acid binding|gene silencing by RNA			0.464613	0.374422	AGO6	Protein argonaute 6 [Source:UniProtKB/Swiss-Prot;Acc:O48771]
Chr03	11020001	11021000	0.00989	0.044	60.2	47.33	-12.87	Exon,intron	Potri.003G082500	Potri.003G082500	0.295868	-1.75698	8.1221e-08	9.74521e-07	40.9122	55.5777	57.2909	23.2284	20.5016	15.683	GO:0005886,GO:0005783,GO:0005789,GO:0016021	Plasma membrane|endoplasmic reticulum|endoplasmic reticulum membrane|integral component of membrane			0.465911	0.373415	PVA21	Vesicle-associated protein 2-1 [Source:UniProtKB/Swiss-Prot;Acc:Q9LVU1]
Chr14	6041001	6042000	0.000104	0.000961	44.57	22.12	-22.45	Exon,intron	Potri.014G074700	Potri.014G074700	0.152311	-2.71491	7.71071e-26	1.3331e-23	114.196	144.473	139.749	26.3746	27.1326	21.6535	GO:0070290,GO:0005546,GO:0004630,GO:0009816,GO:0016042,GO:0046686,GO:0005737,GO:0016020,GO:0009506	N-acylphosphatidylethanolamine-specific phospholipase D activity|phosphatidylinositol-4,5-bisphosphate binding|phospholipase D activity|defense response to bacterium, incompatible interaction|lipid catabolic process|response to cadmium ion|cytoplasm|membrane|plasmodesma	Ko04071,ko04072,ko00564,ko00565,ko04144,ko04014,ko04024	Sphingolipid signaling pathway|Phospholipase D signaling pathway|Glycerophospholipid metabolism|Ether lipid metabolism|Endocytosis|Ras signaling pathway|cAMP signaling pathway	0.468079	0.371737	PLDBETA1	Phospholipase D beta 1 [Source:UniProtKB/Swiss-Prot;Acc:P93733]
Chr03	14051001	14052000	0.00556	0.0276	71.43	50.88	-20.55	Exon,intron	Potri.003G117000	Potri.003G117000	0.212358	-2.23543	8.33737e-10	1.41822e-08	16.3264	24.0573	22.5719	5.39188	5.12777	5.79607	GO:0005524,GO:0008574,GO:0030705,GO:0007018,GO:0008104,GO:0005737,GO:0005871,GO:0005874	ATP binding|ATP-dependent microtubule motor activity, plus-end-directed|cytoskeleton-dependent intracellular transport|microtubule-based movement|protein localization|cytoplasm|kinesin complex|microtubule			0.471445	0.369137	ARK3	Armadillo repeat-containing kinesin-like protein 3 [Source:UniProtKB/Swiss-Prot;Acc:Q9FZ06]
Chr01	42281001	42282000	0.000454	0.00901	86.13	71.63	-14.5	Intergenic	Potri.001G401300/Potri.001G401400	Potri.001G401300	0.16271	-2.61962	1.17174e-28	2.74932e-26	256.231	228.887	297.637	53.7913	67.8535	40.4514	GO:0016491,GO:0016722,GO:0009809,GO:0046274,GO:0009698,GO:0048046,GO:0005507,GO:0052716	Oxidoreductase activity|oxidoreductase activity, oxidizing metal ions|lignin biosynthetic process|lignin catabolic process|phenylpropanoid metabolic process|apoplast|copper ion binding|hydroquinone:oxygen oxidoreductase activity			0.4728	0.368091	LAC17	Laccase-17 [Source:UniProtKB/Swiss-Prot;Acc:Q9FJD5]
Chr01	12524001	12525000	0.000129	0.00327	72.11	57.43	-14.68	Intergenic	Potri.001G151700/Potri.001G151800	Potri.001G151800	0.376238	-1.41028	7.8966e-08	9.4939e-07	60.3008	61.2227	79.1687	44.2164	33.0051	24.7818	GO:0016021,GO:0005635,GO:0006983,GO:0043066,GO:0043069,GO:0009414,GO:0000038,GO:0005737,GO:0005783,GO:0005789	Integral component of membrane|nuclear envelope|ER overload response|negative regulation of apoptotic process|negative regulation of programmed cell death|response to water deprivation|very long-chain fatty acid metabolic process|cytoplasm|endoplasmic reticulum|endoplasmic reticulum membrane			0.473419	0.367614	BI-1	Bax inhibitor 1 [Source:UniProtKB/Swiss-Prot;Acc:Q9LD45]
Chr06	15288001	15289000	2.71e-05	0.000486	21.12	32.08	10.96	Intergenic	Potri.006G161100/Potri.006G161200	Potri.006G161100	6.68984	2.74197	0.00228776	0.00996616	0	0.277869	0.284733	0.987778	3.02396	3.06386	GO:0006355,GO:0006351	Regulation of transcription, DNA-templated|transcription, DNA-templated			0.473636	0.367447		Unknown protein; FUNCTIONS IN: molecular_function unknown; INVOLVED IN: biological_process unknown; LOCATED IN: chloroplast; BEST Arabidopsis thaliana protein match is: unknown protein (TAIR:AT4G28840.1); Has 35333 Blast hits to 34131 proteins in 24 /.../cies: Archae - 798; Bacteria - 22429; Metazoa - 974; Fungi - 991; Plants - 531; Viruses - 0; Other Eukaryotes - 9610 (source: NCBI BLink). [Sour…
Chr02	10899001	10900000	0.000204	0.00172	62.06	46.35	-15.71	Exon,intron	Potri.002G146400	Potri.002G146400	0.332209	-1.58984	1.42942e-14	5.34129e-13	306.666	365.132	381.386	154.128	144.149	136.923	GO:0009423,GO:0009635,GO:0009507,GO:0003866,GO:0009073	Chorismate biosynthetic process|response to herbicide|chloroplast|3-phosphoshikimate 1-carboxyvinyltransferase activity|aromatic amino acid family biosynthetic process	Ko00400,ko01230	Phenylalanine, tyrosine and tryptophan biosynthesis|Biosynthesis of amino acids	0.485792	0.358114		RNA 3'-terminal phosphate cyclase/enolpyruvate transferase, alpha/beta [Source:TAIR;Acc:AT1G48860]
Chr01	1821001	1822000	1.35e-11	6.8e-10	43.59	21.52	-22.07	Exon,intron	Potri.001G024200	Potri.001G024200	0.39508	-1.33978	3.28898e-06	2.92437e-05	3.31848	4.59463	3.82793	1.44586	2.99731	2.19141					0.487285	0.356973		Unknown protein; FUNCTIONS IN: molecular_function unknown; INVOLVED IN: biological_process unknown; LOCATED IN: chloroplast; EXPRESSED IN: 21 plant structures; EXPRESSED DURING: 13 growth stages; Has 58 Blast hits to 58 proteins in 23 species: Archa /.../ Bacteria - 4; Metazoa - 1; Fungi - 0; Plants - 44; Viruses - 0; Other Eukaryotes - 9 (source: NCBI BLink). [Source:TAIR;Acc:AT2G38780]
Chr05	7870001	7871000	1.12e-08	2.97e-07	8.47	38.46	29.99	Exon,intron	Potri.005G102800	Potri.005G102800	3.10097	1.63272	4.17996e-09	6.43291e-08	3.31378	1.69601	2.92773	7.39449	11.2562	13.1128	GO:0015297,GO:0015238,GO:0006855,GO:0009507,GO:0031969,GO:0016021	Antiporter activity|drug transmembrane transporter activity|drug transmembrane transport|chloroplast|chloroplast membrane|integral component of membrane			0.48746	0.35684	DTX45	MATE efflux family protein 3, chloroplastic [Source:UniProtKB/Swiss-Prot;Acc:Q9SVE7]
Chr10	7882001	7883000	9.58e-07	1.56e-05	47.38	75	27.62	Exon,intron	Potri.010G047600	Potri.010G047600	3.62609	1.85842	8.81394e-05	0.000567579	1.08819	0.332993	0.552829	1.7851	2.891	4.09936	GO:0046872,GO:0004722	Metal ion binding|protein serine/threonine phosphatase activity			0.490235	0.354721		Probable protein phosphatase 2C 14 [Source:UniProtKB/Swiss-Prot;Acc:Q9FXE4]
Chr15	234001	235000	0.00844	0.0388	72.05	82.84	10.78	Downstream	Potri.015G003100	Potri.015G003100	12.6294	3.65872	6.38347e-50	9.93268e-47	4.11911	2.72494	1.93632	57.8457	48.2387	56.9903	GO:0047763,GO:0009809	Caffeate O-methyltransferase activity|lignin biosynthetic process	Ko00940	Phenylpropanoid biosynthesis	0.500263	0.347097	OMT1	Flavone 3'-O-methyltransferase 1 [Source:UniProtKB/Swiss-Prot;Acc:Q9FK25]
Chr07	15112001	15113000	4.64e-05	0.000477	36.17	65.71	29.54	Promotor,exon	Potri.007G140200	Potri.007G140200	3.07896	1.62244	0.000357063	0.00196797	17.8141	10.9526	11.5678	30.5061	57.1957	71.5804	GO:0005886,GO:0003779,GO:0051015,GO:0030036,GO:0045010,GO:0051016,GO:0005618,GO:0016021,GO:0016020	Plasma membrane|actin binding|actin filament binding|actin cytoskeleton organization|actin nucleation|barbed-end actin filament capping|cell wall|integral component of membrane|membrane			0.500469	0.346941	FH1	Formin-like protein 1 [Source:UniProtKB/Swiss-Prot;Acc:Q9SE97]
Chr08	9395001	9396000	0.00248	0.0143	55.65	78.33	22.68	Exon,intron	Potri.008G140700	Potri.008G140700	3.52942	1.81943	4.48081e-06	3.86889e-05	1.90303	1.68192	1.63955	5.02711	8.86553	9.90707	GO:0015299,GO:0010163,GO:2000377,GO:0042542,GO:0006979,GO:0000302,GO:0009651,GO:0006814,GO:0009941,GO:0016021,GO:0005886	Solute:proton antiporter activity|high-affinity potassium ion import|regulation of reactive oxygen species metabolic process|response to hydrogen peroxide|response to oxidative stress|response to reactive oxygen species|response to salt stress|sodium ion transport|chloroplast envelope|integral component of membrane|plasma membrane			0.507753	0.341432	NHX7	Sodium/hydrogen exchanger 7 [Source:UniProtKB/Swiss-Prot;Acc:Q9LKW9]
Chr09	6886001	6887000	0.00246	0.0142	68.59	45.65	-22.94	Exon,intron	Potri.009G069700	Potri.009G069700	0.432402	-1.20955	9.36559e-12	2.23474e-10	22.7718	21.1108	24.1477	13.3321	10.9371	12.6325	GO:0005096,GO:0009920,GO:0043087,GO:0007165,GO:0009535,GO:0005737,GO:0005886	GTPase activator activity|cell plate formation involved in plant-type cell wall biogenesis|regulation of GTPase activity|signal transduction|chloroplast thylakoid membrane|cytoplasm|plasma membrane			0.513729	0.33693	ROPGAP7	Rho GTPase-activating protein 7 [Source:UniProtKB/Swiss-Prot;Acc:Q8RWQ4]
Chr07	12001001	12002000	0.00605	0.0296	20.53	37.5	16.97	Exon,intron	Potri.007G093200	Potri.007G093200	2.57274	1.36331	2.40151e-13	7.40338e-12	2.44332	4.10276	2.06251	6.02548	6.51995	7.30586					0.514368	0.33645		Unknown protein; Has 30201 Blast hits to 17322 proteins in 780 species: Archae - 12; Bacteria - 1396; Metazoa - 17338; Fungi - 3422; Plants - 5037; Viruses - 0; Other Eukaryotes - 2996 (source: NCBI BLink). [Source:TAIR;Acc:AT4G39900]
Chr07	12001001	12002000	0.00605	0.0296	20.53	37.5	16.97	Exon	Potri.007G093200	Potri.007G093200	2.57274	1.36331	2.40151e-13	7.40338e-12	2.44332	4.10276	2.06251	6.02548	6.51995	7.30586					0.514368	0.33645		Unknown protein; Has 30201 Blast hits to 17322 proteins in 780 species: Archae - 12; Bacteria - 1396; Metazoa - 17338; Fungi - 3422; Plants - 5037; Viruses - 0; Other Eukaryotes - 2996 (source: NCBI BLink). [Source:TAIR;Acc:AT4G39900]
Chr08	519001	520000	1.71e-07	3.43e-06	15.34	37.5	22.16	Downstream	Potri.008G009500	Potri.008G009500	2.3437	1.22879	6.51098e-12	1.59611e-10	27.774	19.5058	21.0975	60.7546	65.2204	63.8501	GO:0004617,GO:0006564,GO:0009507,GO:0016597,GO:0051287	Phosphoglycerate dehydrogenase activity|L-serine biosynthetic process|chloroplast|amino acid binding|NAD binding	Ko01230,ko00260,ko00680,ko01200	Biosynthesis of amino acids|Glycine, serine and threonine metabolism|Methane metabolism|Carbon metabolism	0.514698	0.336202	PGDH2	D-3-phosphoglycerate dehydrogenase 2, chloroplastic [Source:UniProtKB/Swiss-Prot;Acc:O04130]
Chr11	17365001	17366000	0.00507	0.0256	67.95	82.35	14.4	Exon	Potri.011G155400	Potri.011G155400	3.19913	1.67768	9.59672e-19	6.47757e-17	12.6552	7.48082	7.63987	37.1272	33.045	36.0514	GO:0005618,GO:0005576,GO:0004252	Cell wall|extracellular region|serine-type endopeptidase activity			0.51481	0.336118		Subtilase family protein [Source:TAIR;Acc:AT4G20430]
Chr05	3889001	3890000	0.00157	0.00972	5.32	16.87	11.55	Downstream,exon	Potri.005G054800	Potri.005G054800	2.11873	1.0832	1.78471e-07	2.00696e-06	4.4887	2.66474	3.02254	7.99725	7.57456	8.89413					0.515556	0.335557	TPR10	Ankyrin repeat family protein [Source:TAIR;Acc:AT3G04710]
Chr03	3417001	3418000	7.7e-18	1.14e-15	62.99	83.08	20.09	Exon,intron	Potri.003G027400	Potri.003G027400	2.34488	1.22952	0.00919434	0.0327417	15.6502	15.7581	14.0926	25.8884	46.3705	74.1783	GO:0003713,GO:0045723,GO:0006355,GO:0009751,GO:0006351,GO:0016592,GO:0005634,GO:0031490	Transcription coactivator activity|positive regulation of fatty acid biosynthetic process|regulation of transcription, DNA-templated|response to salicylic acid|transcription, DNA-templated|mediator complex|nucleus|chromatin DNA binding			0.519337	0.33272	MED15A	Mediator of RNA polymerase II transcription subunit 15a [Source:UniProtKB/Swiss-Prot;Acc:F4I171]
Chr05	9449001	9450000	4.53e-08	1.04e-06	57.32	35.46	-21.86	Exon,intron	Potri.005G121200	Potri.005G121200	0.243481	-2.03812	1.37884e-07	1.58924e-06	42.8938	65.9253	73.0546	30.1657	14.6709	15.8949	GO:0004595,GO:0015937,GO:0040007,GO:0006629,GO:0019915,GO:0080020,GO:0006970,GO:0009651,GO:0005829,GO:0005524,GO:0004140	Pantetheine-phosphate adenylyltransferase activity|coenzyme A biosynthetic process|growth|lipid metabolic process|lipid storage|regulation of coenzyme A biosynthetic process|response to osmotic stress|response to salt stress|cytosol|ATP binding|dephospho-CoA kinase activity	Ko00770	Pantothenate and CoA biosynthesis	0.519723	0.332431	COAD	Phosphopantetheine adenylyltransferase [Source:UniProtKB/Swiss-Prot;Acc:Q9ZPV8]
Chr02	20863001	20864000	4.3e-07	7.71e-06	93.84	82.6	-11.24	Exon	Potri.002G221600	Potri.002G221600	0.461385	-1.11596	2.18431e-05	0.000162581	3.56674	4.32392	3.91643	2.1129	2.51201	4.22995	GO:0008270,GO:0045893,GO:0009863,GO:0006351,GO:0005634,GO:0043565,GO:0003700,GO:0009961,GO:0009611	Zinc ion binding|positive regulation of transcription, DNA-templated|salicylic acid mediated signaling pathway|transcription, DNA-templated|nucleus|sequence-specific DNA binding|transcription factor activity, sequence-specific DNA binding|response to 1-aminocyclopropane-1-carboxylic acid|response to wounding			0.524237	0.329052	WRKY1	WRKY transcription factor 1 [Source:UniProtKB/Swiss-Prot;Acc:Q9SI37]
Chr02	20863001	20864000	4.3e-07	7.71e-06	93.84	82.6	-11.24	Exon,intron	Potri.002G221600	Potri.002G221600	0.461385	-1.11596	2.18431e-05	0.000162581	3.56674	4.32392	3.91643	2.1129	2.51201	4.22995	GO:0008270,GO:0045893,GO:0009863,GO:0006351,GO:0005634,GO:0043565,GO:0003700,GO:0009961,GO:0009611	Zinc ion binding|positive regulation of transcription, DNA-templated|salicylic acid mediated signaling pathway|transcription, DNA-templated|nucleus|sequence-specific DNA binding|transcription factor activity, sequence-specific DNA binding|response to 1-aminocyclopropane-1-carboxylic acid|response to wounding			0.524237	0.329052	WRKY1	WRKY transcription factor 1 [Source:UniProtKB/Swiss-Prot;Acc:Q9SI37]
Chr01	31968001	31969000	0.0097	0.0433	24.39	11.11	-13.28	Exon	Potri.001G313900	Potri.001G313900	0.424593	-1.23585	7.53761e-06	6.21249e-05	8.67697	5.97069	8.24166	3.02288	5.63153	3.19162					0.52975	0.324936		Unknown protein; BEST Arabidopsis thaliana protein match is: unknown protein (TAIR:AT1G15800.1); Has 73 Blast hits to 69 proteins in 15 species: Archae - 0; Bacteria - 0; Metazoa - 2; Fungi - 2; Plants - 55; Viruses - 0; Other Eukaryotes - 14 (sourc /.../I BLink). [Source:TAIR;Acc:AT1G80610]
Chr12	14333001	14334000	0.00576	0.0284	38.46	24.06	-14.4	Exon	Potri.012G124400	Potri.012G124400	0.490293	-1.02828	6.39673e-09	9.5319e-08	20.351	19.4375	20.9023	11.5704	12.2272	14.3057	GO:0007015,GO:0045010,GO:0009825,GO:0045893,GO:0010090,GO:0005789,GO:0005634,GO:0031209	Actin filament organization|actin nucleation|multidimensional cell growth|positive regulation of transcription, DNA-templated|trichome morphogenesis|endoplasmic reticulum membrane|nucleus|SCAR complex	Ko04810	Regulation of actin cytoskeleton	0.531056	0.323963	NAP1	Protein NAP1 [Source:UniProtKB/Swiss-Prot;Acc:Q5S2C4]
Chr07	5290001	5291000	2.44e-09	7.59e-08	3.75	24.58	20.83	Downstream	Potri.007G052600	Potri.007G052600	5.09755	2.3498	5.09918e-11	1.07373e-09	14.854	9.99309	11.7358	51.8133	92.9266	82.3687	GO:0005506,GO:0031418,GO:0004656,GO:0005789,GO:0005794,GO:0016021	Iron ion binding|L-ascorbic acid binding|procollagen-proline 4-dioxygenase activity|endoplasmic reticulum membrane|Golgi apparatus|integral component of membrane	Ko00330	Arginine and proline metabolism	0.531699	0.323484	P4H9	Probable prolyl 4-hydroxylase 9 [Source:UniProtKB/Swiss-Prot;Acc:Q8VZJ7]
Chr13	3740001	3741000	0.000173	0.00148	72.95	57.92	-15.03	Exon,intron	Potri.013G051200	Potri.013G051200	0.494881	-1.01485	2.19296e-09	3.51777e-08	70.655	70.2948	80.8671	43.769	43.9104	53.4043	GO:0010090,GO:0031209,GO:0030036,GO:0045010	Trichome morphogenesis|SCAR complex|actin cytoskeleton organization|actin nucleation	Ko04810,ko03013	Regulation of actin cytoskeleton|RNA transport	0.532185	0.323123	PIR	Protein PIR [Source:UniProtKB/Swiss-Prot;Acc:Q5S2C3]
Chr14	6195001	6196000	4.21e-06	5.82e-05	66.04	41.12	-24.92	Exon	Potri.014G076600	Potri.014G076600	0.449614	-1.15324	5.26033e-05	0.000358581	6.65326	8.36631	6.30349	3.48949	5.07014	4.30922	GO:0000166,GO:0003723,GO:0000398,GO:0031053,GO:0008380,GO:0010445,GO:0016607,GO:0005681	Nucleotide binding|RNA binding|mRNA splicing, via spliceosome|primary miRNA processing|RNA splicing|nuclear dicing body|nuclear speck|spliceosomal complex	Ko03040	Spliceosome	0.534556	0.321358	RS40	Serine/arginine-rich splicing factor RS40 [Source:UniProtKB/Swiss-Prot;Acc:P92965]
Chr02	10901001	10902000	1.46e-14	1.27e-12	59.73	12.16	-47.57	Downstream,exon,intron	Potri.002G146400	Potri.002G146400	0.332209	-1.58984	1.42942e-14	5.34129e-13	306.666	365.132	381.386	154.128	144.149	136.923	GO:0009423,GO:0009635,GO:0009507,GO:0003866,GO:0009073	Chorismate biosynthetic process|response to herbicide|chloroplast|3-phosphoshikimate 1-carboxyvinyltransferase activity|aromatic amino acid family biosynthetic process	Ko00400,ko01230	Phenylalanine, tyrosine and tryptophan biosynthesis|Biosynthesis of amino acids	0.535072	0.320975		RNA 3'-terminal phosphate cyclase/enolpyruvate transferase, alpha/beta [Source:TAIR;Acc:AT1G48860]
Chr02	10901001	10902000	1.46e-14	1.27e-12	59.73	12.16	-47.57	Exon,intron	Potri.002G146400	Potri.002G146400	0.332209	-1.58984	1.42942e-14	5.34129e-13	306.666	365.132	381.386	154.128	144.149	136.923	GO:0009423,GO:0009635,GO:0009507,GO:0003866,GO:0009073	Chorismate biosynthetic process|response to herbicide|chloroplast|3-phosphoshikimate 1-carboxyvinyltransferase activity|aromatic amino acid family biosynthetic process	Ko00400,ko01230	Phenylalanine, tyrosine and tryptophan biosynthesis|Biosynthesis of amino acids	0.535072	0.320975		RNA 3'-terminal phosphate cyclase/enolpyruvate transferase, alpha/beta [Source:TAIR;Acc:AT1G48860]
Chr01	11870001	11871000	0.00589	0.0289	38.12	26.32	-11.81	Exon,intron	Potri.001G145900	Potri.001G145900	0.218889	-2.19173	2.33777e-15	9.6798e-14	3.60581	3.88873	3.1392	1.08122	0.879458	1.01202	GO:0034485,GO:0004439,GO:0009738,GO:0046855,GO:0032957,GO:0046856,GO:0009737,GO:0009845,GO:0090351,GO:0052659,GO:0052658,GO:0004445	Phosphatidylinositol-3,4,5-trisphosphate 5-phosphatase activity|phosphatidylinositol-4,5-bisphosphate 5-phosphatase activity|abscisic acid-activated signaling pathway|inositol phosphate dephosphorylation|inositol trisphosphate metabolic process|phosphatidylinositol dephosphorylation|response to abscisic acid|seed germination|seedling development|inositol-1,3,4,5-tetrakisphosphate 5-phosphatase ac…			0.544674	0.313856	IP5P2	Type I inositol 1,4,5-trisphosphate 5-phosphatase 2 [Source:UniProtKB/Swiss-Prot;Acc:Q9FUR2]
Chr06	12485001	12486000	1.96e-06	2.95e-05	2.69	17.82	15.13	Promotor,exon	Potri.006G146300	Potri.006G146300	0.438675	-1.18878	2.64524e-06	2.39449e-05	6.54286	13.3176	13.2267	12.0421	4.68512	5.78059					0.549042	0.31063		Ribosomal protein L18ae family [Source:TAIR;Acc:AT4G26060]
Chr06	22525001	22526000	0.000286	0.00229	52.06	65.1	13.04	Exon,intron	Potri.006G210700	Potri.006G210700	3.38946	1.76106	4.57889e-12	1.15486e-10	1.29621	0.631297	0.472808	3.89455	3.25122	3.97691	GO:0005524,GO:0020037,GO:0005506,GO:0003777,GO:0016705,GO:0007018,GO:0005737,GO:0005874,GO:0005819	ATP binding|heme binding|iron ion binding|microtubule motor activity|oxidoreductase activity, acting on paired donors, with incorporation or reduction of molecular oxygen|microtubule-based movement|cytoplasm|microtubule|spindle			0.550283	0.309714		Probable 125 kDa kinesin-related protein [Source:UniProtKB/Swiss-Prot;Acc:P82266]
Chr01	33648001	33649000	5.21e-08	1.18e-06	55.65	26.36	-29.29	Exon	Potri.001G333200	Potri.001G333200	0.280393	-1.83448	9.89944e-19	6.66667e-17	99.8108	116.512	117.179	45.683	39.1534	33.3496					0.550897	0.309262		FUNCTIONS IN: molecular_function unknown; INVOLVED IN: biological_process unknown; LOCATED IN: plasma membrane; EXPRESSED IN: 21 plant structures; EXPRESSED DURING: 13 growth stages; BEST Arabidopsis thaliana protein match is: nucleolar protein gar2 /.../ed (TAIR:AT2G42320.2); Has 1327 Blast hits to 470 proteins in 132 species: Archae - 2; Bacteria - 131; Metazoa - 139; Fungi - 114; Plants - 114;…
Chr02	1573001	1574000	0.000214	0.00178	44.75	33.17	-11.59	Exon,intron	Potri.002G025000	Potri.002G025000	0.444789	-1.16881	5.18242e-05	0.000354138	2.94909	3.71615	3.73368	2.62368	1.08611	1.53316					0.553527	0.307324		TLD-domain containing nucleolar protein [Source:TAIR;Acc:AT5G39590]
Chr09	6880001	6881000	0.000438	0.00873	10.09	0	-10.09	Exon,intron	Potri.009G069700	Potri.009G069700	0.432402	-1.20955	9.36559e-12	2.23474e-10	22.7718	21.1108	24.1477	13.3321	10.9371	12.6325	GO:0005096,GO:0009920,GO:0043087,GO:0007165,GO:0009535,GO:0005737,GO:0005886	GTPase activator activity|cell plate formation involved in plant-type cell wall biogenesis|regulation of GTPase activity|signal transduction|chloroplast thylakoid membrane|cytoplasm|plasma membrane			0.55658	0.305078	ROPGAP7	Rho GTPase-activating protein 7 [Source:UniProtKB/Swiss-Prot;Acc:Q8RWQ4]
Chr02	5662001	5663000	0.00703	0.0334	62.57	74.01	11.45	Exon,intron	Potri.002G081300	Potri.002G081300	2.70924	1.43789	1.18071e-06	1.14598e-05	0.936072	0.467858	0.523342	1.53806	2.34037	3.08515	GO:0003777,GO:0007018,GO:0009507,GO:0005874,GO:0005524	Microtubule motor activity|microtubule-based movement|chloroplast|microtubule|ATP binding			0.557729	0.304234		P-loop containing nucleoside triphosphate hydrolases superfamily protein [Source:TAIR;Acc:AT1G21730]
Chr09	2000001	2001000	0.00293	0.0164	94.67	76.09	-18.58	Exon,intron	Potri.009G011000	Potri.009G011000	0.434319	-1.20317	7.24879e-11	1.48307e-09	46.87	54.1846	58.8791	26.9393	33.0655	28.0247					0.561977	0.301116		Protein of unknown function (DUF707) [Source:TAIR;Acc:AT1G08040]
Chr08	7295001	7296000	1.87e-07	3.71e-06	70.18	92.24	22.07	Exon	Potri.008G114200	Potri.008G114200	2.59266	1.37443	0.00942652	0.0334432	4.67699	4.9973	4.77162	7.97398	18.4359	23.618	GO:0015979,GO:0006099,GO:0005829,GO:0008964,GO:0015977	Photosynthesis|tricarboxylic acid cycle|cytosol|phosphoenolpyruvate carboxylase activity|carbon fixation	Ko00720,ko01200,ko00620,ko00680,ko00710	Carbon fixation pathways in prokaryotes|Carbon metabolism|Pyruvate metabolism|Methane metabolism|Carbon fixation in photosynthetic organisms	0.564785	0.299059	PPC4	Phosphoenolpyruvate carboxylase 4 [Source:UniProtKB/Swiss-Prot;Acc:Q8GVE8]
Chr06	25666001	25667000	0.00269	0.0152	44.71	58.06	13.36	Promotor	Potri.006G250300	Potri.006G250300	2.28647	1.19312	1.93763e-12	5.18407e-11	112.107	81.2446	87.5867	316.612	292.385	279.787	GO:0005525,GO:0003924,GO:0006606,GO:0000054,GO:0007264,GO:0005794,GO:0005634,GO:0009506,GO:0006886,GO:0006913	GTP binding|GTPase activity|protein import into nucleus|ribosomal subunit export from nucleus|small GTPase mediated signal transduction|Golgi apparatus|nucleus|plasmodesma|intracellular protein transport|nucleocytoplasmic transport	Ko03008,ko03013	Ribosome biogenesis in eukaryotes|RNA transport	0.56822	0.296546	RAN3	GTP-binding nuclear protein Ran-3 [Source:UniProtKB/Swiss-Prot;Acc:Q8H156]
Chr01	22044001	22045000	9.62e-06	0.000379	92.03	77.88	-14.14	Intergenic	Potri.001G216600/Potri.001G216700	Potri.001G216600	0.40974	-1.28722	5.68931e-07	5.88519e-06	3.54763	3.62604	4.80993	1.39514	2.44685	2.43859	GO:0046982,GO:0042803,GO:0003700,GO:0010197,GO:0009737,GO:0010201,GO:0009610,GO:0006351,GO:0005737,GO:0005634,GO:0003677	Protein heterodimerization activity|protein homodimerization activity|transcription factor activity, sequence-specific DNA binding|polar nucleus fusion|response to abscisic acid|response to continuous far red light stimulus by the high-irradiance response system|response to symbiotic fungus|transcription, DNA-templated|cytoplasm|nucleus|DNA binding			0.571626	0.294059	BLH1	BEL1-like homeodomain protein 1 [Source:UniProtKB/Swiss-Prot;Acc:Q9SJ56]
Chr02	4930001	4931000	0.00023	0.0019	52.86	35.04	-17.83	Exon,intron	Potri.002G071400	Potri.002G071400	0.2722	-1.87726	1.69194e-15	7.27041e-14	44.5502	49.3745	57.7712	17.003	19.286	15.5547	GO:0006810,GO:0016021,GO:0005215,GO:0009626	Transport|integral component of membrane|transporter activity|plant-type hypersensitive response			0.577882	0.2895		Protein LAZ1 homolog 1 [Source:UniProtKB/Swiss-Prot;Acc:Q94CA0]
Chr10	17403001	17404000	0.000418	0.00316	80.1	64.29	-15.82	Downstream	Potri.010G173100	Potri.010G173100	0.405519	-1.30216	1.26949e-11	2.96689e-10	20.1447	24.1901	24.2948	10.5373	12.9068	13.9535					0.586703	0.283094		Protein kinase superfamily protein [Source:TAIR;Acc:AT2G40980]
Chr06	22523001	22524000	3.41e-05	0.000365	42.7	56.4	13.7	Exon,intron	Potri.006G210700	Potri.006G210700	3.38946	1.76106	4.57889e-12	1.15486e-10	1.29621	0.631297	0.472808	3.89455	3.25122	3.97691	GO:0005524,GO:0020037,GO:0005506,GO:0003777,GO:0016705,GO:0007018,GO:0005737,GO:0005874,GO:0005819	ATP binding|heme binding|iron ion binding|microtubule motor activity|oxidoreductase activity, acting on paired donors, with incorporation or reduction of molecular oxygen|microtubule-based movement|cytoplasm|microtubule|spindle			0.589434	0.281116		Probable 125 kDa kinesin-related protein [Source:UniProtKB/Swiss-Prot;Acc:P82266]
Chr13	13330001	13331000	2.74e-05	0.000931	35.09	16.74	-18.35	Downstream	Potri.013G119800	Potri.013G119800	0.201474	-2.31134	9.51204e-13	2.6706e-11	10.6573	15.0842	14.7886	1.92811	2.07944	5.78469	GO:0102338,GO:0006633,GO:0009409,GO:0009416,GO:0016021,GO:0102336,GO:0102337	3-oxo-lignoceronyl-CoA synthase activity|fatty acid biosynthetic process|response to cold|response to light stimulus|integral component of membrane|3-oxo-arachidoyl-CoA synthase activity|3-oxo-cerotoyl-CoA synthase activity	Ko00062	Fatty acid elongation	0.594332	0.277574	KCS21	3-ketoacyl-CoA synthase 21 [Source:UniProtKB/Swiss-Prot;Acc:Q9LZ72]
Chr09	6363001	6364000	6.87e-05	0.000671	15.73	35.64	19.92	Exon,intron	Potri.009G061700	Potri.009G061700	2.02718	1.01948	1.72279e-06	1.6164e-05	4.64338	2.7271	4.0654	9.07632	7.39193	10.448	GO:0000107,GO:0016833,GO:0006541,GO:0000105,GO:0009507,GO:0009570,GO:0009536	Imidazoleglycerol-phosphate synthase activity|oxo-acid-lyase activity|glutamine metabolic process|histidine biosynthetic process|chloroplast|chloroplast stroma|plastid	Ko00340,ko01230	Histidine metabolism|Biosynthesis of amino acids	0.595412	0.276794	HISN4	Imidazole glycerol phosphate synthase hisHF, chloroplastic [Source:UniProtKB/Swiss-Prot;Acc:Q9SZ30]
Chr01	30123001	30124000	0.00261	0.0149	46.23	28.05	-18.18	Exon	Potri.001G297300	Potri.001G297300	0.357123	-1.48551	1.73754e-13	5.4764e-12	11.5541	11.9593	13.6851	3.84714	6.10877	6.02895					0.595977	0.276387		Pentatricopeptide repeat-containing protein At5g02860 [Source:UniProtKB/Swiss-Prot;Acc:Q9LYZ9]
Chr15	14112001	14113000	0.000104	0.000963	14.29	32.38	18.1	Downstream	Potri.015G129600	Potri.015G129600	0.439876	-1.18483	0.00205837	0.00909347	6.23233	6.87247	5.33745	2.82647	3.11304	4.08438	GO:0016021,GO:0042651,GO:0010207,GO:0009507,GO:0009534,GO:0009535	Integral component of membrane|thylakoid membrane|photosystem II assembly|chloroplast|chloroplast thylakoid|chloroplast thylakoid membrane			0.59687	0.275742	LPA2	Protein LOW PSII ACCUMULATION 2, chloroplastic [Source:UniProtKB/Swiss-Prot;Acc:F4KDA6]
Chr08	1607001	1608000	4.18e-10	1.54e-08	2.08	18.31	16.23	Promotor,exon,intron	Potri.008G029500	Potri.008G029500	3.13918	1.65039	0.000156215	0.00093945	1.02455	0.452702	0.97308	1.90974	2.79989	4.23798					0.597972	0.274947		DNA binding [Source:TAIR;Acc:AT3G52170]
Chr13	65001	66000	1.37e-05	0.000164	9.03	21.79	12.76	Exon,intron	Potri.013G000900	Potri.013G000900	2.0531	1.0378	1.20118e-07	1.39699e-06	25.7492	12.7954	14.8934	48.8479	44.8607	48.9042	GO:0071555,GO:0005576,GO:0009505,GO:0052793	Cell wall organization|extracellular region|plant-type cell wall|pectin acetylesterase activity			0.598122	0.274839	PAE12	Pectin acetylesterase 12 [Source:UniProtKB/Swiss-Prot;Acc:Q9SFF6]
Chr07	4062001	4063000	0.00145	0.00907	38.46	56.35	17.89	Exon,intron	Potri.007G045700	Potri.007G045700	2.28342	1.1912	7.99085e-09	1.16778e-07	46.8626	37.9534	37.303	123.959	105.924	109.548	GO:0006629,GO:0046658,GO:0005886,GO:0008081	Lipid metabolic process|anchored component of plasma membrane|plasma membrane|phosphoric diester hydrolase activity			0.598942	0.274247		PI-PLC X domain-containing protein At5g67130 [Source:UniProtKB/Swiss-Prot;Acc:Q93XX5]
Chr07	4062001	4063000	0.00145	0.00907	38.46	56.35	17.89	Promotor,exon	Potri.007G045700	Potri.007G045700	2.28342	1.1912	7.99085e-09	1.16778e-07	46.8626	37.9534	37.303	123.959	105.924	109.548	GO:0006629,GO:0046658,GO:0005886,GO:0008081	Lipid metabolic process|anchored component of plasma membrane|plasma membrane|phosphoric diester hydrolase activity			0.598942	0.274247		PI-PLC X domain-containing protein At5g67130 [Source:UniProtKB/Swiss-Prot;Acc:Q93XX5]
Chr02	2337001	2338000	2.06e-13	1.45e-11	19.35	0.56	-18.78	Downstream	Potri.002G036400	Potri.002G036400	0.404576	-1.30552	7.75923e-14	2.5891e-12	121.675	137.521	145.857	66.307	69.9291	62.0194	GO:0006897,GO:0006858,GO:0005576,GO:0016020,GO:0042626	Endocytosis|extracellular transport|extracellular region|membrane|ATPase activity, coupled to transmembrane movement of substances			0.612202	0.264715	ATNAP4	Uncharacterized protein At1g03900 [Source:UniProtKB/Swiss-Prot;Acc:Q681Q7]
Chr07	13153001	13154000	0.00303	0.0168	23.21	35.18	11.96	Exon,intron	Potri.007G107900	Potri.007G107900	2.89627	1.5342	2.18426e-06	2.0092e-05	1.1431	0.50713	0.823333	2.12404	3.14156	3.58932	GO:0030515,GO:0006364,GO:0080008,GO:0005730,GO:0032040,GO:0060321,GO:0009793,GO:0009553	SnoRNA binding|rRNA processing|Cul4-RING E3 ubiquitin ligase complex|nucleolus|small-subunit processome|acceptance of pollen|embryo development ending in seed dormancy|embryo sac development			0.613255	0.263961	EMB2271	U3 snoRNP-associated protein-like EMB2271 [Source:UniProtKB/Swiss-Prot;Acc:Q3MKM6]
Chr04	7942001	7943000	2.14e-07	8.59e-06	22.29	10.21	-12.08	Intergenic	Potri.004G093400/Potri.004G093500	Potri.004G093500	0.475241	-1.07327	0.00147747	0.00682071	14.5192	18.6835	12.9818	8.25809	7.49021	12.6932	GO:0010008,GO:0016021,GO:0005765,GO:0004842,GO:0008270,GO:0006897,GO:0016567,GO:0031410,GO:0005783,GO:0005789	Endosome membrane|integral component of membrane|lysosomal membrane|ubiquitin-protein transferase activity|zinc ion binding|endocytosis|protein ubiquitination|cytoplasmic vesicle|endoplasmic reticulum|endoplasmic reticulum membrane			0.619727	0.259329		RING/FYVE/PHD zinc finger superfamily protein [Source:TAIR;Acc:AT5G38070]
Chr15	9791001	9792000	0.000129	0.00116	25	12.31	-12.69	Exon,intron	Potri.015G073400	Potri.015G073400	2.39043	1.25727	7.56834e-10	1.29861e-08	2.76569	2.80832	4.06763	8.88364	6.74239	7.9829	GO:0005524,GO:0016740,GO:0016567	ATP binding|transferase activity|protein ubiquitination	Ko04120	Ubiquitin mediated proteolysis	0.620015	0.259123	UBC6	Ubiquitin-conjugating enzyme E2 6 [Source:UniProtKB/Swiss-Prot;Acc:P42750]
Chr15	9791001	9792000	0.000129	0.00116	25	12.31	-12.69	Promotor	Potri.015G073400	Potri.015G073400	2.39043	1.25727	7.56834e-10	1.29861e-08	2.76569	2.80832	4.06763	8.88364	6.74239	7.9829	GO:0005524,GO:0016740,GO:0016567	ATP binding|transferase activity|protein ubiquitination	Ko04120	Ubiquitin mediated proteolysis	0.620015	0.259123	UBC6	Ubiquitin-conjugating enzyme E2 6 [Source:UniProtKB/Swiss-Prot;Acc:P42750]
Chr15	10519001	10520000	5.29e-05	0.000534	56.31	81.82	25.51	Downstream	Potri.015G080300	Potri.015G080300	2.21779	1.14912	1.83046e-09	2.97175e-08	9.45524	7.41073	6.27698	17.3977	21.2441	23.5923					0.622802	0.257132		Protein of Unknown Function (DUF239) [Source:TAIR;Acc:AT5G50150]
Chr12	1500001	1501000	0.000815	0.00558	37.85	15.79	-22.06	Exon,intron	Potri.012G015600	Potri.012G015600	0.263124	-1.92618	3.77583e-18	2.3256e-16	8.95805	12.5186	10.8706	3.7942	3.89439	2.96368	GO:0030163,GO:0006457,GO:0006508,GO:0005739,GO:0005524,GO:0004176	Protein catabolic process|protein folding|proteolysis|mitochondrion|ATP binding|ATP-dependent peptidase activity	Ko04112	Cell cycle - Caulobacter	0.625289	0.255358	CLPX	CLP protease regulatory subunit X [Source:TAIR;Acc:AT5G53350]
Chr07	14315001	14316000	1.96e-07	3.87e-06	79.8	44.26	-35.54	Exon,intron	Potri.007G126900	Potri.007G126900	0.495541	-1.01292	1.1045e-07	1.29372e-06	11.9119	15.0839	15.3632	9.45744	8.76144	10.5564					0.626385	0.254576	ARI7	Probable E3 ubiquitin-protein ligase ARI7 [Source:UniProtKB/Swiss-Prot;Acc:Q84RR0]
Chr06	27507001	27508000	7.26e-07	1.22e-05	13.55	0.72	-12.83	Exon,intron	Potri.006G275000	Potri.006G275000	0.412037	-1.27915	2.37125e-08	3.13523e-07	4.2226	5.2478	5.08897	2.23292	2.60939	2.79391	GO:0008553,GO:0046872,GO:0006754,GO:1902600,GO:0051453,GO:0005887,GO:0043231,GO:0005524,GO:0016021,GO:0005886	Hydrogen-exporting ATPase activity, phosphorylative mechanism|metal ion binding|ATP biosynthetic process|hydrogen ion transmembrane transport|regulation of intracellular pH|integral component of plasma membrane|intracellular membrane-bounded organelle|ATP binding|integral component of membrane|plasma membrane	Ko00190	Oxidative phosphorylation	0.63184	0.250692	AHA5	H(+)-ATPase 5 [Source:TAIR;Acc:AT2G24520]
Chr06	27507001	27508000	7.26e-07	1.22e-05	13.55	0.72	-12.83	Exon	Potri.006G275000	Potri.006G275000	0.412037	-1.27915	2.37125e-08	3.13523e-07	4.2226	5.2478	5.08897	2.23292	2.60939	2.79391	GO:0008553,GO:0046872,GO:0006754,GO:1902600,GO:0051453,GO:0005887,GO:0043231,GO:0005524,GO:0016021,GO:0005886	Hydrogen-exporting ATPase activity, phosphorylative mechanism|metal ion binding|ATP biosynthetic process|hydrogen ion transmembrane transport|regulation of intracellular pH|integral component of plasma membrane|intracellular membrane-bounded organelle|ATP binding|integral component of membrane|plasma membrane	Ko00190	Oxidative phosphorylation	0.63184	0.250692	AHA5	H(+)-ATPase 5 [Source:TAIR;Acc:AT2G24520]
Chr18	14667001	14668000	1.57e-09	5.1e-08	17.63	0	-17.63	Exon,intron	Potri.018G123000	Potri.018G123000	0.0672881	-3.89351	1.70937e-14	6.33281e-13	21.5661	36.2446	33.2621	3.2567	2.52435	1.50282	GO:0016036,GO:0006631,GO:0019374,GO:0009247,GO:0009707,GO:0046509,GO:0035250	Cellular response to phosphate starvation|fatty acid metabolic process|galactolipid metabolic process|glycolipid biosynthetic process|chloroplast outer membrane|1,2-diacylglycerol 3-beta-galactosyltransferase activity|UDP-galactosyltransferase activity	Ko00561	Glycerolipid metabolism	0.632067	0.25053	MGD2	Monogalactosyldiacylglycerol synthase 2, chloroplastic [Source:UniProtKB/Swiss-Prot;Acc:O82730]
Chr11	554001	555000	0.00196	0.0117	23.01	34.58	11.57	Downstream	Potri.011G007400	Potri.011G007400	8.4808	3.0842	0.000298338	0.001673	0.0375644	0.59106	0.148942	1.50625	4.76306	2.75563	GO:0005524,GO:0004709,GO:0000919,GO:0006952,GO:0005856,GO:0005634,GO:0009524	ATP binding|MAP kinase kinase kinase activity|cell plate assembly|defense response|cytoskeleton|nucleus|phragmoplast	Ko04016	MAPK signaling pathway - plant	0.63327	0.249675	ANP3	Mitogen-activated protein kinase kinase kinase 3 [Source:UniProtKB/Swiss-Prot;Acc:O22042]
Chr02	6532001	6533000	0.00121	0.00778	53.97	34.21	-19.75	Exon,intron	Potri.002G091700	Potri.002G091700	0.361919	-1.46626	3.66426e-17	1.96964e-15	23.3028	25.4751	21.6432	9.61773	8.65485	12.1194					0.633833	0.249274		LOCATED IN: vacuole; EXPRESSED IN: 23 plant structures; EXPRESSED DURING: 13 growth stages; BEST Arabidopsis thaliana protein match is: FBD, F-box and Leucine Rich Repeat domains containing protein (TAIR:AT1G22000.1); Has 84739 Blast hits to 38714 p /.../s in 2257 species: Archae - 1436; Bacteria - 11314; Metazoa - 40747; Fungi - 7706; Plants - 4675; Viruses - 308; Other Eukaryotes - 18553 (sourc…
Chr06	2952001	2953000	0.00249	0.0143	42.25	23.29	-18.96	Exon	Potri.006G041200	Potri.006G041200	0.48018	-1.05835	9.7916e-06	7.86414e-05	7.2968	8.8966	9.84662	5.90336	4.82424	6.75525					0.634621	0.248714		Plant protein 1589 of unknown function [Source:TAIR;Acc:AT3G10250]
Chr03	18344001	18345000	1.54e-05	0.000182	47.08	26.7	-20.38	Exon	Potri.003G174600	Potri.003G174600	0.401468	-1.31664	1.90176e-06	1.76692e-05	3.70538	4.24143	5.64561	1.62026	1.48988	2.41496	GO:0016021,GO:0009507,GO:0009941,GO:0009706	Integral component of membrane|chloroplast|chloroplast envelope|chloroplast inner membrane			0.637448	0.246706		GDT1-like protein 2, chloroplastic [Source:UniProtKB/Swiss-Prot;Acc:Q9T0H9]
Chr10	11525001	11526000	0.000176	0.00151	17.19	37.66	20.47	Downstream,exon	Potri.010G092000	Potri.010G092000	4.374	2.12895	4.00331e-11	8.60755e-10	1.43086	0.714214	1.10568	4.62981	5.5789	7.88537	GO:0005524,GO:0004709,GO:0000919,GO:0006952,GO:0005856,GO:0005634,GO:0009524	ATP binding|MAP kinase kinase kinase activity|cell plate assembly|defense response|cytoskeleton|nucleus|phragmoplast			0.638736	0.245792	ANP3	Mitogen-activated protein kinase kinase kinase 3 [Source:UniProtKB/Swiss-Prot;Acc:O22042]
Chr06	8533001	8534000	0.00494	0.025	79.11	56.25	-22.86	Exon	Potri.006G109200	Potri.006G109200	0.472374	-1.082	7.57654e-08	9.1463e-07	7.0958	6.94382	7.94609	3.87236	3.83522	4.68857	GO:0005886,GO:0005524,GO:0000287,GO:0004012,GO:0005789,GO:0016021,GO:0016020	Plasma membrane|ATP binding|magnesium ion binding|phospholipid-translocating ATPase activity|endoplasmic reticulum membrane|integral component of membrane|membrane			0.641578	0.243777	ALA1	Phospholipid-transporting ATPase 1 [Source:UniProtKB/Swiss-Prot;Acc:P98204]
Chr05	22807001	22808000	0.0104	0.0458	75.98	60.87	-15.11	Intergenic	Potri.005G215300/Potri.005G215400	Potri.005G215400	0.493533	-1.01878	1.97455e-09	3.19167e-08	29.453	31.3307	30.58	15.4877	15.9019	22.5448	GO:0009825,GO:1904580,GO:0009737,GO:0010090,GO:0007033,GO:0000932,GO:0071472,GO:0033962	Multidimensional cell growth|regulation of intracellular mRNA localization|response to abscisic acid|trichome morphogenesis|vacuole organization|cytoplasmic mRNA processing body|cellular response to salt stress|cytoplasmic mRNA processing body assembly			0.643662	0.2423	SPI	Beige/BEACH domain ;WD domain, G-beta repeat protein [Source:TAIR;Acc:AT1G03060]
Chr10	17248001	17249000	0.000146	0.00129	12.55	33.33	20.79	Downstream	Potri.010G171000	Potri.010G171000	0.228438	-2.13013	0.0138532	0.0460331	95.738	24.7455	45.9994	21.0816	14.7937	10.1599	GO:0016021	Integral component of membrane			0.643997	0.242063
Chr15	4526001	4527000	0.00114	0.0184	85.44	71.97	-13.47	Intergenic	Potri.015G045600/Potri.015G045700	Potri.015G045700	0.307199	-1.70275	1.45178e-09	2.3858e-08	33.5621	43.6671	37.1762	16.5426	15.3107	12.8364					0.650072	0.237766		Unknown protein; BEST Arabidopsis thaliana protein match is: unknown protein (TAIR:AT3G18300.1); Has 89 Blast hits to 89 proteins in 11 species: Archae - 0; Bacteria - 2; Metazoa - 0; Fungi - 0; Plants - 86; Viruses - 0; Other Eukaryotes - 1 (source /.../ BLink). [Source:TAIR;Acc:AT1G48780]
Chr06	7166001	7167000	4.71e-05	0.000484	15.9	33.08	17.18	Downstream	Potri.006G093900	Potri.006G093900	2.27216	1.18407	7.70626e-11	1.5734e-09	22.944	15.5492	14.4267	45.8096	48.2214	48.7736	GO:0005524,GO:0004672	ATP binding|protein kinase activity	Ko04075	Plant hormone signal transduction	0.650127	0.237727		Protein kinase protein with tetratricopeptide repeat domain [Source:TAIR;Acc:AT5G59010]
Chr13	4945001	4946000	3.03e-06	4.35e-05	68.71	49.77	-18.93	Exon,intron	Potri.013G064300	Potri.013G064300	0.196584	-2.34678	3.0292e-17	1.64322e-15	58.6522	73.9632	79.0222	18.7016	18.3596	16.2615					0.6507	0.237322		Probable inactive leucine-rich repeat receptor-like protein kinase At3g03770 [Source:UniProtKB/Swiss-Prot;Acc:Q8LFN2]
Chr01	22044001	22045000	1.16e-07	2.43e-06	97.3	87.31	-10	Intergenic	Potri.001G216600/Potri.001G216700	Potri.001G216600	0.40974	-1.28722	5.68931e-07	5.88519e-06	3.54763	3.62604	4.80993	1.39514	2.44685	2.43859	GO:0046982,GO:0042803,GO:0003700,GO:0010197,GO:0009737,GO:0010201,GO:0009610,GO:0006351,GO:0005737,GO:0005634,GO:0003677	Protein heterodimerization activity|protein homodimerization activity|transcription factor activity, sequence-specific DNA binding|polar nucleus fusion|response to abscisic acid|response to continuous far red light stimulus by the high-irradiance response system|response to symbiotic fungus|transcription, DNA-templated|cytoplasm|nucleus|DNA binding			0.653357	0.235446	BLH1	BEL1-like homeodomain protein 1 [Source:UniProtKB/Swiss-Prot;Acc:Q9SJ56]
Chr04	19956001	19957000	1.88e-09	6e-08	31.19	13.43	-17.75	Exon	Potri.004G183200	Potri.004G183200	0.490812	-1.02676	6.48491e-07	6.62703e-06	17.8673	15.0693	20.9399	10.5652	11.8697	9.74002	GO:0000139,GO:0016021,GO:0005802,GO:0016757,GO:0005737,GO:0005768,GO:0005794	Golgi membrane|integral component of membrane|trans-Golgi network|transferase activity, transferring glycosyl groups|cytoplasm|endosome|Golgi apparatus			0.654081	0.234935		O-fucosyltransferase family protein [Source:TAIR;Acc:AT1G76270]
Chr06	22306001	22307000	0.00647	0.0313	47.27	60.81	13.54	Exon	Potri.006G207800	Potri.006G207800	2.10279	1.07231	7.10599e-05	0.000468932	2.57175	2.84471	2.28141	5.15736	6.49094	8.3537	GO:0009507,GO:0005886,GO:0000902	Chloroplast|plasma membrane|cell morphogenesis			0.655405	0.234001		Unknown protein; LOCATED IN: plasma membrane; EXPRESSED IN: 22 plant structures; EXPRESSED DURING: 13 growth stages; BEST Arabidopsis thaliana protein match is: unknown protein (TAIR:AT5G22310.1); Has 22320 Blast hits to 15179 proteins in 1213 speci /.../chae - 372; Bacteria - 2307; Metazoa - 10906; Fungi - 1700; Plants - 1146; Viruses - 65; Other Eukaryotes - 5824 (source: NCBI BLink). [Source:T…
Chr10	16739001	16740000	0.00375	0.02	30.53	15.31	-15.22	Exon,intron	Potri.010G162400	Potri.010G162400	0.444062	-1.17117	3.20515e-08	4.12345e-07	24.2573	21.2845	20.914	12.2095	12.0741	9.9638					0.662604	0.22893		Protein of unknown function, DUF538 [Source:TAIR;Acc:AT2G03350]
Chr09	12552001	12553000	1.77e-07	3.55e-06	24.87	7.39	-17.49	Exon	Potri.009G164100	Potri.009G164100	0.487398	-1.03683	5.47971e-05	0.000371735	3.81382	3.71048	3.74614	1.63642	2.78688	3.00046	GO:0009535,GO:0005525,GO:0003924,GO:0043621,GO:0010020,GO:0009507,GO:0009570,GO:0009534	Chloroplast thylakoid membrane|GTP binding|GTPase activity|protein self-association|chloroplast fission|chloroplast|chloroplast stroma|chloroplast thylakoid	Ko04112	Cell cycle - Caulobacter	0.664906	0.227311	FTSZ2-2	Cell division protein FtsZ homolog 2-2, chloroplastic [Source:UniProtKB/Swiss-Prot;Acc:Q9LXJ0]
Chr16	7471001	7472000	0.0105	0.0461	77.62	63.7	-13.92	Intergenic	Potri.016G091000/Potri.016G091100	Potri.016G091100	0.0324957	-4.94361	1.80302e-23	2.28775e-21	287.914	426.883	440.229	29.1237	8.61232	8.27356	GO:0006559,GO:0005737,GO:0045548,GO:0009800	L-phenylalanine catabolic process|cytoplasm|phenylalanine ammonia-lyase activity|cinnamic acid biosynthetic process	Ko00360,ko00940	Phenylalanine metabolism|Phenylpropanoid biosynthesis	0.670144	0.223632	PAL1	Phenylalanine ammonia-lyase 1 [Source:UniProtKB/Swiss-Prot;Acc:P35510]
Chr19	8808001	8809000	0.0068	0.0325	75.8	59.09	-16.71	Intergenic	Potri.019G056500/Potri.019G056600	Potri.019G056500	0.376116	-1.41075	3.40279e-08	4.35533e-07	5.08404	5.03972	5.83615	2.06411	2.98066	2.39413	GO:0016021,GO:0005886,GO:0015079	Integral component of membrane|plasma membrane|potassium ion transmembrane transporter activity			0.677411	0.218538	POT2	Potassium transporter 2 [Source:UniProtKB/Swiss-Prot;Acc:O22881]
Chr05	17815001	17816000	0.00357	0.0192	85.31	97.18	11.87	Intergenic	Potri.005G167900/Potri.005G168000	Potri.005G167900	2.44635	1.29063	3.96475e-08	5.00487e-07	229.299	127.799	127.071	574.861	479.438	448.868	GO:0005615	Extracellular space			0.679801	0.216866	SAH7	Pollen Ole e 1 allergen and extensin family protein [Source:TAIR;Acc:AT4G08685]
Chr06	25666001	25667000	0.00269	0.0152	44.71	58.06	13.36	Exon,intron	Potri.006G250400	Potri.006G250400	2.12699	1.08881	3.35132e-10	6.09714e-09	80.5006	53.8056	74.6023	193.816	180.717	172.911	GO:0005525,GO:0003924,GO:0006606,GO:0000054,GO:0007264,GO:0005794,GO:0005634,GO:0009506	GTP binding|GTPase activity|protein import into nucleus|ribosomal subunit export from nucleus|small GTPase mediated signal transduction|Golgi apparatus|nucleus|plasmodesma	Ko03008,ko03013	Ribosome biogenesis in eukaryotes|RNA transport	0.683971	0.21395	RAN3	GTP-binding nuclear protein Ran-3 [Source:UniProtKB/Swiss-Prot;Acc:Q8H156]
Chr16	336001	337000	0.00204	0.0121	22.98	12.03	-10.95	Downstream	Potri.016G006900	Potri.016G006900	0.0398794	-4.64821	4.58951e-13	1.35684e-11	42.3383	78.8474	69.6153	2.85814	4.07531	3.0904	GO:0071555,GO:0007010,GO:0009832,GO:0010051,GO:0005737,GO:0005874,GO:0008017	Cell wall organization|cytoskeleton organization|plant-type cell wall biogenesis|xylem and phloem pattern formation|cytoplasm|microtubule|microtubule binding			0.693674	0.207182	MAP70.5	Microtubule-associated protein 70-5 [Source:UniProtKB/Swiss-Prot;Acc:Q8GYX3]
Chr04	18147001	18148000	0.00143	0.00895	17.31	0	-17.31	Exon,intron	Potri.004G161100	Potri.004G161100	0.25934	-1.94708	1.69096e-11	3.86631e-10	94.3437	132.637	118.342	36.4501	38.4319	36.1246	GO:0005524,GO:0016887,GO:0003777,GO:0008270,GO:0007018,GO:0031347,GO:0005871,GO:0005874,GO:0005739	ATP binding|ATPase activity|microtubule motor activity|zinc ion binding|microtubule-based movement|regulation of defense response|kinesin complex|microtubule|mitochondrion			0.702091	0.201326		Kinesin motor family protein [Source:TAIR;Acc:AT4G39050]
Chr07	2709001	2710000	2.44e-05	0.000272	89.66	77.07	-12.59	Downstream,exon	Potri.007G035000	Potri.007G035000	0.413855	-1.2728	9.0844e-05	0.00058309	2.73638	2.64589	3.04985	0.740864	1.25957	2.65445					0.703285	0.200496		Protein of unknown function (DUF1162) [Source:TAIR;Acc:AT3G50380]
Chr16	6157001	6158000	1.12e-05	0.000137	65.95	78.84	12.89	Promotor	Potri.016G079800	Potri.016G079800	2.22004	1.15058	4.03884e-11	8.67134e-10	60.4388	48.857	35.6177	144.492	120.598	139.351	GO:0003735,GO:0006412,GO:0005840,GO:0000166,GO:0019843	Structural constituent of ribosome|translation|ribosome|nucleotide binding|rRNA binding	Ko03010	Ribosome	0.707118	0.197836	RPL23AA	60S ribosomal protein L23a-1 [Source:UniProtKB/Swiss-Prot;Acc:Q8LD46]
Chr04	1155001	1156000	1.73e-13	1.23e-11	45.54	82.76	37.21	Exon,intron	Potri.004G017500	Potri.004G017500	2.38473	1.25383	3.00412e-05	0.000216778	1.65783	0.984319	0.939948	2.64914	3.1405	4.60522	GO:0051301,GO:0007067,GO:0007051,GO:0005737,GO:0005634,GO:0005819	Cell division|mitotic nuclear division|spindle organization|cytoplasm|nucleus|spindle			0.708174	0.197103		Binding;calmodulin binding [Source:TAIR;Acc:AT4G21820]
Chr14	8201001	8202000	5.11e-05	0.000518	17.71	5.95	-11.76	Exon,intron	Potri.014G104200	Potri.014G104200	0.173602	-2.52614	0.0011759	0.00557927	3.7108	1.01147	2.28729	0.729104	0.124513	0	GO:0004674,GO:0051365,GO:0035556,GO:0018105,GO:0018107,GO:0055075,GO:0043266,GO:0009409,GO:0010555,GO:0009651,GO:0009611,GO:0005737,GO:0005634,GO:0005524	Protein serine/threonine kinase activity|cellular response to potassium ion starvation|intracellular signal transduction|peptidyl-serine phosphorylation|peptidyl-threonine phosphorylation|potassium ion homeostasis|regulation of potassium ion transport|response to cold|response to mannitol|response to salt stress|response to wounding|cytoplasm|nucleus|ATP binding			0.717417	0.190701	CIPK9	CBL-interacting serine/threonine-protein kinase 9 [Source:UniProtKB/Swiss-Prot;Acc:Q9MAM1]
Chr01	22043001	22044000	0.000147	0.00365	29.91	52.98	23.07	Intergenic	Potri.001G216600/Potri.001G216700	Potri.001G216600	0.40974	-1.28722	5.68931e-07	5.88519e-06	3.54763	3.62604	4.80993	1.39514	2.44685	2.43859	GO:0046982,GO:0042803,GO:0003700,GO:0010197,GO:0009737,GO:0010201,GO:0009610,GO:0006351,GO:0005737,GO:0005634,GO:0003677	Protein heterodimerization activity|protein homodimerization activity|transcription factor activity, sequence-specific DNA binding|polar nucleus fusion|response to abscisic acid|response to continuous far red light stimulus by the high-irradiance response system|response to symbiotic fungus|transcription, DNA-templated|cytoplasm|nucleus|DNA binding			0.732789	0.180087	BLH1	BEL1-like homeodomain protein 1 [Source:UniProtKB/Swiss-Prot;Acc:Q9SJ56]
Chr05	8444001	8445000	0.0107	0.0468	55.06	44.12	-10.94	Promotor	Potri.005G109600	Potri.005G109600	0.369299	-1.43714	2.24777e-09	3.59801e-08	296.23	359.444	313.824	162.407	143.546	111.368					0.73288	0.180025		F-actin-capping protein subunit alpha [Source:UniProtKB/Swiss-Prot;Acc:O82631]
Chr01	2233001	2234000	0.0085	0.039	39.66	52.05	12.4	Exon,intron	Potri.001G030200	Potri.001G030200	2.27659	1.18688	5.24541e-06	4.47677e-05	2.16957	1.93954	2.49705	4.97795	5.47492	6.23878	GO:0035242,GO:0006355,GO:0005829,GO:0008469,GO:0046872	Protein-arginine omega-N asymmetric methyltransferase activity|regulation of transcription, DNA-templated|cytosol|histone-arginine N-methyltransferase activity|metal ion binding			0.741892	0.173823	PRMT3	Probable protein arginine N-methyltransferase 3 [Source:UniProtKB/Swiss-Prot;Acc:Q0WVD6]
Chr05	3343001	3344000	1.51e-05	0.000179	27.45	14.02	-13.42	Exon	Potri.005G045500	Potri.005G045500	0.413911	-1.27261	3.56422e-12	9.2098e-11	45.0386	49.556	56.6623	24.5855	26.0688	27.369	GO:0006468,GO:0005634,GO:0005524,GO:0004693	Protein phosphorylation|nucleus|ATP binding|cyclin-dependent protein serine/threonine kinase activity			0.755706	0.164342		Probable serine/threonine-protein kinase At1g54610 [Source:UniProtKB/Swiss-Prot;Acc:Q9ZVM9]
Chr10	22221001	22222000	2e-08	4.98e-07	22.13	48.06	25.94	Exon,intron	Potri.010G249200	Potri.010G249200	0.402666	-1.31234	8.4718e-08	1.01319e-06	7.84862	6.90119	6.0588	3.54963	1.92469	4.8319	GO:0070588,GO:0006874,GO:0016021,GO:0009705,GO:0015369	Calcium ion transmembrane transport|cellular calcium ion homeostasis|integral component of membrane|plant-type vacuole membrane|calcium:proton antiporter activity			0.757071	0.163407	CAX2	Vacuolar cation/proton exchanger 2 [Source:UniProtKB/Swiss-Prot;Acc:Q39254]
Chr01	44625001	44626000	0.000347	0.00269	49.58	64.39	14.81	Exon,intron	Potri.001G421300	Potri.001G421300	2.30211	1.20295	2.56699e-06	2.32936e-05	1.51286	1.31475	1.09282	3.28389	3.31423	4.60157	GO:0003677,GO:0003887,GO:0006281,GO:0006264,GO:0033259,GO:0009507,GO:0005739,GO:0008408	DNA binding|DNA-directed DNA polymerase activity|DNA repair|mitochondrial DNA replication|plastid DNA replication|chloroplast|mitochondrion|3'-5' exonuclease activity	Ko03440,ko00230,ko00240,ko03030,ko03410,ko03420	Homologous recombination|Purine metabolism|Pyrimidine metabolism|DNA replication|Base excision repair|Nucleotide excision repair	0.763873	0.158752	POLIB	DNA polymerase I B, chloroplastic/mitochondrial [Source:UniProtKB/Swiss-Prot;Acc:Q84ND9]
Chr04	7962001	7963000	0.00339	0.0184	43.75	29.73	-14.02	Exon,intron	Potri.004G093500	Potri.004G093500	0.475241	-1.07327	0.00147747	0.00682071	14.5192	18.6835	12.9818	8.25809	7.49021	12.6932	GO:0010008,GO:0016021,GO:0005765,GO:0004842,GO:0008270,GO:0006897,GO:0016567,GO:0031410,GO:0005783,GO:0005789	Endosome membrane|integral component of membrane|lysosomal membrane|ubiquitin-protein transferase activity|zinc ion binding|endocytosis|protein ubiquitination|cytoplasmic vesicle|endoplasmic reticulum|endoplasmic reticulum membrane			0.765237	0.157819		RING/FYVE/PHD zinc finger superfamily protein [Source:TAIR;Acc:AT5G38070]
Chr12	14327001	14328000	0.00387	0.0205	63.03	51	-12.03	Downstream,exon	Potri.012G124400	Potri.012G124400	0.490293	-1.02828	6.39673e-09	9.5319e-08	20.351	19.4375	20.9023	11.5704	12.2272	14.3057	GO:0007015,GO:0045010,GO:0009825,GO:0045893,GO:0010090,GO:0005789,GO:0005634,GO:0031209	Actin filament organization|actin nucleation|multidimensional cell growth|positive regulation of transcription, DNA-templated|trichome morphogenesis|endoplasmic reticulum membrane|nucleus|SCAR complex	Ko04810	Regulation of actin cytoskeleton	0.769234	0.155087	NAP1	Protein NAP1 [Source:UniProtKB/Swiss-Prot;Acc:Q5S2C4]
[truncated: 807 more rows]
