# Supplementary material for: A Comparative Analysis of Transcription Networks Active in Juvenile and Mature Wood in Populus
Source: Front Plant Sci. 2021 May 28;12:675075. doi: 10.3389/fpls.2021.675075 (PMC8193101; doi:10.3389/fpls.2021.675075)
Supplement: Supplementary file 12 [file Table_12.XLSX]

## Sheet: coexist genes
SUPPLEMENTARY TABLE S12| Gene ontology (GO) enrichment of genes which coexist in DEGs and DMGs.
Go_id	Go_description	Category	List_hits	List_total	Pop_hits	Pop_total	Enrichment score	P-value	P-value (fdr)
GO:0005874	Microtubule	Cellular_component	47	1067	322	26214	3.586	3.0763e-14	3.73819e-11
GO:0007018	Microtubule-based movement	Biological_process	26	1067	103	26214	6.20162	4.43176e-14	3.73819e-11
GO:0003777	Microtubule motor activity	Molecular_function	22	1067	86	26214	6.28482	2.95932e-12	1.66412e-09
GO:0005871	Kinesin complex	Cellular_component	20	1067	82	26214	5.99218	7.3771e-11	3.11129e-08
GO:0005524	ATP binding	Molecular_function	193	1067	3271	26214	1.44959	4.73915e-08	1.59899e-05
GO:0009524	Phragmoplast	Cellular_component	20	1067	155	26214	3.17006	5.21935e-06	0.00127322
GO:0009834	Plant-type secondary cell wall biogenesis	Biological_process	16	1067	105	26214	3.74369	5.28306e-06	0.00127322
GO:0008017	Microtubule binding	Molecular_function	16	1067	107	26214	3.67371	6.78037e-06	0.00142981
GO:0030515	SnoRNA binding	Molecular_function	8	1067	27	26214	7.27939	8.16283e-06	0.00153008
GO:0016572	Histone phosphorylation	Biological_process	4	1067	6	26214	16.3786	3.8339e-05	0.00638738
GO:0080045	Quercetin 3'-O-glucosyltransferase activity	Molecular_function	5	1067	11	26214	11.1672	4.16486e-05	0.00638738
GO:0005819	Spindle	Cellular_component	13	1067	90	26214	3.5487	7.02466e-05	0.0098755
GO:0055028	Cortical microtubule	Cellular_component	7	1067	27	26214	6.36947	7.8774e-05	0.0102224
GO:0006513	Protein monoubiquitination	Biological_process	4	1067	7	26214	14.0388	8.65632e-05	0.0104309
GO:0005885	Arp2/3 protein complex	Cellular_component	5	1067	13	26214	9.44921	0.000108367	0.0121876
GO:0080046	Quercetin 4'-O-glucosyltransferase activity	Molecular_function	5	1067	16	26214	7.67748	0.000332088	0.0346433
GO:0032040	Small-subunit processome	Cellular_component	9	1067	55	26214	4.02021	0.000349102	0.0346433
GO:0016887	ATPase activity	Molecular_function	21	1067	230	26214	2.24316	0.000498016	0.0466752
GO:0050891	Multicellular organismal water homeostasis	Biological_process	3	1067	5	26214	14.7408	0.000632257	0.0548954
GO:0007067	Mitotic nuclear division	Biological_process	16	1067	157	26214	2.50374	0.000695869	0.0548954
GO:0034314	Arp2/3 complex-mediated actin nucleation	Biological_process	4	1067	11	26214	8.9338	0.000715885	0.0548954
GO:0042995	Cell projection	Cellular_component	4	1067	11	26214	8.9338	0.000715885	0.0548954
GO:0007015	Actin filament organization	Biological_process	6	1067	29	26214	5.08302	0.000952426	0.0698584
GO:0009505	Plant-type cell wall	Cellular_component	26	1067	333	26214	1.91822	0.0012406	0.0872037
GO:0005765	Lysosomal membrane	Cellular_component	9	1067	66	26214	3.35017	0.00136425	0.0893713
GO:0009832	Plant-type cell wall biogenesis	Biological_process	6	1067	31	26214	4.75509	0.00137739	0.0893713
GO:0051015	Actin filament binding	Molecular_function	8	1067	55	26214	3.57352	0.00163392	0.0987328
GO:0006364	RRNA processing	Biological_process	14	1067	139	26214	2.47447	0.00163872	0.0987328
GO:0045010	Actin nucleation	Biological_process	5	1067	23	26214	5.34086	0.00201847	0.113697
GO:0019676	Ammonia assimilation cycle	Biological_process	3	1067	7	26214	10.5291	0.00208089	0.113697
GO:0006541	Glutamine metabolic process	Biological_process	7	1067	45	26214	3.82168	0.00212855	0.113697
GO:0009553	Embryo sac development	Biological_process	10	1067	84	26214	2.92476	0.00215667	0.113697
GO:0000902	Cell morphogenesis	Biological_process	5	1067	24	26214	5.11832	0.00246515	0.122315
GO:0070413	Trehalose metabolism in response to stress	Biological_process	5	1067	24	26214	5.11832	0.00246515	0.122315
GO:0042026	Protein refolding	Biological_process	4	1067	15	26214	6.55145	0.00259932	0.125287
GO:0045492	Xylan biosynthetic process	Biological_process	6	1067	36	26214	4.09466	0.00306564	0.143346
GO:0008206	Bile acid metabolic process	Biological_process	3	1067	8	26214	9.21298	0.0032289	0.143346
GO:0010005	Cortical microtubule, transverse to long axis	Cellular_component	3	1067	8	26214	9.21298	0.0032289	0.143346
GO:0006268	DNA unwinding involved in DNA replication	Biological_process	4	1067	16	26214	6.14199	0.00335506	0.145128
GO:0010540	Basipetal auxin transport	Biological_process	6	1067	38	26214	3.87915	0.00405579	0.161913
GO:0000712	Resolution of meiotic recombination intermediates	Biological_process	4	1067	17	26214	5.78069	0.00424746	0.161913
GO:0009902	Chloroplast relocation	Biological_process	4	1067	17	26214	5.78069	0.00424746	0.161913
GO:0031209	SCAR complex	Cellular_component	4	1067	17	26214	5.78069	0.00424746	0.161913
GO:0048443	Stamen development	Biological_process	4	1067	17	26214	5.78069	0.00424746	0.161913
GO:0005730	Nucleolus	Cellular_component	39	1067	614	26214	1.5605	0.00431896	0.161913
GO:0000783	Nuclear telomere cap complex	Cellular_component	3	1067	9	26214	8.18932	0.00469743	0.168608
GO:0032465	Regulation of cytokinesis	Biological_process	3	1067	9	26214	8.18932	0.00469743	0.168608
GO:0008284	Positive regulation of cell proliferation	Biological_process	7	1067	52	26214	3.30722	0.00490873	0.17156
GO:0009932	Cell tip growth	Biological_process	5	1067	28	26214	4.38713	0.00498307	0.17156
GO:0000922	Spindle pole	Cellular_component	5	1067	29	26214	4.23585	0.00582279	0.192609
GO:0006458	'de novo' protein folding	Biological_process	5	1067	29	26214	4.23585	0.00582279	0.192609
GO:0010047	Fruit dehiscence	Biological_process	3	1067	10	26214	7.37038	0.00650888	0.205354
GO:0031428	Box C/D snoRNP complex	Cellular_component	3	1067	10	26214	7.37038	0.00650888	0.205354
GO:0061077	Chaperone-mediated protein folding	Biological_process	9	1067	83	26214	2.66399	0.00657327	0.205354
GO:0004709	MAP kinase kinase kinase activity	Molecular_function	7	1067	55	26214	3.12683	0.00670452	0.205646
GO:0005992	Trehalose biosynthetic process	Biological_process	5	1067	31	26214	3.96257	0.00779197	0.228263
GO:0009536	Plastid	Cellular_component	23	1067	326	26214	1.73332	0.00781734	0.228263
GO:0009574	Preprophase band	Cellular_component	4	1067	20	26214	4.91359	0.00784782	0.228263
GO:0043433	Negative regulation of sequence-specific DNA binding transcription factor activity	Biological_process	3	1067	11	26214	6.70035	0.00868126	0.244088
GO:0052793	Pectin acetylesterase activity	Molecular_function	3	1067	11	26214	6.70035	0.00868126	0.244088
GO:0055085	Transmembrane transport	Biological_process	12	1067	138	26214	2.13634	0.0108326	0.291425
GO:0000910	Cytokinesis	Biological_process	3	1067	12	26214	6.14199	0.0112286	0.291425
GO:0008081	Phosphoric diester hydrolase activity	Molecular_function	3	1067	12	26214	6.14199	0.0112286	0.291425
GO:0032875	Regulation of DNA endoreduplication	Biological_process	3	1067	12	26214	6.14199	0.0112286	0.291425
GO:0042555	MCM complex	Cellular_component	3	1067	12	26214	6.14199	0.0112286	0.291425
GO:0042626	ATPase activity, coupled to transmembrane movement of substances	Molecular_function	13	1067	157	26214	2.03429	0.0120867	0.308944
GO:0008574	ATP-dependent microtubule motor activity, plus-end-directed	Molecular_function	3	1067	13	26214	5.66953	0.0141612	0.309925
GO:0003825	Alpha,alpha-trehalose-phosphate synthase (UDP-forming) activity	Molecular_function	2	1067	5	26214	9.82718	0.0152482	0.309925
GO:0004348	Glucosylceramidase activity	Molecular_function	2	1067	5	26214	9.82718	0.0152482	0.309925
GO:0006680	Glucosylceramide catabolic process	Biological_process	2	1067	5	26214	9.82718	0.0152482	0.309925
GO:0009755	Hormone-mediated signaling pathway	Biological_process	2	1067	5	26214	9.82718	0.0152482	0.309925
GO:0010235	Guard mother cell cytokinesis	Biological_process	2	1067	5	26214	9.82718	0.0152482	0.309925
GO:0010328	Auxin influx transmembrane transporter activity	Molecular_function	2	1067	5	26214	9.82718	0.0152482	0.309925
GO:0021954	Central nervous system neuron development	Biological_process	2	1067	5	26214	9.82718	0.0152482	0.309925
GO:0034628	'de novo' NAD biosynthetic process from aspartate	Biological_process	2	1067	5	26214	9.82718	0.0152482	0.309925
GO:0045703	Ketoreductase activity	Molecular_function	2	1067	5	26214	9.82718	0.0152482	0.309925
GO:0047769	Arogenate dehydratase activity	Molecular_function	2	1067	5	26214	9.82718	0.0152482	0.309925
GO:0048598	Embryonic morphogenesis	Biological_process	2	1067	5	26214	9.82718	0.0152482	0.309925
GO:0051127	Positive regulation of actin nucleation	Biological_process	2	1067	5	26214	9.82718	0.0152482	0.309925
GO:0052096	Formation by symbiont of syncytium involving giant cell for nutrient acquisition from host	Biological_process	2	1067	5	26214	9.82718	0.0152482	0.309925
GO:0052324	Plant-type cell wall cellulose biosynthetic process	Biological_process	2	1067	5	26214	9.82718	0.0152482	0.309925
GO:1902806	Regulation of cell cycle G1/S phase transition	Biological_process	2	1067	5	26214	9.82718	0.0152482	0.309925
GO:1990429	Peroxisomal importomer complex	Cellular_component	2	1067	5	26214	9.82718	0.0152482	0.309925
GO:0030036	Actin cytoskeleton organization	Biological_process	4	1067	25	26214	3.93087	0.0174513	0.341376
GO:0009298	GDP-mannose biosynthetic process	Biological_process	3	1067	14	26214	5.26456	0.0174863	0.341376
GO:0043622	Cortical microtubule organization	Biological_process	5	1067	38	26214	3.23262	0.0182368	0.341376
GO:0009507	Chloroplast	Cellular_component	118	1067	2403	26214	1.20642	0.0183521	0.341376
GO:0046658	Anchored component of plasma membrane	Cellular_component	18	1067	257	26214	1.72071	0.0183744	0.341376
GO:0016791	Phosphatase activity	Molecular_function	6	1067	52	26214	2.83476	0.0185341	0.341376
GO:0009941	Chloroplast envelope	Cellular_component	32	1067	534	26214	1.47224	0.0195894	0.341376
GO:0010215	Cellulose microfibril organization	Biological_process	4	1067	26	26214	3.77968	0.0199758	0.341376
GO:0016597	Amino acid binding	Molecular_function	9	1067	100	26214	2.21112	0.0207641	0.341376
GO:0010417	Glucuronoxylan biosynthetic process	Biological_process	3	1067	15	26214	4.91359	0.0212081	0.341376
GO:0030048	Actin filament-based movement	Biological_process	3	1067	15	26214	4.91359	0.0212081	0.341376
GO:0000280	Nuclear division	Biological_process	2	1067	6	26214	8.18932	0.0222592	0.341376
GO:0004049	Anthranilate synthase activity	Molecular_function	2	1067	6	26214	8.18932	0.0222592	0.341376
GO:0004566	Beta-glucuronidase activity	Molecular_function	2	1067	6	26214	8.18932	0.0222592	0.341376
GO:0005950	Anthranilate synthase complex	Cellular_component	2	1067	6	26214	8.18932	0.0222592	0.341376
GO:0008964	Phosphoenolpyruvate carboxylase activity	Molecular_function	2	1067	6	26214	8.18932	0.0222592	0.341376
GO:0010338	Leaf formation	Biological_process	2	1067	6	26214	8.18932	0.0222592	0.341376
GO:0010358	Leaf shaping	Biological_process	2	1067	6	26214	8.18932	0.0222592	0.341376
GO:0010389	Regulation of G2/M transition of mitotic cell cycle	Biological_process	2	1067	6	26214	8.18932	0.0222592	0.341376
GO:0016810	Hydrolase activity, acting on carbon-nitrogen (but not peptide) bonds	Molecular_function	2	1067	6	26214	8.18932	0.0222592	0.341376
GO:0030200	Heparan sulfate proteoglycan catabolic process	Biological_process	2	1067	6	26214	8.18932	0.0222592	0.341376
GO:0030305	Heparanase activity	Molecular_function	2	1067	6	26214	8.18932	0.0222592	0.341376
GO:0032299	Ribonuclease H2 complex	Cellular_component	2	1067	6	26214	8.18932	0.0222592	0.341376
GO:0034457	Mpp10 complex	Cellular_component	2	1067	6	26214	8.18932	0.0222592	0.341376
GO:0035420	MAPK cascade involved in innate immune response	Biological_process	2	1067	6	26214	8.18932	0.0222592	0.341376
GO:0043395	Heparan sulfate proteoglycan binding	Molecular_function	2	1067	6	26214	8.18932	0.0222592	0.341376
GO:0071902	Positive regulation of protein serine/threonine kinase activity	Biological_process	2	1067	6	26214	8.18932	0.0222592	0.341376
GO:0044183	Protein binding involved in protein folding	Molecular_function	5	1067	41	26214	2.99609	0.024657	0.374742
GO:0005875	Microtubule associated complex	Cellular_component	3	1067	16	26214	4.60649	0.025328	0.378127
GO:0042644	Chloroplast nucleoid	Cellular_component	3	1067	16	26214	4.60649	0.025328	0.378127
GO:0009556	Microsporogenesis	Biological_process	4	1067	28	26214	3.50971	0.0256687	0.379852
GO:0004842	Ubiquitin-protein transferase activity	Molecular_function	13	1067	174	26214	1.83554	0.026012	0.381584
GO:0005759	Mitochondrial matrix	Cellular_component	11	1067	140	26214	1.93034	0.0280976	0.408627
GO:0016757	Transferase activity, transferring glycosyl groups	Molecular_function	16	1067	233	26214	1.68707	0.0294844	0.409342
GO:0003691	Double-stranded telomeric DNA binding	Molecular_function	3	1067	17	26214	4.33552	0.0298453	0.409342
GO:0007010	Cytoskeleton organization	Biological_process	3	1067	17	26214	4.33552	0.0298453	0.409342
GO:0004845	Uracil phosphoribosyltransferase activity	Molecular_function	2	1067	7	26214	7.01941	0.0303306	0.409342
GO:0006545	Glycine biosynthetic process	Biological_process	2	1067	7	26214	7.01941	0.0303306	0.409342
GO:0016767	Geranylgeranyl-diphosphate geranylgeranyltransferase activity	Molecular_function	2	1067	7	26214	7.01941	0.0303306	0.409342
GO:0045814	Negative regulation of gene expression, epigenetic	Biological_process	2	1067	7	26214	7.01941	0.0303306	0.409342
GO:0051233	Spindle midzone	Cellular_component	2	1067	7	26214	7.01941	0.0303306	0.409342
GO:2000037	Regulation of stomatal complex patterning	Biological_process	2	1067	7	26214	7.01941	0.0303306	0.409342
GO:0045723	Positive regulation of fatty acid biosynthetic process	Biological_process	4	1067	30	26214	3.27573	0.032242	0.431685
GO:0005096	GTPase activator activity	Molecular_function	9	1067	109	26214	2.02855	0.0338652	0.447594
GO:0003678	DNA helicase activity	Molecular_function	3	1067	18	26214	4.09466	0.0347569	0.447594
GO:0004040	Amidase activity	Molecular_function	3	1067	18	26214	4.09466	0.0347569	0.447594
GO:0008378	Galactosyltransferase activity	Molecular_function	3	1067	18	26214	4.09466	0.0347569	0.447594
GO:0048441	Petal development	Biological_process	3	1067	18	26214	4.09466	0.0347569	0.447594
GO:0015935	Small ribosomal subunit	Cellular_component	5	1067	45	26214	2.72977	0.0352413	0.450395
GO:0003723	RNA binding	Molecular_function	43	1067	794	26214	1.33051	0.035799	0.451515
GO:0010329	Auxin efflux transmembrane transporter activity	Molecular_function	4	1067	31	26214	3.17006	0.0358643	0.451515
GO:0005840	Ribosome	Cellular_component	18	1067	278	26214	1.59073	0.0362815	0.453384
GO:0005794	Golgi apparatus	Cellular_component	56	1067	1078	26214	1.27626	0.0372351	0.456607
GO:0015977	Carbon fixation	Biological_process	2	1067	8	26214	6.14199	0.0393645	0.456607
GO:0016139	Glycoside catabolic process	Biological_process	2	1067	8	26214	6.14199	0.0393645	0.456607
GO:0034715	PICln-Sm protein complex	Cellular_component	2	1067	8	26214	6.14199	0.0393645	0.456607
GO:0045927	Positive regulation of growth	Biological_process	2	1067	8	26214	6.14199	0.0393645	0.456607
GO:0051538	3 iron, 4 sulfur cluster binding	Molecular_function	2	1067	8	26214	6.14199	0.0393645	0.456607
GO:1904961	Quiescent center organization	Biological_process	2	1067	8	26214	6.14199	0.0393645	0.456607
GO:0010008	Endosome membrane	Cellular_component	10	1067	130	26214	1.88984	0.0398331	0.456607
GO:0003779	Actin binding	Molecular_function	3	1067	19	26214	3.87915	0.040058	0.456607
GO:0004743	Pyruvate kinase activity	Molecular_function	3	1067	19	26214	3.87915	0.040058	0.456607
GO:0005832	Chaperonin-containing T-complex	Cellular_component	3	1067	19	26214	3.87915	0.040058	0.456607
GO:0016311	Dephosphorylation	Biological_process	3	1067	19	26214	3.87915	0.040058	0.456607
GO:0030955	Potassium ion binding	Molecular_function	3	1067	19	26214	3.87915	0.040058	0.456607
GO:0031225	Anchored component of membrane	Cellular_component	18	1067	282	26214	1.56817	0.0407923	0.461856
GO:0080008	Cul4-RING E3 ubiquitin ligase complex	Cellular_component	6	1067	63	26214	2.3398	0.0426744	0.472258
GO:0009881	Photoreceptor activity	Molecular_function	4	1067	33	26214	2.97793	0.043785	0.472258
GO:0009826	Unidimensional cell growth	Biological_process	8	1067	97	26214	2.02622	0.0441973	0.472258
GO:0000347	THO complex	Cellular_component	3	1067	20	26214	3.68519	0.0457422	0.472258
GO:0004012	Phospholipid-translocating ATPase activity	Molecular_function	3	1067	20	26214	3.68519	0.0457422	0.472258
GO:0005779	Integral component of peroxisomal membrane	Cellular_component	3	1067	20	26214	3.68519	0.0457422	0.472258
GO:0006312	Mitotic recombination	Biological_process	3	1067	20	26214	3.68519	0.0457422	0.472258
GO:0009649	Entrainment of circadian clock	Biological_process	3	1067	20	26214	3.68519	0.0457422	0.472258
GO:0031627	Telomeric loop formation	Biological_process	3	1067	20	26214	3.68519	0.0457422	0.472258
GO:0045491	Xylan metabolic process	Biological_process	3	1067	20	26214	3.68519	0.0457422	0.472258
GO:0035556	Intracellular signal transduction	Biological_process	15	1067	229	26214	1.60925	0.0483622	0.472258
GO:0003993	Acid phosphatase activity	Molecular_function	6	1067	65	26214	2.26781	0.0485151	0.472258
GO:0000050	Urea cycle	Biological_process	2	1067	9	26214	5.45954	0.0492694	0.472258
GO:0003688	DNA replication origin binding	Molecular_function	2	1067	9	26214	5.45954	0.0492694	0.472258
GO:0004310	Farnesyl-diphosphate farnesyltransferase activity	Molecular_function	2	1067	9	26214	5.45954	0.0492694	0.472258
GO:0004372	Glycine hydroxymethyltransferase activity	Molecular_function	2	1067	9	26214	5.45954	0.0492694	0.472258
GO:0006490	Oligosaccharide-lipid intermediate biosynthetic process	Biological_process	2	1067	9	26214	5.45954	0.0492694	0.472258
GO:0006544	Glycine metabolic process	Biological_process	2	1067	9	26214	5.45954	0.0492694	0.472258
GO:0009094	L-phenylalanine biosynthetic process	Biological_process	2	1067	9	26214	5.45954	0.0492694	0.472258
GO:0009435	NAD biosynthetic process	Biological_process	2	1067	9	26214	5.45954	0.0492694	0.472258
GO:0016558	Protein import into peroxisome matrix	Biological_process	2	1067	9	26214	5.45954	0.0492694	0.472258
GO:0030198	Extracellular matrix organization	Biological_process	2	1067	9	26214	5.45954	0.0492694	0.472258
GO:0046785	Microtubule polymerization	Biological_process	2	1067	9	26214	5.45954	0.0492694	0.472258
GO:0051996	Squalene synthase activity	Molecular_function	2	1067	9	26214	5.45954	0.0492694	0.472258
GO:0052739	Phosphatidylserine 1-acylhydrolase activity	Molecular_function	2	1067	9	26214	5.45954	0.0492694	0.472258
GO:0052740	1-acyl-2-lysophosphatidylserine acylhydrolase activity	Molecular_function	2	1067	9	26214	5.45954	0.0492694	0.472258
GO:1902584	Positive regulation of response to water deprivation	Biological_process	2	1067	9	26214	5.45954	0.0492694	0.472258
GO:0004004	ATP-dependent RNA helicase activity	Molecular_function	8	1067	100	26214	1.96544	0.0512951	0.479716
GO:0004712	Protein serine/threonine/tyrosine kinase activity	Molecular_function	6	1067	66	26214	2.23345	0.051611	0.479716
GO:0000919	Cell plate assembly	Biological_process	3	1067	21	26214	3.50971	0.0518014	0.479716
GO:0016571	Histone methylation	Biological_process	3	1067	21	26214	3.50971	0.0518014	0.479716
GO:0019853	L-ascorbic acid biosynthetic process	Biological_process	3	1067	21	26214	3.50971	0.0518014	0.479716
GO:0000911	Cytokinesis by cell plate formation	Biological_process	5	1067	50	26214	2.45679	0.0518957	0.479716
GO:0000226	Microtubule cytoskeleton organization	Biological_process	4	1067	35	26214	2.80777	0.0526066	0.479716
GO:0008559	Xenobiotic-transporting ATPase activity	Molecular_function	4	1067	35	26214	2.80777	0.0526066	0.479716
GO:0031490	Chromatin DNA binding	Molecular_function	4	1067	35	26214	2.80777	0.0526066	0.479716
GO:0010090	Trichome morphogenesis	Biological_process	6	1067	68	26214	2.16776	0.0581568	0.488655
GO:0004630	Phospholipase D activity	Molecular_function	3	1067	22	26214	3.35017	0.0582263	0.488655
GO:0006626	Protein targeting to mitochondrion	Biological_process	3	1067	22	26214	3.35017	0.0582263	0.488655
GO:0008327	Methyl-CpG binding	Molecular_function	3	1067	22	26214	3.35017	0.0582263	0.488655
GO:0070290	N-acylphosphatidylethanolamine-specific phospholipase D activity	Molecular_function	3	1067	22	26214	3.35017	0.0582263	0.488655
GO:0006635	Fatty acid beta-oxidation	Biological_process	5	1067	52	26214	2.3623	0.0596459	0.488655
GO:0000054	Ribosomal subunit export from nucleus	Biological_process	2	1067	10	26214	4.91359	0.0599595	0.488655
GO:0006013	Mannose metabolic process	Biological_process	2	1067	10	26214	4.91359	0.0599595	0.488655
GO:0008272	Sulfate transport	Biological_process	2	1067	10	26214	4.91359	0.0599595	0.488655
GO:0010330	Cellulose synthase complex	Cellular_component	2	1067	10	26214	4.91359	0.0599595	0.488655
GO:0010506	Regulation of autophagy	Biological_process	2	1067	10	26214	4.91359	0.0599595	0.488655
GO:0016123	Xanthophyll biosynthetic process	Biological_process	2	1067	10	26214	4.91359	0.0599595	0.488655
GO:0030660	Golgi-associated vesicle membrane	Cellular_component	2	1067	10	26214	4.91359	0.0599595	0.488655
GO:0042500	Aspartic endopeptidase activity, intramembrane cleaving	Molecular_function	2	1067	10	26214	4.91359	0.0599595	0.488655
GO:0043682	Copper-transporting ATPase activity	Molecular_function	2	1067	10	26214	4.91359	0.0599595	0.488655
GO:0048575	Short-day photoperiodism, flowering	Biological_process	2	1067	10	26214	4.91359	0.0599595	0.488655
GO:0051286	Cell tip	Cellular_component	2	1067	10	26214	4.91359	0.0599595	0.488655
GO:0070181	Small ribosomal subunit rRNA binding	Molecular_function	2	1067	10	26214	4.91359	0.0599595	0.488655
GO:0071323	Cellular response to chitin	Biological_process	2	1067	10	26214	4.91359	0.0599595	0.488655
GO:0071556	Integral component of lumenal side of endoplasmic reticulum membrane	Cellular_component	2	1067	10	26214	4.91359	0.0599595	0.488655
GO:0102391	Decanoate--CoA ligase activity	Molecular_function	2	1067	10	26214	4.91359	0.0599595	0.488655
GO:2001009	Regulation of plant-type cell wall cellulose biosynthetic process	Biological_process	2	1067	10	26214	4.91359	0.0599595	0.488655
GO:0009707	Chloroplast outer membrane	Cellular_component	7	1067	86	26214	1.99972	0.0610147	0.494865
GO:0000209	Protein polyubiquitination	Biological_process	6	1067	69	26214	2.13634	0.0616074	0.497281
GO:0009706	Chloroplast inner membrane	Cellular_component	10	1067	142	26214	1.73014	0.0649914	0.519745
GO:0044732	Mitotic spindle pole body	Cellular_component	3	1067	23	26214	3.20451	0.0650066	0.519745
GO:0003682	Chromatin binding	Molecular_function	11	1067	162	26214	1.66819	0.06747	0.534666
GO:0016485	Protein processing	Biological_process	4	1067	38	26214	2.5861	0.0675068	0.534666
GO:0004467	Long-chain fatty acid-CoA ligase activity	Molecular_function	2	1067	11	26214	4.4669	0.0713547	0.53739
GO:0006563	L-serine metabolic process	Biological_process	2	1067	11	26214	4.4669	0.0713547	0.53739
GO:0006696	Ergosterol biosynthetic process	Biological_process	2	1067	11	26214	4.4669	0.0713547	0.53739
GO:0007041	Lysosomal transport	Biological_process	2	1067	11	26214	4.4669	0.0713547	0.53739
GO:0007052	Mitotic spindle organization	Biological_process	2	1067	11	26214	4.4669	0.0713547	0.53739
GO:0010116	Positive regulation of abscisic acid biosynthetic process	Biological_process	2	1067	11	26214	4.4669	0.0713547	0.53739
GO:0033619	Membrane protein proteolysis	Biological_process	2	1067	11	26214	4.4669	0.0713547	0.53739
GO:0034388	Pwp2p-containing subcomplex of 90S preribosome	Cellular_component	2	1067	11	26214	4.4669	0.0713547	0.53739
GO:0048589	Developmental growth	Biological_process	2	1067	11	26214	4.4669	0.0713547	0.53739
GO:0072686	Mitotic spindle	Cellular_component	2	1067	11	26214	4.4669	0.0713547	0.53739
GO:2000071	Regulation of defense response by callose deposition	Biological_process	2	1067	11	26214	4.4669	0.0713547	0.53739
GO:0006810	Transport	Biological_process	17	1067	283	26214	1.47581	0.0719447	0.539425
GO:0006631	Fatty acid metabolic process	Biological_process	5	1067	55	26214	2.23345	0.072436	0.539462
GO:0008810	Cellulase activity	Molecular_function	4	1067	39	26214	2.51979	0.0729089	0.539462
GO:0030245	Cellulose catabolic process	Biological_process	4	1067	39	26214	2.51979	0.0729089	0.539462
GO:0071555	Cell wall organization	Biological_process	27	1067	493	26214	1.34551	0.0739785	0.543387
GO:0003713	Transcription coactivator activity	Molecular_function	7	1067	90	26214	1.91084	0.0740836	0.543387
GO:0003735	Structural constituent of ribosome	Molecular_function	28	1067	515	26214	1.33573	0.0748957	0.546965
GO:0000775	Chromosome, centromeric region	Cellular_component	4	1067	40	26214	2.45679	0.0785236	0.570989
GO:0000398	MRNA splicing, via spliceosome	Biological_process	11	1067	167	26214	1.61825	0.0798042	0.57781
GO:0006412	Translation	Biological_process	26	1067	477	26214	1.33913	0.0816937	0.578855
GO:0005313	L-glutamate transmembrane transporter activity	Molecular_function	2	1067	12	26214	4.09466	0.0833799	0.578855
GO:0009554	Megasporogenesis	Biological_process	2	1067	12	26214	4.09466	0.0833799	0.578855
GO:0032153	Cell division site	Cellular_component	2	1067	12	26214	4.09466	0.0833799	0.578855
GO:0043069	Negative regulation of programmed cell death	Biological_process	2	1067	12	26214	4.09466	0.0833799	0.578855
GO:0044211	CTP salvage	Biological_process	2	1067	12	26214	4.09466	0.0833799	0.578855
GO:0046983	Protein dimerization activity	Molecular_function	2	1067	12	26214	4.09466	0.0833799	0.578855
GO:0047484	Regulation of response to osmotic stress	Biological_process	2	1067	12	26214	4.09466	0.0833799	0.578855
GO:0048194	Golgi vesicle budding	Biological_process	2	1067	12	26214	4.09466	0.0833799	0.578855
GO:0090691	Formation of plant organ boundary	Biological_process	2	1067	12	26214	4.09466	0.0833799	0.578855
GO:0010182	Sugar mediated signaling pathway	Biological_process	4	1067	41	26214	2.39687	0.0843471	0.58317
GO:0009793	Embryo development ending in seed dormancy	Biological_process	17	1067	290	26214	1.44019	0.0854079	0.588094
GO:0007049	Cell cycle	Biological_process	13	1067	209	26214	1.52815	0.0861056	0.590488
GO:0006270	DNA replication initiation	Biological_process	3	1067	26	26214	2.83476	0.0873628	0.591892
GO:0008970	Phosphatidylcholine 1-acylhydrolase activity	Molecular_function	3	1067	26	26214	2.83476	0.0873628	0.591892
GO:0048765	Root hair cell differentiation	Biological_process	3	1067	26	26214	2.83476	0.0873628	0.591892
GO:0030244	Cellulose biosynthetic process	Biological_process	6	1067	76	26214	1.93957	0.0890694	0.600247
GO:0009825	Multidimensional cell growth	Biological_process	4	1067	42	26214	2.3398	0.090375	0.600247
GO:0009931	Calcium-dependent protein serine/threonine kinase activity	Molecular_function	4	1067	42	26214	2.3398	0.090375	0.600247
GO:0010051	Xylem and phloem pattern formation	Biological_process	4	1067	42	26214	2.3398	0.090375	0.600247
GO:0080092	Regulation of pollen tube growth	Biological_process	4	1067	42	26214	2.3398	0.090375	0.600247
GO:0009734	Auxin-activated signaling pathway	Biological_process	22	1067	399	26214	1.35462	0.0936826	0.605883
GO:0045893	Positive regulation of transcription, DNA-templated	Biological_process	19	1067	336	26214	1.38926	0.0943367	0.605883
GO:0000062	Fatty-acyl-CoA binding	Molecular_function	3	1067	27	26214	2.72977	0.095444	0.605883
GO:0003906	DNA-(apurinic or apyrimidinic site) lyase activity	Molecular_function	2	1067	13	26214	3.77968	0.0959651	0.605883
GO:0004849	Uridine kinase activity	Molecular_function	2	1067	13	26214	3.77968	0.0959651	0.605883
GO:0006401	RNA catabolic process	Biological_process	2	1067	13	26214	3.77968	0.0959651	0.605883
GO:0006517	Protein deglycosylation	Biological_process	2	1067	13	26214	3.77968	0.0959651	0.605883
GO:0035242	Protein-arginine omega-N asymmetric methyltransferase activity	Molecular_function	2	1067	13	26214	3.77968	0.0959651	0.605883
GO:0044206	UMP salvage	Biological_process	2	1067	13	26214	3.77968	0.0959651	0.605883
GO:0047631	ADP-ribose diphosphatase activity	Molecular_function	2	1067	13	26214	3.77968	0.0959651	0.605883
GO:0080113	Regulation of seed growth	Biological_process	2	1067	13	26214	3.77968	0.0959651	0.605883
GO:0099402	Plant organ development	Biological_process	2	1067	13	26214	3.77968	0.0959651	0.605883
GO:1901002	Positive regulation of response to salt stress	Biological_process	2	1067	13	26214	3.77968	0.0959651	0.605883
GO:0051301	Cell division	Biological_process	20	1067	358	26214	1.37251	0.0962517	0.605883
GO:0010501	RNA secondary structure unwinding	Biological_process	6	1067	78	26214	1.88984	0.0979639	0.614368
GO:0050897	Cobalt ion binding	Molecular_function	4	1067	44	26214	2.23345	0.103026	0.640005
GO:0004029	Aldehyde dehydrogenase (NAD) activity	Molecular_function	3	1067	28	26214	2.63228	0.103817	0.640005
GO:0009097	Isoleucine biosynthetic process	Biological_process	3	1067	28	26214	2.63228	0.103817	0.640005
GO:0009501	Amyloplast	Cellular_component	3	1067	28	26214	2.63228	0.103817	0.640005
GO:0000105	Histidine biosynthetic process	Biological_process	2	1067	14	26214	3.50971	0.109045	0.640005
GO:0000148	1,3-beta-D-glucan synthase complex	Cellular_component	2	1067	14	26214	3.50971	0.109045	0.640005
GO:0000281	Mitotic cytokinesis	Biological_process	2	1067	14	26214	3.50971	0.109045	0.640005
GO:0003843	1,3-beta-D-glucan synthase activity	Molecular_function	2	1067	14	26214	3.50971	0.109045	0.640005
GO:0004031	Aldehyde oxidase activity	Molecular_function	2	1067	14	26214	3.50971	0.109045	0.640005
GO:0006265	DNA topological change	Biological_process	2	1067	14	26214	3.50971	0.109045	0.640005
GO:0007140	Male meiosis	Biological_process	2	1067	14	26214	3.50971	0.109045	0.640005
GO:0008104	Protein localization	Biological_process	2	1067	14	26214	3.50971	0.109045	0.640005
GO:0010444	Guard mother cell differentiation	Biological_process	2	1067	14	26214	3.50971	0.109045	0.640005
GO:0015824	Proline transport	Biological_process	2	1067	14	26214	3.50971	0.109045	0.640005
GO:0031048	Chromatin silencing by small RNA	Biological_process	2	1067	14	26214	3.50971	0.109045	0.640005
GO:0033539	Fatty acid beta-oxidation using acyl-CoA dehydrogenase	Biological_process	2	1067	14	26214	3.50971	0.109045	0.640005
GO:0052890	Oxidoreductase activity, acting on the CH-CH group of donors, with a flavin as acceptor	Molecular_function	2	1067	14	26214	3.50971	0.109045	0.640005
GO:1902600	Hydrogen ion transmembrane transport	Biological_process	2	1067	14	26214	3.50971	0.109045	0.640005
GO:0009411	Response to UV	Biological_process	4	1067	45	26214	2.18382	0.109639	0.640005
GO:0016049	Cell growth	Biological_process	4	1067	45	26214	2.18382	0.109639	0.640005
GO:0004252	Serine-type endopeptidase activity	Molecular_function	11	1067	178	26214	1.51824	0.111592	0.646929
GO:0004672	Protein kinase activity	Molecular_function	11	1067	178	26214	1.51824	0.111592	0.646929
GO:0000027	Ribosomal large subunit assembly	Biological_process	3	1067	29	26214	2.54151	0.112468	0.647553
GO:0009630	Gravitropism	Biological_process	3	1067	29	26214	2.54151	0.112468	0.647553
GO:0031969	Chloroplast membrane	Cellular_component	12	1067	199	26214	1.48148	0.113915	0.651541
GO:0004683	Calmodulin-dependent protein kinase activity	Molecular_function	4	1067	46	26214	2.13634	0.116437	0.651541
GO:0005215	Transporter activity	Molecular_function	12	1067	200	26214	1.47408	0.116977	0.651541
GO:0009860	Pollen tube growth	Biological_process	7	1067	101	26214	1.70273	0.117808	0.651541
GO:0009742	Brassinosteroid mediated signaling pathway	Biological_process	5	1067	64	26214	1.91937	0.118881	0.651541
GO:0051082	Unfolded protein binding	Molecular_function	5	1067	64	26214	1.91937	0.118881	0.651541
GO:0004176	ATP-dependent peptidase activity	Molecular_function	3	1067	30	26214	2.45679	0.121382	0.651541
GO:0042273	Ribosomal large subunit biogenesis	Biological_process	3	1067	30	26214	2.45679	0.121382	0.651541
GO:0010468	Regulation of gene expression	Biological_process	6	1067	83	26214	1.776	0.122156	0.651541
GO:0004559	Alpha-mannosidase activity	Molecular_function	2	1067	15	26214	3.27573	0.122558	0.651541
GO:0007050	Cell cycle arrest	Biological_process	2	1067	15	26214	3.27573	0.122558	0.651541
GO:0008420	CTD phosphatase activity	Molecular_function	2	1067	15	26214	3.27573	0.122558	0.651541
GO:0010199	Organ boundary specification between lateral organs and the meristem	Biological_process	2	1067	15	26214	3.27573	0.122558	0.651541
GO:0010208	Pollen wall assembly	Biological_process	2	1067	15	26214	3.27573	0.122558	0.651541
GO:0016591	DNA-directed RNA polymerase II, holoenzyme	Cellular_component	2	1067	15	26214	3.27573	0.122558	0.651541
GO:0016985	Mannan endo-1,4-beta-mannosidase activity	Molecular_function	2	1067	15	26214	3.27573	0.122558	0.651541
GO:0046355	Mannan catabolic process	Biological_process	2	1067	15	26214	3.27573	0.122558	0.651541
GO:0047763	Caffeate O-methyltransferase activity	Molecular_function	2	1067	15	26214	3.27573	0.122558	0.651541
GO:0048574	Long-day photoperiodism, flowering	Biological_process	2	1067	15	26214	3.27573	0.122558	0.651541
GO:1900425	Negative regulation of defense response to bacterium	Biological_process	2	1067	15	26214	3.27573	0.122558	0.651541
GO:0005856	Cytoskeleton	Cellular_component	8	1067	123	26214	1.59792	0.129182	0.651541
GO:0015095	Magnesium ion transmembrane transporter activity	Molecular_function	3	1067	31	26214	2.37754	0.130544	0.651541
GO:0015693	Magnesium ion transport	Biological_process	3	1067	31	26214	2.37754	0.130544	0.651541
GO:0000243	Commitment complex	Cellular_component	2	1067	16	26214	3.07099	0.136448	0.651541
GO:0006075	(1->3)-beta-D-glucan biosynthetic process	Biological_process	2	1067	16	26214	3.07099	0.136448	0.651541
GO:0006464	Cellular protein modification process	Biological_process	2	1067	16	26214	3.07099	0.136448	0.651541
GO:0007094	Mitotic spindle assembly checkpoint	Biological_process	2	1067	16	26214	3.07099	0.136448	0.651541
GO:0008469	Histone-arginine N-methyltransferase activity	Molecular_function	2	1067	16	26214	3.07099	0.136448	0.651541
GO:0016682	Oxidoreductase activity, acting on diphenols and related substances as donors, oxygen as acceptor	Molecular_function	2	1067	16	26214	3.07099	0.136448	0.651541
GO:0030007	Cellular potassium ion homeostasis	Biological_process	2	1067	16	26214	3.07099	0.136448	0.651541
GO:2001070	Starch binding	Molecular_function	2	1067	16	26214	3.07099	0.136448	0.651541
GO:0042742	Defense response to bacterium	Biological_process	18	1067	333	26214	1.328	0.136534	0.651541
GO:0022627	Cytosolic small ribosomal subunit	Cellular_component	6	1067	86	26214	1.71404	0.137951	0.651541
GO:0006814	Sodium ion transport	Biological_process	3	1067	32	26214	2.30325	0.139941	0.651541
GO:0007059	Chromosome segregation	Biological_process	3	1067	32	26214	2.30325	0.139941	0.651541
GO:0010020	Chloroplast fission	Biological_process	3	1067	32	26214	2.30325	0.139941	0.651541
GO:0000139	Golgi membrane	Cellular_component	33	1067	666	26214	1.21733	0.142688	0.651541
GO:0016036	Cellular response to phosphate starvation	Biological_process	5	1067	68	26214	1.80647	0.143108	0.651541
GO:0005544	Calcium-dependent phospholipid binding	Molecular_function	4	1067	50	26214	1.96544	0.145356	0.651541
GO:0042803	Protein homodimerization activity	Molecular_function	16	1067	294	26214	1.33703	0.147395	0.651541
GO:0004650	Polygalacturonase activity	Molecular_function	6	1067	88	26214	1.67509	0.148984	0.651541
GO:0016592	Mediator complex	Cellular_component	6	1067	88	26214	1.67509	0.148984	0.651541
GO:0006486	Protein glycosylation	Biological_process	5	1067	69	26214	1.78029	0.149475	0.651541
GO:0005813	Centrosome	Cellular_component	3	1067	33	26214	2.23345	0.149556	0.651541
GO:0010229	Inflorescence development	Biological_process	3	1067	33	26214	2.23345	0.149556	0.651541
GO:0008143	Poly(A) binding	Molecular_function	2	1067	17	26214	2.89035	0.150662	0.651541
GO:0009395	Phospholipid catabolic process	Biological_process	2	1067	17	26214	2.89035	0.150662	0.651541
GO:0009886	Post-embryonic animal morphogenesis	Biological_process	2	1067	17	26214	2.89035	0.150662	0.651541
GO:0010207	Photosystem II assembly	Biological_process	2	1067	17	26214	2.89035	0.150662	0.651541
GO:0030686	90S preribosome	Cellular_component	2	1067	17	26214	2.89035	0.150662	0.651541
GO:0043078	Polar nucleus	Cellular_component	2	1067	17	26214	2.89035	0.150662	0.651541
GO:0009640	Photomorphogenesis	Biological_process	4	1067	51	26214	1.9269	0.152987	0.651541
GO:0005886	Plasma membrane	Cellular_component	150	1067	3407	26214	1.08165	0.157186	0.651541
GO:0010183	Pollen tube guidance	Biological_process	3	1067	34	26214	2.16776	0.159376	0.651541
GO:0010319	Stromule	Cellular_component	3	1067	34	26214	2.16776	0.159376	0.651541
GO:0004721	Phosphoprotein phosphatase activity	Molecular_function	6	1067	90	26214	1.63786	0.160399	0.651541
GO:0009534	Chloroplast thylakoid	Cellular_component	11	1067	192	26214	1.40754	0.161086	0.651541
GO:0000079	Regulation of cyclin-dependent protein serine/threonine kinase activity	Biological_process	2	1067	18	26214	2.72977	0.16515	0.651541
GO:0000307	Cyclin-dependent protein kinase holoenzyme complex	Cellular_component	2	1067	18	26214	2.72977	0.16515	0.651541
GO:0005545	1-phosphatidylinositol binding	Molecular_function	2	1067	18	26214	2.72977	0.16515	0.651541
GO:0005677	Chromatin silencing complex	Cellular_component	2	1067	18	26214	2.72977	0.16515	0.651541
GO:0009927	Histidine phosphotransfer kinase activity	Molecular_function	2	1067	18	26214	2.72977	0.16515	0.651541
GO:0015116	Sulfate transmembrane transporter activity	Molecular_function	2	1067	18	26214	2.72977	0.16515	0.651541
GO:0048268	Clathrin coat assembly	Biological_process	2	1067	18	26214	2.72977	0.16515	0.651541
GO:0070940	Dephosphorylation of RNA polymerase II C-terminal domain	Biological_process	2	1067	18	26214	2.72977	0.16515	0.651541
GO:0071458	Integral component of cytoplasmic side of endoplasmic reticulum membrane	Cellular_component	2	1067	18	26214	2.72977	0.16515	0.651541
GO:0040008	Regulation of growth	Biological_process	14	1067	258	26214	1.33314	0.169356	0.651541
GO:0016301	Kinase activity	Molecular_function	9	1067	153	26214	1.44517	0.172419	0.651541
GO:0005802	Trans-Golgi network	Cellular_component	21	1067	412	26214	1.25225	0.172721	0.651541
GO:0010193	Response to ozone	Biological_process	3	1067	36	26214	2.04733	0.179571	0.651541
GO:0000400	Four-way junction DNA binding	Molecular_function	2	1067	19	26214	2.5861	0.179867	0.651541
GO:0004523	RNA-DNA hybrid ribonuclease activity	Molecular_function	2	1067	19	26214	2.5861	0.179867	0.651541
GO:0006754	ATP biosynthetic process	Biological_process	2	1067	19	26214	2.5861	0.179867	0.651541
GO:0010052	Guard cell differentiation	Biological_process	2	1067	19	26214	2.5861	0.179867	0.651541
GO:0035064	Methylated histone binding	Molecular_function	2	1067	19	26214	2.5861	0.179867	0.651541
GO:0080031	Methyl salicylate esterase activity	Molecular_function	2	1067	19	26214	2.5861	0.179867	0.651541
GO:1901001	Negative regulation of response to salt stress	Biological_process	2	1067	19	26214	2.5861	0.179867	0.651541
GO:0005739	Mitochondrion	Cellular_component	55	1067	1190	26214	1.13549	0.18027	0.651541
GO:0005768	Endosome	Cellular_component	21	1067	416	26214	1.24021	0.183787	0.651541
GO:0000472	Endonucleolytic cleavage to generate mature 5'-end of SSU-rRNA from (SSU-rRNA, 5.8S rRNA, LSU-rRNA)	Biological_process	1	1067	5	26214	4.91359	0.187623	0.651541
GO:0000778	Condensed nuclear chromosome kinetochore	Cellular_component	1	1067	5	26214	4.91359	0.187623	0.651541
GO:0001736	Establishment of planar polarity	Biological_process	1	1067	5	26214	4.91359	0.187623	0.651541
GO:0001935	Endothelial cell proliferation	Biological_process	1	1067	5	26214	4.91359	0.187623	0.651541
GO:0002192	IRES-dependent translational initiation	Biological_process	1	1067	5	26214	4.91359	0.187623	0.651541
GO:0003857	3-hydroxyacyl-CoA dehydrogenase activity	Molecular_function	1	1067	5	26214	4.91359	0.187623	0.651541
GO:0003871	5-methyltetrahydropteroyltriglutamate-homocysteine S-methyltransferase activity	Molecular_function	1	1067	5	26214	4.91359	0.187623	0.651541
GO:0003885	D-arabinono-1,4-lactone oxidase activity	Molecular_function	1	1067	5	26214	4.91359	0.187623	0.651541
GO:0003917	DNA topoisomerase type I activity	Molecular_function	1	1067	5	26214	4.91359	0.187623	0.651541
GO:0004020	Adenylylsulfate kinase activity	Molecular_function	1	1067	5	26214	4.91359	0.187623	0.651541
GO:0004088	Carbamoyl-phosphate synthase (glutamine-hydrolyzing) activity	Molecular_function	1	1067	5	26214	4.91359	0.187623	0.651541
GO:0004106	Chorismate mutase activity	Molecular_function	1	1067	5	26214	4.91359	0.187623	0.651541
GO:0004146	Dihydrofolate reductase activity	Molecular_function	1	1067	5	26214	4.91359	0.187623	0.651541
GO:0004362	Glutathione-disulfide reductase activity	Molecular_function	1	1067	5	26214	4.91359	0.187623	0.651541
GO:0004615	Phosphomannomutase activity	Molecular_function	1	1067	5	26214	4.91359	0.187623	0.651541
GO:0004618	Phosphoglycerate kinase activity	Molecular_function	1	1067	5	26214	4.91359	0.187623	0.651541
GO:0004647	Phosphoserine phosphatase activity	Molecular_function	1	1067	5	26214	4.91359	0.187623	0.651541
GO:0004820	Glycine-tRNA ligase activity	Molecular_function	1	1067	5	26214	4.91359	0.187623	0.651541
GO:0005471	ATP:ADP antiporter activity	Molecular_function	1	1067	5	26214	4.91359	0.187623	0.651541
GO:0005835	Fatty acid synthase complex	Cellular_component	1	1067	5	26214	4.91359	0.187623	0.651541
GO:0005951	Carbamoyl-phosphate synthase complex	Cellular_component	1	1067	5	26214	4.91359	0.187623	0.651541
GO:0006231	DTMP biosynthetic process	Biological_process	1	1067	5	26214	4.91359	0.187623	0.651541
GO:0006426	Glycyl-tRNA aminoacylation	Biological_process	1	1067	5	26214	4.91359	0.187623	0.651541
GO:0006627	Protein processing involved in protein targeting to mitochondrion	Biological_process	1	1067	5	26214	4.91359	0.187623	0.651541
GO:0006805	Xenobiotic metabolic process	Biological_process	1	1067	5	26214	4.91359	0.187623	0.651541
GO:0007019	Microtubule depolymerization	Biological_process	1	1067	5	26214	4.91359	0.187623	0.651541
GO:0007154	Cell communication	Biological_process	1	1067	5	26214	4.91359	0.187623	0.651541
GO:0007423	Sensory organ development	Biological_process	1	1067	5	26214	4.91359	0.187623	0.651541
GO:0007476	Imaginal disc-derived wing morphogenesis	Biological_process	1	1067	5	26214	4.91359	0.187623	0.651541
GO:0008311	Double-stranded DNA 3'-5' exodeoxyribonuclease activity	Molecular_function	1	1067	5	26214	4.91359	0.187623	0.651541
GO:0008622	Epsilon DNA polymerase complex	Cellular_component	1	1067	5	26214	4.91359	0.187623	0.651541
GO:0009082	Branched-chain amino acid biosynthetic process	Biological_process	1	1067	5	26214	4.91359	0.187623	0.651541
GO:0009251	Glucan catabolic process	Biological_process	1	1067	5	26214	4.91359	0.187623	0.651541
GO:0009252	Peptidoglycan biosynthetic process	Biological_process	1	1067	5	26214	4.91359	0.187623	0.651541
GO:0009330	DNA topoisomerase complex (ATP-hydrolyzing)	Cellular_component	1	1067	5	26214	4.91359	0.187623	0.651541
GO:0009884	Cytokinin receptor activity	Molecular_function	1	1067	5	26214	4.91359	0.187623	0.651541
GO:0009920	Cell plate formation involved in plant-type cell wall biogenesis	Biological_process	1	1067	5	26214	4.91359	0.187623	0.651541
GO:0010629	Negative regulation of gene expression	Biological_process	1	1067	5	26214	4.91359	0.187623	0.651541
GO:0010800	Positive regulation of peptidyl-threonine phosphorylation	Biological_process	1	1067	5	26214	4.91359	0.187623	0.651541
GO:0015485	Cholesterol binding	Molecular_function	1	1067	5	26214	4.91359	0.187623	0.651541
GO:0019305	DTDP-rhamnose biosynthetic process	Biological_process	1	1067	5	26214	4.91359	0.187623	0.651541
GO:0019567	Arabinose biosynthetic process	Biological_process	1	1067	5	26214	4.91359	0.187623	0.651541
GO:0019779	Atg8 activating enzyme activity	Molecular_function	1	1067	5	26214	4.91359	0.187623	0.651541
GO:0019985	Translesion synthesis	Biological_process	1	1067	5	26214	4.91359	0.187623	0.651541
GO:0021702	Cerebellar Purkinje cell differentiation	Biological_process	1	1067	5	26214	4.91359	0.187623	0.651541
GO:0030514	Negative regulation of BMP signaling pathway	Biological_process	1	1067	5	26214	4.91359	0.187623	0.651541
GO:0030833	Regulation of actin filament polymerization	Biological_process	1	1067	5	26214	4.91359	0.187623	0.651541
GO:0031062	Positive regulation of histone methylation	Biological_process	1	1067	5	26214	4.91359	0.187623	0.651541
GO:0031515	TRNA (m1A) methyltransferase complex	Cellular_component	1	1067	5	26214	4.91359	0.187623	0.651541
GO:0031931	TORC1 complex	Cellular_component	1	1067	5	26214	4.91359	0.187623	0.651541
GO:0033358	UDP-L-arabinose biosynthetic process	Biological_process	1	1067	5	26214	4.91359	0.187623	0.651541
GO:0033500	Carbohydrate homeostasis	Biological_process	1	1067	5	26214	4.91359	0.187623	0.651541
GO:0033577	Protein glycosylation in endoplasmic reticulum	Biological_process	1	1067	5	26214	4.91359	0.187623	0.651541
GO:0034709	Methylosome	Cellular_component	1	1067	5	26214	4.91359	0.187623	0.651541
GO:0035197	SiRNA binding	Molecular_function	1	1067	5	26214	4.91359	0.187623	0.651541
GO:0035838	Growing cell tip	Cellular_component	1	1067	5	26214	4.91359	0.187623	0.651541
GO:0042138	Meiotic DNA double-strand break formation	Biological_process	1	1067	5	26214	4.91359	0.187623	0.651541
GO:0042632	Cholesterol homeostasis	Biological_process	1	1067	5	26214	4.91359	0.187623	0.651541
GO:0042646	Plastid nucleoid	Cellular_component	1	1067	5	26214	4.91359	0.187623	0.651541
GO:0042736	NADH kinase activity	Molecular_function	1	1067	5	26214	4.91359	0.187623	0.651541
GO:0043005	Neuron projection	Cellular_component	1	1067	5	26214	4.91359	0.187623	0.651541
GO:0043240	Fanconi anaemia nuclear complex	Cellular_component	1	1067	5	26214	4.91359	0.187623	0.651541
GO:0044614	Nuclear pore cytoplasmic filaments	Cellular_component	1	1067	5	26214	4.91359	0.187623	0.651541
GO:0045143	Homologous chromosome segregation	Biological_process	1	1067	5	26214	4.91359	0.187623	0.651541
GO:0045227	Capsule polysaccharide biosynthetic process	Biological_process	1	1067	5	26214	4.91359	0.187623	0.651541
GO:0045548	Phenylalanine ammonia-lyase activity	Molecular_function	1	1067	5	26214	4.91359	0.187623	0.651541
GO:0045604	Regulation of epidermal cell differentiation	Biological_process	1	1067	5	26214	4.91359	0.187623	0.651541
GO:0046331	Lateral inhibition	Biological_process	1	1067	5	26214	4.91359	0.187623	0.651541
GO:0046473	Phosphatidic acid metabolic process	Biological_process	1	1067	5	26214	4.91359	0.187623	0.651541
GO:0046964	3'-phosphoadenosine 5'-phosphosulfate transmembrane transporter activity	Molecular_function	1	1067	5	26214	4.91359	0.187623	0.651541
GO:0047513	1,2-alpha-L-fucosidase activity	Molecular_function	1	1067	5	26214	4.91359	0.187623	0.651541
GO:0048854	Brain morphogenesis	Biological_process	1	1067	5	26214	4.91359	0.187623	0.651541
GO:0050373	UDP-arabinose 4-epimerase activity	Molecular_function	1	1067	5	26214	4.91359	0.187623	0.651541
GO:0051245	Negative regulation of cellular defense response	Biological_process	1	1067	5	26214	4.91359	0.187623	0.651541
GO:0051650	Establishment of vesicle localization	Biological_process	1	1067	5	26214	4.91359	0.187623	0.651541
GO:0060359	Response to ammonium ion	Biological_process	1	1067	5	26214	4.91359	0.187623	0.651541
GO:0061087	Positive regulation of histone H3-K27 methylation	Biological_process	1	1067	5	26214	4.91359	0.187623	0.651541
GO:0080085	Signal recognition particle, chloroplast targeting	Cellular_component	1	1067	5	26214	4.91359	0.187623	0.651541
GO:0009570	Chloroplast stroma	Cellular_component	34	1067	711	26214	1.17484	0.18823	0.651541
GO:0018105	Peptidyl-serine phosphorylation	Biological_process	6	1067	95	26214	1.55166	0.190488	0.651541
GO:0046777	Protein autophosphorylation	Biological_process	9	1067	157	26214	1.40835	0.191081	0.651541
GO:0006355	Regulation of transcription, DNA-templated	Biological_process	89	1067	1994	26214	1.09656	0.192393	0.651541
GO:0008360	Regulation of cell shape	Biological_process	4	1067	56	26214	1.75485	0.19322	0.651541
GO:0031977	Thylakoid lumen	Cellular_component	4	1067	56	26214	1.75485	0.19322	0.651541
GO:0005876	Spindle microtubule	Cellular_component	2	1067	20	26214	2.45679	0.19477	0.651541
GO:0006526	Arginine biosynthetic process	Biological_process	2	1067	20	26214	2.45679	0.19477	0.651541
GO:0008271	Secondary active sulfate transmembrane transporter activity	Molecular_function	2	1067	20	26214	2.45679	0.19477	0.651541
GO:0008553	Hydrogen-exporting ATPase activity, phosphorylative mechanism	Molecular_function	2	1067	20	26214	2.45679	0.19477	0.651541
GO:0009299	MRNA transcription	Biological_process	2	1067	20	26214	2.45679	0.19477	0.651541
GO:0018107	Peptidyl-threonine phosphorylation	Biological_process	2	1067	20	26214	2.45679	0.19477	0.651541
GO:0031307	Integral component of mitochondrial outer membrane	Cellular_component	2	1067	20	26214	2.45679	0.19477	0.651541
GO:0005528	FK506 binding	Molecular_function	3	1067	38	26214	1.93957	0.200409	0.651541
GO:0006817	Phosphate ion transport	Biological_process	3	1067	38	26214	1.93957	0.200409	0.651541
GO:0010252	Auxin homeostasis	Biological_process	3	1067	38	26214	1.93957	0.200409	0.651541
GO:0051707	Response to other organism	Biological_process	3	1067	38	26214	1.93957	0.200409	0.651541
GO:0030247	Polysaccharide binding	Molecular_function	6	1067	98	26214	1.50416	0.209502	0.651541
GO:0000776	Kinetochore	Cellular_component	2	1067	21	26214	2.3398	0.209819	0.651541
GO:0006206	Pyrimidine nucleobase metabolic process	Biological_process	2	1067	21	26214	2.3398	0.209819	0.651541
GO:0009903	Chloroplast avoidance movement	Biological_process	2	1067	21	26214	2.3398	0.209819	0.651541
GO:0010048	Vernalization response	Biological_process	2	1067	21	26214	2.3398	0.209819	0.651541
GO:0043966	Histone H3 acetylation	Biological_process	2	1067	21	26214	2.3398	0.209819	0.651541
GO:0005200	Structural constituent of cytoskeleton	Molecular_function	4	1067	58	26214	1.69434	0.210155	0.651541
GO:0006302	Double-strand break repair	Biological_process	3	1067	39	26214	1.88984	0.211034	0.651541
GO:0019252	Starch biosynthetic process	Biological_process	3	1067	39	26214	1.88984	0.211034	0.651541
GO:0000785	Chromatin	Cellular_component	5	1067	78	26214	1.57487	0.211601	0.651541
GO:0050660	Flavin adenine dinucleotide binding	Molecular_function	11	1067	205	26214	1.31828	0.215226	0.651541
GO:0010197	Polar nucleus fusion	Biological_process	4	1067	59	26214	1.66562	0.218776	0.651541
GO:0080044	Quercetin 7-O-glucosyltransferase activity	Molecular_function	5	1067	79	26214	1.55493	0.218968	0.651541
GO:0000285	1-phosphatidylinositol-3-phosphate 5-kinase activity	Molecular_function	1	1067	6	26214	4.09466	0.220696	0.651541
GO:0000291	Nuclear-transcribed mRNA catabolic process, exonucleolytic	Biological_process	1	1067	6	26214	4.09466	0.220696	0.651541
GO:0000798	Nuclear cohesin complex	Cellular_component	1	1067	6	26214	4.09466	0.220696	0.651541
GO:0000973	Posttranscriptional tethering of RNA polymerase II gene DNA at nuclear periphery	Biological_process	1	1067	6	26214	4.09466	0.220696	0.651541
GO:0003400	Regulation of COPII vesicle coating	Biological_process	1	1067	6	26214	4.09466	0.220696	0.651541
GO:0004353	Glutamate dehydrogenase [NAD(P)+] activity	Molecular_function	1	1067	6	26214	4.09466	0.220696	0.651541
GO:0004861	Cyclin-dependent protein serine/threonine kinase inhibitor activity	Molecular_function	1	1067	6	26214	4.09466	0.220696	0.651541
GO:0005242	Inward rectifier potassium channel activity	Molecular_function	1	1067	6	26214	4.09466	0.220696	0.651541
GO:0005971	Ribonucleoside-diphosphate reductase complex	Cellular_component	1	1067	6	26214	4.09466	0.220696	0.651541
GO:0006552	Leucine catabolic process	Biological_process	1	1067	6	26214	4.09466	0.220696	0.651541
GO:0008460	DTDP-glucose 4,6-dehydratase activity	Molecular_function	1	1067	6	26214	4.09466	0.220696	0.651541
GO:0009051	Pentose-phosphate shunt, oxidative branch	Biological_process	1	1067	6	26214	4.09466	0.220696	0.651541
GO:0009383	RRNA (cytosine-C5-)-methyltransferase activity	Molecular_function	1	1067	6	26214	4.09466	0.220696	0.651541
GO:0009558	Embryo sac cellularization	Biological_process	1	1067	6	26214	4.09466	0.220696	0.651541
GO:0009650	UV protection	Biological_process	1	1067	6	26214	4.09466	0.220696	0.651541
GO:0009652	Thigmotropism	Biological_process	1	1067	6	26214	4.09466	0.220696	0.651541
GO:0009898	Cytoplasmic side of plasma membrane	Cellular_component	1	1067	6	26214	4.09466	0.220696	0.651541
GO:0010022	Meristem determinacy	Biological_process	1	1067	6	26214	4.09466	0.220696	0.651541
GO:0010112	Regulation of systemic acquired resistance	Biological_process	1	1067	6	26214	4.09466	0.220696	0.651541
GO:0010273	Detoxification of copper ion	Biological_process	1	1067	6	26214	4.09466	0.220696	0.651541
GO:0010438	Cellular response to sulfur starvation	Biological_process	1	1067	6	26214	4.09466	0.220696	0.651541
GO:0010686	Tetracyclic triterpenoid biosynthetic process	Biological_process	1	1067	6	26214	4.09466	0.220696	0.651541
GO:0015292	Uniporter activity	Molecular_function	1	1067	6	26214	4.09466	0.220696	0.651541
GO:0016274	Protein-arginine N-methyltransferase activity	Molecular_function	1	1067	6	26214	4.09466	0.220696	0.651541
GO:0016871	Cycloartenol synthase activity	Molecular_function	1	1067	6	26214	4.09466	0.220696	0.651541
GO:0018022	Peptidyl-lysine methylation	Biological_process	1	1067	6	26214	4.09466	0.220696	0.651541
GO:0030705	Cytoskeleton-dependent intracellular transport	Biological_process	1	1067	6	26214	4.09466	0.220696	0.651541
GO:0030775	Glucuronoxylan 4-O-methyltransferase activity	Molecular_function	1	1067	6	26214	4.09466	0.220696	0.651541
GO:0031505	Fungal-type cell wall organization	Biological_process	1	1067	6	26214	4.09466	0.220696	0.651541
GO:0031519	PcG protein complex	Cellular_component	1	1067	6	26214	4.09466	0.220696	0.651541
GO:0033201	Alpha-1,4-glucan synthase activity	Molecular_function	1	1067	6	26214	4.09466	0.220696	0.651541
GO:0033743	Peptide-methionine (R)-S-oxide reductase activity	Molecular_function	1	1067	6	26214	4.09466	0.220696	0.651541
GO:0042134	RRNA primary transcript binding	Molecular_function	1	1067	6	26214	4.09466	0.220696	0.651541
GO:0042754	Negative regulation of circadian rhythm	Biological_process	1	1067	6	26214	4.09466	0.220696	0.651541
GO:0045177	Apical part of cell	Cellular_component	1	1067	6	26214	4.09466	0.220696	0.651541
GO:0046373	L-arabinose metabolic process	Biological_process	1	1067	6	26214	4.09466	0.220696	0.651541
GO:0046417	Chorismate metabolic process	Biological_process	1	1067	6	26214	4.09466	0.220696	0.651541
GO:0046566	DOPA dioxygenase activity	Molecular_function	1	1067	6	26214	4.09466	0.220696	0.651541
GO:0047617	Acyl-CoA hydrolase activity	Molecular_function	1	1067	6	26214	4.09466	0.220696	0.651541
GO:0048557	Embryonic digestive tract morphogenesis	Biological_process	1	1067	6	26214	4.09466	0.220696	0.651541
GO:0048578	Positive regulation of long-day photoperiodism, flowering	Biological_process	1	1067	6	26214	4.09466	0.220696	0.651541
GO:0048661	Positive regulation of smooth muscle cell proliferation	Biological_process	1	1067	6	26214	4.09466	0.220696	0.651541
GO:0051016	Barbed-end actin filament capping	Biological_process	1	1067	6	26214	4.09466	0.220696	0.651541
GO:0051291	Protein heterooligomerization	Biological_process	1	1067	6	26214	4.09466	0.220696	0.651541
GO:0051513	Regulation of monopolar cell growth	Biological_process	1	1067	6	26214	4.09466	0.220696	0.651541
GO:0051571	Positive regulation of histone H3-K4 methylation	Biological_process	1	1067	6	26214	4.09466	0.220696	0.651541
GO:0052852	Very-long-chain-(S)-2-hydroxy-acid oxidase activity	Molecular_function	1	1067	6	26214	4.09466	0.220696	0.651541
GO:0052853	Long-chain-(S)-2-hydroxy-long-chain-acid oxidase activity	Molecular_function	1	1067	6	26214	4.09466	0.220696	0.651541
GO:0052854	Medium-chain-(S)-2-hydroxy-acid oxidase activity	Molecular_function	1	1067	6	26214	4.09466	0.220696	0.651541
GO:0071329	Cellular response to sucrose stimulus	Biological_process	1	1067	6	26214	4.09466	0.220696	0.651541
GO:0071367	Cellular response to brassinosteroid stimulus	Biological_process	1	1067	6	26214	4.09466	0.220696	0.651541
GO:0098609	Cell-cell adhesion	Biological_process	1	1067	6	26214	4.09466	0.220696	0.651541
GO:1900459	Positive regulation of brassinosteroid mediated signaling pathway	Biological_process	1	1067	6	26214	4.09466	0.220696	0.651541
GO:0005085	Guanyl-nucleotide exchange factor activity	Molecular_function	3	1067	40	26214	1.8426	0.221778	0.651541
GO:0006730	One-carbon metabolic process	Biological_process	3	1067	40	26214	1.8426	0.221778	0.651541
GO:0043424	Protein histidine kinase binding	Molecular_function	3	1067	40	26214	1.8426	0.221778	0.651541
GO:0006468	Protein phosphorylation	Biological_process	12	1067	229	26214	1.2874	0.22476	0.651541
GO:0000082	G1/S transition of mitotic cell cycle	Biological_process	2	1067	22	26214	2.23345	0.224978	0.651541
GO:0005089	Rho guanyl-nucleotide exchange factor activity	Molecular_function	2	1067	22	26214	2.23345	0.224978	0.651541
GO:0009934	Regulation of meristem structural organization	Biological_process	2	1067	22	26214	2.23345	0.224978	0.651541
GO:0035999	Tetrahydrofolate interconversion	Biological_process	2	1067	22	26214	2.23345	0.224978	0.651541
GO:0045037	Protein import into chloroplast stroma	Biological_process	2	1067	22	26214	2.23345	0.224978	0.651541
GO:0055088	Lipid homeostasis	Biological_process	2	1067	22	26214	2.23345	0.224978	0.651541
GO:0000160	Phosphorelay signal transduction system	Biological_process	4	1067	60	26214	1.63786	0.227489	0.651541
GO:0080043	Quercetin 3-O-glucosyltransferase activity	Molecular_function	5	1067	81	26214	1.51654	0.233929	0.651541
GO:0004693	Cyclin-dependent protein serine/threonine kinase activity	Molecular_function	4	1067	61	26214	1.61101	0.236288	0.651541
GO:0032502	Developmental process	Biological_process	4	1067	61	26214	1.61101	0.236288	0.651541
GO:0008361	Regulation of cell size	Biological_process	2	1067	23	26214	2.13634	0.240214	0.651541
GO:0008374	O-acyltransferase activity	Molecular_function	2	1067	23	26214	2.13634	0.240214	0.651541
GO:0009682	Induced systemic resistance	Biological_process	2	1067	23	26214	2.13634	0.240214	0.651541
GO:0015020	Glucuronosyltransferase activity	Molecular_function	2	1067	23	26214	2.13634	0.240214	0.651541
GO:0051026	Chiasma assembly	Biological_process	2	1067	23	26214	2.13634	0.240214	0.651541
GO:0090333	Regulation of stomatal closure	Biological_process	2	1067	23	26214	2.13634	0.240214	0.651541
GO:2000070	Regulation of response to water deprivation	Biological_process	2	1067	23	26214	2.13634	0.240214	0.651541
GO:0044822	Poly(A) RNA binding	Molecular_function	11	1067	211	26214	1.28079	0.242473	0.651541
GO:0007005	Mitochondrion organization	Biological_process	3	1067	42	26214	1.75485	0.24357	0.651541
GO:0009504	Cell plate	Cellular_component	3	1067	42	26214	1.75485	0.24357	0.651541
GO:0009637	Response to blue light	Biological_process	4	1067	62	26214	1.58503	0.245166	0.651541
GO:0001522	Pseudouridine synthesis	Biological_process	1	1067	7	26214	3.50971	0.252424	0.651541
GO:0001731	Formation of translation preinitiation complex	Biological_process	1	1067	7	26214	3.50971	0.252424	0.651541
GO:0003747	Translation release factor activity	Molecular_function	1	1067	7	26214	3.50971	0.252424	0.651541
GO:0003951	NAD+ kinase activity	Molecular_function	1	1067	7	26214	3.50971	0.252424	0.651541
GO:0003984	Acetolactate synthase activity	Molecular_function	1	1067	7	26214	3.50971	0.252424	0.651541
GO:0004030	Aldehyde dehydrogenase [NAD(P)+] activity	Molecular_function	1	1067	7	26214	3.50971	0.252424	0.651541
GO:0004338	Glucan exo-1,3-beta-glucosidase activity	Molecular_function	1	1067	7	26214	3.50971	0.252424	0.651541
GO:0004352	Glutamate dehydrogenase (NAD+) activity	Molecular_function	1	1067	7	26214	3.50971	0.252424	0.651541
GO:0004450	Isocitrate dehydrogenase (NADP+) activity	Molecular_function	1	1067	7	26214	3.50971	0.252424	0.651541
GO:0004475	Mannose-1-phosphate guanylyltransferase activity	Molecular_function	1	1067	7	26214	3.50971	0.252424	0.651541
GO:0004614	Phosphoglucomutase activity	Molecular_function	1	1067	7	26214	3.50971	0.252424	0.651541
GO:0005094	Rho GDP-dissociation inhibitor activity	Molecular_function	1	1067	7	26214	3.50971	0.252424	0.651541
GO:0005464	UDP-xylose transmembrane transporter activity	Molecular_function	1	1067	7	26214	3.50971	0.252424	0.651541
GO:0005960	Glycine cleavage complex	Cellular_component	1	1067	7	26214	3.50971	0.252424	0.651541
GO:0006163	Purine nucleotide metabolic process	Biological_process	1	1067	7	26214	3.50971	0.252424	0.651541
GO:0006515	Misfolded or incompletely synthesized protein catabolic process	Biological_process	1	1067	7	26214	3.50971	0.252424	0.651541
GO:0006741	NADP biosynthetic process	Biological_process	1	1067	7	26214	3.50971	0.252424	0.651541
GO:0006878	Cellular copper ion homeostasis	Biological_process	1	1067	7	26214	3.50971	0.252424	0.651541
GO:0007231	Osmosensory signaling pathway	Biological_process	1	1067	7	26214	3.50971	0.252424	0.651541
GO:0007405	Neuroblast proliferation	Biological_process	1	1067	7	26214	3.50971	0.252424	0.651541
GO:0009011	Starch synthase activity	Molecular_function	1	1067	7	26214	3.50971	0.252424	0.651541
GO:0009303	RRNA transcription	Biological_process	1	1067	7	26214	3.50971	0.252424	0.651541
GO:0009528	Plastid inner membrane	Cellular_component	1	1067	7	26214	3.50971	0.252424	0.651541
GO:0009660	Amyloplast organization	Biological_process	1	1067	7	26214	3.50971	0.252424	0.651541
GO:0009855	Determination of bilateral symmetry	Biological_process	1	1067	7	26214	3.50971	0.252424	0.651541
GO:0010163	High-affinity potassium ion import	Biological_process	1	1067	7	26214	3.50971	0.252424	0.651541
GO:0010165	Response to X-ray	Biological_process	1	1067	7	26214	3.50971	0.252424	0.651541
GO:0010375	Stomatal complex patterning	Biological_process	1	1067	7	26214	3.50971	0.252424	0.651541
GO:0010541	Acropetal auxin transport	Biological_process	1	1067	7	26214	3.50971	0.252424	0.651541
GO:0010555	Response to mannitol	Biological_process	1	1067	7	26214	3.50971	0.252424	0.651541
GO:0015018	Galactosylgalactosylxylosylprotein 3-beta-glucuronosyltransferase activity	Molecular_function	1	1067	7	26214	3.50971	0.252424	0.651541
GO:0015790	UDP-xylose transport	Biological_process	1	1067	7	26214	3.50971	0.252424	0.651541
GO:0016773	Phosphotransferase activity, alcohol group as acceptor	Molecular_function	1	1067	7	26214	3.50971	0.252424	0.651541
GO:0017157	Regulation of exocytosis	Biological_process	1	1067	7	26214	3.50971	0.252424	0.651541
GO:0019172	Glyoxalase III activity	Molecular_function	1	1067	7	26214	3.50971	0.252424	0.651541
GO:0019430	Removal of superoxide radicals	Biological_process	1	1067	7	26214	3.50971	0.252424	0.651541
GO:0019464	Glycine decarboxylation via glycine cleavage system	Biological_process	1	1067	7	26214	3.50971	0.252424	0.651541
GO:0019877	Diaminopimelate biosynthetic process	Biological_process	1	1067	7	26214	3.50971	0.252424	0.651541
GO:0030865	Cortical cytoskeleton organization	Biological_process	1	1067	7	26214	3.50971	0.252424	0.651541
GO:0031176	Endo-1,4-beta-xylanase activity	Molecular_function	1	1067	7	26214	3.50971	0.252424	0.651541
GO:0031297	Replication fork processing	Biological_process	1	1067	7	26214	3.50971	0.252424	0.651541
GO:0032889	Regulation of vacuole fusion, non-autophagic	Biological_process	1	1067	7	26214	3.50971	0.252424	0.651541
GO:0033320	UDP-D-xylose biosynthetic process	Biological_process	1	1067	7	26214	3.50971	0.252424	0.651541
GO:0042136	Neurotransmitter biosynthetic process	Biological_process	1	1067	7	26214	3.50971	0.252424	0.651541
GO:0048040	UDP-glucuronate decarboxylase activity	Molecular_function	1	1067	7	26214	3.50971	0.252424	0.651541
GO:0048572	Short-day photoperiodism	Biological_process	1	1067	7	26214	3.50971	0.252424	0.651541
GO:0050297	Stizolobate synthase activity	Molecular_function	1	1067	7	26214	3.50971	0.252424	0.651541
GO:0050885	Neuromuscular process controlling balance	Biological_process	1	1067	7	26214	3.50971	0.252424	0.651541
GO:0051131	Chaperone-mediated protein complex assembly	Biological_process	1	1067	7	26214	3.50971	0.252424	0.651541
GO:0070814	Hydrogen sulfide biosynthetic process	Biological_process	1	1067	7	26214	3.50971	0.252424	0.651541
GO:0071333	Cellular response to glucose stimulus	Biological_process	1	1067	7	26214	3.50971	0.252424	0.651541
GO:0071345	Cellular response to cytokine stimulus	Biological_process	1	1067	7	26214	3.50971	0.252424	0.651541
GO:0071926	Endocannabinoid signaling pathway	Biological_process	1	1067	7	26214	3.50971	0.252424	0.651541
GO:0080006	Internode patterning	Biological_process	1	1067	7	26214	3.50971	0.252424	0.651541
GO:0090416	Nicotinate transporter activity	Molecular_function	1	1067	7	26214	3.50971	0.252424	0.651541
GO:0090417	N-methylnicotinate transporter activity	Molecular_function	1	1067	7	26214	3.50971	0.252424	0.651541
GO:0090709	Regulation of timing of plant organ formation	Biological_process	1	1067	7	26214	3.50971	0.252424	0.651541
GO:1900140	Regulation of seedling development	Biological_process	1	1067	7	26214	3.50971	0.252424	0.651541
GO:1903955	Positive regulation of protein targeting to mitochondrion	Biological_process	1	1067	7	26214	3.50971	0.252424	0.651541
GO:1905393	Plant organ formation	Biological_process	1	1067	7	26214	3.50971	0.252424	0.651541
GO:1905615	Positive regulation of developmental vegetative growth	Biological_process	1	1067	7	26214	3.50971	0.252424	0.651541
GO:2001142	Nicotinate transport	Biological_process	1	1067	7	26214	3.50971	0.252424	0.651541
GO:2001143	N-methylnicotinate transport	Biological_process	1	1067	7	26214	3.50971	0.252424	0.651541
GO:0007031	Peroxisome organization	Biological_process	2	1067	24	26214	2.04733	0.255494	0.651541
GO:0009099	Valine biosynthetic process	Biological_process	2	1067	24	26214	2.04733	0.255494	0.651541
GO:0009982	Pseudouridine synthase activity	Molecular_function	2	1067	24	26214	2.04733	0.255494	0.651541
GO:0010053	Root epidermal cell differentiation	Biological_process	2	1067	24	26214	2.04733	0.255494	0.651541
GO:0009506	Plasmodesma	Cellular_component	42	1067	930	26214	1.10952	0.264041	0.651541
GO:0006865	Amino acid transport	Biological_process	3	1067	44	26214	1.67509	0.265683	0.651541
GO:0008234	Cysteine-type peptidase activity	Molecular_function	3	1067	44	26214	1.67509	0.265683	0.651541
GO:0000470	Maturation of LSU-rRNA	Biological_process	2	1067	25	26214	1.96544	0.27079	0.651541
GO:0009295	Nucleoid	Cellular_component	2	1067	25	26214	1.96544	0.27079	0.651541
GO:0042651	Thylakoid membrane	Cellular_component	2	1067	25	26214	1.96544	0.27079	0.651541
GO:0051453	Regulation of intracellular pH	Biological_process	2	1067	25	26214	1.96544	0.27079	0.651541
GO:0009741	Response to brassinosteroid	Biological_process	4	1067	65	26214	1.51187	0.272206	0.651541
GO:0048471	Perinuclear region of cytoplasm	Cellular_component	5	1067	86	26214	1.42837	0.272467	0.651541
GO:0022626	Cytosolic ribosome	Cellular_component	8	1067	151	26214	1.30161	0.27347	0.651541
GO:0004185	Serine-type carboxypeptidase activity	Molecular_function	3	1067	45	26214	1.63786	0.276828	0.651541
GO:0010223	Secondary shoot formation	Biological_process	3	1067	45	26214	1.63786	0.276828	0.651541
GO:0005774	Vacuolar membrane	Cellular_component	28	1067	608	26214	1.13142	0.276953	0.651541
GO:0009624	Response to nematode	Biological_process	6	1067	108	26214	1.36489	0.277015	0.651541
GO:0000287	Magnesium ion binding	Molecular_function	13	1067	264	26214	1.20979	0.280293	0.651541
GO:0000427	Plastid-encoded plastid RNA polymerase complex	Cellular_component	1	1067	8	26214	3.07099	0.282861	0.651541
GO:0000730	DNA recombinase assembly	Biological_process	1	1067	8	26214	3.07099	0.282861	0.651541
GO:0000808	Origin recognition complex	Cellular_component	1	1067	8	26214	3.07099	0.282861	0.651541
GO:0001541	Ovarian follicle development	Biological_process	1	1067	8	26214	3.07099	0.282861	0.651541
GO:0002576	Platelet degranulation	Biological_process	1	1067	8	26214	3.07099	0.282861	0.651541
GO:0003935	GTP cyclohydrolase II activity	Molecular_function	1	1067	8	26214	3.07099	0.282861	0.651541
GO:0003978	UDP-glucose 4-epimerase activity	Molecular_function	1	1067	8	26214	3.07099	0.282861	0.651541
GO:0003997	Acyl-CoA oxidase activity	Molecular_function	1	1067	8	26214	3.07099	0.282861	0.651541
GO:0004033	Aldo-keto reductase (NADP) activity	Molecular_function	1	1067	8	26214	3.07099	0.282861	0.651541
GO:0004165	Dodecenoyl-CoA delta-isomerase activity	Molecular_function	1	1067	8	26214	3.07099	0.282861	0.651541
GO:0004300	Enoyl-CoA hydratase activity	Molecular_function	1	1067	8	26214	3.07099	0.282861	0.651541
GO:0004345	Glucose-6-phosphate dehydrogenase activity	Molecular_function	1	1067	8	26214	3.07099	0.282861	0.651541
GO:0004617	Phosphoglycerate dehydrogenase activity	Molecular_function	1	1067	8	26214	3.07099	0.282861	0.651541
GO:0004748	Ribonucleoside-diphosphate reductase activity, thioredoxin disulfide as acceptor	Molecular_function	1	1067	8	26214	3.07099	0.282861	0.651541
GO:0005504	Fatty acid binding	Molecular_function	1	1067	8	26214	3.07099	0.282861	0.651541
GO:0006014	D-ribose metabolic process	Biological_process	1	1067	8	26214	3.07099	0.282861	0.651541
GO:0006020	Inositol metabolic process	Biological_process	1	1067	8	26214	3.07099	0.282861	0.651541
GO:0006212	Uracil catabolic process	Biological_process	1	1067	8	26214	3.07099	0.282861	0.651541
GO:0006531	Aspartate metabolic process	Biological_process	1	1067	8	26214	3.07099	0.282861	0.651541
GO:0006725	Cellular aromatic compound metabolic process	Biological_process	1	1067	8	26214	3.07099	0.282861	0.651541
GO:0006821	Chloride transport	Biological_process	1	1067	8	26214	3.07099	0.282861	0.651541
GO:0007051	Spindle organization	Biological_process	1	1067	8	26214	3.07099	0.282861	0.651541
GO:0008203	Cholesterol metabolic process	Biological_process	1	1067	8	26214	3.07099	0.282861	0.651541
GO:0008235	Metalloexopeptidase activity	Molecular_function	1	1067	8	26214	3.07099	0.282861	0.651541
GO:0008441	3'(2'),5'-bisphosphate nucleotidase activity	Molecular_function	1	1067	8	26214	3.07099	0.282861	0.651541
GO:0009247	Glycolipid biosynthetic process	Biological_process	1	1067	8	26214	3.07099	0.282861	0.651541
GO:0009527	Plastid outer membrane	Cellular_component	1	1067	8	26214	3.07099	0.282861	0.651541
GO:0009538	Photosystem I reaction center	Cellular_component	1	1067	8	26214	3.07099	0.282861	0.651541
GO:0009610	Response to symbiotic fungus	Biological_process	1	1067	8	26214	3.07099	0.282861	0.651541
GO:0009642	Response to light intensity	Biological_process	1	1067	8	26214	3.07099	0.282861	0.651541
GO:0010037	Response to carbon dioxide	Biological_process	1	1067	8	26214	3.07099	0.282861	0.651541
GO:0010076	Maintenance of floral meristem identity	Biological_process	1	1067	8	26214	3.07099	0.282861	0.651541
GO:0010100	Negative regulation of photomorphogenesis	Biological_process	1	1067	8	26214	3.07099	0.282861	0.651541
GO:0010600	Regulation of auxin biosynthetic process	Biological_process	1	1067	8	26214	3.07099	0.282861	0.651541
GO:0015019	Heparan-alpha-glucosaminide N-acetyltransferase activity	Molecular_function	1	1067	8	26214	3.07099	0.282861	0.651541
GO:0015086	Cadmium ion transmembrane transporter activity	Molecular_function	1	1067	8	26214	3.07099	0.282861	0.651541
GO:0015136	Sialic acid transmembrane transporter activity	Molecular_function	1	1067	8	26214	3.07099	0.282861	0.651541
GO:0015369	Calcium:proton antiporter activity	Molecular_function	1	1067	8	26214	3.07099	0.282861	0.651541
GO:0015739	Sialic acid transport	Biological_process	1	1067	8	26214	3.07099	0.282861	0.651541
GO:0015846	Polyamine transport	Biological_process	1	1067	8	26214	3.07099	0.282861	0.651541
GO:0015976	Carbon utilization	Biological_process	1	1067	8	26214	3.07099	0.282861	0.651541
GO:0017004	Cytochrome complex assembly	Biological_process	1	1067	8	26214	3.07099	0.282861	0.651541
GO:0017196	N-terminal peptidyl-methionine acetylation	Biological_process	1	1067	8	26214	3.07099	0.282861	0.651541
GO:0018171	Peptidyl-cysteine oxidation	Biological_process	1	1067	8	26214	3.07099	0.282861	0.651541
GO:0018812	3-hydroxyacyl-CoA dehydratase activity	Molecular_function	1	1067	8	26214	3.07099	0.282861	0.651541
GO:0019369	Arachidonic acid metabolic process	Biological_process	1	1067	8	26214	3.07099	0.282861	0.651541
GO:0031175	Neuron projection development	Biological_process	1	1067	8	26214	3.07099	0.282861	0.651541
GO:0032147	Activation of protein kinase activity	Biological_process	1	1067	8	26214	3.07099	0.282861	0.651541
GO:0034517	Ribophagy	Biological_process	1	1067	8	26214	3.07099	0.282861	0.651541
GO:0040009	Regulation of growth rate	Biological_process	1	1067	8	26214	3.07099	0.282861	0.651541
GO:0043090	Amino acid import	Biological_process	1	1067	8	26214	3.07099	0.282861	0.651541
GO:0043138	3'-5' DNA helicase activity	Molecular_function	1	1067	8	26214	3.07099	0.282861	0.651541
GO:0043196	Varicosity	Cellular_component	1	1067	8	26214	3.07099	0.282861	0.651541
GO:0045159	Myosin II binding	Molecular_function	1	1067	8	26214	3.07099	0.282861	0.651541
GO:0045543	Gibberellin 2-beta-dioxygenase activity	Molecular_function	1	1067	8	26214	3.07099	0.282861	0.651541
GO:0045747	Positive regulation of Notch signaling pathway	Biological_process	1	1067	8	26214	3.07099	0.282861	0.651541
GO:0045824	Negative regulation of innate immune response	Biological_process	1	1067	8	26214	3.07099	0.282861	0.651541
GO:0046923	ER retention sequence binding	Molecular_function	1	1067	8	26214	3.07099	0.282861	0.651541
GO:0047938	Glucose-6-phosphate 1-epimerase activity	Molecular_function	1	1067	8	26214	3.07099	0.282861	0.651541
GO:0048229	Gametophyte development	Biological_process	1	1067	8	26214	3.07099	0.282861	0.651541
GO:0050278	Sedoheptulose-bisphosphatase activity	Molecular_function	1	1067	8	26214	3.07099	0.282861	0.651541
GO:0051020	GTPase binding	Molecular_function	1	1067	8	26214	3.07099	0.282861	0.651541
GO:0051592	Response to calcium ion	Biological_process	1	1067	8	26214	3.07099	0.282861	0.651541
GO:0051782	Negative regulation of cell division	Biological_process	1	1067	8	26214	3.07099	0.282861	0.651541
GO:0060628	Regulation of ER to Golgi vesicle-mediated transport	Biological_process	1	1067	8	26214	3.07099	0.282861	0.651541
GO:0070273	Phosphatidylinositol-4-phosphate binding	Molecular_function	1	1067	8	26214	3.07099	0.282861	0.651541
GO:0070401	NADP+ binding	Molecular_function	1	1067	8	26214	3.07099	0.282861	0.651541
GO:0071897	DNA biosynthetic process	Biological_process	1	1067	8	26214	3.07099	0.282861	0.651541
GO:0089711	L-glutamate transmembrane transport	Biological_process	1	1067	8	26214	3.07099	0.282861	0.651541
GO:1903338	Regulation of cell wall organization or biogenesis	Biological_process	1	1067	8	26214	3.07099	0.282861	0.651541
GO:1903401	L-lysine transmembrane transport	Biological_process	1	1067	8	26214	3.07099	0.282861	0.651541
GO:1990726	Lsm1-7-Pat1 complex	Cellular_component	1	1067	8	26214	3.07099	0.282861	0.651541
GO:1990861	Ubp3-Bre5 deubiquitination complex	Cellular_component	1	1067	8	26214	3.07099	0.282861	0.651541
GO:2000067	Regulation of root morphogenesis	Biological_process	1	1067	8	26214	3.07099	0.282861	0.651541
GO:0015996	Chlorophyll catabolic process	Biological_process	2	1067	26	26214	1.88984	0.286076	0.651541
GO:0019899	Enzyme binding	Molecular_function	2	1067	26	26214	1.88984	0.286076	0.651541
GO:2000652	Regulation of secondary cell wall biogenesis	Biological_process	2	1067	26	26214	1.88984	0.286076	0.651541
GO:0000462	Maturation of SSU-rRNA from tricistronic rRNA transcript (SSU-rRNA, 5.8S rRNA, LSU-rRNA)	Biological_process	3	1067	46	26214	1.60226	0.288019	0.651541
GO:0009651	Response to salt stress	Biological_process	28	1067	612	26214	1.12402	0.288603	0.651541
GO:0009791	Post-embryonic development	Biological_process	4	1067	67	26214	1.46674	0.290506	0.651541
GO:0009911	Positive regulation of flower development	Biological_process	4	1067	68	26214	1.44517	0.299718	0.651541
GO:0000156	Phosphorelay response regulator activity	Molecular_function	2	1067	27	26214	1.81985	0.301326	0.651541
GO:0000175	3'-5'-exoribonuclease activity	Molecular_function	2	1067	27	26214	1.81985	0.301326	0.651541
GO:0000387	Spliceosomal snRNP assembly	Biological_process	2	1067	27	26214	1.81985	0.301326	0.651541
GO:0003680	AT DNA binding	Molecular_function	2	1067	27	26214	1.81985	0.301326	0.651541
GO:0004565	Beta-galactosidase activity	Molecular_function	2	1067	27	26214	1.81985	0.301326	0.651541
GO:0004707	MAP kinase activity	Molecular_function	2	1067	27	26214	1.81985	0.301326	0.651541
GO:0016363	Nuclear matrix	Cellular_component	2	1067	27	26214	1.81985	0.301326	0.651541
GO:0045454	Cell redox homeostasis	Biological_process	10	1067	201	26214	1.22229	0.303499	0.651541
GO:0031047	Gene silencing by RNA	Biological_process	5	1067	90	26214	1.36489	0.30419	0.651541
GO:0004871	Signal transducer activity	Molecular_function	7	1067	134	26214	1.2834	0.304736	0.651541
GO:0010287	Plastoglobule	Cellular_component	6	1067	112	26214	1.31614	0.305343	0.651541
GO:0005829	Cytosol	Cellular_component	101	1067	2358	26214	1.05232	0.307044	0.651541
GO:0009055	Electron carrier activity	Molecular_function	10	1067	202	26214	1.21624	0.30878	0.651541
GO:0004675	Transmembrane receptor protein serine/threonine kinase activity	Molecular_function	3	1067	48	26214	1.5355	0.310487	0.651541
GO:0000252	C-3 sterol dehydrogenase (C-4 sterol decarboxylase) activity	Molecular_function	1	1067	9	26214	2.72977	0.31206	0.651541
GO:0000293	Ferric-chelate reductase activity	Molecular_function	1	1067	9	26214	2.72977	0.31206	0.651541
GO:0000480	Endonucleolytic cleavage in 5'-ETS of tricistronic rRNA transcript (SSU-rRNA, 5.8S rRNA, LSU-rRNA)	Biological_process	1	1067	9	26214	2.72977	0.31206	0.651541
GO:0004332	Fructose-bisphosphate aldolase activity	Molecular_function	1	1067	9	26214	2.72977	0.31206	0.651541
GO:0004373	Glycogen (starch) synthase activity	Molecular_function	1	1067	9	26214	2.72977	0.31206	0.651541
GO:0004448	Isocitrate dehydrogenase activity	Molecular_function	1	1067	9	26214	2.72977	0.31206	0.651541
GO:0004478	Methionine adenosyltransferase activity	Molecular_function	1	1067	9	26214	2.72977	0.31206	0.651541
GO:0004495	Mevaldate reductase activity	Molecular_function	1	1067	9	26214	2.72977	0.31206	0.651541
GO:0004747	Ribokinase activity	Molecular_function	1	1067	9	26214	2.72977	0.31206	0.651541
GO:0005216	Ion channel activity	Molecular_function	1	1067	9	26214	2.72977	0.31206	0.651541
GO:0005720	Nuclear heterochromatin	Cellular_component	1	1067	9	26214	2.72977	0.31206	0.651541
GO:0006081	Cellular aldehyde metabolic process	Biological_process	1	1067	9	26214	2.72977	0.31206	0.651541
GO:0006103	2-oxoglutarate metabolic process	Biological_process	1	1067	9	26214	2.72977	0.31206	0.651541
GO:0007399	Nervous system development	Biological_process	1	1067	9	26214	2.72977	0.31206	0.651541
GO:0008453	Alanine-glyoxylate transaminase activity	Molecular_function	1	1067	9	26214	2.72977	0.31206	0.651541
GO:0008551	Cadmium-exporting ATPase activity	Molecular_function	1	1067	9	26214	2.72977	0.31206	0.651541
GO:0008661	1-deoxy-D-xylulose-5-phosphate synthase activity	Molecular_function	1	1067	9	26214	2.72977	0.31206	0.651541
GO:0008875	Gluconate dehydrogenase activity	Molecular_function	1	1067	9	26214	2.72977	0.31206	0.651541
GO:0008878	Glucose-1-phosphate adenylyltransferase activity	Molecular_function	1	1067	9	26214	2.72977	0.31206	0.651541
GO:0009117	Nucleotide metabolic process	Biological_process	1	1067	9	26214	2.72977	0.31206	0.651541
GO:0009143	Nucleoside triphosphate catabolic process	Biological_process	1	1067	9	26214	2.72977	0.31206	0.651541
GO:0009955	Adaxial/abaxial pattern specification	Biological_process	1	1067	9	26214	2.72977	0.31206	0.651541
GO:0009959	Negative gravitropism	Biological_process	1	1067	9	26214	2.72977	0.31206	0.651541
GO:0010074	Maintenance of meristem identity	Biological_process	1	1067	9	26214	2.72977	0.31206	0.651541
GO:0010104	Regulation of ethylene-activated signaling pathway	Biological_process	1	1067	9	26214	2.72977	0.31206	0.651541
GO:0015180	L-alanine transmembrane transporter activity	Molecular_function	1	1067	9	26214	2.72977	0.31206	0.651541
GO:0016229	Steroid dehydrogenase activity	Molecular_function	1	1067	9	26214	2.72977	0.31206	0.651541
GO:0016463	Zinc-exporting ATPase activity	Molecular_function	1	1067	9	26214	2.72977	0.31206	0.651541
GO:0017172	Cysteine dioxygenase activity	Molecular_function	1	1067	9	26214	2.72977	0.31206	0.651541
GO:0018451	Epoxide dehydrogenase activity	Molecular_function	1	1067	9	26214	2.72977	0.31206	0.651541
GO:0018452	5-exo-hydroxycamphor dehydrogenase activity	Molecular_function	1	1067	9	26214	2.72977	0.31206	0.651541
GO:0018453	2-hydroxytetrahydrofuran dehydrogenase activity	Molecular_function	1	1067	9	26214	2.72977	0.31206	0.651541
GO:0019048	Modulation by virus of host morphology or physiology	Biological_process	1	1067	9	26214	2.72977	0.31206	0.651541
GO:0019152	Acetoin dehydrogenase activity	Molecular_function	1	1067	9	26214	2.72977	0.31206	0.651541
GO:0019433	Triglyceride catabolic process	Biological_process	1	1067	9	26214	2.72977	0.31206	0.651541
GO:0019903	Protein phosphatase binding	Molecular_function	1	1067	9	26214	2.72977	0.31206	0.651541
GO:0030496	Midbody	Cellular_component	1	1067	9	26214	2.72977	0.31206	0.651541
GO:0030532	Small nuclear ribonucleoprotein complex	Cellular_component	1	1067	9	26214	2.72977	0.31206	0.651541
GO:0032442	Phenylcoumaran benzylic ether reductase activity	Molecular_function	1	1067	9	26214	2.72977	0.31206	0.651541
GO:0032776	DNA methylation on cytosine	Biological_process	1	1067	9	26214	2.72977	0.31206	0.651541
GO:0032790	Ribosome disassembly	Biological_process	1	1067	9	26214	2.72977	0.31206	0.651541
GO:0032866	D-xylose:NADP reductase activity	Molecular_function	1	1067	9	26214	2.72977	0.31206	0.651541
GO:0032867	L-arabinose:NADP reductase activity	Molecular_function	1	1067	9	26214	2.72977	0.31206	0.651541
GO:0032957	Inositol trisphosphate metabolic process	Biological_process	1	1067	9	26214	2.72977	0.31206	0.651541
GO:0033709	D-arabinitol dehydrogenase, D-ribulose forming (NADP+) activity	Molecular_function	1	1067	9	26214	2.72977	0.31206	0.651541
GO:0033765	Steroid dehydrogenase activity, acting on the CH-CH group of donors	Molecular_function	1	1067	9	26214	2.72977	0.31206	0.651541
GO:0034831	(R)-(-)-1,2,3,4-tetrahydronaphthol dehydrogenase activity	Molecular_function	1	1067	9	26214	2.72977	0.31206	0.651541
GO:0034840	3-hydroxymenthone dehydrogenase activity	Molecular_function	1	1067	9	26214	2.72977	0.31206	0.651541
GO:0035312	5'-3' exodeoxyribonuclease activity	Molecular_function	1	1067	9	26214	2.72977	0.31206	0.651541
GO:0035380	Very long-chain-3-hydroxyacyl-CoA dehydrogenase activity	Molecular_function	1	1067	9	26214	2.72977	0.31206	0.651541
GO:0035410	Dihydrotestosterone 17-beta-dehydrogenase activity	Molecular_function	1	1067	9	26214	2.72977	0.31206	0.651541
GO:0036297	Interstrand cross-link repair	Biological_process	1	1067	9	26214	2.72977	0.31206	0.651541
GO:0042148	Strand invasion	Biological_process	1	1067	9	26214	2.72977	0.31206	0.651541
GO:0042176	Regulation of protein catabolic process	Biological_process	1	1067	9	26214	2.72977	0.31206	0.651541
GO:0042732	D-xylose metabolic process	Biological_process	1	1067	9	26214	2.72977	0.31206	0.651541
GO:0042793	Transcription from plastid promoter	Biological_process	1	1067	9	26214	2.72977	0.31206	0.651541
GO:0042981	Regulation of apoptotic process	Biological_process	1	1067	9	26214	2.72977	0.31206	0.651541
GO:0043713	(R)-2-hydroxyisocaproate dehydrogenase activity	Molecular_function	1	1067	9	26214	2.72977	0.31206	0.651541
GO:0044103	L-arabinose 1-dehydrogenase (NADP+) activity	Molecular_function	1	1067	9	26214	2.72977	0.31206	0.651541
GO:0044105	L-xylulose reductase (NAD+) activity	Molecular_function	1	1067	9	26214	2.72977	0.31206	0.651541
GO:0045040	Protein import into mitochondrial outer membrane	Biological_process	1	1067	9	26214	2.72977	0.31206	0.651541
GO:0046034	ATP metabolic process	Biological_process	1	1067	9	26214	2.72977	0.31206	0.651541
GO:0047429	Nucleoside-triphosphate diphosphatase activity	Molecular_function	1	1067	9	26214	2.72977	0.31206	0.651541
GO:0048258	3-ketoglucose-reductase activity	Molecular_function	1	1067	9	26214	2.72977	0.31206	0.651541
GO:0051365	Cellular response to potassium ion starvation	Biological_process	1	1067	9	26214	2.72977	0.31206	0.651541
GO:0051567	Histone H3-K9 methylation	Biological_process	1	1067	9	26214	2.72977	0.31206	0.651541
GO:0052677	D-arabinitol dehydrogenase, D-xylulose forming (NADP+) activity	Molecular_function	1	1067	9	26214	2.72977	0.31206	0.651541
GO:0052865	1-deoxy-D-xylulose 5-phosphate biosynthetic process	Biological_process	1	1067	9	26214	2.72977	0.31206	0.651541
GO:0060236	Regulation of mitotic spindle organization	Biological_process	1	1067	9	26214	2.72977	0.31206	0.651541
GO:0060321	Acceptance of pollen	Biological_process	1	1067	9	26214	2.72977	0.31206	0.651541
GO:0070536	Protein K63-linked deubiquitination	Biological_process	1	1067	9	26214	2.72977	0.31206	0.651541
GO:0080051	Cutin transport	Biological_process	1	1067	9	26214	2.72977	0.31206	0.651541
GO:2000038	Regulation of stomatal complex development	Biological_process	1	1067	9	26214	2.72977	0.31206	0.651541
GO:0006807	Nitrogen compound metabolic process	Biological_process	2	1067	28	26214	1.75485	0.316519	0.655175
GO:0008094	DNA-dependent ATPase activity	Molecular_function	2	1067	28	26214	1.75485	0.316519	0.655175
GO:0009073	Aromatic amino acid family biosynthetic process	Biological_process	2	1067	28	26214	1.75485	0.316519	0.655175
GO:0009986	Cell surface	Cellular_component	2	1067	28	26214	1.75485	0.316519	0.655175
GO:0016759	Cellulose synthase activity	Molecular_function	2	1067	28	26214	1.75485	0.316519	0.655175
GO:0046854	Phosphatidylinositol phosphorylation	Biological_process	2	1067	28	26214	1.75485	0.316519	0.655175
GO:2000028	Regulation of photoperiodism, flowering	Biological_process	2	1067	28	26214	1.75485	0.316519	0.655175
GO:0004722	Protein serine/threonine phosphatase activity	Molecular_function	7	1067	136	26214	1.26453	0.317805	0.65703
GO:0048367	Shoot system development	Biological_process	4	1067	70	26214	1.40388	0.318237	0.657118
GO:0015293	Symporter activity	Molecular_function	6	1067	114	26214	1.29305	0.319698	0.657159
GO:0016760	Cellulose synthase (UDP-forming) activity	Molecular_function	3	1067	49	26214	1.50416	0.321744	0.657159
GO:0048527	Lateral root development	Biological_process	3	1067	49	26214	1.50416	0.321744	0.657159
GO:0046686	Response to cadmium ion	Biological_process	16	1067	343	26214	1.14603	0.323933	0.657159
GO:0031965	Nuclear membrane	Cellular_component	6	1067	115	26214	1.28181	0.326912	0.657159
GO:0000166	Nucleotide binding	Molecular_function	22	1067	484	26214	1.11672	0.327825	0.657159
GO:0010228	Vegetative to reproductive phase transition of meristem	Biological_process	7	1067	138	26214	1.2462	0.330968	0.657159
GO:0005689	U12-type spliceosomal complex	Cellular_component	2	1067	29	26214	1.69434	0.331634	0.657159
GO:0005852	Eukaryotic translation initiation factor 3 complex	Cellular_component	2	1067	29	26214	1.69434	0.331634	0.657159
GO:0005938	Cell cortex	Cellular_component	2	1067	29	26214	1.69434	0.331634	0.657159
GO:0007126	Meiotic nuclear division	Biological_process	2	1067	29	26214	1.69434	0.331634	0.657159
GO:0008356	Asymmetric cell division	Biological_process	2	1067	29	26214	1.69434	0.331634	0.657159
GO:0009688	Abscisic acid biosynthetic process	Biological_process	2	1067	29	26214	1.69434	0.331634	0.657159
GO:0046856	Phosphatidylinositol dephosphorylation	Biological_process	2	1067	29	26214	1.69434	0.331634	0.657159
GO:0052696	Flavonoid glucuronidation	Biological_process	5	1067	94	26214	1.30681	0.336421	0.657159
GO:0009926	Auxin polar transport	Biological_process	4	1067	72	26214	1.36489	0.336841	0.657159
GO:0000036	ACP phosphopantetheine attachment site binding involved in fatty acid biosynthetic process	Molecular_function	1	1067	10	26214	2.45679	0.340071	0.657159
GO:0000150	Recombinase activity	Molecular_function	1	1067	10	26214	2.45679	0.340071	0.657159
GO:0000394	RNA splicing, via endonucleolytic cleavage and ligation	Biological_process	1	1067	10	26214	2.45679	0.340071	0.657159
GO:0000447	Endonucleolytic cleavage in ITS1 to separate SSU-rRNA from 5.8S rRNA and LSU-rRNA from tricistronic rRNA transcript (SSU-rRNA, 5.8S rRNA, LSU-rRNA)	Biological_process	1	1067	10	26214	2.45679	0.340071	0.657159
GO:0000956	Nuclear-transcribed mRNA catabolic process	Biological_process	1	1067	10	26214	2.45679	0.340071	0.657159
GO:0003910	DNA ligase (ATP) activity	Molecular_function	1	1067	10	26214	2.45679	0.340071	0.657159
GO:0003918	DNA topoisomerase type II (ATP-hydrolyzing) activity	Molecular_function	1	1067	10	26214	2.45679	0.340071	0.657159
GO:0003968	RNA-directed RNA polymerase activity	Molecular_function	1	1067	10	26214	2.45679	0.340071	0.657159
GO:0004579	Dolichyl-diphosphooligosaccharide-protein glycotransferase activity	Molecular_function	1	1067	10	26214	2.45679	0.340071	0.657159
GO:0005319	Lipid transporter activity	Molecular_function	1	1067	10	26214	2.45679	0.340071	0.657159
GO:0005742	Mitochondrial outer membrane translocase complex	Cellular_component	1	1067	10	26214	2.45679	0.340071	0.657159
GO:0005775	Vacuolar lumen	Cellular_component	1	1067	10	26214	2.45679	0.340071	0.657159
GO:0006415	Translational termination	Biological_process	1	1067	10	26214	2.45679	0.340071	0.657159
GO:0006556	S-adenosylmethionine biosynthetic process	Biological_process	1	1067	10	26214	2.45679	0.340071	0.657159
GO:0006564	L-serine biosynthetic process	Biological_process	1	1067	10	26214	2.45679	0.340071	0.657159
GO:0006621	Protein retention in ER lumen	Biological_process	1	1067	10	26214	2.45679	0.340071	0.657159
GO:0006656	Phosphatidylcholine biosynthetic process	Biological_process	1	1067	10	26214	2.45679	0.340071	0.657159
GO:0008324	Cation transmembrane transporter activity	Molecular_function	1	1067	10	26214	2.45679	0.340071	0.657159
GO:0008865	Fructokinase activity	Molecular_function	1	1067	10	26214	2.45679	0.340071	0.657159
GO:0009263	Deoxyribonucleotide biosynthetic process	Biological_process	1	1067	10	26214	2.45679	0.340071	0.657159
GO:0009267	Cellular response to starvation	Biological_process	1	1067	10	26214	2.45679	0.340071	0.657159
GO:0009648	Photoperiodism	Biological_process	1	1067	10	26214	2.45679	0.340071	0.657159
GO:0010098	Suspensor development	Biological_process	1	1067	10	26214	2.45679	0.340071	0.657159
GO:0019104	DNA N-glycosylase activity	Molecular_function	1	1067	10	26214	2.45679	0.340071	0.657159
GO:0032436	Positive regulation of proteasomal ubiquitin-dependent protein catabolic process	Biological_process	1	1067	10	26214	2.45679	0.340071	0.657159
GO:0032544	Plastid translation	Biological_process	1	1067	10	26214	2.45679	0.340071	0.657159
GO:0034719	SMN-Sm protein complex	Cellular_component	1	1067	10	26214	2.45679	0.340071	0.657159
GO:0043044	ATP-dependent chromatin remodeling	Biological_process	1	1067	10	26214	2.45679	0.340071	0.657159
GO:0045038	Protein import into chloroplast thylakoid membrane	Biological_process	1	1067	10	26214	2.45679	0.340071	0.657159
GO:0045903	Positive regulation of translational fidelity	Biological_process	1	1067	10	26214	2.45679	0.340071	0.657159
GO:0045962	Positive regulation of development, heterochronic	Biological_process	1	1067	10	26214	2.45679	0.340071	0.657159
GO:0048477	Oogenesis	Biological_process	1	1067	10	26214	2.45679	0.340071	0.657159
GO:0051103	DNA ligation involved in DNA repair	Biological_process	1	1067	10	26214	2.45679	0.340071	0.657159
GO:0051990	(R)-2-hydroxyglutarate dehydrogenase activity	Molecular_function	1	1067	10	26214	2.45679	0.340071	0.657159
GO:0070483	Detection of hypoxia	Biological_process	1	1067	10	26214	2.45679	0.340071	0.657159
GO:0070776	MOZ/MORF histone acetyltransferase complex	Cellular_component	1	1067	10	26214	2.45679	0.340071	0.657159
GO:0071010	Prespliceosome	Cellular_component	1	1067	10	26214	2.45679	0.340071	0.657159
GO:0071108	Protein K48-linked deubiquitination	Biological_process	1	1067	10	26214	2.45679	0.340071	0.657159
GO:0071483	Cellular response to blue light	Biological_process	1	1067	10	26214	2.45679	0.340071	0.657159
GO:1900111	Positive regulation of histone H3-K9 dimethylation	Biological_process	1	1067	10	26214	2.45679	0.340071	0.657159
GO:0004674	Protein serine/threonine kinase activity	Molecular_function	27	1067	606	26214	1.09461	0.341926	0.659988
GO:0005778	Peroxisomal membrane	Cellular_component	3	1067	51	26214	1.44517	0.344254	0.66229
GO:0006606	Protein import into nucleus	Biological_process	3	1067	51	26214	1.44517	0.344254	0.66229
GO:0016740	Transferase activity	Molecular_function	5	1067	95	26214	1.29305	0.344528	0.66229
GO:0003774	Motor activity	Molecular_function	2	1067	30	26214	1.63786	0.346652	0.66229
GO:0004003	ATP-dependent DNA helicase activity	Molecular_function	2	1067	30	26214	1.63786	0.346652	0.66229
GO:0005905	Clathrin-coated pit	Cellular_component	2	1067	30	26214	1.63786	0.346652	0.66229
GO:0008353	RNA polymerase II carboxy-terminal domain kinase activity	Molecular_function	2	1067	30	26214	1.63786	0.346652	0.66229
GO:0045493	Xylan catabolic process	Biological_process	2	1067	30	26214	1.63786	0.346652	0.66229
GO:0051260	Protein homooligomerization	Biological_process	2	1067	30	26214	1.63786	0.346652	0.66229
GO:0009579	Thylakoid	Cellular_component	10	1067	210	26214	1.1699	0.351712	0.664911
GO:0003697	Single-stranded DNA binding	Molecular_function	4	1067	74	26214	1.328	0.355484	0.664911
GO:1900150	Regulation of defense response to fungus	Biological_process	4	1067	74	26214	1.328	0.355484	0.664911
GO:0007166	Cell surface receptor signaling pathway	Biological_process	3	1067	52	26214	1.41738	0.355488	0.664911
GO:0051321	Meiotic cell cycle	Biological_process	3	1067	52	26214	1.41738	0.355488	0.664911
GO:0007623	Circadian rhythm	Biological_process	7	1067	142	26214	1.2111	0.357511	0.664911
GO:0005685	U1 snRNP	Cellular_component	2	1067	31	26214	1.58503	0.361556	0.664911
GO:0048579	Negative regulation of long-day photoperiodism, flowering	Biological_process	2	1067	31	26214	1.58503	0.361556	0.664911
GO:0003677	DNA binding	Molecular_function	89	1067	2102	26214	1.04022	0.362583	0.664911
GO:0005516	Calmodulin binding	Molecular_function	6	1067	120	26214	1.2284	0.363251	0.664911
GO:0051287	NAD binding	Molecular_function	6	1067	120	26214	1.2284	0.363251	0.664911
GO:0004702	Signal transducer, downstream of receptor, with serine/threonine kinase activity	Molecular_function	4	1067	75	26214	1.31029	0.364806	0.664911
GO:0004791	Thioredoxin-disulfide reductase activity	Molecular_function	3	1067	53	26214	1.39064	0.366696	0.664911
GO:0008033	TRNA processing	Biological_process	3	1067	53	26214	1.39064	0.366696	0.664911
GO:0046982	Protein heterodimerization activity	Molecular_function	3	1067	53	26214	1.39064	0.366696	0.664911
GO:0000003	Reproduction	Biological_process	1	1067	11	26214	2.23345	0.366943	0.664911
GO:0000035	Acyl binding	Molecular_function	1	1067	11	26214	2.23345	0.366943	0.664911
GO:0005546	Phosphatidylinositol-4,5-bisphosphate binding	Molecular_function	1	1067	11	26214	2.23345	0.366943	0.664911
GO:0005688	U6 snRNP	Cellular_component	1	1067	11	26214	2.23345	0.366943	0.664911
GO:0006518	Peptide metabolic process	Biological_process	1	1067	11	26214	2.23345	0.366943	0.664911
GO:0006913	Nucleocytoplasmic transport	Biological_process	1	1067	11	26214	2.23345	0.366943	0.664911
GO:0007143	Female meiotic division	Biological_process	1	1067	11	26214	2.23345	0.366943	0.664911
GO:0008295	Spermidine biosynthetic process	Biological_process	1	1067	11	26214	2.23345	0.366943	0.664911
GO:0009164	Nucleoside catabolic process	Biological_process	1	1067	11	26214	2.23345	0.366943	0.664911
GO:0009800	Cinnamic acid biosynthetic process	Biological_process	1	1067	11	26214	2.23345	0.366943	0.664911
GO:0009901	Anther dehiscence	Biological_process	1	1067	11	26214	2.23345	0.366943	0.664911
GO:0010106	Cellular response to iron ion starvation	Biological_process	1	1067	11	26214	2.23345	0.366943	0.664911
GO:0010216	Maintenance of DNA methylation	Biological_process	1	1067	11	26214	2.23345	0.366943	0.664911
GO:0010507	Negative regulation of autophagy	Biological_process	1	1067	11	26214	2.23345	0.366943	0.664911
GO:0015245	Fatty acid transporter activity	Molecular_function	1	1067	11	26214	2.23345	0.366943	0.664911
GO:0015908	Fatty acid transport	Biological_process	1	1067	11	26214	2.23345	0.366943	0.664911
GO:0016149	Translation release factor activity, codon specific	Molecular_function	1	1067	11	26214	2.23345	0.366943	0.664911
GO:0016688	L-ascorbate peroxidase activity	Molecular_function	1	1067	11	26214	2.23345	0.366943	0.664911
GO:0017069	SnRNA binding	Molecular_function	1	1067	11	26214	2.23345	0.366943	0.664911
GO:0018026	Peptidyl-lysine monomethylation	Biological_process	1	1067	11	26214	2.23345	0.366943	0.664911
GO:0019900	Kinase binding	Molecular_function	1	1067	11	26214	2.23345	0.366943	0.664911
GO:0030295	Protein kinase activator activity	Molecular_function	1	1067	11	26214	2.23345	0.366943	0.664911
GO:0031624	Ubiquitin conjugating enzyme binding	Molecular_function	1	1067	11	26214	2.23345	0.366943	0.664911
GO:0032922	Circadian regulation of gene expression	Biological_process	1	1067	11	26214	2.23345	0.366943	0.664911
GO:0042300	Beta-amyrin synthase activity	Molecular_function	1	1067	11	26214	2.23345	0.366943	0.664911
GO:0043097	Pyrimidine nucleoside salvage	Biological_process	1	1067	11	26214	2.23345	0.366943	0.664911
GO:0043481	Anthocyanin accumulation in tissues in response to UV light	Biological_process	1	1067	11	26214	2.23345	0.366943	0.664911
GO:0045948	Positive regulation of translational initiation	Biological_process	1	1067	11	26214	2.23345	0.366943	0.664911
GO:0046855	Inositol phosphate dephosphorylation	Biological_process	1	1067	11	26214	2.23345	0.366943	0.664911
GO:0071421	Manganese ion transmembrane transport	Biological_process	1	1067	11	26214	2.23345	0.366943	0.664911
GO:1901371	Regulation of leaf morphogenesis	Biological_process	1	1067	11	26214	2.23345	0.366943	0.664911
GO:2000122	Negative regulation of stomatal complex development	Biological_process	1	1067	11	26214	2.23345	0.366943	0.664911
GO:2001295	Malonyl-CoA biosynthetic process	Biological_process	1	1067	11	26214	2.23345	0.366943	0.664911
GO:0006357	Regulation of transcription from RNA polymerase II promoter	Biological_process	5	1067	98	26214	1.25347	0.368909	0.667756
GO:0000777	Condensed chromosome kinetochore	Cellular_component	2	1067	32	26214	1.5355	0.37633	0.677424
GO:0005249	Voltage-gated potassium channel activity	Molecular_function	2	1067	32	26214	1.5355	0.37633	0.677424
GO:0034613	Cellular protein localization	Biological_process	2	1067	32	26214	1.5355	0.37633	0.677424
GO:0010029	Regulation of seed germination	Biological_process	3	1067	54	26214	1.36489	0.37787	0.677424
GO:0008270	Zinc ion binding	Molecular_function	48	1067	1122	26214	1.05104	0.38113	0.677424
GO:0003690	Double-stranded DNA binding	Molecular_function	5	1067	100	26214	1.2284	0.385175	0.677424
GO:0003755	Peptidyl-prolyl cis-trans isomerase activity	Molecular_function	5	1067	100	26214	1.2284	0.385175	0.677424
GO:0000162	Tryptophan biosynthetic process	Biological_process	2	1067	33	26214	1.48897	0.390961	0.677424
GO:0005315	Inorganic phosphate transmembrane transporter activity	Molecular_function	2	1067	33	26214	1.48897	0.390961	0.677424
GO:0005578	Proteinaceous extracellular matrix	Cellular_component	2	1067	33	26214	1.48897	0.390961	0.677424
GO:0006465	Signal peptide processing	Biological_process	2	1067	33	26214	1.48897	0.390961	0.677424
GO:0009933	Meristem structural organization	Biological_process	2	1067	33	26214	1.48897	0.390961	0.677424
GO:0009958	Positive gravitropism	Biological_process	2	1067	33	26214	1.48897	0.390961	0.677424
GO:0048278	Vesicle docking	Biological_process	2	1067	33	26214	1.48897	0.390961	0.677424
GO:0050661	NADP binding	Molecular_function	4	1067	78	26214	1.25989	0.392715	0.677424
GO:0001872	(1->3)-beta-D-glucan binding	Molecular_function	1	1067	12	26214	2.04733	0.392721	0.677424
GO:0004069	L-aspartate:2-oxoglutarate aminotransferase activity	Molecular_function	1	1067	12	26214	2.04733	0.392721	0.677424
GO:0004784	Superoxide dismutase activity	Molecular_function	1	1067	12	26214	2.04733	0.392721	0.677424
GO:0005375	Copper ion transmembrane transporter activity	Molecular_function	1	1067	12	26214	2.04733	0.392721	0.677424
GO:0006273	Lagging strand elongation	Biological_process	1	1067	12	26214	2.04733	0.392721	0.677424
GO:0006646	Phosphatidylethanolamine biosynthetic process	Biological_process	1	1067	12	26214	2.04733	0.392721	0.677424
GO:0006880	Intracellular sequestering of iron ion	Biological_process	1	1067	12	26214	2.04733	0.392721	0.677424
GO:0008969	Phosphohistidine phosphatase activity	Molecular_function	1	1067	12	26214	2.04733	0.392721	0.677424
GO:0009317	Acetyl-CoA carboxylase complex	Cellular_component	1	1067	12	26214	2.04733	0.392721	0.677424
GO:0010019	Chloroplast-nucleus signaling pathway	Biological_process	1	1067	12	26214	2.04733	0.392721	0.677424
GO:0010077	Maintenance of inflorescence meristem identity	Biological_process	1	1067	12	26214	2.04733	0.392721	0.677424
GO:0010161	Red light signaling pathway	Biological_process	1	1067	12	26214	2.04733	0.392721	0.677424
GO:0015188	L-isoleucine transmembrane transporter activity	Molecular_function	1	1067	12	26214	2.04733	0.392721	0.677424
GO:0015299	Solute:proton antiporter activity	Molecular_function	1	1067	12	26214	2.04733	0.392721	0.677424
GO:0016210	Naringenin-chalcone synthase activity	Molecular_function	1	1067	12	26214	2.04733	0.392721	0.677424
GO:0016602	CCAAT-binding factor complex	Cellular_component	1	1067	12	26214	2.04733	0.392721	0.677424
GO:0016818	Hydrolase activity, acting on acid anhydrides, in phosphorus-containing anhydrides	Molecular_function	1	1067	12	26214	2.04733	0.392721	0.677424
GO:0019674	NAD metabolic process	Biological_process	1	1067	12	26214	2.04733	0.392721	0.677424
GO:0019829	Cation-transporting ATPase activity	Molecular_function	1	1067	12	26214	2.04733	0.392721	0.677424
GO:0031177	Phosphopantetheine binding	Molecular_function	1	1067	12	26214	2.04733	0.392721	0.677424
GO:0033962	Cytoplasmic mRNA processing body assembly	Biological_process	1	1067	12	26214	2.04733	0.392721	0.677424
GO:0042285	Xylosyltransferase activity	Molecular_function	1	1067	12	26214	2.04733	0.392721	0.677424
GO:0044205	'de novo' UMP biosynthetic process	Biological_process	1	1067	12	26214	2.04733	0.392721	0.677424
GO:0046340	Diacylglycerol catabolic process	Biological_process	1	1067	12	26214	2.04733	0.392721	0.677424
GO:0048193	Golgi vesicle transport	Biological_process	1	1067	12	26214	2.04733	0.392721	0.677424
GO:0048831	Regulation of shoot system development	Biological_process	1	1067	12	26214	2.04733	0.392721	0.677424
GO:0051920	Peroxiredoxin activity	Molecular_function	1	1067	12	26214	2.04733	0.392721	0.677424
GO:0052692	Raffinose alpha-galactosidase activity	Molecular_function	1	1067	12	26214	2.04733	0.392721	0.677424
GO:0090058	Metaxylem development	Biological_process	1	1067	12	26214	2.04733	0.392721	0.677424
GO:0097526	Spliceosomal tri-snRNP complex	Cellular_component	1	1067	12	26214	2.04733	0.392721	0.677424
GO:1990538	Xylan O-acetyltransferase activity	Molecular_function	1	1067	12	26214	2.04733	0.392721	0.677424
GO:0005737	Cytoplasm	Cellular_component	144	1067	3457	26214	1.02337	0.394636	0.680032
GO:0044212	Transcription regulatory region DNA binding	Molecular_function	11	1067	242	26214	1.11672	0.397705	0.684621
GO:0042255	Ribosome assembly	Biological_process	3	1067	56	26214	1.31614	0.400083	0.688013
GO:0009543	Chloroplast thylakoid lumen	Cellular_component	4	1067	79	26214	1.24395	0.401981	0.690573
GO:0006487	Protein N-linked glycosylation	Biological_process	2	1067	34	26214	1.44517	0.405435	0.691108
GO:0015288	Porin activity	Molecular_function	2	1067	34	26214	1.44517	0.405435	0.691108
GO:0001046	Core promoter sequence-specific DNA binding	Molecular_function	3	1067	57	26214	1.29305	0.411108	0.691108
GO:0003333	Amino acid transmembrane transport	Biological_process	3	1067	57	26214	1.29305	0.411108	0.691108
GO:0042393	Histone binding	Molecular_function	4	1067	80	26214	1.2284	0.411222	0.691108
GO:0000795	Synaptonemal complex	Cellular_component	1	1067	13	26214	1.88984	0.417451	0.691108
GO:0003841	1-acylglycerol-3-phosphate O-acyltransferase activity	Molecular_function	1	1067	13	26214	1.88984	0.417451	0.691108
GO:0003995	Acyl-CoA dehydrogenase activity	Molecular_function	1	1067	13	26214	1.88984	0.417451	0.691108
GO:0004656	Procollagen-proline 4-dioxygenase activity	Molecular_function	1	1067	13	26214	1.88984	0.417451	0.691108
GO:0004673	Protein histidine kinase activity	Molecular_function	1	1067	13	26214	1.88984	0.417451	0.691108
GO:0005302	L-tyrosine transmembrane transporter activity	Molecular_function	1	1067	13	26214	1.88984	0.417451	0.691108
GO:0005345	Purine nucleobase transmembrane transporter activity	Molecular_function	1	1067	13	26214	1.88984	0.417451	0.691108
GO:0005384	Manganese ion transmembrane transporter activity	Molecular_function	1	1067	13	26214	1.88984	0.417451	0.691108
GO:0006559	L-phenylalanine catabolic process	Biological_process	1	1067	13	26214	1.88984	0.417451	0.691108
GO:0006783	Heme biosynthetic process	Biological_process	1	1067	13	26214	1.88984	0.417451	0.691108
GO:0006863	Purine nucleobase transport	Biological_process	1	1067	13	26214	1.88984	0.417451	0.691108
GO:0007219	Notch signaling pathway	Biological_process	1	1067	13	26214	1.88984	0.417451	0.691108
GO:0008022	Protein C-terminus binding	Molecular_function	1	1067	13	26214	1.88984	0.417451	0.691108
GO:0008097	5S rRNA binding	Molecular_function	1	1067	13	26214	1.88984	0.417451	0.691108
GO:0008106	Alcohol dehydrogenase (NADP+) activity	Molecular_function	1	1067	13	26214	1.88984	0.417451	0.691108
GO:0008312	7S RNA binding	Molecular_function	1	1067	13	26214	1.88984	0.417451	0.691108
GO:0010075	Regulation of meristem growth	Biological_process	1	1067	13	26214	1.88984	0.417451	0.691108
GO:0010310	Regulation of hydrogen peroxide metabolic process	Biological_process	1	1067	13	26214	1.88984	0.417451	0.691108
GO:0010445	Nuclear dicing body	Cellular_component	1	1067	13	26214	1.88984	0.417451	0.691108
GO:0015179	L-amino acid transmembrane transporter activity	Molecular_function	1	1067	13	26214	1.88984	0.417451	0.691108
GO:0015181	Arginine transmembrane transporter activity	Molecular_function	1	1067	13	26214	1.88984	0.417451	0.691108
GO:0019745	Pentacyclic triterpenoid biosynthetic process	Biological_process	1	1067	13	26214	1.88984	0.417451	0.691108
GO:0030307	Positive regulation of cell growth	Biological_process	1	1067	13	26214	1.88984	0.417451	0.691108
GO:0032454	Histone demethylase activity (H3-K9 specific)	Molecular_function	1	1067	13	26214	1.88984	0.417451	0.691108
GO:0034485	Phosphatidylinositol-3,4,5-trisphosphate 5-phosphatase activity	Molecular_function	1	1067	13	26214	1.88984	0.417451	0.691108
GO:0042274	Ribosomal small subunit biogenesis	Biological_process	1	1067	13	26214	1.88984	0.417451	0.691108
GO:0042597	Periplasmic space	Cellular_component	1	1067	13	26214	1.88984	0.417451	0.691108
GO:0045165	Cell fate commitment	Biological_process	1	1067	13	26214	1.88984	0.417451	0.691108
GO:0046654	Tetrahydrofolate biosynthetic process	Biological_process	1	1067	13	26214	1.88984	0.417451	0.691108
GO:0048509	Regulation of meristem development	Biological_process	1	1067	13	26214	1.88984	0.417451	0.691108
GO:0048766	Root hair initiation	Biological_process	1	1067	13	26214	1.88984	0.417451	0.691108
GO:0048829	Root cap development	Biological_process	1	1067	13	26214	1.88984	0.417451	0.691108
GO:0000155	Phosphorelay sensor kinase activity	Molecular_function	2	1067	35	26214	1.40388	0.419741	0.692183
GO:0006284	Base-excision repair	Biological_process	2	1067	35	26214	1.40388	0.419741	0.692183
GO:0009646	Response to absence of light	Biological_process	2	1067	35	26214	1.40388	0.419741	0.692183
GO:0042631	Cellular response to water deprivation	Biological_process	2	1067	35	26214	1.40388	0.419741	0.692183
GO:0006855	Drug transmembrane transport	Biological_process	4	1067	81	26214	1.21323	0.420432	0.692645
GO:0008422	Beta-glucosidase activity	Molecular_function	3	1067	58	26214	1.27076	0.42207	0.693988
GO:0010043	Response to zinc ion	Biological_process	3	1067	58	26214	1.27076	0.42207	0.693988
GO:0006096	Glycolytic process	Biological_process	4	1067	82	26214	1.19844	0.429607	0.705007
GO:0030529	Intracellular ribonucleoprotein complex	Cellular_component	4	1067	82	26214	1.19844	0.429607	0.705007
GO:0009846	Pollen germination	Biological_process	3	1067	59	26214	1.24922	0.43296	0.70613
GO:0006897	Endocytosis	Biological_process	5	1067	106	26214	1.15887	0.433734	0.70613
GO:0003887	DNA-directed DNA polymerase activity	Molecular_function	2	1067	36	26214	1.36489	0.433869	0.70613
GO:0005543	Phospholipid binding	Molecular_function	2	1067	36	26214	1.36489	0.433869	0.70613
GO:0005686	U2 snRNP	Cellular_component	2	1067	36	26214	1.36489	0.433869	0.70613
GO:0010286	Heat acclimation	Biological_process	2	1067	36	26214	1.36489	0.433869	0.70613
GO:0005634	Nucleus	Cellular_component	250	1067	6080	26214	1.0102	0.438115	0.70613
GO:0009658	Chloroplast organization	Biological_process	9	1067	202	26214	1.09461	0.439151	0.70613
GO:0000103	Sulfate assimilation	Biological_process	1	1067	14	26214	1.75485	0.441174	0.70613
GO:0000210	NAD+ diphosphatase activity	Molecular_function	1	1067	14	26214	1.75485	0.441174	0.70613
GO:0000324	Fungal-type vacuole	Cellular_component	1	1067	14	26214	1.75485	0.441174	0.70613
GO:0003860	3-hydroxyisobutyryl-CoA hydrolase activity	Molecular_function	1	1067	14	26214	1.75485	0.441174	0.70613
GO:0004028	3-chloroallyl aldehyde dehydrogenase activity	Molecular_function	1	1067	14	26214	1.75485	0.441174	0.70613
GO:0007389	Pattern specification process	Biological_process	1	1067	14	26214	1.75485	0.441174	0.70613
GO:0009088	Threonine biosynthetic process	Biological_process	1	1067	14	26214	1.75485	0.441174	0.70613
GO:0009531	Secondary cell wall	Cellular_component	1	1067	14	26214	1.75485	0.441174	0.70613
GO:0010050	Vegetative phase change	Biological_process	1	1067	14	26214	1.75485	0.441174	0.70613
GO:0010277	Chlorophyllide a oxygenase [overall] activity	Molecular_function	1	1067	14	26214	1.75485	0.441174	0.70613
GO:0010492	Maintenance of shoot apical meristem identity	Biological_process	1	1067	14	26214	1.75485	0.441174	0.70613
GO:0010923	Negative regulation of phosphatase activity	Biological_process	1	1067	14	26214	1.75485	0.441174	0.70613
GO:0015185	Gamma-aminobutyric acid transmembrane transporter activity	Molecular_function	1	1067	14	26214	1.75485	0.441174	0.70613
GO:0015189	L-lysine transmembrane transporter activity	Molecular_function	1	1067	14	26214	1.75485	0.441174	0.70613
GO:0015812	Gamma-aminobutyric acid transport	Biological_process	1	1067	14	26214	1.75485	0.441174	0.70613
GO:0031119	TRNA pseudouridine synthesis	Biological_process	1	1067	14	26214	1.75485	0.441174	0.70613
GO:0034045	Pre-autophagosomal structure membrane	Cellular_component	1	1067	14	26214	1.75485	0.441174	0.70613
GO:1990247	N6-methyladenosine-containing RNA binding	Molecular_function	1	1067	14	26214	1.75485	0.441174	0.70613
GO:0006970	Response to osmotic stress	Biological_process	6	1067	131	26214	1.12525	0.44343	0.709068
GO:0009789	Positive regulation of abscisic acid-activated signaling pathway	Biological_process	2	1067	37	26214	1.328	0.447809	0.713365
GO:0030150	Protein import into mitochondrial matrix	Biological_process	2	1067	37	26214	1.328	0.447809	0.713365
GO:0048767	Root hair elongation	Biological_process	2	1067	37	26214	1.328	0.447809	0.713365
GO:0071949	FAD binding	Molecular_function	2	1067	37	26214	1.328	0.447809	0.713365
GO:0009555	Pollen development	Biological_process	8	1067	180	26214	1.09191	0.450975	0.716061
GO:0016607	Nuclear speck	Cellular_component	7	1067	157	26214	1.09539	0.457604	0.716061
GO:0015079	Potassium ion transmembrane transporter activity	Molecular_function	2	1067	38	26214	1.29305	0.461553	0.716061
GO:0016702	Oxidoreductase activity, acting on single donors with incorporation of molecular oxygen, incorporation of two atoms of oxygen	Molecular_function	2	1067	38	26214	1.29305	0.461553	0.716061
GO:0042391	Regulation of membrane potential	Biological_process	2	1067	38	26214	1.29305	0.461553	0.716061
GO:0004017	Adenylate kinase activity	Molecular_function	1	1067	15	26214	1.63786	0.463933	0.716061
GO:0005459	UDP-galactose transmembrane transporter activity	Molecular_function	1	1067	15	26214	1.63786	0.463933	0.716061
GO:0005978	Glycogen biosynthetic process	Biological_process	1	1067	15	26214	1.63786	0.463933	0.716061
GO:0009061	Anaerobic respiration	Biological_process	1	1067	15	26214	1.63786	0.463933	0.716061
GO:0009526	Plastid envelope	Cellular_component	1	1067	15	26214	1.63786	0.463933	0.716061
GO:0009635	Response to herbicide	Biological_process	1	1067	15	26214	1.63786	0.463933	0.716061
GO:0010449	Root meristem growth	Biological_process	1	1067	15	26214	1.63786	0.463933	0.716061
GO:0010928	Regulation of auxin mediated signaling pathway	Biological_process	1	1067	15	26214	1.63786	0.463933	0.716061
GO:0015914	Phospholipid transport	Biological_process	1	1067	15	26214	1.63786	0.463933	0.716061
GO:0016161	Beta-amylase activity	Molecular_function	1	1067	15	26214	1.63786	0.463933	0.716061
GO:0016310	Phosphorylation	Biological_process	1	1067	15	26214	1.63786	0.463933	0.716061
GO:0016459	Myosin complex	Cellular_component	1	1067	15	26214	1.63786	0.463933	0.716061
GO:0018742	Epoxide hydrolase B activity	Molecular_function	1	1067	15	26214	1.63786	0.463933	0.716061
GO:0030091	Protein repair	Biological_process	1	1067	15	26214	1.63786	0.463933	0.716061
GO:0030234	Enzyme regulator activity	Molecular_function	1	1067	15	26214	1.63786	0.463933	0.716061
GO:0030490	Maturation of SSU-rRNA	Biological_process	1	1067	15	26214	1.63786	0.463933	0.716061
GO:0030983	Mismatched DNA binding	Molecular_function	1	1067	15	26214	1.63786	0.463933	0.716061
GO:0031124	MRNA 3'-end processing	Biological_process	1	1067	15	26214	1.63786	0.463933	0.716061
GO:0040007	Growth	Biological_process	1	1067	15	26214	1.63786	0.463933	0.716061
GO:0046688	Response to copper ion	Biological_process	1	1067	15	26214	1.63786	0.463933	0.716061
GO:0048830	Adventitious root development	Biological_process	1	1067	15	26214	1.63786	0.463933	0.716061
GO:0050688	Regulation of defense response to virus	Biological_process	1	1067	15	26214	1.63786	0.463933	0.716061
GO:0051259	Protein oligomerization	Biological_process	1	1067	15	26214	1.63786	0.463933	0.716061
GO:0052543	Callose deposition in cell wall	Biological_process	1	1067	15	26214	1.63786	0.463933	0.716061
GO:0055046	Microgametogenesis	Biological_process	1	1067	15	26214	1.63786	0.463933	0.716061
GO:0055069	Zinc ion homeostasis	Biological_process	1	1067	15	26214	1.63786	0.463933	0.716061
GO:0072334	UDP-galactose transmembrane transport	Biological_process	1	1067	15	26214	1.63786	0.463933	0.716061
GO:0080060	Integument development	Biological_process	1	1067	15	26214	1.63786	0.463933	0.716061
GO:0080186	Developmental vegetative growth	Biological_process	1	1067	15	26214	1.63786	0.463933	0.716061
GO:0061630	Ubiquitin protein ligase activity	Molecular_function	5	1067	111	26214	1.10666	0.473555	0.727139
GO:0005635	Nuclear envelope	Cellular_component	4	1067	87	26214	1.12956	0.474821	0.727139
GO:0004725	Protein tyrosine phosphatase activity	Molecular_function	2	1067	39	26214	1.25989	0.475095	0.727139
GO:0009833	Plant-type primary cell wall biogenesis	Biological_process	2	1067	39	26214	1.25989	0.475095	0.727139
GO:0070417	Cellular response to cold	Biological_process	2	1067	39	26214	1.25989	0.475095	0.727139
GO:0004620	Phospholipase activity	Molecular_function	3	1067	63	26214	1.1699	0.475703	0.727139
GO:0006260	DNA replication	Biological_process	6	1067	136	26214	1.08388	0.479307	0.727139
GO:0009816	Defense response to bacterium, incompatible interaction	Biological_process	4	1067	88	26214	1.11672	0.483705	0.727139
GO:0000373	Group II intron splicing	Biological_process	1	1067	16	26214	1.5355	0.485765	0.727139
GO:0003872	6-phosphofructokinase activity	Molecular_function	1	1067	16	26214	1.5355	0.485765	0.727139
GO:0003950	NAD+ ADP-ribosyltransferase activity	Molecular_function	1	1067	16	26214	1.5355	0.485765	0.727139
GO:0005687	U4 snRNP	Cellular_component	1	1067	16	26214	1.5355	0.485765	0.727139
GO:0005786	Signal recognition particle, endoplasmic reticulum targeting	Cellular_component	1	1067	16	26214	1.5355	0.485765	0.727139
GO:0005987	Sucrose catabolic process	Biological_process	1	1067	16	26214	1.5355	0.485765	0.727139
GO:0006614	SRP-dependent cotranslational protein targeting to membrane	Biological_process	1	1067	16	26214	1.5355	0.485765	0.727139
GO:0006644	Phospholipid metabolic process	Biological_process	1	1067	16	26214	1.5355	0.485765	0.727139
GO:0009086	Methionine biosynthetic process	Biological_process	1	1067	16	26214	1.5355	0.485765	0.727139
GO:0010222	Stem vascular tissue pattern formation	Biological_process	1	1067	16	26214	1.5355	0.485765	0.727139
GO:0010262	Somatic embryogenesis	Biological_process	1	1067	16	26214	1.5355	0.485765	0.727139
GO:0010315	Auxin efflux	Biological_process	1	1067	16	26214	1.5355	0.485765	0.727139
GO:0019243	Methylglyoxal catabolic process to D-lactate via S-lactoyl-glutathione	Biological_process	1	1067	16	26214	1.5355	0.485765	0.727139
GO:0030026	Cellular manganese ion homeostasis	Biological_process	1	1067	16	26214	1.5355	0.485765	0.727139
GO:0033306	Phytol metabolic process	Biological_process	1	1067	16	26214	1.5355	0.485765	0.727139
GO:0033926	Glycopeptide alpha-N-acetylgalactosaminidase activity	Molecular_function	1	1067	16	26214	1.5355	0.485765	0.727139
GO:0034427	Nuclear-transcribed mRNA catabolic process, exonucleolytic, 3'-5'	Biological_process	1	1067	16	26214	1.5355	0.485765	0.727139
GO:0043087	Regulation of GTPase activity	Biological_process	1	1067	16	26214	1.5355	0.485765	0.727139
GO:0043266	Regulation of potassium ion transport	Biological_process	1	1067	16	26214	1.5355	0.485765	0.727139
GO:0046898	Response to cycloheximide	Biological_process	1	1067	16	26214	1.5355	0.485765	0.727139
GO:0060918	Auxin transport	Biological_process	1	1067	16	26214	1.5355	0.485765	0.727139
GO:0070573	Metallodipeptidase activity	Molecular_function	1	1067	16	26214	1.5355	0.485765	0.727139
GO:0080054	Low-affinity nitrate transmembrane transporter activity	Molecular_function	1	1067	16	26214	1.5355	0.485765	0.727139
GO:0080055	Low-affinity nitrate transport	Biological_process	1	1067	16	26214	1.5355	0.485765	0.727139
GO:0080147	Root hair cell development	Biological_process	1	1067	16	26214	1.5355	0.485765	0.727139
GO:2000280	Regulation of root development	Biological_process	1	1067	16	26214	1.5355	0.485765	0.727139
GO:0004553	Hydrolase activity, hydrolyzing O-glycosyl compounds	Molecular_function	6	1067	137	26214	1.07597	0.486403	0.727448
GO:0000741	Karyogamy	Biological_process	2	1067	40	26214	1.2284	0.488427	0.729183
GO:0009862	Systemic acquired resistance, salicylic acid mediated signaling pathway	Biological_process	2	1067	40	26214	1.2284	0.488427	0.729183
GO:0042973	Glucan endo-1,3-beta-D-glucosidase activity	Molecular_function	5	1067	113	26214	1.08708	0.489235	0.729744
GO:0009908	Flower development	Biological_process	15	1067	358	26214	1.02938	0.491575	0.732585
GO:0030163	Protein catabolic process	Biological_process	6	1067	138	26214	1.06817	0.493468	0.734758
GO:0031347	Regulation of defense response	Biological_process	3	1067	65	26214	1.13391	0.49651	0.737617
GO:0010431	Seed maturation	Biological_process	2	1067	41	26214	1.19844	0.501545	0.737617
GO:0016117	Carotenoid biosynthetic process	Biological_process	2	1067	41	26214	1.19844	0.501545	0.737617
GO:0009737	Response to abscisic acid	Biological_process	20	1067	484	26214	1.0152	0.504828	0.737617
GO:0000245	Spliceosomal complex assembly	Biological_process	1	1067	17	26214	1.44517	0.506709	0.737617
GO:0000329	Fungal-type vacuole membrane	Cellular_component	1	1067	17	26214	1.44517	0.506709	0.737617
GO:0003846	2-acylglycerol O-acyltransferase activity	Molecular_function	1	1067	17	26214	1.44517	0.506709	0.737617
GO:0003989	Acetyl-CoA carboxylase activity	Molecular_function	1	1067	17	26214	1.44517	0.506709	0.737617
GO:0005086	ARF guanyl-nucleotide exchange factor activity	Molecular_function	1	1067	17	26214	1.44517	0.506709	0.737617
GO:0006002	Fructose 6-phosphate metabolic process	Biological_process	1	1067	17	26214	1.44517	0.506709	0.737617
GO:0006536	Glutamate metabolic process	Biological_process	1	1067	17	26214	1.44517	0.506709	0.737617
GO:0008308	Voltage-gated anion channel activity	Molecular_function	1	1067	17	26214	1.44517	0.506709	0.737617
GO:0009245	Lipid A biosynthetic process	Biological_process	1	1067	17	26214	1.44517	0.506709	0.737617
GO:0009269	Response to desiccation	Biological_process	1	1067	17	26214	1.44517	0.506709	0.737617
GO:0010158	Abaxial cell fate specification	Biological_process	1	1067	17	26214	1.44517	0.506709	0.737617
GO:0015186	L-glutamine transmembrane transporter activity	Molecular_function	1	1067	17	26214	1.44517	0.506709	0.737617
GO:0015937	Coenzyme A biosynthetic process	Biological_process	1	1067	17	26214	1.44517	0.506709	0.737617
GO:0019005	SCF ubiquitin ligase complex	Cellular_component	1	1067	17	26214	1.44517	0.506709	0.737617
GO:0019344	Cysteine biosynthetic process	Biological_process	1	1067	17	26214	1.44517	0.506709	0.737617
GO:0030267	Glyoxylate reductase (NADP) activity	Molecular_function	1	1067	17	26214	1.44517	0.506709	0.737617
GO:0080110	Sporopollenin biosynthetic process	Biological_process	1	1067	17	26214	1.44517	0.506709	0.737617
GO:0080130	L-phenylalanine:2-oxoglutarate aminotransferase activity	Molecular_function	1	1067	17	26214	1.44517	0.506709	0.737617
GO:0090307	Mitotic spindle assembly	Biological_process	1	1067	17	26214	1.44517	0.506709	0.737617
GO:0090430	Caffeoyl-CoA: alcohol caffeoyl transferase activity	Molecular_function	1	1067	17	26214	1.44517	0.506709	0.737617
GO:0098656	Anion transmembrane transport	Biological_process	1	1067	17	26214	1.44517	0.506709	0.737617
GO:0015171	Amino acid transmembrane transporter activity	Molecular_function	3	1067	66	26214	1.11672	0.506756	0.737617
GO:0006974	Cellular response to DNA damage stimulus	Biological_process	4	1067	91	26214	1.07991	0.509982	0.741672
GO:0006306	DNA methylation	Biological_process	2	1067	42	26214	1.1699	0.514444	0.74559
GO:0009910	Negative regulation of flower development	Biological_process	2	1067	42	26214	1.1699	0.514444	0.74559
GO:0009960	Endosperm development	Biological_process	2	1067	42	26214	1.1699	0.514444	0.74559
GO:0030687	Preribosome, large subunit precursor	Cellular_component	2	1067	42	26214	1.1699	0.514444	0.74559
GO:0015979	Photosynthesis	Biological_process	7	1067	166	26214	1.036	0.516232	0.74727
GO:0009416	Response to light stimulus	Biological_process	8	1067	191	26214	1.02902	0.517823	0.74727
GO:0009414	Response to water deprivation	Biological_process	15	1067	365	26214	1.00964	0.522054	0.74727
GO:0006351	Transcription, DNA-templated	Biological_process	125	1067	3077	26214	0.998048	0.524301	0.74727
GO:0000375	RNA splicing, via transesterification reactions	Biological_process	1	1067	18	26214	1.36489	0.5268	0.74727
GO:0000421	Autophagosome membrane	Cellular_component	1	1067	18	26214	1.36489	0.5268	0.74727
GO:0000976	Transcription regulatory region sequence-specific DNA binding	Molecular_function	1	1067	18	26214	1.36489	0.5268	0.74727
GO:0004521	Endoribonuclease activity	Molecular_function	1	1067	18	26214	1.36489	0.5268	0.74727
GO:0005623	Cell	Cellular_component	1	1067	18	26214	1.36489	0.5268	0.74727
GO:0005732	Small nucleolar ribonucleoprotein complex	Cellular_component	1	1067	18	26214	1.36489	0.5268	0.74727
GO:0006207	'de novo' pyrimidine nucleobase biosynthetic process	Biological_process	1	1067	18	26214	1.36489	0.5268	0.74727
GO:0006349	Regulation of gene expression by genetic imprinting	Biological_process	1	1067	18	26214	1.36489	0.5268	0.74727
GO:0006369	Termination of RNA polymerase II transcription	Biological_process	1	1067	18	26214	1.36489	0.5268	0.74727
GO:0008047	Enzyme activator activity	Molecular_function	1	1067	18	26214	1.36489	0.5268	0.74727
GO:0009405	Pathogenesis	Biological_process	1	1067	18	26214	1.36489	0.5268	0.74727
GO:0009704	De-etiolation	Biological_process	1	1067	18	26214	1.36489	0.5268	0.74727
GO:0009854	Oxidative photosynthetic carbon pathway	Biological_process	1	1067	18	26214	1.36489	0.5268	0.74727
GO:0009904	Chloroplast accumulation movement	Biological_process	1	1067	18	26214	1.36489	0.5268	0.74727
GO:0016604	Nuclear body	Cellular_component	1	1067	18	26214	1.36489	0.5268	0.74727
GO:0030042	Actin filament depolymerization	Biological_process	1	1067	18	26214	1.36489	0.5268	0.74727
GO:0042594	Response to starvation	Biological_process	1	1067	18	26214	1.36489	0.5268	0.74727
GO:0046470	Phosphatidylcholine metabolic process	Biological_process	1	1067	18	26214	1.36489	0.5268	0.74727
GO:0070475	RRNA base methylation	Biological_process	1	1067	18	26214	1.36489	0.5268	0.74727
GO:0090351	Seedling development	Biological_process	1	1067	18	26214	1.36489	0.5268	0.74727
GO:0006811	Ion transport	Biological_process	3	1067	68	26214	1.08388	0.526916	0.74727
GO:0032580	Golgi cisterna membrane	Cellular_component	2	1067	43	26214	1.1427	0.52712	0.74727
GO:0018298	Protein-chromophore linkage	Biological_process	5	1067	119	26214	1.03227	0.535178	0.758056
GO:0006342	Chromatin silencing	Biological_process	2	1067	44	26214	1.11672	0.539569	0.762995
GO:0090406	Pollen tube	Cellular_component	2	1067	44	26214	1.11672	0.539569	0.762995
GO:0000151	Ubiquitin ligase complex	Cellular_component	1	1067	19	26214	1.29305	0.546074	0.763305
GO:0004089	Carbonate dehydratase activity	Molecular_function	1	1067	19	26214	1.29305	0.546074	0.763305
GO:0004439	Phosphatidylinositol-4,5-bisphosphate 5-phosphatase activity	Molecular_function	1	1067	19	26214	1.29305	0.546074	0.763305
GO:0006102	Isocitrate metabolic process	Biological_process	1	1067	19	26214	1.29305	0.546074	0.763305
GO:0006790	Sulfur compound metabolic process	Biological_process	1	1067	19	26214	1.29305	0.546074	0.763305
GO:0006898	Receptor-mediated endocytosis	Biological_process	1	1067	19	26214	1.29305	0.546074	0.763305
GO:0007062	Sister chromatid cohesion	Biological_process	1	1067	19	26214	1.29305	0.546074	0.763305
GO:0007186	G-protein coupled receptor signaling pathway	Biological_process	1	1067	19	26214	1.29305	0.546074	0.763305
GO:0010030	Positive regulation of seed germination	Biological_process	1	1067	19	26214	1.29305	0.546074	0.763305
GO:0010082	Regulation of root meristem growth	Biological_process	1	1067	19	26214	1.29305	0.546074	0.763305
GO:0010588	Cotyledon vascular tissue pattern formation	Biological_process	1	1067	19	26214	1.29305	0.546074	0.763305
GO:0016024	CDP-diacylglycerol biosynthetic process	Biological_process	1	1067	19	26214	1.29305	0.546074	0.763305
GO:1901000	Regulation of response to salt stress	Biological_process	1	1067	19	26214	1.29305	0.546074	0.763305
GO:0006396	RNA processing	Biological_process	3	1067	70	26214	1.05291	0.546611	0.763305
GO:0031410	Cytoplasmic vesicle	Cellular_component	3	1067	70	26214	1.05291	0.546611	0.763305
GO:0042802	Identical protein binding	Molecular_function	9	1067	221	26214	1.0005	0.547027	0.763305
GO:0019706	Protein-cysteine S-palmitoyltransferase activity	Molecular_function	2	1067	45	26214	1.09191	0.55179	0.768678
GO:0048573	Photoperiodism, flowering	Biological_process	2	1067	45	26214	1.09191	0.55179	0.768678
GO:0009753	Response to jasmonic acid	Biological_process	6	1067	147	26214	1.00277	0.555386	0.771815
GO:0042787	Protein ubiquitination involved in ubiquitin-dependent protein catabolic process	Biological_process	3	1067	71	26214	1.03808	0.556276	0.771815
GO:0005777	Peroxisome	Cellular_component	10	1067	249	26214	0.986665	0.562438	0.771815
GO:0006378	MRNA polyadenylation	Biological_process	2	1067	46	26214	1.06817	0.563779	0.771815
GO:0009631	Cold acclimation	Biological_process	2	1067	46	26214	1.06817	0.563779	0.771815
GO:0010218	Response to far red light	Biological_process	2	1067	46	26214	1.06817	0.563779	0.771815
GO:0010311	Lateral root formation	Biological_process	2	1067	46	26214	1.06817	0.563779	0.771815
GO:0080188	RNA-directed DNA methylation	Biological_process	2	1067	46	26214	1.06817	0.563779	0.771815
GO:0005887	Integral component of plasma membrane	Cellular_component	19	1067	475	26214	0.982718	0.564235	0.771815
GO:0004616	Phosphogluconate dehydrogenase (decarboxylating) activity	Molecular_function	1	1067	20	26214	1.2284	0.564564	0.771815
GO:0004622	Lysophospholipase activity	Molecular_function	1	1067	20	26214	1.2284	0.564564	0.771815
GO:0005801	Cis-Golgi network	Cellular_component	1	1067	20	26214	1.2284	0.564564	0.771815
GO:0005913	Cell-cell adherens junction	Cellular_component	1	1067	20	26214	1.2284	0.564564	0.771815
GO:0005983	Starch catabolic process	Biological_process	1	1067	20	26214	1.2284	0.564564	0.771815
GO:0006405	RNA export from nucleus	Biological_process	1	1067	20	26214	1.2284	0.564564	0.771815
GO:0009060	Aerobic respiration	Biological_process	1	1067	20	26214	1.2284	0.564564	0.771815
GO:0009511	Plasmodesmatal endoplasmic reticulum	Cellular_component	1	1067	20	26214	1.2284	0.564564	0.771815
GO:0009787	Regulation of abscisic acid-activated signaling pathway	Biological_process	1	1067	20	26214	1.2284	0.564564	0.771815
GO:0015934	Large ribosomal subunit	Cellular_component	1	1067	20	26214	1.2284	0.564564	0.771815
GO:0031053	Primary miRNA processing	Biological_process	1	1067	20	26214	1.2284	0.564564	0.771815
GO:0051302	Regulation of cell division	Biological_process	1	1067	20	26214	1.2284	0.564564	0.771815
GO:0071470	Cellular response to osmotic stress	Biological_process	1	1067	20	26214	1.2284	0.564564	0.771815
GO:0071577	Zinc II ion transmembrane transport	Biological_process	1	1067	20	26214	1.2284	0.564564	0.771815
GO:0003899	DNA-directed RNA polymerase activity	Molecular_function	4	1067	98	26214	1.00277	0.568753	0.776912
GO:0012505	Endomembrane system	Cellular_component	5	1067	124	26214	0.990643	0.571967	0.779019
GO:0006457	Protein folding	Biological_process	9	1067	226	26214	0.97837	0.574133	0.779019
GO:0003727	Single-stranded RNA binding	Molecular_function	3	1067	73	26214	1.00964	0.575231	0.779019
GO:0050662	Coenzyme binding	Molecular_function	3	1067	73	26214	1.00964	0.575231	0.779019
GO:0010224	Response to UV-B	Biological_process	4	1067	99	26214	0.992644	0.576825	0.779019
GO:0016567	Protein ubiquitination	Biological_process	7	1067	176	26214	0.977134	0.578486	0.779019
GO:0000794	Condensed nuclear chromosome	Cellular_component	1	1067	21	26214	1.1699	0.582301	0.779019
GO:0005487	Nucleocytoplasmic transporter activity	Molecular_function	1	1067	21	26214	1.1699	0.582301	0.779019
GO:0005663	DNA replication factor C complex	Cellular_component	1	1067	21	26214	1.1699	0.582301	0.779019
GO:0005795	Golgi stack	Cellular_component	1	1067	21	26214	1.1699	0.582301	0.779019
GO:0006097	Glyoxylate cycle	Biological_process	1	1067	21	26214	1.1699	0.582301	0.779019
GO:0006298	Mismatch repair	Biological_process	1	1067	21	26214	1.1699	0.582301	0.779019
GO:0009870	Defense response signaling pathway, resistance gene-dependent	Biological_process	1	1067	21	26214	1.1699	0.582301	0.779019
GO:0010016	Shoot system morphogenesis	Biological_process	1	1067	21	26214	1.1699	0.582301	0.779019
GO:0010103	Stomatal complex morphogenesis	Biological_process	1	1067	21	26214	1.1699	0.582301	0.779019
GO:0010385	Double-stranded methylated DNA binding	Molecular_function	1	1067	21	26214	1.1699	0.582301	0.779019
GO:0016279	Protein-lysine N-methyltransferase activity	Molecular_function	1	1067	21	26214	1.1699	0.582301	0.779019
GO:0016605	PML body	Cellular_component	1	1067	21	26214	1.1699	0.582301	0.779019
GO:0032586	Protein storage vacuole membrane	Cellular_component	1	1067	21	26214	1.1699	0.582301	0.779019
GO:0042162	Telomeric DNA binding	Molecular_function	1	1067	21	26214	1.1699	0.582301	0.779019
GO:0048354	Mucilage biosynthetic process involved in seed coat development	Biological_process	1	1067	21	26214	1.1699	0.582301	0.779019
GO:0048467	Gynoecium development	Biological_process	1	1067	21	26214	1.1699	0.582301	0.779019
GO:0048868	Pollen tube development	Biological_process	1	1067	21	26214	1.1699	0.582301	0.779019
GO:0052544	Defense response by callose deposition in cell wall	Biological_process	1	1067	21	26214	1.1699	0.582301	0.779019
GO:0055075	Potassium ion homeostasis	Biological_process	1	1067	21	26214	1.1699	0.582301	0.779019
GO:1901348	Positive regulation of secondary cell wall biogenesis	Biological_process	1	1067	21	26214	1.1699	0.582301	0.779019
GO:0042542	Response to hydrogen peroxide	Biological_process	3	1067	74	26214	0.995998	0.584516	0.781088
GO:0005507	Copper ion binding	Molecular_function	9	1067	228	26214	0.969787	0.584774	0.781088
GO:0015297	Antiporter activity	Molecular_function	5	1067	126	26214	0.974919	0.586251	0.782079
GO:0009409	Response to cold	Biological_process	14	1067	355	26214	0.968877	0.586443	0.782079
GO:0071554	Cell wall organization or biogenesis	Biological_process	2	1067	48	26214	1.02366	0.58706	0.782283
GO:0016298	Lipase activity	Molecular_function	4	1067	101	26214	0.972988	0.592708	0.788034
GO:0030176	Integral component of endoplasmic reticulum membrane	Cellular_component	3	1067	75	26214	0.982718	0.59367	0.788034
GO:0008285	Negative regulation of cell proliferation	Biological_process	2	1067	49	26214	1.00277	0.59835	0.788034
GO:0018024	Histone-lysine N-methyltransferase activity	Molecular_function	2	1067	49	26214	1.00277	0.59835	0.788034
GO:0005179	Hormone activity	Molecular_function	1	1067	22	26214	1.11672	0.599317	0.788034
GO:0005736	DNA-directed RNA polymerase I complex	Cellular_component	1	1067	22	26214	1.11672	0.599317	0.788034
GO:0006874	Cellular calcium ion homeostasis	Biological_process	1	1067	22	26214	1.11672	0.599317	0.788034
GO:0008138	Protein tyrosine/serine/threonine phosphatase activity	Molecular_function	1	1067	22	26214	1.11672	0.599317	0.788034
GO:0008198	Ferrous iron binding	Molecular_function	1	1067	22	26214	1.11672	0.599317	0.788034
GO:0009423	Chorismate biosynthetic process	Biological_process	1	1067	22	26214	1.11672	0.599317	0.788034
GO:0009694	Jasmonic acid metabolic process	Biological_process	1	1067	22	26214	1.11672	0.599317	0.788034
GO:0010017	Red or far-red light signaling pathway	Biological_process	1	1067	22	26214	1.11672	0.599317	0.788034
GO:0017056	Structural constituent of nuclear pore	Molecular_function	1	1067	22	26214	1.11672	0.599317	0.788034
GO:0019538	Protein metabolic process	Biological_process	1	1067	22	26214	1.11672	0.599317	0.788034
GO:0042761	Very long-chain fatty acid biosynthetic process	Biological_process	1	1067	22	26214	1.11672	0.599317	0.788034
GO:0043066	Negative regulation of apoptotic process	Biological_process	1	1067	22	26214	1.11672	0.599317	0.788034
GO:0090378	Seed trichome elongation	Biological_process	1	1067	22	26214	1.11672	0.599317	0.788034
GO:0016020	Membrane	Cellular_component	50	1067	1262	26214	0.973374	0.60019	0.788062
GO:0048366	Leaf development	Biological_process	5	1067	128	26214	0.959685	0.600272	0.788062
GO:0006099	Tricarboxylic acid cycle	Biological_process	3	1067	76	26214	0.969787	0.602693	0.79001
GO:0051603	Proteolysis involved in cellular protein catabolic process	Biological_process	3	1067	76	26214	0.969787	0.602693	0.79001
GO:0009736	Cytokinin-activated signaling pathway	Biological_process	4	1067	103	26214	0.954095	0.608233	0.79562
GO:0019760	Glucosinolate metabolic process	Biological_process	2	1067	50	26214	0.982718	0.609407	0.79562
GO:0030136	Clathrin-coated vesicle	Cellular_component	2	1067	50	26214	0.982718	0.609407	0.79562
GO:0015238	Drug transmembrane transporter activity	Molecular_function	3	1067	77	26214	0.957193	0.611582	0.79562
GO:0006508	Proteolysis	Biological_process	6	1067	156	26214	0.944921	0.613567	0.79562
GO:0005975	Carbohydrate metabolic process	Biological_process	17	1067	438	26214	0.95355	0.614433	0.79562
GO:0000326	Protein storage vacuole	Cellular_component	1	1067	23	26214	1.06817	0.61564	0.79562
GO:0006303	Double-strand break repair via nonhomologous end joining	Biological_process	1	1067	23	26214	1.06817	0.61564	0.79562
GO:0006360	Transcription from RNA polymerase I promoter	Biological_process	1	1067	23	26214	1.06817	0.61564	0.79562
GO:0006402	MRNA catabolic process	Biological_process	1	1067	23	26214	1.06817	0.61564	0.79562
GO:0008250	Oligosaccharyltransferase complex	Cellular_component	1	1067	23	26214	1.06817	0.61564	0.79562
GO:0009773	Photosynthetic electron transport in photosystem I	Biological_process	1	1067	23	26214	1.06817	0.61564	0.79562
GO:0009897	External side of plasma membrane	Cellular_component	1	1067	23	26214	1.06817	0.61564	0.79562
GO:0010093	Specification of floral organ identity	Biological_process	1	1067	23	26214	1.06817	0.61564	0.79562
GO:0010212	Response to ionizing radiation	Biological_process	1	1067	23	26214	1.06817	0.61564	0.79562
GO:0030488	TRNA methylation	Biological_process	1	1067	23	26214	1.06817	0.61564	0.79562
GO:0031982	Vesicle	Cellular_component	1	1067	23	26214	1.06817	0.61564	0.79562
GO:0046556	Alpha-L-arabinofuranosidase activity	Molecular_function	1	1067	23	26214	1.06817	0.61564	0.79562
GO:0003924	GTPase activity	Molecular_function	9	1067	234	26214	0.944921	0.615933	0.79562
GO:0009735	Response to cytokinin	Biological_process	7	1067	183	26214	0.939758	0.619664	0.797643
GO:0003729	MRNA binding	Molecular_function	14	1067	363	26214	0.947524	0.619848	0.797643
GO:0000325	Plant-type vacuole	Cellular_component	2	1067	51	26214	0.963449	0.620229	0.797643
GO:0000724	Double-strand break repair via homologous recombination	Biological_process	2	1067	51	26214	0.963449	0.620229	0.797643
GO:0047134	Protein-disulfide reductase activity	Molecular_function	2	1067	51	26214	0.963449	0.620229	0.797643
GO:0005741	Mitochondrial outer membrane	Cellular_component	3	1067	78	26214	0.944921	0.620337	0.797643
GO:0043231	Intracellular membrane-bounded organelle	Cellular_component	9	1067	235	26214	0.9409	0.621009	0.797899
GO:0019843	RRNA binding	Molecular_function	10	1067	261	26214	0.941301	0.622134	0.798737
GO:0030154	Cell differentiation	Biological_process	11	1067	287	26214	0.941629	0.623441	0.79895
GO:0000786	Nucleosome	Cellular_component	3	1067	79	26214	0.93296	0.628956	0.79895
GO:0016614	Oxidoreductase activity, acting on CH-OH group of donors	Molecular_function	3	1067	79	26214	0.93296	0.628956	0.79895
GO:0010268	Brassinosteroid homeostasis	Biological_process	2	1067	52	26214	0.944921	0.630819	0.79895
GO:0042254	Ribosome biogenesis	Biological_process	2	1067	52	26214	0.944921	0.630819	0.79895
GO:0004177	Aminopeptidase activity	Molecular_function	1	1067	24	26214	1.02366	0.631298	0.79895
GO:0004499	N,N-dimethylaniline monooxygenase activity	Molecular_function	1	1067	24	26214	1.02366	0.631298	0.79895
GO:0004575	Sucrose alpha-glucosidase activity	Molecular_function	1	1067	24	26214	1.02366	0.631298	0.79895
GO:0005744	Mitochondrial inner membrane presequence translocase complex	Cellular_component	1	1067	24	26214	1.02366	0.631298	0.79895
GO:0009044	Xylan 1,4-beta-xylosidase activity	Molecular_function	1	1067	24	26214	1.02366	0.631298	0.79895
GO:0009767	Photosynthetic electron transport chain	Biological_process	1	1067	24	26214	1.02366	0.631298	0.79895
GO:0010227	Floral organ abscission	Biological_process	1	1067	24	26214	1.02366	0.631298	0.79895
GO:0030173	Integral component of Golgi membrane	Cellular_component	1	1067	24	26214	1.02366	0.631298	0.79895
GO:0031409	Pigment binding	Molecular_function	1	1067	24	26214	1.02366	0.631298	0.79895
GO:0040029	Regulation of gene expression, epigenetic	Biological_process	1	1067	24	26214	1.02366	0.631298	0.79895
GO:0042753	Positive regulation of circadian rhythm	Biological_process	1	1067	24	26214	1.02366	0.631298	0.79895
GO:0045036	Protein targeting to chloroplast	Biological_process	1	1067	24	26214	1.02366	0.631298	0.79895
GO:0072488	Ammonium transmembrane transport	Biological_process	1	1067	24	26214	1.02366	0.631298	0.79895
GO:1901657	Glycosyl compound metabolic process	Biological_process	1	1067	24	26214	1.02366	0.631298	0.79895
GO:0005773	Vacuole	Cellular_component	27	1067	698	26214	0.950336	0.635465	0.803621
GO:0005747	Mitochondrial respiratory chain complex I	Cellular_component	2	1067	53	26214	0.927092	0.641177	0.805274
GO:0015995	Chlorophyll biosynthetic process	Biological_process	2	1067	53	26214	0.927092	0.641177	0.805274
GO:0031090	Organelle membrane	Cellular_component	2	1067	53	26214	0.927092	0.641177	0.805274
GO:0071011	Precatalytic spliceosome	Cellular_component	2	1067	53	26214	0.927092	0.641177	0.805274
GO:0000781	Chromosome, telomeric region	Cellular_component	1	1067	25	26214	0.982718	0.646319	0.805274
GO:0007033	Vacuole organization	Biological_process	1	1067	25	26214	0.982718	0.646319	0.805274
GO:0009228	Thiamine biosynthetic process	Biological_process	1	1067	25	26214	0.982718	0.646319	0.805274
GO:0016998	Cell wall macromolecule catabolic process	Biological_process	1	1067	25	26214	0.982718	0.646319	0.805274
GO:0030552	CAMP binding	Molecular_function	1	1067	25	26214	0.982718	0.646319	0.805274
GO:0030553	CGMP binding	Molecular_function	1	1067	25	26214	0.982718	0.646319	0.805274
GO:0031514	Motile cilium	Cellular_component	1	1067	25	26214	0.982718	0.646319	0.805274
GO:0034605	Cellular response to heat	Biological_process	1	1067	25	26214	0.982718	0.646319	0.805274
GO:0043171	Peptide catabolic process	Biological_process	1	1067	25	26214	0.982718	0.646319	0.805274
GO:0048440	Carpel development	Biological_process	1	1067	25	26214	0.982718	0.646319	0.805274
GO:0048825	Cotyledon development	Biological_process	1	1067	25	26214	0.982718	0.646319	0.805274
GO:0051017	Actin filament bundle assembly	Biological_process	1	1067	25	26214	0.982718	0.646319	0.805274
GO:0055062	Phosphate ion homeostasis	Biological_process	1	1067	25	26214	0.982718	0.646319	0.805274
GO:0070301	Cellular response to hydrogen peroxide	Biological_process	1	1067	25	26214	0.982718	0.646319	0.805274
GO:0071004	U2-type prespliceosome	Cellular_component	1	1067	25	26214	0.982718	0.646319	0.805274
GO:0071472	Cellular response to salt stress	Biological_process	1	1067	25	26214	0.982718	0.646319	0.805274
GO:0006906	Vesicle fusion	Biological_process	2	1067	54	26214	0.909924	0.651304	0.80969
GO:0008283	Cell proliferation	Biological_process	2	1067	54	26214	0.909924	0.651304	0.80969
GO:0016132	Brassinosteroid biosynthetic process	Biological_process	2	1067	54	26214	0.909924	0.651304	0.80969
GO:0044550	Secondary metabolite biosynthetic process	Biological_process	4	1067	109	26214	0.901576	0.652566	0.810662
GO:0006334	Nucleosome assembly	Biological_process	3	1067	82	26214	0.898827	0.653995	0.811839
GO:0006520	Cellular amino acid metabolic process	Biological_process	1	1067	26	26214	0.944921	0.660729	0.813602
GO:0008080	N-acetyltransferase activity	Molecular_function	1	1067	26	26214	0.944921	0.660729	0.813602
GO:0009089	Lysine biosynthetic process via diaminopimelate	Biological_process	1	1067	26	26214	0.944921	0.660729	0.813602
GO:0009532	Plastid stroma	Cellular_component	1	1067	26	26214	0.944921	0.660729	0.813602
GO:0009768	Photosynthesis, light harvesting in photosystem I	Biological_process	1	1067	26	26214	0.944921	0.660729	0.813602
GO:0010073	Meristem maintenance	Biological_process	1	1067	26	26214	0.944921	0.660729	0.813602
GO:0012501	Programmed cell death	Biological_process	1	1067	26	26214	0.944921	0.660729	0.813602
GO:0015140	Malate transmembrane transporter activity	Molecular_function	1	1067	26	26214	0.944921	0.660729	0.813602
GO:0019915	Lipid storage	Biological_process	1	1067	26	26214	0.944921	0.660729	0.813602
GO:0031338	Regulation of vesicle fusion	Biological_process	1	1067	26	26214	0.944921	0.660729	0.813602
GO:0050736	O-malonyltransferase activity	Molecular_function	1	1067	26	26214	0.944921	0.660729	0.813602
GO:0071281	Cellular response to iron ion	Biological_process	2	1067	55	26214	0.89338	0.661202	0.813602
GO:0005509	Calcium ion binding	Molecular_function	13	1067	348	26214	0.917768	0.663291	0.815578
GO:0000049	TRNA binding	Molecular_function	2	1067	56	26214	0.877427	0.670873	0.821639
GO:0010114	Response to red light	Biological_process	2	1067	56	26214	0.877427	0.670873	0.821639
GO:0071944	Cell periphery	Cellular_component	2	1067	56	26214	0.877427	0.670873	0.821639
GO:0006413	Translational initiation	Biological_process	1	1067	27	26214	0.909924	0.674552	0.821639
GO:0006995	Cellular response to nitrogen starvation	Biological_process	1	1067	27	26214	0.909924	0.674552	0.821639
GO:0008519	Ammonium transmembrane transporter activity	Molecular_function	1	1067	27	26214	0.909924	0.674552	0.821639
GO:0009266	Response to temperature stimulus	Biological_process	1	1067	27	26214	0.909924	0.674552	0.821639
GO:0009294	DNA mediated transformation	Biological_process	1	1067	27	26214	0.909924	0.674552	0.821639
GO:0009306	Protein secretion	Biological_process	1	1067	27	26214	0.909924	0.674552	0.821639
GO:0009698	Phenylpropanoid metabolic process	Biological_process	1	1067	27	26214	0.909924	0.674552	0.821639
GO:0032543	Mitochondrial translation	Biological_process	1	1067	27	26214	0.909924	0.674552	0.821639
GO:0051726	Regulation of cell cycle	Biological_process	1	1067	27	26214	0.909924	0.674552	0.821639
GO:0090502	RNA phosphodiester bond hydrolysis, endonucleolytic	Biological_process	1	1067	27	26214	0.909924	0.674552	0.821639
GO:0016709	Oxidoreductase activity, acting on paired donors, with incorporation or reduction of molecular oxygen, NAD(P)H as one donor, and incorporation of one atom of oxygen	Molecular_function	5	1067	140	26214	0.877427	0.678428	0.825764
GO:0000272	Polysaccharide catabolic process	Biological_process	2	1067	57	26214	0.862033	0.680319	0.826872
GO:0010181	FMN binding	Molecular_function	2	1067	57	26214	0.862033	0.680319	0.826872
GO:0048364	Root development	Biological_process	7	1067	195	26214	0.881926	0.684787	0.831703
GO:0004518	Nuclease activity	Molecular_function	1	1067	28	26214	0.877427	0.687813	0.832382
GO:0006857	Oligopeptide transport	Biological_process	1	1067	28	26214	0.877427	0.687813	0.832382
GO:0010494	Cytoplasmic stress granule	Cellular_component	1	1067	28	26214	0.877427	0.687813	0.832382
GO:0016324	Apical plasma membrane	Cellular_component	1	1067	28	26214	0.877427	0.687813	0.832382
GO:0042752	Regulation of circadian rhythm	Biological_process	1	1067	28	26214	0.877427	0.687813	0.832382
GO:0048481	Plant ovule development	Biological_process	2	1067	59	26214	0.832812	0.698545	0.838156
GO:0008289	Lipid binding	Molecular_function	6	1067	171	26214	0.862033	0.700282	0.838156
GO:0051028	MRNA transport	Biological_process	3	1067	88	26214	0.837544	0.700367	0.838156
GO:0071013	Catalytic step 2 spliceosome	Cellular_component	3	1067	88	26214	0.837544	0.700367	0.838156
GO:0006012	Galactose metabolic process	Biological_process	1	1067	29	26214	0.847171	0.700534	0.838156
GO:0006261	DNA-dependent DNA replication	Biological_process	1	1067	29	26214	0.847171	0.700534	0.838156
GO:0008134	Transcription factor binding	Molecular_function	1	1067	29	26214	0.847171	0.700534	0.838156
GO:0008568	Microtubule-severing ATPase activity	Molecular_function	1	1067	29	26214	0.847171	0.700534	0.838156
GO:0009561	Megagametogenesis	Biological_process	1	1067	29	26214	0.847171	0.700534	0.838156
GO:0009639	Response to red or far red light	Biological_process	1	1067	29	26214	0.847171	0.700534	0.838156
GO:0015450	P-P-bond-hydrolysis-driven protein transmembrane transporter activity	Molecular_function	1	1067	29	26214	0.847171	0.700534	0.838156
GO:0015695	Organic cation transport	Biological_process	1	1067	29	26214	0.847171	0.700534	0.838156
GO:0016746	Transferase activity, transferring acyl groups	Molecular_function	1	1067	29	26214	0.847171	0.700534	0.838156
GO:0019740	Nitrogen utilization	Biological_process	1	1067	29	26214	0.847171	0.700534	0.838156
GO:0031348	Negative regulation of defense response	Biological_process	1	1067	29	26214	0.847171	0.700534	0.838156
GO:0050268	Coniferyl-alcohol dehydrogenase activity	Molecular_function	1	1067	29	26214	0.847171	0.700534	0.838156
GO:0009738	Abscisic acid-activated signaling pathway	Biological_process	9	1067	253	26214	0.873959	0.705946	0.843435
GO:0009751	Response to salicylic acid	Biological_process	9	1067	253	26214	0.873959	0.705946	0.843435
GO:0016125	Sterol metabolic process	Biological_process	2	1067	60	26214	0.818932	0.70733	0.844236
GO:0031902	Late endosome membrane	Cellular_component	3	1067	89	26214	0.828133	0.707617	0.844236
GO:0005618	Cell wall	Cellular_component	33	1067	880	26214	0.921298	0.71198	0.844966
GO:0015035	Protein disulfide oxidoreductase activity	Molecular_function	4	1067	118	26214	0.832812	0.712511	0.844966
GO:0004843	Thiol-dependent ubiquitin-specific protease activity	Molecular_function	1	1067	30	26214	0.818932	0.712736	0.844966
GO:0006098	Pentose-phosphate shunt	Biological_process	1	1067	30	26214	0.818932	0.712736	0.844966
GO:0010189	Vitamin E biosynthetic process	Biological_process	1	1067	30	26214	0.818932	0.712736	0.844966
GO:0018279	Protein N-linked glycosylation via asparagine	Biological_process	1	1067	30	26214	0.818932	0.712736	0.844966
GO:0030674	Protein binding, bridging	Molecular_function	1	1067	30	26214	0.818932	0.712736	0.844966
GO:0045727	Positive regulation of translation	Biological_process	1	1067	30	26214	0.818932	0.712736	0.844966
GO:0051119	Sugar transmembrane transporter activity	Molecular_function	1	1067	30	26214	0.818932	0.712736	0.844966
GO:0000149	SNARE binding	Molecular_function	2	1067	61	26214	0.805506	0.715901	0.847584
GO:0005615	Extracellular space	Cellular_component	6	1067	174	26214	0.847171	0.71595	0.847584
GO:0051539	4 iron, 4 sulfur cluster binding	Molecular_function	4	1067	119	26214	0.825813	0.718679	0.850012
GO:0006629	Lipid metabolic process	Biological_process	5	1067	147	26214	0.835644	0.719008	0.850012
GO:0004402	Histone acetyltransferase activity	Molecular_function	1	1067	31	26214	0.792514	0.724442	0.854639
GO:0030570	Pectate lyase activity	Molecular_function	1	1067	31	26214	0.792514	0.724442	0.854639
GO:1900056	Negative regulation of leaf senescence	Biological_process	1	1067	31	26214	0.792514	0.724442	0.854639
GO:0001228	Transcriptional activator activity, RNA polymerase II transcription regulatory region sequence-specific binding	Molecular_function	3	1067	92	26214	0.801129	0.728558	0.858894
GO:0007165	Signal transduction	Biological_process	13	1067	366	26214	0.872632	0.730627	0.860731
GO:0016413	O-acetyltransferase activity	Molecular_function	2	1067	63	26214	0.779935	0.732408	0.862228
GO:0009845	Seed germination	Biological_process	3	1067	93	26214	0.792514	0.735271	0.863059
GO:0004806	Triglyceride lipase activity	Molecular_function	1	1067	32	26214	0.767748	0.735672	0.863059
GO:0005682	U5 snRNP	Cellular_component	1	1067	32	26214	0.767748	0.735672	0.863059
GO:0046930	Pore complex	Cellular_component	1	1067	32	26214	0.767748	0.735672	0.863059
GO:0090630	Activation of GTPase activity	Biological_process	1	1067	32	26214	0.767748	0.735672	0.863059
GO:0006813	Potassium ion transport	Biological_process	2	1067	64	26214	0.767748	0.740352	0.867946
GO:0009636	Response to toxic substance	Biological_process	3	1067	94	26214	0.784083	0.741853	0.869101
GO:0005576	Extracellular region	Cellular_component	45	1067	1204	26214	0.918237	0.745864	0.869649
GO:0006325	Chromatin organization	Biological_process	1	1067	33	26214	0.744483	0.746444	0.869649
GO:0006915	Apoptotic process	Biological_process	1	1067	33	26214	0.744483	0.746444	0.869649
GO:0009116	Nucleoside metabolic process	Biological_process	1	1067	33	26214	0.744483	0.746444	0.869649
GO:0009654	Photosystem II oxygen evolving complex	Cellular_component	1	1067	33	26214	0.744483	0.746444	0.869649
GO:0010154	Fruit development	Biological_process	1	1067	33	26214	0.744483	0.746444	0.869649
GO:0031012	Extracellular matrix	Cellular_component	1	1067	33	26214	0.744483	0.746444	0.869649
GO:0051865	Protein autoubiquitination	Biological_process	1	1067	33	26214	0.744483	0.746444	0.869649
GO:0005351	Sugar:proton symporter activity	Molecular_function	2	1067	65	26214	0.755937	0.748093	0.869768
GO:0006353	DNA-templated transcription, termination	Biological_process	2	1067	65	26214	0.755937	0.748093	0.869768
GO:0043234	Protein complex	Cellular_component	2	1067	65	26214	0.755937	0.748093	0.869768
GO:0009813	Flavonoid biosynthetic process	Biological_process	6	1067	181	26214	0.814407	0.750276	0.871705
GO:0005815	Microtubule organizing center	Cellular_component	1	1067	34	26214	0.722587	0.756778	0.877446
GO:0009863	Salicylic acid mediated signaling pathway	Biological_process	1	1067	34	26214	0.722587	0.756778	0.877446
GO:0043484	Regulation of RNA splicing	Biological_process	1	1067	34	26214	0.722587	0.756778	0.877446
GO:0000266	Mitochondrial fission	Biological_process	1	1067	35	26214	0.701941	0.766691	0.88249
GO:0004596	Peptide alpha-N-acetyltransferase activity	Molecular_function	1	1067	35	26214	0.701941	0.766691	0.88249
GO:0005451	Monovalent cation:proton antiporter activity	Molecular_function	1	1067	35	26214	0.701941	0.766691	0.88249
GO:0006406	MRNA export from nucleus	Biological_process	1	1067	35	26214	0.701941	0.766691	0.88249
GO:0009851	Auxin biosynthetic process	Biological_process	1	1067	35	26214	0.701941	0.766691	0.88249
GO:0009944	Polarity specification of adaxial/abaxial axis	Biological_process	1	1067	35	26214	0.701941	0.766691	0.88249
GO:0016114	Terpenoid biosynthetic process	Biological_process	1	1067	35	26214	0.701941	0.766691	0.88249
GO:0031122	Cytoplasmic microtubule organization	Biological_process	1	1067	35	26214	0.701941	0.766691	0.88249
GO:0006869	Lipid transport	Biological_process	3	1067	98	26214	0.75208	0.766882	0.88249
GO:0046914	Transition metal ion binding	Molecular_function	3	1067	98	26214	0.75208	0.766882	0.88249
GO:0046916	Cellular transition metal ion homeostasis	Biological_process	3	1067	98	26214	0.75208	0.766882	0.88249
GO:0005789	Endoplasmic reticulum membrane	Cellular_component	31	1067	853	26214	0.892856	0.76797	0.883136
GO:0009723	Response to ethylene	Biological_process	6	1067	185	26214	0.796798	0.768491	0.883136
GO:0005694	Chromosome	Cellular_component	2	1067	68	26214	0.722587	0.770134	0.88322
GO:0006950	Response to stress	Biological_process	2	1067	68	26214	0.722587	0.770134	0.88322
GO:0016722	Oxidoreductase activity, oxidizing metal ions	Molecular_function	2	1067	68	26214	0.722587	0.770134	0.88322
GO:0051213	Dioxygenase activity	Molecular_function	4	1067	129	26214	0.761797	0.775019	0.8834
GO:0000723	Telomere maintenance	Biological_process	1	1067	36	26214	0.682443	0.7762	0.8834
GO:0005388	Calcium-transporting ATPase activity	Molecular_function	1	1067	36	26214	0.682443	0.7762	0.8834
GO:0008408	3'-5' exonuclease activity	Molecular_function	1	1067	36	26214	0.682443	0.7762	0.8834
GO:0010072	Primary shoot apical meristem specification	Biological_process	1	1067	36	26214	0.682443	0.7762	0.8834
GO:0010305	Leaf vascular tissue pattern formation	Biological_process	1	1067	36	26214	0.682443	0.7762	0.8834
GO:0016226	Iron-sulfur cluster assembly	Biological_process	1	1067	36	26214	0.682443	0.7762	0.8834
GO:0043067	Regulation of programmed cell death	Biological_process	1	1067	36	26214	0.682443	0.7762	0.8834
GO:0046540	U4/U6 x U5 tri-snRNP complex	Cellular_component	1	1067	36	26214	0.682443	0.7762	0.8834
GO:2000022	Regulation of jasmonic acid mediated signaling pathway	Biological_process	1	1067	36	26214	0.682443	0.7762	0.8834
GO:0048046	Apoplast	Cellular_component	21	1067	594	26214	0.868564	0.776445	0.8834
GO:0006914	Autophagy	Biological_process	2	1067	69	26214	0.712114	0.777099	0.8834
GO:0009853	Photorespiration	Biological_process	2	1067	69	26214	0.712114	0.777099	0.8834
GO:0031201	SNARE complex	Cellular_component	2	1067	70	26214	0.701941	0.783878	0.888556
GO:0000302	Response to reactive oxygen species	Biological_process	1	1067	37	26214	0.663999	0.785322	0.888556
GO:0004144	Diacylglycerol O-acyltransferase activity	Molecular_function	1	1067	37	26214	0.663999	0.785322	0.888556
GO:0006108	Malate metabolic process	Biological_process	1	1067	37	26214	0.663999	0.785322	0.888556
GO:0007267	Cell-cell signaling	Biological_process	1	1067	37	26214	0.663999	0.785322	0.888556
GO:0009695	Jasmonic acid biosynthetic process	Biological_process	1	1067	37	26214	0.663999	0.785322	0.888556
GO:0019901	Protein kinase binding	Molecular_function	1	1067	37	26214	0.663999	0.785322	0.888556
GO:0005681	Spliceosomal complex	Cellular_component	5	1067	161	26214	0.76298	0.78887	0.891939
GO:0000977	RNA polymerase II regulatory region sequence-specific DNA binding	Molecular_function	6	1067	190	26214	0.77583	0.789845	0.891939
GO:0004364	Glutathione transferase activity	Molecular_function	3	1067	102	26214	0.722587	0.789898	0.891939
GO:0031966	Mitochondrial membrane	Cellular_component	2	1067	71	26214	0.692055	0.790475	0.891994
GO:0007275	Multicellular organism development	Biological_process	16	1067	467	26214	0.841728	0.793495	0.893067
GO:0000419	DNA-directed RNA polymerase V complex	Cellular_component	1	1067	38	26214	0.646525	0.794072	0.893067
GO:0007030	Golgi organization	Biological_process	1	1067	38	26214	0.646525	0.794072	0.893067
GO:0010027	Thylakoid membrane organization	Biological_process	1	1067	38	26214	0.646525	0.794072	0.893067
GO:2000377	Regulation of reactive oxygen species metabolic process	Biological_process	1	1067	38	26214	0.646525	0.794072	0.893067
GO:0010200	Response to chitin	Biological_process	4	1067	133	26214	0.738886	0.794912	0.893415
GO:0009585	Red, far-red light phototransduction	Biological_process	2	1067	72	26214	0.682443	0.796894	0.895046
GO:0007264	Small GTPase mediated signal transduction	Biological_process	4	1067	134	26214	0.733372	0.799658	0.89653
GO:0055114	Oxidation-reduction process	Biological_process	8	1067	250	26214	0.786174	0.802112	0.89653
GO:0008139	Nuclear localization sequence binding	Molecular_function	1	1067	39	26214	0.629947	0.802466	0.89653
GO:0010102	Lateral root morphogenesis	Biological_process	1	1067	39	26214	0.629947	0.802466	0.89653
GO:0047262	Polygalacturonate 4-alpha-galacturonosyltransferase activity	Molecular_function	1	1067	39	26214	0.629947	0.802466	0.89653
GO:0102336	3-oxo-arachidoyl-CoA synthase activity	Molecular_function	1	1067	39	26214	0.629947	0.802466	0.89653
GO:0102337	3-oxo-cerotoyl-CoA synthase activity	Molecular_function	1	1067	39	26214	0.629947	0.802466	0.89653
GO:0102338	3-oxo-lignoceronyl-CoA synthase activity	Molecular_function	1	1067	39	26214	0.629947	0.802466	0.89653
GO:0000790	Nuclear chromatin	Cellular_component	1	1067	40	26214	0.614199	0.810519	0.904927
GO:0042538	Hyperosmotic salinity response	Biological_process	2	1067	75	26214	0.655145	0.815116	0.907545
GO:0001085	RNA polymerase II transcription factor binding	Molecular_function	1	1067	41	26214	0.599218	0.818243	0.907545
GO:0002238	Response to molecule of fungal origin	Biological_process	1	1067	41	26214	0.599218	0.818243	0.907545
GO:0006006	Glucose metabolic process	Biological_process	1	1067	41	26214	0.599218	0.818243	0.907545
GO:0006885	Regulation of pH	Biological_process	1	1067	41	26214	0.599218	0.818243	0.907545
GO:0007034	Vacuolar transport	Biological_process	1	1067	41	26214	0.599218	0.818243	0.907545
GO:0008236	Serine-type peptidase activity	Molecular_function	1	1067	41	26214	0.599218	0.818243	0.907545
GO:0015992	Proton transport	Biological_process	1	1067	41	26214	0.599218	0.818243	0.907545
GO:0019253	Reductive pentose-phosphate cycle	Biological_process	1	1067	41	26214	0.599218	0.818243	0.907545
GO:0070469	Respiratory chain	Cellular_component	1	1067	41	26214	0.599218	0.818243	0.907545
GO:0009626	Plant-type hypersensitive response	Biological_process	11	1067	341	26214	0.792514	0.823457	0.912165
GO:0016874	Ligase activity	Molecular_function	3	1067	109	26214	0.676182	0.825614	0.912165
GO:0009058	Biosynthetic process	Biological_process	1	1067	42	26214	0.584951	0.825653	0.912165
GO:0010105	Negative regulation of ethylene-activated signaling pathway	Biological_process	1	1067	42	26214	0.584951	0.825653	0.912165
GO:0010333	Terpene synthase activity	Molecular_function	1	1067	42	26214	0.584951	0.825653	0.912165
GO:0050821	Protein stabilization	Biological_process	1	1067	42	26214	0.584951	0.825653	0.912165
GO:0008061	Chitin binding	Molecular_function	1	1067	43	26214	0.571348	0.832761	0.917614
GO:0016671	Oxidoreductase activity, acting on a sulfur group of donors, disulfide as acceptor	Molecular_function	1	1067	43	26214	0.571348	0.832761	0.917614
GO:0034220	Ion transmembrane transport	Biological_process	1	1067	43	26214	0.571348	0.832761	0.917614
GO:0042147	Retrograde transport, endosome to Golgi	Biological_process	1	1067	43	26214	0.571348	0.832761	0.917614
GO:0030001	Metal ion transport	Biological_process	3	1067	111	26214	0.663999	0.834815	0.919277
GO:0006366	Transcription from RNA polymerase II promoter	Biological_process	2	1067	79	26214	0.621973	0.837131	0.921227
GO:0016762	Xyloglucan:xyloglucosyl transferase activity	Molecular_function	1	1067	44	26214	0.558362	0.839579	0.922116
GO:0045551	Cinnamyl-alcohol dehydrogenase activity	Molecular_function	1	1067	44	26214	0.558362	0.839579	0.922116
GO:0052747	Sinapyl alcohol dehydrogenase activity	Molecular_function	1	1067	44	26214	0.558362	0.839579	0.922116
GO:0006887	Exocytosis	Biological_process	2	1067	80	26214	0.614199	0.842252	0.924449
GO:0009873	Ethylene-activated signaling pathway	Biological_process	8	1067	263	26214	0.747314	0.843531	0.925251
GO:0010119	Regulation of stomatal movement	Biological_process	1	1067	45	26214	0.545954	0.84612	0.926886
GO:0055072	Iron ion homeostasis	Biological_process	1	1067	45	26214	0.545954	0.84612	0.926886
GO:0000932	Cytoplasmic mRNA processing body	Cellular_component	2	1067	81	26214	0.606616	0.847226	0.926893
GO:0004222	Metalloendopeptidase activity	Molecular_function	2	1067	81	26214	0.606616	0.847226	0.926893
GO:0016192	Vesicle-mediated transport	Biological_process	6	1067	206	26214	0.715571	0.848085	0.927233
GO:0008219	Cell death	Biological_process	2	1067	82	26214	0.599218	0.852056	0.928933
GO:0005484	SNAP receptor activity	Molecular_function	1	1067	46	26214	0.534086	0.852394	0.928933
GO:0007017	Microtubule-based process	Biological_process	1	1067	46	26214	0.534086	0.852394	0.928933
GO:0017137	Rab GTPase binding	Molecular_function	1	1067	46	26214	0.534086	0.852394	0.928933
GO:0048511	Rhythmic process	Biological_process	1	1067	46	26214	0.534086	0.852394	0.928933
GO:0005769	Early endosome	Cellular_component	2	1067	83	26214	0.591999	0.856747	0.931281
GO:0005525	GTP binding	Molecular_function	14	1067	439	26214	0.783488	0.858055	0.931281
GO:0006662	Glycerol ether metabolic process	Biological_process	1	1067	47	26214	0.522722	0.858413	0.931281
GO:0007131	Reciprocal meiotic recombination	Biological_process	1	1067	47	26214	0.522722	0.858413	0.931281
GO:0008237	Metallopeptidase activity	Molecular_function	1	1067	47	26214	0.522722	0.858413	0.931281
GO:0019432	Triglyceride biosynthetic process	Biological_process	1	1067	47	26214	0.522722	0.858413	0.931281
GO:0031418	L-ascorbic acid binding	Molecular_function	1	1067	47	26214	0.522722	0.858413	0.931281
GO:0050832	Defense response to fungus	Biological_process	8	1067	269	26214	0.730645	0.860181	0.932599
GO:0003824	Catalytic activity	Molecular_function	1	1067	48	26214	0.511832	0.864186	0.935739
GO:0006032	Chitin catabolic process	Biological_process	1	1067	48	26214	0.511832	0.864186	0.935739
GO:0045087	Innate immune response	Biological_process	2	1067	85	26214	0.578069	0.865724	0.936803
GO:0004568	Chitinase activity	Molecular_function	1	1067	49	26214	0.501387	0.869724	0.938438
GO:0006749	Glutathione metabolic process	Biological_process	1	1067	49	26214	0.501387	0.869724	0.938438
GO:0016042	Lipid catabolic process	Biological_process	9	1067	302	26214	0.732157	0.869917	0.938438
GO:0016168	Chlorophyll binding	Molecular_function	2	1067	86	26214	0.571348	0.870016	0.938438
GO:0048316	Seed development	Biological_process	2	1067	86	26214	0.571348	0.870016	0.938438
GO:0003743	Translation initiation factor activity	Molecular_function	3	1067	120	26214	0.614199	0.871206	0.939121
GO:0016787	Hydrolase activity	Molecular_function	7	1067	245	26214	0.701941	0.874491	0.942061
GO:0005743	Mitochondrial inner membrane	Cellular_component	7	1067	246	26214	0.699088	0.87703	0.943424
GO:0009744	Response to sucrose	Biological_process	2	1067	88	26214	0.558362	0.878224	0.943424
GO:0009733	Response to auxin	Biological_process	8	1067	277	26214	0.709544	0.880122	0.943424
GO:0001666	Response to hypoxia	Biological_process	1	1067	51	26214	0.481724	0.880133	0.943424
GO:0002181	Cytoplasmic translation	Biological_process	1	1067	51	26214	0.481724	0.880133	0.943424
GO:0009522	Photosystem I	Cellular_component	1	1067	51	26214	0.481724	0.880133	0.943424
GO:0102483	Scopolin beta-glucosidase activity	Molecular_function	1	1067	51	26214	0.481724	0.880133	0.943424
GO:0009809	Lignin biosynthetic process	Biological_process	4	1067	155	26214	0.634012	0.880231	0.943424
GO:0030246	Carbohydrate binding	Molecular_function	5	1067	187	26214	0.656897	0.881879	0.944591
GO:0022625	Cytosolic large ribosomal subunit	Cellular_component	3	1067	124	26214	0.594386	0.884971	0.945555
GO:0005385	Zinc ion transmembrane transporter activity	Molecular_function	1	1067	52	26214	0.472461	0.885021	0.945555
GO:0010584	Pollen exine formation	Biological_process	1	1067	52	26214	0.472461	0.885021	0.945555
GO:0022891	Substrate-specific transmembrane transporter activity	Molecular_function	1	1067	52	26214	0.472461	0.885021	0.945555
GO:0006310	DNA recombination	Biological_process	2	1067	90	26214	0.545954	0.885951	0.945949
GO:0009611	Response to wounding	Biological_process	7	1067	251	26214	0.685162	0.889089	0.946065
GO:0016747	Transferase activity, transferring acyl groups other than amino-acyl groups	Molecular_function	2	1067	91	26214	0.539955	0.889641	0.946065
GO:0000028	Ribosomal small subunit assembly	Biological_process	1	1067	53	26214	0.463546	0.889711	0.946065
GO:0009992	Cellular water homeostasis	Biological_process	1	1067	53	26214	0.463546	0.889711	0.946065
GO:0015250	Water channel activity	Molecular_function	1	1067	53	26214	0.463546	0.889711	0.946065
GO:0015254	Glycerol channel activity	Molecular_function	1	1067	53	26214	0.463546	0.889711	0.946065
GO:0008152	Metabolic process	Biological_process	9	1067	311	26214	0.71097	0.889985	0.946065
GO:0009705	Plant-type vacuole membrane	Cellular_component	4	1067	159	26214	0.618062	0.891901	0.947504
GO:0000145	Exocyst	Cellular_component	1	1067	54	26214	0.454962	0.894209	0.948165
GO:0003746	Translation elongation factor activity	Molecular_function	1	1067	54	26214	0.454962	0.894209	0.948165
GO:0043022	Ribosome binding	Molecular_function	1	1067	54	26214	0.454962	0.894209	0.948165
GO:0006886	Intracellular protein transport	Biological_process	5	1067	192	26214	0.63979	0.895054	0.948414
GO:0043565	Sequence-specific DNA binding	Molecular_function	25	1067	766	26214	0.801826	0.895569	0.948414
GO:0070062	Extracellular exosome	Cellular_component	4	1067	161	26214	0.610384	0.897354	0.949171
GO:0004190	Aspartic-type endopeptidase activity	Molecular_function	3	1067	128	26214	0.575811	0.897408	0.949171
GO:0005788	Endoplasmic reticulum lumen	Cellular_component	1	1067	55	26214	0.44669	0.898524	0.949756
GO:0009788	Negative regulation of abscisic acid-activated signaling pathway	Biological_process	1	1067	56	26214	0.438713	0.902663	0.953533
GO:0009739	Response to gibberellin	Biological_process	3	1067	131	26214	0.562625	0.905927	0.954578
GO:0005198	Structural molecule activity	Molecular_function	1	1067	57	26214	0.431017	0.906634	0.954578
GO:0009686	Gibberellin biosynthetic process	Biological_process	1	1067	57	26214	0.431017	0.906634	0.954578
GO:0045489	Pectin biosynthetic process	Biological_process	1	1067	57	26214	0.431017	0.906634	0.954578
GO:0045892	Negative regulation of transcription, DNA-templated	Biological_process	5	1067	197	26214	0.623552	0.906939	0.954578
GO:0051537	2 iron, 2 sulfur cluster binding	Molecular_function	2	1067	97	26214	0.506556	0.909553	0.954578
GO:0005667	Transcription factor complex	Cellular_component	1	1067	58	26214	0.423585	0.910442	0.954578
GO:0009644	Response to high light intensity	Biological_process	1	1067	58	26214	0.423585	0.910442	0.954578
GO:0010411	Xyloglucan metabolic process	Biological_process	1	1067	58	26214	0.423585	0.910442	0.954578
GO:0019898	Extrinsic component of membrane	Cellular_component	1	1067	58	26214	0.423585	0.910442	0.954578
GO:0046274	Lignin catabolic process	Biological_process	1	1067	58	26214	0.423585	0.910442	0.954578
GO:0052716	Hydroquinone:oxygen oxidoreductase activity	Molecular_function	1	1067	58	26214	0.423585	0.910442	0.954578
GO:0002229	Defense response to oomycetes	Biological_process	1	1067	59	26214	0.416406	0.914096	0.957219
GO:0005355	Glucose transmembrane transporter activity	Molecular_function	1	1067	59	26214	0.416406	0.914096	0.957219
GO:0031408	Oxylipin biosynthetic process	Biological_process	2	1067	100	26214	0.491359	0.918197	0.96086
GO:0043161	Proteasome-mediated ubiquitin-dependent protein catabolic process	Biological_process	3	1067	136	26214	0.54194	0.918712	0.96086
GO:0009408	Response to heat	Biological_process	5	1067	203	26214	0.605122	0.919635	0.96123
GO:0009835	Fruit ripening	Biological_process	1	1067	61	26214	0.402753	0.920962	0.96202
GO:0009535	Chloroplast thylakoid membrane	Cellular_component	17	1067	563	26214	0.741839	0.921989	0.962497
GO:0016569	Covalent chromatin modification	Biological_process	3	1067	138	26214	0.534086	0.923366	0.963003
GO:0009817	Defense response to fungus, incompatible interaction	Biological_process	1	1067	62	26214	0.396257	0.924186	0.963003
GO:0016032	Viral process	Biological_process	1	1067	62	26214	0.396257	0.924186	0.963003
GO:0003676	Nucleic acid binding	Molecular_function	4	1067	174	26214	0.56478	0.927233	0.965034
GO:0048510	Regulation of timing of transition from vegetative to reproductive phase	Biological_process	1	1067	63	26214	0.389967	0.92728	0.965034
GO:0008168	Methyltransferase activity	Molecular_function	2	1067	104	26214	0.472461	0.928518	0.965727
GO:0004386	Helicase activity	Molecular_function	2	1067	105	26214	0.467961	0.930899	0.967025
GO:0016021	Integral component of membrane	Cellular_component	200	1067	5373	26214	0.914496	0.932617	0.967025
GO:0004857	Enzyme inhibitor activity	Molecular_function	1	1067	65	26214	0.377968	0.933093	0.967025
GO:0046323	Glucose import	Biological_process	1	1067	65	26214	0.377968	0.933093	0.967025
GO:0047372	Acylglycerol lipase activity	Molecular_function	1	1067	65	26214	0.377968	0.933093	0.967025
GO:0035251	UDP-glucosyltransferase activity	Molecular_function	2	1067	106	26214	0.463546	0.933205	0.967025
GO:0009740	Gibberellic acid mediated signaling pathway	Biological_process	2	1067	107	26214	0.459214	0.935438	0.968548
GO:0005770	Late endosome	Cellular_component	1	1067	66	26214	0.372242	0.935823	0.968548
GO:0032259	Methylation	Biological_process	1	1067	67	26214	0.366686	0.938442	0.970663
GO:0051607	Defense response to virus	Biological_process	2	1067	110	26214	0.44669	0.941719	0.973456
GO:0009965	Leaf morphogenesis	Biological_process	1	1067	70	26214	0.350971	0.945675	0.976946
GO:0006417	Regulation of translation	Biological_process	2	1067	113	26214	0.434831	0.947417	0.978039
GO:0042546	Cell wall biogenesis	Biological_process	1	1067	71	26214	0.346027	0.947892	0.978039
GO:0033609	Oxalate metabolic process	Biological_process	1	1067	72	26214	0.341221	0.950019	0.979036
GO:0046564	Oxalate decarboxylase activity	Molecular_function	1	1067	72	26214	0.341221	0.950019	0.979036
GO:0030170	Pyridoxal phosphate binding	Molecular_function	3	1067	153	26214	0.481724	0.951194	0.979648
GO:0010150	Leaf senescence	Biological_process	4	1067	190	26214	0.51722	0.953133	0.981047
GO:0004519	Endonuclease activity	Molecular_function	1	1067	74	26214	0.331999	0.954016	0.981356
GO:0009909	Regulation of flower development	Biological_process	2	1067	118	26214	0.416406	0.955751	0.982089
GO:0009627	Systemic acquired resistance	Biological_process	1	1067	75	26214	0.327573	0.955893	0.982089
GO:0043531	ADP binding	Molecular_function	11	1067	423	26214	0.638883	0.959913	0.98562
GO:0003700	Transcription factor activity, sequence-specific DNA binding	Molecular_function	69	1067	2047	26214	0.828133	0.960747	0.985877
GO:0006633	Fatty acid biosynthetic process	Biological_process	3	1067	161	26214	0.457788	0.961858	0.986195
GO:0043621	Protein self-association	Molecular_function	1	1067	79	26214	0.310987	0.962666	0.986195
GO:0006511	Ubiquitin-dependent protein catabolic process	Biological_process	2	1067	123	26214	0.399479	0.962812	0.986195
GO:0004601	Peroxidase activity	Molecular_function	3	1067	163	26214	0.452171	0.964159	0.986976
GO:0080167	Response to karrikin	Biological_process	2	1067	125	26214	0.393087	0.965322	0.987567
GO:0016491	Oxidoreductase activity	Molecular_function	10	1067	400	26214	0.614199	0.966114	0.987778
GO:0006888	ER to Golgi vesicle-mediated transport	Biological_process	1	1067	82	26214	0.299609	0.967054	0.987867
GO:0016579	Protein deubiquitination	Biological_process	1	1067	83	26214	0.295999	0.9684	0.987867
GO:0022857	Transmembrane transporter activity	Molecular_function	1	1067	83	26214	0.295999	0.9684	0.987867
GO:0005783	Endoplasmic reticulum	Cellular_component	28	1067	938	26214	0.733372	0.968543	0.987867
GO:0000502	Proteasome complex	Cellular_component	1	1067	86	26214	0.285674	0.972115	0.990911
GO:0009523	Photosystem II	Cellular_component	1	1067	87	26214	0.28239	0.973254	0.991023
GO:0009607	Response to biotic stimulus	Biological_process	1	1067	89	26214	0.276044	0.975394	0.991023
GO:0071230	Cellular response to amino acid stimulus	Biological_process	1	1067	89	26214	0.276044	0.975394	0.991023
GO:0005506	Iron ion binding	Molecular_function	14	1067	541	26214	0.635769	0.975862	0.991023
GO:0052689	Carboxylic ester hydrolase activity	Molecular_function	1	1067	90	26214	0.272977	0.976399	0.991023
GO:0045490	Pectin catabolic process	Biological_process	2	1067	136	26214	0.361293	0.976464	0.991023
GO:0006816	Calcium ion transport	Biological_process	1	1067	92	26214	0.267043	0.978287	0.991023
GO:0006397	MRNA processing	Biological_process	7	1067	323	26214	0.532432	0.97885	0.991023
GO:0005764	Lysosome	Cellular_component	1	1067	94	26214	0.261361	0.980025	0.991023
GO:0005654	Nucleoplasm	Cellular_component	8	1067	359	26214	0.547475	0.980108	0.991023
GO:0042744	Hydrogen peroxide catabolic process	Biological_process	2	1067	142	26214	0.346027	0.980989	0.991023
GO:0008380	RNA splicing	Biological_process	5	1067	258	26214	0.476123	0.981166	0.991023
GO:0046872	Metal ion binding	Molecular_function	91	1067	2712	26214	0.824367	0.981444	0.991023
GO:0005262	Calcium channel activity	Molecular_function	1	1067	96	26214	0.255916	0.981623	0.991023
GO:0030599	Pectinesterase activity	Molecular_function	1	1067	96	26214	0.255916	0.981623	0.991023
GO:0045330	Aspartyl esterase activity	Molecular_function	1	1067	96	26214	0.255916	0.981623	0.991023
GO:0042545	Cell wall modification	Biological_process	1	1067	100	26214	0.245679	0.984448	0.992733
GO:0006281	DNA repair	Biological_process	5	1067	265	26214	0.463546	0.984525	0.992733
GO:0030145	Manganese ion binding	Molecular_function	1	1067	101	26214	0.243247	0.985083	0.992733
GO:0008757	S-adenosylmethionine-dependent methyltransferase activity	Molecular_function	1	1067	105	26214	0.23398	0.987376	0.993783
GO:0019722	Calcium-mediated signaling	Biological_process	1	1067	105	26214	0.23398	0.987376	0.993783
GO:0008565	Protein transporter activity	Molecular_function	1	1067	106	26214	0.231773	0.987892	0.993783
GO:0006979	Response to oxidative stress	Biological_process	6	1067	329	26214	0.448048	0.992874	0.997738
GO:0016705	Oxidoreductase activity, acting on paired donors, with incorporation or reduction of molecular oxygen	Molecular_function	4	1067	254	26214	0.386897	0.993006	0.997738
GO:0009620	Response to fungus	Biological_process	1	1067	125	26214	0.196544	0.994522	0.998666
GO:0009617	Response to bacterium	Biological_process	1	1067	133	26214	0.184721	0.996078	0.99916
GO:0005622	Intracellular	Cellular_component	5	1067	313	26214	0.392459	0.996199	0.99916
GO:0045735	Nutrient reservoir activity	Molecular_function	1	1067	138	26214	0.178029	0.996817	0.999186
GO:0006952	Defense response	Biological_process	20	1067	903	26214	0.544141	0.999318	0.99978
GO:0004497	Monooxygenase activity	Molecular_function	3	1067	285	26214	0.25861	0.99941	0.99978
GO:0015031	Protein transport	Biological_process	8	1067	505	26214	0.389195	0.999599	0.99978
GO:0020037	Heme binding	Molecular_function	11	1067	639	26214	0.422922	0.99978	0.99978
